# Supplementary material for: Identification and Characterization of Long Non-Coding RNAs: Implicating Insights into Their Regulatory Role in Kiwifruit Ripening and Softening during Low-Temperature Storage
Source: Plants (Basel). 2023 Feb 27;12(5):1070. doi: 10.3390/plants12051070 (PMC10005093; doi:10.3390/plants12051070)
Supplement: Supplementary file 1 [file plants-12-01070-s001.zip]

Archive with 11 entries (11 files):
- Table S1. FPKM values of DEGs in kiwifruit stored at low-temperature for different times.xls
- Table S10. KEGG enrichment analysis results based on DEGTLs identified in this study.xls
- Table S11. List of qRT-PCR primers used in the study.pdf
- Table S2. FPKM values of commonly DEGs in kiwifruit stored at low-temperature for different times.xls
- Table S3. FPKM values of DELs in kiwifruit stored at low-temperature for different times.xls
- Table S4. FPKM values of commonly DELs in kiwifruit stored at low-temperature for different times.xls
- Table S5. GO enrichment analysis results based on DEGs identified in this study.xls
- Table S6. KEGG enrichment analysis results based on DEGs identified in this study.xls
- Table S7. The kiwifruit DELs with differentially expressed target genes during low-temperature storage.xls
- Table S8. Common DELs and DEGTLs in each comparison group.xls
- Table S9. GO enrichment analysis results based on DEGTLs identified in this study.xls
