# Supplementary material for: Identification and Characterization of Long Non-Coding RNAs: Implicating Insights into Their Regulatory Role in Kiwifruit Ripening and Softening during Low-Temperature Storage
Source: Plants (Basel). 2023 Feb 27;12(5):1070. doi: 10.3390/plants12051070 (PMC10005093; doi:10.3390/plants12051070)
Supplement: Supplementary file 1 [file plants-12-01070-s001.zip › Table S1. FPKM values of DEGs in kiwifruit stored at low-temperature for different times.xls]

## Sheet: Sheet1
Table S1. FPKM values of DEMs in kiwifruit stored at low temperature for different times
Transcript ID	MRNA Name	Gene_Type	Chromosome	CK	LT_1W	LT_2W	LT_3W	Log2FC(1W vs CK)	Log2FC(2W vs CK)	Log2FC(3W vs CK)	Gene_description
Acc00005.1	Acc00005	protein_coding	LG11	0.133334	5.84469	3.77435	3.89903	4.9345	4.74014	4.63273	-//-
Acc00011.1	Acc00011	protein_coding	LG11	120.046	55.5734	13.8718	18.6767	-1.53457	-3.09539	-2.82795	gnl|BL_ORD_ID|163183 sp|O80852|GSTF9_ARATH Glutathione S-transferase F9 OS=Arabidopsis thaliana OX=3702 GN=GSTF9 PE=1 SV=1//3.11073e-104
Acc00022.1	Acc00022	protein_coding	LG11	0.517846	47.9505	1.97786	0.63672	6.08431	1.9275	0.145351	gnl|BL_ORD_ID|512090 sp|Q38911|XTH15_ARATH Xyloglucan endotransglucosylase/hydrolase protein 15 OS=Arabidopsis thaliana OX=3702 GN=XTH15 PE=1 SV=1//6.97021e-132
Acc00031.1	Acc00031	protein_coding	LG11	0.297501	2.32005	1.37288	1.62968	2.53074	2.21999	2.30317	gnl|BL_ORD_ID|417998 sp|B9FJG3|RSLE1_ORYSJ Zinc finger BED domain-containing protein RICESLEEPER 1 OS=Oryza sativa subsp. japonica OX=39947 GN=Os05g0239150 PE=3 SV=1//1.30629e-58
Acc00063.1	Acc00063	protein_coding	LG11	1.30672	7.4421	1.22323	2.77304	2.08447	-0.0774495	0.94074	gnl|BL_ORD_ID|427886 sp|Q5XPJ9|SCAR2_ARATH Protein SCAR2 OS=Arabidopsis thaliana OX=3702 GN=SCAR2 PE=1 SV=1//1.38982e-25
Acc00074.1	Acc00074	protein_coding	LG11	2.05044	38.6546	82.9763	85.646	3.81092	5.35332	5.23805	gnl|BL_ORD_ID|64511 sp|Q7X996|CIPK2_ORYSJ CBL-interacting protein kinase 2 OS=Oryza sativa subsp. japonica OX=39947 GN=CIPK2 PE=2 SV=1//0
Acc00081.1	Acc00081	protein_coding	LG11	2.42734	15.0093	10.1162	11.0552	2.20367	2.07506	2.04208	gnl|BL_ORD_ID|305711 sp|Q9LFP7|PIX7_ARATH Probable serine/threonine-protein kinase PIX7 OS=Arabidopsis thaliana OX=3702 GN=PIX7 PE=1 SV=1//1.09332e-56
Acc00083.1	Acc00083	protein_coding	LG11	4.61344	3.19874	2.11702	1.03834	-0.95124	-1.10884	-2.28764	gnl|BL_ORD_ID|113943 sp|B0JHV3|EFP_MICAN Elongation factor P OS=Microcystis aeruginosa (strain NIES-843) OX=449447 GN=efp PE=3 SV=1//2.22706e-73
Acc00086.1	Acc00086	protein_coding	LG11	4.77632	22.3739	16.2127	36.9731	1.80309	1.77859	2.80704	gnl|BL_ORD_ID|207846 sp|Q39030|KPK2_ARATH Serine/threonine-protein kinase AtPK2/AtPK19 OS=Arabidopsis thaliana OX=3702 GN=ATPK2 PE=1 SV=2//0
Acc00095.1	Acc00095	protein_coding	LG11	0.179661	0.691584	1.98836	2.34711	1.51402	3.4813	3.55871	gnl|BL_ORD_ID|220254 sp|Q9ZVI6|LOR8_ARATH Protein LURP-one-related 8 OS=Arabidopsis thaliana OX=3702 GN=At2g38640 PE=2 SV=1//9.57682e-62
Acc00114.1	Acc00114	protein_coding	LG1	0.370248	6.58579	3.91649	3.34414	3.67966	3.37408	2.98499	gnl|BL_ORD_ID|302549 sp|Q9SL05|PGR5_ARATH Protein PROTON GRADIENT REGULATION 5, chloroplastic OS=Arabidopsis thaliana OX=3702 GN=PGR5 PE=1 SV=1//3.14073e-52
Acc00118.1	Acc00118	protein_coding	LG1	1.20179	9.35124	0.872682	1.30621	2.53422	-0.427048	-0.022632	gnl|BL_ORD_ID|288900 sp|A8KBE0|OXR1_XENTR Oxidation resistance protein 1 OS=Xenopus tropicalis OX=8364 GN=oxr1 PE=2 SV=2//2.79484e-22
Acc00169.1	Acc00169	protein_coding	LG1	1.34593	0.570296	0.149716	2.37588	-1.51502	-2.77168	0.676948	gnl|BL_ORD_ID|295879 sp|Q9FZ86|PDCB3_ARATH PLASMODESMATA CALLOSE-BINDING PROTEIN 3 OS=Arabidopsis thaliana OX=3702 GN=PDCB3 PE=1 SV=1//2.17059e-26
Acc00204.1	Acc00204	protein_coding	LG1	3.64372	0.52468	0.384189	0.344532	-3.23414	-3.21851	-3.52801	gnl|BL_ORD_ID|529045 sp|Q0WMN5|Y3913_ARATH Uncharacterized protein At3g49140 OS=Arabidopsis thaliana OX=3702 GN=At3g49140 PE=1 SV=2//1.30285e-11
Acc00230.1	Acc00230	protein_coding	LG1	0.168565	5.64751	7.80599	39.6699	4.62184	5.52671	7.71333	gnl|BL_ORD_ID|350231 sp|Q9FFD5|RIC4_ARATH CRIB domain-containing protein RIC4 OS=Arabidopsis thaliana OX=3702 GN=RIC4 PE=1 SV=1//2.99911e-37
Acc00237.1	Acc00237	protein_coding	LG1	0.335698	2.83877	0.525789	1.36238	2.65227	0.659153	1.87172	gnl|BL_ORD_ID|16309 sp|P58905|AMT11_SOLLC Ammonium transporter 1 member 1 OS=Solanum lycopersicum OX=4081 GN=AMT1-1 PE=2 SV=1//0
Acc00243.1	Acc00243	protein_coding	LG1	31.2369	5.73612	12.0389	22.6256	-2.86758	-1.35827	-0.609	gnl|BL_ORD_ID|105151 sp|Q38945|DPNPH_ARATH PAP-specific phosphatase HAL2-like OS=Arabidopsis thaliana OX=3702 GN=AHL PE=2 SV=1//5.03186e-173
Acc00255.1	Acc00255	protein_coding	LG1	8.35941	4.36223	3.63273	2.22723	-1.36089	-1.18321	-2.04606	gnl|BL_ORD_ID|198899 sp|F6HS55|ITPA_VITVI Inosine triphosphate pyrophosphatase OS=Vitis vinifera OX=29760 GN=VIT_05s0051g00580 PE=2 SV=1//2.50818e-124
Acc00260.1	Acc00260	protein_coding	LG1	0	0.772661	3.6265	29.8802	8.893	11.3815	14.5382	gnl|BL_ORD_ID|63472 sp|P48386|CHS1_CAMSI Chalcone synthase 1 OS=Camellia sinensis OX=4442 GN=CHS1 PE=2 SV=1//0
Acc00264.1	Acc00264	protein_coding	LG1	24.7295	14.9489	8.26124	6.36224	-1.14995	-1.56476	-2.10159	gnl|BL_ORD_ID|447695 sp|A4YGN0|SUCD_METS5 Succinate-semialdehyde dehydrogenase (acetylating) OS=Metallosphaera sedula (strain ATCC 51363 / DSM 5348 / JCM 9185 / NBRC 15509 / TH2) OX=399549 GN=Msed_1424 PE=1 SV=1//2.54801e-78
Acc00288.1	Acc00288	protein_coding	LG1	0.193199	10.1523	0.419158	1.54545	5.28165	1.137	2.85243	gnl|BL_ORD_ID|68623 sp|O22845|CML5_ARATH Calmodulin-like protein 5 OS=Arabidopsis thaliana OX=3702 GN=CML5 PE=2 SV=2//1.82561e-76
Acc00297.1	Acc00297	protein_coding	LG1	0.14578	1.65928	1.73016	3.21953	2.9662	3.46238	4.19281	gnl|BL_ORD_ID|428781 sp|Q42896|SCRK2_SOLLC Fructokinase-2 OS=Solanum lycopersicum OX=4081 GN=FRK2 PE=2 SV=2//1.46274e-179
Acc00298.1	Acc00298	protein_coding	LG1	1.88427	1.67347	0.750074	0.149755	-0.59412	-1.31752	-3.77438	gnl|BL_ORD_ID|543020 sp|Q4FZQ0|YF1BB_XENLA Protein YIF1B-B OS=Xenopus laevis OX=8355 GN=yif1b-b PE=2 SV=1//4.73513e-28
Acc00327.1	Acc00327	protein_coding	LG1	0.542776	4.43628	2.24167	3.37743	2.579	2.03862	2.46722	gnl|BL_ORD_ID|427308 sp|Q9AST3|SBH2_ARATH Sphinganine C4-monooxygenase 2 OS=Arabidopsis thaliana OX=3702 GN=SBH2 PE=1 SV=1//1.04385e-148
Acc00332.1	Acc00332	protein_coding	LG1	17.6438	5.81609	3.18471	2.32648	-2.02268	-2.44411	-3.05739	-//-
Acc00348.1	Acc00348	protein_coding	LG1	7.00035	154.495	95.7253	142.483	4.0395	3.78943	4.20222	gnl|BL_ORD_ID|195058 sp|Q8LPG9|IQD14_ARATH Protein IQ-DOMAIN 14 OS=Arabidopsis thaliana OX=3702 GN=IQD14 PE=1 SV=1//7.51907e-20
Acc00352.1	Acc00352	protein_coding	LG1	16.3809	9.24018	5.09365	2.47342	-1.25011	-1.66836	-2.87121	gnl|BL_ORD_ID|445814 sp|P22337|STAD_RICCO Stearoyl-[acyl-carrier-protein] 9-desaturase, chloroplastic OS=Ricinus communis OX=3988 PE=1 SV=1//0
Acc00385.1	Acc00385	protein_coding	LG1	12.3739	50.0896	61.4452	40.901	1.59307	2.32847	1.58033	gnl|BL_ORD_ID|436029 sp|Q9M1Y3|SKI35_ARATH Ankyrin repeat protein SKIP35 OS=Arabidopsis thaliana OX=3702 GN=SKIP35 PE=1 SV=1//0
Acc00408.1	Acc00408	protein_coding	LG1	22.4914	319.593	183.759	881.848	3.40467	3.04674	5.14843	gnl|BL_ORD_ID|314162 sp|P29063|PR4B_TOBAC Pathogenesis-related protein PR-4B OS=Nicotiana tabacum OX=4097 PE=2 SV=1//2.2919e-68
Acc00441.1	Acc00441	protein_coding	LG1	7.94815	47.9094	6.77665	10.3729	2.16564	-0.21467	0.239118	-//-
Acc00450.1	Acc00450	protein_coding	LG1	3.1599	0.879646	0.892156	0.999305	-2.26148	-1.79894	-1.80202	gnl|BL_ORD_ID|231122 sp|Q08062|MDHC_MAIZE Malate dehydrogenase, cytoplasmic OS=Zea mays OX=4577 PE=1 SV=2//0
Acc00478.1	Acc00478	protein_coding	LG1	6.77495	1.49343	1.73771	2.33831	-2.59266	-1.93876	-1.67548	gnl|BL_ORD_ID|536875 sp|O22152|YAB1_ARATH Axial regulator YABBY 1 OS=Arabidopsis thaliana OX=3702 GN=YAB1 PE=1 SV=1//2.64756e-77
Acc00493.1	Acc00493	protein_coding	LG1	5.80455	0.416868	0.866155	0.338331	-4.27095	-2.83407	-4.45165	gnl|BL_ORD_ID|259058 sp|Q9FNV9|MY113_ARATH Transcription factor MYB113 OS=Arabidopsis thaliana OX=3702 GN=MYB113 PE=1 SV=1//1.73785e-58
Acc00494.1	Acc00494	protein_coding	LG1	4.62011	5.3272	1.29495	0.893476	-0.218348	-1.81525	-2.50772	gnl|BL_ORD_ID|51607 sp|Q9LVH4|CAR4_ARATH Protein C2-DOMAIN ABA-RELATED 4 OS=Arabidopsis thaliana OX=3702 GN=CAR4 PE=1 SV=1//1.63988e-70
Acc00497.1	Acc00497	protein_coding	LG1	2.5301	1.24937	0.70594	0.66452	-1.43528	-1.80968	-2.06065	gnl|BL_ORD_ID|156354 sp|P50433|GLYM_SOLTU Serine hydroxymethyltransferase, mitochondrial OS=Solanum tuberosum OX=4113 PE=2 SV=1//0
Acc00504.1	Acc00504	protein_coding	LG1	13.2864	6.44896	4.39395	2.65628	-1.46513	-1.57859	-2.46427	gnl|BL_ORD_ID|512118 sp|Q8LER3|XTH7_ARATH Probable xyloglucan endotransglucosylase/hydrolase protein 7 OS=Arabidopsis thaliana OX=3702 GN=XTH7 PE=2 SV=2//7.19318e-160
Acc00505.1	Acc00505	protein_coding	LG1	4.50514	0.651498	0.377062	1.69647	-3.20959	-3.5282	-1.54817	gnl|BL_ORD_ID|166998 sp|P46604|HAT22_ARATH Homeobox-leucine zipper protein HAT22 OS=Arabidopsis thaliana OX=3702 GN=HAT22 PE=1 SV=1//3.07792e-73
Acc00515.1	Acc00515	protein_coding	LG1	0	1.12243	9.88181	14.8865	7.85315	11.2461	11.9523	gnl|BL_ORD_ID|323112 sp|O81003|PSK2_ARATH Phytosulfokines 2 OS=Arabidopsis thaliana OX=3702 GN=PSK2 PE=2 SV=1//5.96829e-11
Acc00531.1	Acc00531	protein_coding	LG1	2.4432	35.6646	1.22117	2.30215	3.44323	-0.9794	-0.228866	gnl|BL_ORD_ID|4663 sp|O81108|ACA2_ARATH Calcium-transporting ATPase 2, plasma membrane-type OS=Arabidopsis thaliana OX=3702 GN=ACA2 PE=1 SV=1//0
Acc00555.1	Acc00555	protein_coding	LG1	0.212392	1.96786	1.62557	3.78345	2.78011	2.94104	3.99639	gnl|BL_ORD_ID|110833 sp|Q9FGQ6|EB1C_ARATH Microtubule-associated protein RP/EB family member 1C OS=Arabidopsis thaliana OX=3702 GN=EB1C PE=1 SV=1//1.40006e-126
Acc00570.1	Acc00570	protein_coding	LG1	1.08727	14.3585	5.81907	5.22408	3.28769	2.42608	2.10805	gnl|BL_ORD_ID|70357 sp|F4JU70|COAC2_ARATH Mitochondrial carrier protein CoAc2 OS=Arabidopsis thaliana OX=3702 GN=COAC2 PE=2 SV=1//1.46264e-11
Acc00571.1	Acc00571	protein_coding	LG1	0.96375	6.92019	3.29296	4.30521	2.72538	2.0321	2.03752	gnl|BL_ORD_ID|70357 sp|F4JU70|COAC2_ARATH Mitochondrial carrier protein CoAc2 OS=Arabidopsis thaliana OX=3702 GN=COAC2 PE=2 SV=1//5.27493e-173
Acc00572.1	Acc00572	protein_coding	LG1	0	4.54616	0.307711	0.404901	9.88085	6.28682	6.82816	gnl|BL_ORD_ID|224529 sp|Q0DKW8|LTI6B_ORYSJ Hydrophobic protein LTI6B OS=Oryza sativa subsp. japonica OX=39947 GN=LTI6B PE=2 SV=1//1.40267e-14
Acc00601.1	Acc00601	protein_coding	LG1	3.1965	0.828013	1.05885	0.863061	-2.72036	-1.88825	-2.30764	-//-
Acc00637.1	Acc00637	protein_coding	LG1	3.1248	0.900122	0.815997	1.1501	-2.11202	-2.13365	-1.88708	gnl|BL_ORD_ID|43423 sp|Q6NPC9|BIN3D_ARATH Probable RNA methyltransferase At5g51130 OS=Arabidopsis thaliana OX=3702 GN=At5g51130 PE=2 SV=1//7.99407e-20
Acc00639.1	Acc00639	protein_coding	LG1	1.09764	22.5609	6.18539	12.0894	3.93629	2.51092	3.31563	-//-
Acc00654.1	Acc00654	protein_coding	LG1	0.77686	8.63665	12.7705	15.9697	3.05056	4.05409	4.21548	gnl|BL_ORD_ID|305711 sp|Q9LFP7|PIX7_ARATH Probable serine/threonine-protein kinase PIX7 OS=Arabidopsis thaliana OX=3702 GN=PIX7 PE=1 SV=1//9.51947e-170
Acc00660.1	Acc00660	protein_coding	LG1	23.6586	11.2219	6.78824	1.16624	-1.49938	-1.78381	-4.4746	gnl|BL_ORD_ID|314455 sp|Q00451|PRF1_SOLLC 36.4 kDa proline-rich protein OS=Solanum lycopersicum OX=4081 GN=TPRP-F1 PE=2 SV=1//5.60206e-17
Acc00670.1	Acc00670	protein_coding	LG1	3.93348	2.52372	1.83567	0.856055	-1.06549	-1.08549	-2.34404	-//-
Acc00676.1	Acc00676	protein_coding	LG1	0.372411	24.4632	0.450936	0.176529	5.47751	0.266097	-1.32296	-//-
Acc00678.1	Acc00678	protein_coding	LG1	16.7519	155.754	6.48965	7.02012	2.79175	-1.35116	-1.39572	-//-
Acc00688.1	Acc00688	protein_coding	LG1	4.06098	9.01814	9.64793	18.8088	0.726511	1.26366	2.0655	gnl|BL_ORD_ID|268231 sp|F4I9E1|NFD4_ARATH Protein NUCLEAR FUSION DEFECTIVE 4 OS=Arabidopsis thaliana OX=3702 GN=NFD4 PE=3 SV=1//4.75332e-14
Acc00700.1	Acc00700	protein_coding	LG1	0.983014	9.21582	4.48987	9.92806	2.79271	2.19755	3.1792	gnl|BL_ORD_ID|43160 sp|Q9ZUG9|BH066_ARATH Transcription factor bHLH66 OS=Arabidopsis thaliana OX=3702 GN=BHLH66 PE=1 SV=1//1.04569e-46
Acc00703.1	Acc00703	protein_coding	LG1	5.65233	3.64804	2.75662	1.48044	-1.05522	-1.01841	-2.07088	-//-
Acc00706.1	Acc00706	protein_coding	LG1	9.74926	3.81066	2.04158	2.95143	-1.77687	-2.23857	-1.86757	gnl|BL_ORD_ID|443432 sp|Q9DBG7|SRPRA_MOUSE Signal recognition particle receptor subunit alpha OS=Mus musculus OX=10090 GN=Srpra PE=1 SV=1//2.42619e-128
Acc00710.1	Acc00710	protein_coding	LG1	2.80659	0.786497	0.95777	0.581383	-2.32034	-1.61748	-2.54634	-//-
Acc00743.1	Acc00743	protein_coding	LG1	23.0287	25.9418	1.26355	6.31424	-0.25209	-4.16513	-2.01031	gnl|BL_ORD_ID|109406 sp|Q6YU51|DXS2_ORYSJ Probable 1-deoxy-D-xylulose-5-phosphate synthase 2, chloroplastic OS=Oryza sativa subsp. japonica OX=39947 GN=Os07g0190000 PE=2 SV=1//0
Acc00744.1	Acc00744	protein_coding	LG1	3.66481	2.66562	1.65594	0.758266	-0.885122	-1.13172	-2.39636	gnl|BL_ORD_ID|20931 sp|Q96361|ARF1_BRARP ADP-ribosylation factor 1 OS=Brassica rapa subsp. pekinensis OX=51351 GN=ARF1 PE=2 SV=3//3.29836e-120
Acc00755.1	Acc00755	protein_coding	LG1	25.4655	4.87991	21.3496	32.7868	-2.80331	-0.237841	0.219848	gnl|BL_ORD_ID|555073 sp|Q39261|ZFP2_ARATH Zinc finger protein 2 OS=Arabidopsis thaliana OX=3702 GN=ZFP2 PE=1 SV=1//1.68908e-17
Acc00760.1	Acc00760	protein_coding	LG1	23.2136	241.817	113.13	149.924	2.95713	2.30175	2.54696	gnl|BL_ORD_ID|264813 sp|Q05001|NCPR_CATRO NADPH--cytochrome P450 reductase OS=Catharanthus roseus OX=4058 GN=CPR PE=2 SV=1//0
Acc00767.1	Acc00767	protein_coding	LG1	1.6798	11.2609	5.81376	11.8653	2.31453	1.80103	2.66888	gnl|BL_ORD_ID|260454 sp|Q9FK44|NAC87_ARATH NAC domain-containing protein 87 OS=Arabidopsis thaliana OX=3702 GN=NAC087 PE=2 SV=1//1.56556e-96
Acc00769.1	Acc00769	protein_coding	LG1	55.8015	16.5871	46.2507	65.6297	-2.17351	-0.253765	0.089866	gnl|BL_ORD_ID|479868 sp|O64654|TRL11_ARATH Thioredoxin-like 1-1, chloroplastic OS=Arabidopsis thaliana OX=3702 GN=At1g08570 PE=2 SV=1//6.02139e-78
Acc00772.1	Acc00772	protein_coding	LG1	0.403421	4.41166	2.78898	2.56832	2.97972	2.74199	2.44352	-//-
Acc00779.1	Acc00779	protein_coding	LG1	0.684845	2.76938	2.03018	6.51223	1.53406	1.51519	3.03849	-//-
Acc00786.1	Acc00786	protein_coding	LG1	7.44369	186.69	188.414	268.745	4.2234	4.67718	5.02849	gnl|BL_ORD_ID|465640 sp|B9DHQ0|TBA5_ARATH Tubulin alpha-5 chain OS=Arabidopsis thaliana OX=3702 GN=TUBA5 PE=1 SV=2//0
Acc00792.1	Acc00792	protein_coding	LG1	3.70496	0.591143	5.97602	5.04066	-3.06474	0.703155	0.297194	gnl|BL_ORD_ID|129335 sp|O80582|FBK46_ARATH F-box/kelch-repeat protein At2g44130 OS=Arabidopsis thaliana OX=3702 GN=At2g44130 PE=2 SV=2//2.64658e-61
Acc00830.1	Acc00830	protein_coding	LG1	0.063551	0.134647	1.74511	8.4629	0.654081	4.77665	6.89343	gnl|BL_ORD_ID|48833 sp|Q42798|C93A1_SOYBN 3,9-dihydroxypterocarpan 6A-monooxygenase OS=Glycine max OX=3847 GN=CYP93A1 PE=1 SV=1//1.37566e-125
Acc00850.1	Acc00850	protein_coding	LG1	1.40095	13.1872	1.23187	1.33364	2.80181	-0.171239	-0.216839	gnl|BL_ORD_ID|426664 sp|Q0D5B9|SAP16_ORYSJ Zinc finger AN1 and C2H2 domain-containing stress-associated protein 16 OS=Oryza sativa subsp. japonica OX=39947 GN=SAP16 PE=2 SV=2//3.34904e-121
Acc00884.1	Acc00884	protein_coding	LG1	3.04672	1.81948	1.00941	0.574019	-1.35465	-1.65109	-2.63079	gnl|BL_ORD_ID|196043 sp|O04196|ISOA1_ARATH Isoamylase 1, chloroplastic OS=Arabidopsis thaliana OX=3702 GN=ISA1 PE=1 SV=1//0
Acc00885.1	Acc00885	protein_coding	LG1	2.61388	0.592036	0.632705	0.346942	-2.55444	-2.00074	-3.01952	gnl|BL_ORD_ID|196043 sp|O04196|ISOA1_ARATH Isoamylase 1, chloroplastic OS=Arabidopsis thaliana OX=3702 GN=ISA1 PE=1 SV=1//1.3273e-113
Acc00888.1	Acc00888	protein_coding	LG1	0.09788	6.43131	10.7517	7.11303	5.57847	6.75493	6.00333	gnl|BL_ORD_ID|512101 sp|Q38910|XTH23_ARATH Probable xyloglucan endotransglucosylase/hydrolase protein 23 OS=Arabidopsis thaliana OX=3702 GN=XTH23 PE=2 SV=1//1.97111e-144
Acc00902.1	Acc00902	protein_coding	LG1	0.362344	1.64979	2.72361	1.22675	1.27899	2.63915	1.08901	gnl|BL_ORD_ID|63972 sp|Q9LU68|CIA2_ARATH Protein CHLOROPLAST IMPORT APPARATUS 2 OS=Arabidopsis thaliana OX=3702 GN=CIA2 PE=1 SV=1//2.27151e-71
Acc00906.1	Acc00906	protein_coding	LG1	6.90282	85.5966	34.0956	47.3424	3.20838	2.32111	2.63354	gnl|BL_ORD_ID|308441 sp|Q03194|PMA4_NICPL Plasma membrane ATPase 4 OS=Nicotiana plumbaginifolia OX=4092 GN=PMA4 PE=2 SV=1//0
Acc00910.1	Acc00910	protein_coding	LG1	0.21755	12.7986	0.200493	0.245849	5.42874	-0.107996	0.0294907	gnl|BL_ORD_ID|121214 sp|Q9C591|ERF16_ARATH Ethylene-responsive transcription factor ERF016 OS=Arabidopsis thaliana OX=3702 GN=ERF016 PE=2 SV=1//1.05909e-22
Acc00919.1	Acc00919	protein_coding	LG1	6.1078	2.43741	0.925221	0.511697	-1.74944	-2.69148	-3.70562	gnl|BL_ORD_ID|230907 sp|Q6NPF4|MD20A_ARATH Mediator of RNA polymerase II transcription subunit 20a OS=Arabidopsis thaliana OX=3702 GN=MED20A PE=1 SV=1//7.56213e-117
Acc00921.1	Acc00921	protein_coding	LG1	1.29981	8.5655	1.62944	3.45487	2.27386	0.32379	1.24454	gnl|BL_ORD_ID|112367 sp|Q570U6|EF4L4_ARATH Protein ELF4-LIKE 4 OS=Arabidopsis thaliana OX=3702 GN=EFL4 PE=2 SV=1//3.03383e-50
Acc00933.1	Acc00933	protein_coding	LG1	10.3732	5.48895	3.47732	1.99651	-1.34227	-1.55829	-2.50609	gnl|BL_ORD_ID|405202 sp|Q9LTS6|RS16B_ARATH 30S ribosomal protein S16-2, chloroplastic/mitochondrial OS=Arabidopsis thaliana OX=3702 GN=RPS16-2 PE=2 SV=1//5.90997e-64
Acc00949.1	Acc00949	protein_coding	LG1	0.341547	2.59474	1.49638	1.89798	2.4994	2.15024	2.32798	gnl|BL_ORD_ID|508876 sp|Q8RY67|WAKLO_ARATH Wall-associated receptor kinase-like 14 OS=Arabidopsis thaliana OX=3702 GN=WAKL14 PE=2 SV=2//0
Acc00959.1	Acc00959	protein_coding	LG1	8.9061	12.4379	13.1181	42.9396	0.0577827	0.575051	2.12396	gnl|BL_ORD_ID|145108 sp|Q9LN68|GATL1_ARATH Probable galacturonosyltransferase-like 1 OS=Arabidopsis thaliana OX=3702 GN=GATL1 PE=2 SV=1//1.3042e-153
Acc00960.1	Acc00960	protein_coding	LG1	1.12784	4.83187	2.25993	5.13405	1.66729	1.01704	2.03506	gnl|BL_ORD_ID|117313 sp|Q9SYY4|ELO3L_ARATH Elongation of fatty acids protein 3-like OS=Arabidopsis thaliana OX=3702 GN=HOS3 PE=2 SV=1//2.74219e-101
Acc00977.1	Acc00977	protein_coding	LG1	4.47088	0.049751	0.235772	0.037656	-6.80649	-4.20919	-6.98505	gnl|BL_ORD_ID|285272 sp|Q3E9B4|OFP8_ARATH Transcription repressor OFP8 OS=Arabidopsis thaliana OX=3702 GN=OFP8 PE=1 SV=1//5.45389e-24
Acc00984.1	Acc00984	protein_coding	LG1	0.487188	2.38401	2.87117	13.7984	1.86346	2.57307	4.6735	gnl|BL_ORD_ID|48823 sp|O64989|C90B1_ARATH Cytochrome P450 90B1 OS=Arabidopsis thaliana OX=3702 GN=CYP90B1 PE=1 SV=2//0
Acc00986.1	Acc00986	protein_coding	LG1	0.484207	16.0558	1.35572	1.24947	4.56133	1.44963	1.16915	-//-
Acc00989.1	Acc00989	protein_coding	LG1	14.6868	5.38942	5.2064	3.27171	-1.86895	-1.47847	-2.30976	gnl|BL_ORD_ID|11303 sp|A8MR89|AEL1_ARATH Protein AE7-like 1 OS=Arabidopsis thaliana OX=3702 GN=AEL1 PE=3 SV=1//3.94872e-79
Acc00992.1	Acc00992	protein_coding	LG1	1.03291	21.2204	4.39781	4.27462	3.92236	2.33805	1.90599	gnl|BL_ORD_ID|227217 sp|Q54TC5|MAFL2_DICDI Maf-like protein DDB_G0281937 OS=Dictyostelium discoideum OX=44689 GN=DDB_G0281937 PE=3 SV=1//1.03817e-34
Acc00999.1	Acc00999	protein_coding	LG1	0.061734	4.17305	0.045581	0.018102	5.61417	-0.41966	-1.85288	gnl|BL_ORD_ID|212162 sp|P13940|LEA29_GOSHI Late embryogenesis abundant protein D-29 OS=Gossypium hirsutum OX=3635 PE=3 SV=1//3.45382e-08
Acc01002.1	Acc01002	protein_coding	LG1	3.9799	25.9621	25.9596	23.7853	2.28017	2.72015	2.43311	gnl|BL_ORD_ID|312586 sp|Q9FFZ1|PPH_ARATH Pheophytinase, chloroplastic OS=Arabidopsis thaliana OX=3702 GN=PPH PE=1 SV=1//9.01315e-30
Acc01024.1	Acc01024	protein_coding	LG1	2.83609	19.2238	7.19292	10.3059	2.33606	1.35955	1.71664	gnl|BL_ORD_ID|276345 sp|Q40517|NTF3_TOBAC Mitogen-activated protein kinase homolog NTF3 OS=Nicotiana tabacum OX=4097 GN=NTF3 PE=1 SV=1//0
Acc01025.1	Acc01025	protein_coding	LG1	2.79351	11.6465	18.1298	26.5196	1.63191	2.70999	3.09783	gnl|BL_ORD_ID|47816 sp|C0Z2L5|BZP44_ARATH bZIP transcription factor 44 OS=Arabidopsis thaliana OX=3702 GN=BZIP44 PE=1 SV=1//2.08351e-33
Acc01037.1	Acc01037	protein_coding	LG1	3.39351	1.06935	1.19238	1.4138	-2.08086	-1.49035	-1.40628	gnl|BL_ORD_ID|65138 sp|Q8H0V1|CK5P1_ARATH CDK5RAP1-like protein OS=Arabidopsis thaliana OX=3702 GN=At4g36390 PE=2 SV=1//0
Acc01038.1	Acc01038	protein_coding	LG1	207.513	32.2902	17.9879	15.6476	-3.10757	-3.51087	-3.87329	gnl|BL_ORD_ID|42701 sp|Q9SCV9|BGAL3_ARATH Beta-galactosidase 3 OS=Arabidopsis thaliana OX=3702 GN=BGAL3 PE=2 SV=1//0
Acc01045.1	Acc01045	protein_coding	LG1	14.5768	16.0139	6.50734	3.72077	-0.287755	-1.14564	-2.11212	gnl|BL_ORD_ID|95274 sp|P23706|DEFA_ANTMA Floral homeotic protein DEFICIENS OS=Antirrhinum majus OX=4151 GN=DEFA PE=1 SV=1//4.29426e-92
Acc01059.1	Acc01059	protein_coding	LG1	53.8847	7.21086	12.1996	7.54757	-3.32447	-2.12577	-2.97864	gnl|BL_ORD_ID|165629 sp|P40267|H1_SOLPN Histone H1 OS=Solanum pennellii OX=28526 PE=2 SV=1//7.11861e-34
Acc01070.1	Acc01070	protein_coding	LG1	0.541806	5.09754	0.359996	2.19363	2.80467	-0.567027	1.86723	gnl|BL_ORD_ID|133082 sp|Q07353|FL3H_PETHY Naringenin,2-oxoglutarate 3-dioxygenase (Fragment) OS=Petunia hybrida OX=4102 GN=AN3 PE=1 SV=1//0
Acc01071.1	Acc01071	protein_coding	LG1	6.18648	5.07953	1.69356	1.14903	-0.709067	-1.84713	-2.56941	gnl|BL_ORD_ID|58237 sp|Q9FKW4|CDPKS_ARATH Calcium-dependent protein kinase 28 OS=Arabidopsis thaliana OX=3702 GN=CPK28 PE=1 SV=1//0
Acc01084.1	Acc01084	protein_coding	LG1	0.915302	7.24461	0	0	2.55921	-8.14834	-8.42722	gnl|BL_ORD_ID|172670 sp|Q67ZW1|HIP27_ARATH Heavy metal-associated isoprenylated plant protein 27 OS=Arabidopsis thaliana OX=3702 GN=HIPP27 PE=1 SV=1//6.27002e-65
Acc01115.1	Acc01115	protein_coding	LG1	164.925	1531.8	819.183	745.065	2.79163	2.32924	2.03137	gnl|BL_ORD_ID|305006 sp|Q9FKY4|PILS7_ARATH Protein PIN-LIKES 7 OS=Arabidopsis thaliana OX=3702 GN=PILS7 PE=2 SV=1//1.47428e-168
Acc01123.1	Acc01123	protein_coding	LG1	5.56394	10.895	3.14421	1.36556	0.545003	-0.80465	-2.16988	gnl|BL_ORD_ID|177808 sp|P48020|HMDH1_SOLTU 3-hydroxy-3-methylglutaryl-coenzyme A reductase 1 OS=Solanum tuberosum OX=4113 GN=HMG1 PE=2 SV=1//0
Acc01144.1	Acc01144	protein_coding	LG1	3.34811	6.77409	13.2444	15.8029	0.591913	1.9997	2.0936	gnl|BL_ORD_ID|424839 sp|F4KGY6|RVE1_ARATH Protein REVEILLE 1 OS=Arabidopsis thaliana OX=3702 GN=RVE1 PE=2 SV=1//2.09119e-55
Acc01162.1	Acc01162	protein_coding	LG1	0.086994	0.106914	4.32167	7.73045	-0.101648	5.58336	6.26743	-//-
Acc01164.1	Acc01164	protein_coding	LG1	108.647	50.7505	24.665	11.2377	-1.52169	-2.12149	-3.41559	gnl|BL_ORD_ID|180425 sp|Q9FHQ3|HS157_ARATH 15.7 kDa heat shock protein, peroxisomal OS=Arabidopsis thaliana OX=3702 GN=HSP15.7 PE=2 SV=1//9.66787e-50
Acc01186.1	Acc01186	protein_coding	LG1	0.993293	2.5939	2.82043	6.54055	0.942427	1.50304	2.55554	gnl|BL_ORD_ID|166732 sp|Q8VZB2|HACD_ARATH Very-long-chain (3R)-3-hydroxyacyl-CoA dehydratase PASTICCINO 2 OS=Arabidopsis thaliana OX=3702 GN=PAS2 PE=1 SV=1//5.49996e-106
Acc01195.1	Acc01195	protein_coding	LG1	0.295391	2.17153	2.06341	2.06994	2.38675	2.75913	2.5989	gnl|BL_ORD_ID|55230 sp|Q8LHA8|CCD22_ORYSJ Cyclin-D2-2 OS=Oryza sativa subsp. japonica OX=39947 GN=CYCD2-2 PE=2 SV=1//4.78798e-64
Acc01198.1	Acc01198	protein_coding	LG1	0.156758	4.84236	0.650959	0.562923	4.31701	1.87482	1.51012	-//-
Acc01201.1	Acc01201	protein_coding	LG1	0.370824	3.53893	1.61262	0.90129	2.82656	2.13003	1.13552	gnl|BL_ORD_ID|426752 sp|Q75LR7|SAPK1_ORYSJ Serine/threonine-protein kinase SAPK1 OS=Oryza sativa subsp. japonica OX=39947 GN=SAPK1 PE=1 SV=1//0
Acc01228.1	Acc01228	protein_coding	LG1	1.08499	11.7911	3.8389	5.62326	3.01536	1.83747	2.22618	gnl|BL_ORD_ID|193472 sp|Q9SSV4|INO1_NICPA Inositol-3-phosphate synthase OS=Nicotiana paniculata OX=62141 GN=INPS1 PE=2 SV=1//0
Acc01240.1	Acc01240	protein_coding	LG1	4.10102	29.3628	22.2612	16.3878	2.40542	2.44536	1.84248	-//-
Acc01275.1	Acc01275	protein_coding	LG14	3.4979	1.0969	0.776188	0.437207	-2.06914	-2.14135	-3.10099	gnl|BL_ORD_ID|546592 sp|Q9T096|YIPL6_ARATH Protein yippee-like At4g27745 OS=Arabidopsis thaliana OX=3702 GN=At4g27745 PE=3 SV=2//3.42675e-57
Acc01280.1	Acc01280	protein_coding	LG14	11.8804	44.1973	98.5444	132.786	1.47083	3.06805	3.33728	gnl|BL_ORD_ID|31901 sp|P46897|ATHB7_ARATH Homeobox-leucine zipper protein ATHB-7 OS=Arabidopsis thaliana OX=3702 GN=ATHB-7 PE=1 SV=2//4.8461e-38
Acc01294.1	Acc01294	protein_coding	LG14	0.838358	4.72828	2.18429	3.77867	2.05449	1.37861	2.00658	-//-
Acc01304.1	Acc01304	protein_coding	LG14	13.0209	84.1641	102.396	116.248	2.26825	2.99165	3.01365	gnl|BL_ORD_ID|317553 sp|Q689G6|PRR95_ORYSJ Two-component response regulator-like PRR95 OS=Oryza sativa subsp. japonica OX=39947 GN=PRR95 PE=2 SV=1//6.31912e-95
Acc01310.1	Acc01310	protein_coding	LG14	4.09072	6.05055	0.77095	0.979768	0.143046	-2.37194	-2.19631	gnl|BL_ORD_ID|180457 sp|P30222|HS22C_PETHY Small heat shock protein, chloroplastic OS=Petunia hybrida OX=4102 GN=HSP22 PE=2 SV=1//7.93461e-71
Acc01314.1	Acc01314	protein_coding	LG14	0.76228	5.49257	2.59813	9.93145	2.3841	1.75523	3.51666	gnl|BL_ORD_ID|224455 sp|Q9SCK1|LSU1_ARATH Protein RESPONSE TO LOW SULFUR 1 OS=Arabidopsis thaliana OX=3702 GN=LSU1 PE=2 SV=1//2.86095e-07
Acc01321.1	Acc01321	protein_coding	LG14	37.7553	11.4925	9.69955	7.37992	-2.1384	-1.94132	-2.49667	gnl|BL_ORD_ID|212182 sp|F4KFM8|LEA65_ARATH Late embryogenesis abundant protein At5g17165 OS=Arabidopsis thaliana OX=3702 GN=At5g17165 PE=3 SV=1//5.21086e-17
Acc01367.1	Acc01367	protein_coding	LG2	20.0283	132.753	145.502	109.037	2.3049	2.87774	2.30049	gnl|BL_ORD_ID|3843 sp|Q9LYS2|AB10C_ARATH ABC transporter C family member 10 OS=Arabidopsis thaliana OX=3702 GN=ABCC10 PE=2 SV=2//0
Acc01368.1	Acc01368	protein_coding	LG2	10.6107	66.6139	74.9986	58.6169	2.22662	2.83821	2.32165	gnl|BL_ORD_ID|3843 sp|Q9LYS2|AB10C_ARATH ABC transporter C family member 10 OS=Arabidopsis thaliana OX=3702 GN=ABCC10 PE=2 SV=2//0
Acc01371.1	Acc01371	protein_coding	LG2	2.45315	1.19309	0.428275	1.02432	-1.4551	-2.45655	-1.39083	gnl|BL_ORD_ID|227409 sp|Q84JK8|MAKR6_ARATH Probable membrane-associated kinase regulator 6 OS=Arabidopsis thaliana OX=3702 GN=MAKR6 PE=2 SV=1//1.76146e-34
Acc01377.1	Acc01377	protein_coding	LG2	0.084081	2.77726	4.0236	12.5739	4.58881	5.55738	7.04095	gnl|BL_ORD_ID|518308 sp|Q6DST1|Y1465_ARATH Late embryogenesis abundant protein At1g64065 OS=Arabidopsis thaliana OX=3702 GN=At1g64065 PE=2 SV=1//9.15738e-13
Acc01379.1	Acc01379	protein_coding	LG2	0	0.4552	1.17148	4.1852	7.45461	9.07825	11.0278	gnl|BL_ORD_ID|518308 sp|Q6DST1|Y1465_ARATH Late embryogenesis abundant protein At1g64065 OS=Arabidopsis thaliana OX=3702 GN=At1g64065 PE=2 SV=1//8.70537e-17
Acc01389.1	Acc01389	protein_coding	LG2	2.44692	0.962584	0.428151	0.655657	-1.76248	-2.49206	-2.04178	gnl|BL_ORD_ID|335490 sp|Q84WV9|QPCT_ARATH Glutaminyl-peptide cyclotransferase OS=Arabidopsis thaliana OX=3702 GN=QCT PE=1 SV=1//1.33379e-117
Acc01391.1	Acc01391	protein_coding	LG2	7.65024	42.4557	36.1693	26.803	2.04869	2.25804	1.66482	-//-
Acc01407.1	Acc01407	protein_coding	LG2	2.63575	1.10549	1.17425	0.551736	-1.67832	-1.13974	-2.38863	gnl|BL_ORD_ID|60843 sp|O65282|CH20_ARATH 20 kDa chaperonin, chloroplastic OS=Arabidopsis thaliana OX=3702 GN=CPN20 PE=1 SV=2//2.90443e-98
Acc01431.1	Acc01431	protein_coding	LG2	2.8956	13.2544	12.1852	18.8821	1.76901	2.08843	2.55913	gnl|BL_ORD_ID|129136 sp|Q8LG03|FB345_ARATH F-box protein At4g00755 OS=Arabidopsis thaliana OX=3702 GN=At4g00755 PE=2 SV=1//4.88376e-92
Acc01456.1	Acc01456	protein_coding	LG2	2.5221	1.17389	0.545351	1.05182	-1.51778	-2.14367	-1.39992	gnl|BL_ORD_ID|403291 sp|P62302|RS13_SOYBN 40S ribosomal protein S13 OS=Glycine max OX=3847 GN=RPS13 PE=2 SV=1//1.49756e-94
Acc01466.1	Acc01466	protein_coding	LG2	14.4519	4.67162	4.02077	2.90976	-2.05124	-1.82778	-2.45441	gnl|BL_ORD_ID|154665 sp|Q9C5L3|GLPT1_ARATH Putative glycerol-3-phosphate transporter 1 OS=Arabidopsis thaliana OX=3702 GN=At3g47420 PE=2 SV=1//0
Acc01469.1	Acc01469	protein_coding	LG2	0.567898	1.92671	1.28367	2.58388	1.33269	1.18928	2.03204	gnl|BL_ORD_ID|157379 sp|Q9S845|GONS3_ARATH GDP-mannose transporter GONST3 OS=Arabidopsis thaliana OX=3702 GN=GONST3 PE=2 SV=1//1.51677e-27
Acc01482.1	Acc01482	protein_coding	LG2	1.78494	29.2649	1.59924	0.880244	3.60304	-0.128905	-1.14231	gnl|BL_ORD_ID|285557 sp|Q43804|OLEO1_PRUDU Oleosin 1 OS=Prunus dulcis OX=3755 GN=OLE1 PE=2 SV=1//2.97822e-36
Acc01498.1	Acc01498	protein_coding	LG2	6.24819	1.55947	1.45156	1.49594	-2.42144	-2.08875	-2.206	gnl|BL_ORD_ID|30749 sp|Q8GYD7|AT18C_ARATH Autophagy-related protein 18c OS=Arabidopsis thaliana OX=3702 GN=ATG18C PE=2 SV=1//0
Acc01499.1	Acc01499	protein_coding	LG2	3.57783	18.1159	13.23	16.2443	1.91247	1.89956	2.0349	gnl|BL_ORD_ID|387819 sp|Q96EX2|RNFT2_HUMAN RING finger and transmembrane domain-containing protein 2 OS=Homo sapiens OX=9606 GN=RNFT2 PE=2 SV=2//1.77132e-34
Acc01510.1	Acc01510	protein_coding	LG2	0.12613	4.28378	0.301749	0.401144	4.63742	1.27018	1.51012	-//-
Acc01540.1	Acc01540	protein_coding	LG2	7.64699	8.188	2.20222	1.84133	-0.326138	-1.781	-2.19147	gnl|BL_ORD_ID|330746 sp|O80920|PYL4_ARATH Abscisic acid receptor PYL4 OS=Arabidopsis thaliana OX=3702 GN=PYL4 PE=1 SV=1//5.70647e-69
Acc01541.1	Acc01541	protein_coding	LG2	40.099	12.6555	8.05586	9.93201	-2.08683	-2.29814	-2.15683	gnl|BL_ORD_ID|138042 sp|Q8H1T3|FRI2_TOBAC Ferritin-2, chloroplastic OS=Nicotiana tabacum OX=4097 GN=FER2 PE=2 SV=1//6.21379e-102
Acc01591.1	Acc01591	protein_coding	LG2	1.86878	9.39263	10.0496	9.3485	1.50954	2.04335	1.93662	gnl|BL_ORD_ID|73236 sp|O04197|COI1_ARATH Coronatine-insensitive protein 1 OS=Arabidopsis thaliana OX=3702 GN=COI1 PE=1 SV=1//0
Acc01592.1	Acc01592	protein_coding	LG2	1.57469	4.60942	4.8921	7.26285	1.12693	1.65132	2.06044	gnl|BL_ORD_ID|73236 sp|O04197|COI1_ARATH Coronatine-insensitive protein 1 OS=Arabidopsis thaliana OX=3702 GN=COI1 PE=1 SV=1//3.26096e-55
Acc01593.1	Acc01593	protein_coding	LG2	0.321873	8.0802	10.3378	5.67367	4.21022	5.00494	3.979	gnl|BL_ORD_ID|99830 sp|Q8S9H7|DIV_ANTMA Transcription factor DIVARICATA OS=Antirrhinum majus OX=4151 GN=DIVARICATA PE=2 SV=1//1.15565e-76
Acc01597.1	Acc01597	protein_coding	LG2	21.8616	153.131	92.1161	130.371	2.38446	2.09187	2.43183	gnl|BL_ORD_ID|510082 sp|Q9M047|WLI2B_ARATH LIM domain-containing protein WLIM2b OS=Arabidopsis thaliana OX=3702 GN=WLIM2B PE=1 SV=1//1.81636e-111
Acc01603.1	Acc01603	protein_coding	LG2	14.8244	64.4719	42.2285	103.959	1.6967	1.52695	2.66554	gnl|BL_ORD_ID|317099 sp|P92962|PROT2_ARATH Proline transporter 2 OS=Arabidopsis thaliana OX=3702 GN=PROT2 PE=1 SV=1//0
Acc01610.1	Acc01610	protein_coding	LG2	1.06269	4.64126	5.91244	4.56658	1.69479	2.48523	1.95089	gnl|BL_ORD_ID|494540 sp|U3U992|UGT8_CATRO 7-deoxyloganetic acid glucosyltransferase OS=Catharanthus roseus OX=4058 GN=UGT709C2 PE=1 SV=1//5.3248e-95
Acc01611.1	Acc01611	protein_coding	LG2	0.777103	3.47057	4.23929	3.68489	1.72509	2.45166	2.08953	gnl|BL_ORD_ID|494540 sp|U3U992|UGT8_CATRO 7-deoxyloganetic acid glucosyltransferase OS=Catharanthus roseus OX=4058 GN=UGT709C2 PE=1 SV=1//6.27477e-122
Acc01615.1	Acc01615	protein_coding	LG2	1.44359	11.0449	7.50388	13.5906	2.50762	2.39126	3.08587	gnl|BL_ORD_ID|491385 sp|Q9C768|U76B1_ARATH UDP-glycosyltransferase 76B1 OS=Arabidopsis thaliana OX=3702 GN=UGT76B1 PE=2 SV=1//1.12971e-134
Acc01616.1	Acc01616	protein_coding	LG2	0.582342	2.66507	2.07794	3.02203	1.75484	1.84036	2.2147	gnl|BL_ORD_ID|491385 sp|Q9C768|U76B1_ARATH UDP-glycosyltransferase 76B1 OS=Arabidopsis thaliana OX=3702 GN=UGT76B1 PE=2 SV=1//2.49122e-144
Acc01620.1	Acc01620	protein_coding	LG2	2.0559	13.1128	2.72775	5.37455	2.24743	0.428272	1.24172	gnl|BL_ORD_ID|156379 sp|Q9LFP3|GLYT4_ARATH Probable glycosyltransferase At5g11130 OS=Arabidopsis thaliana OX=3702 GN=At5g11130/At5g11120 PE=3 SV=2//3.50628e-27
Acc01628.1	Acc01628	protein_coding	LG2	22.7753	5.16078	4.79502	2.3175	-2.56494	-2.23009	-3.43958	gnl|BL_ORD_ID|326387 sp|Q9ZW06|PUM2_ARATH Pumilio homolog 2 OS=Arabidopsis thaliana OX=3702 GN=APUM2 PE=1 SV=1//0
Acc01645.1	Acc01645	protein_coding	LG2	7.81613	65.3457	54.1065	60.5791	2.63959	2.80775	2.80978	-//-
Acc01674.1	Acc01674	protein_coding	LG2	9.76766	2.8462	6.89361	6.16312	-2.20017	-0.485434	-0.808707	gnl|BL_ORD_ID|317531 sp|A2YQ93|PRR37_ORYSI Two-component response regulator-like PRR37 OS=Oryza sativa subsp. indica OX=39946 GN=PRR37 PE=2 SV=2//9.83179e-160
Acc01682.1	Acc01682	protein_coding	LG2	7.80139	2.71622	1.29678	1.45463	-1.94173	-2.56689	-2.56091	gnl|BL_ORD_ID|43169 sp|Q9LK48|BH077_ARATH Transcription factor bHLH77 OS=Arabidopsis thaliana OX=3702 GN=BHLH77 PE=1 SV=1//2.47714e-64
Acc01684.1	Acc01684	protein_coding	LG2	0.652026	14.8855	0.324538	0.024094	4.05864	-0.967839	-4.27733	gnl|BL_ORD_ID|284579 sp|B4FFZ9|OBP1A_MAIZE Oil body-associated protein 1A OS=Zea mays OX=4577 GN=OBAP1A PE=2 SV=1//4.61204e-121
Acc01696.1	Acc01696	protein_coding	LG2	46.5321	11.3008	15.5605	4.89829	-2.46407	-1.56305	-3.38907	-//-
Acc01698.1	Acc01698	protein_coding	LG2	27.0566	7.00648	1.46798	1.37347	-2.32066	-4.18754	-4.35686	gnl|BL_ORD_ID|163323 sp|Q03662|GSTX1_TOBAC Probable glutathione S-transferase OS=Nicotiana tabacum OX=4097 PE=2 SV=1//1.51295e-85
Acc01710.1	Acc01710	protein_coding	LG2	4.82908	0.432742	0.270765	0.184535	-3.86452	-4.11296	-4.83982	-//-
Acc01711.1	Acc01711	protein_coding	LG2	5.52243	0.386553	0.243223	0.15678	-4.24191	-4.46459	-5.2504	-//-
Acc01714.1	Acc01714	protein_coding	LG2	0.094495	2.81386	0.197276	3.02577	4.43208	1.13477	4.81133	-//-
Acc01716.1	Acc01716	protein_coding	LG2	3.1779	0.986013	1.27854	0.978966	-2.09929	-1.28803	-1.8359	gnl|BL_ORD_ID|223365 sp|Q9FHG4|LRKS7_ARATH Probable L-type lectin-domain containing receptor kinase S.7 OS=Arabidopsis thaliana OX=3702 GN=LECRKS7 PE=2 SV=1//3.59568e-24
Acc01718.1	Acc01718	protein_coding	LG2	4.59872	95.3297	143.683	101.689	3.94678	4.9791	4.31951	gnl|BL_ORD_ID|168039 sp|Q9SR77|HBPL1_ARATH Heme-binding-like protein At3g10130, chloroplastic OS=Arabidopsis thaliana OX=3702 GN=At3g10130 PE=1 SV=1//7.07917e-21
Acc01719.1	Acc01719	protein_coding	LG2	0.405298	5.03427	1.00707	1.24629	3.20228	1.32456	1.47305	gnl|BL_ORD_ID|285282 sp|Q9SH89|OFT19_ARATH O-fucosyltransferase 19 OS=Arabidopsis thaliana OX=3702 GN=OFUT19 PE=2 SV=1//0
Acc01722.1	Acc01722	protein_coding	LG2	2.59513	0.694092	0.722595	0.829401	-2.32337	-1.82854	-1.79121	gnl|BL_ORD_ID|264616 sp|F4HQM3|NCER1_ARATH Neutral ceramidase 1 OS=Arabidopsis thaliana OX=3702 GN=NCER1 PE=2 SV=1//0
Acc01741.1	Acc01741	protein_coding	LG2	25.3772	156.363	7.73549	26.1872	2.19932	-1.69706	-0.0989427	gnl|BL_ORD_ID|92993 sp|Q9FF86|DCR_ARATH BAHD acyltransferase DCR OS=Arabidopsis thaliana OX=3702 GN=DCR PE=2 SV=1//1.08084e-63
Acc01742.1	Acc01742	protein_coding	LG2	9.3123	44.9688	47.1442	37.3421	1.84662	2.3554	1.85808	gnl|BL_ORD_ID|442785 sp|Q8S4F6|SQD2_ARATH Sulfoquinovosyl transferase SQD2 OS=Arabidopsis thaliana OX=3702 GN=SQD2 PE=1 SV=1//0
Acc01764.1	Acc01764	protein_coding	LG2	12.8899	3.50203	3.26996	1.44593	-2.30402	-1.95725	-3.29186	gnl|BL_ORD_ID|53435 sp|Q9XF88|CB4B_ARATH Chlorophyll a-b binding protein CP29.2, chloroplastic OS=Arabidopsis thaliana OX=3702 GN=LHCB4.2 PE=1 SV=1//1.12672e-158
Acc01770.1	Acc01770	protein_coding	LG2	42.9109	113.922	104.075	229.604	0.985015	1.29512	2.27556	gnl|BL_ORD_ID|53212 sp|Q93Z81|CAX3_ARATH Vacuolar cation/proton exchanger 3 OS=Arabidopsis thaliana OX=3702 GN=CAX3 PE=1 SV=1//0
Acc01785.1	Acc01785	protein_coding	LG2	12.4598	0.735387	0.070339	1.1236	-4.49779	-7.40835	-3.60637	gnl|BL_ORD_ID|53212 sp|Q93Z81|CAX3_ARATH Vacuolar cation/proton exchanger 3 OS=Arabidopsis thaliana OX=3702 GN=CAX3 PE=1 SV=1//0
Acc01807.1	Acc01807	protein_coding	LG2	97.1534	929.106	373.118	480.126	2.83378	1.95816	2.16088	gnl|BL_ORD_ID|295869 sp|Q9M040|PDC4_ARATH Pyruvate decarboxylase 4 OS=Arabidopsis thaliana OX=3702 GN=PDC4 PE=2 SV=1//0
Acc01812.1	Acc01812	protein_coding	LG2	3.78462	0.889684	0.010826	0.114345	-2.49774	-7.22002	-5.0558	gnl|BL_ORD_ID|43222 sp|Q9M041|BH140_ARATH Transcription factor bHLH140 OS=Arabidopsis thaliana OX=3702 GN=BHLH140 PE=3 SV=1//4.86117e-26
Acc01836.1	Acc01836	protein_coding	LG2	0.998381	7.76431	0.842665	2.1243	2.52992	-0.225756	0.943201	-//-
Acc01864.1	Acc01864	protein_coding	LG2	5.44812	6.92802	1.07252	3.23909	-0.0769581	-2.31642	-0.894135	gnl|BL_ORD_ID|285266 sp|O04351|OFP2_ARATH Transcription repressor OFP2 OS=Arabidopsis thaliana OX=3702 GN=OFP2 PE=1 SV=1//8.74262e-28
Acc01866.1	Acc01866	protein_coding	LG2	0.038768	0.450099	3.11639	0.542003	2.92076	6.1415	3.47241	gnl|BL_ORD_ID|510138 sp|Q9SCU5|WNK5_ARATH Probable serine/threonine-protein kinase WNK5 OS=Arabidopsis thaliana OX=3702 GN=WNK5 PE=1 SV=2//6.62404e-174
Acc01878.1	Acc01878	protein_coding	LG2	4.85641	0.400657	0.401801	0.039783	-4.01345	-3.57269	-6.61	-//-
Acc01880.1	Acc01880	protein_coding	LG2	4.96502	2.78347	1.15865	1.40705	-1.2582	-2.08018	-1.96248	gnl|BL_ORD_ID|13452 sp|P98204|ALA1_ARATH Phospholipid-transporting ATPase 1 OS=Arabidopsis thaliana OX=3702 GN=ALA1 PE=2 SV=1//0
Acc01882.1	Acc01882	protein_coding	LG2	1.00884	6.45957	3.10654	5.92661	2.25286	1.63899	2.407	gnl|BL_ORD_ID|207846 sp|Q39030|KPK2_ARATH Serine/threonine-protein kinase AtPK2/AtPK19 OS=Arabidopsis thaliana OX=3702 GN=ATPK2 PE=1 SV=2//0
Acc01886.1	Acc01886	protein_coding	LG2	6.60218	35.6092	7.76115	11.3226	2.00743	0.250206	0.634164	gnl|BL_ORD_ID|131219 sp|Q9SCZ4|FERON_ARATH Receptor-like protein kinase FERONIA OS=Arabidopsis thaliana OX=3702 GN=FER PE=1 SV=1//0
Acc01911.1	Acc01911	protein_coding	LG2	2.10392	4.37143	7.49965	9.73266	0.605162	1.84307	2.03112	-//-
Acc01916.1	Acc01916	protein_coding	LG2	2.29703	0.468185	0.808424	0.47774	-2.70638	-1.48918	-2.3899	gnl|BL_ORD_ID|135963 sp|A2RVV7|FOLD1_ARATH Bifunctional protein FolD 1, mitochondrial OS=Arabidopsis thaliana OX=3702 GN=FOLD1 PE=2 SV=1//7.17412e-155
Acc01917.1	Acc01917	protein_coding	LG2	3.30862	0.706892	0.939636	0.360119	-2.642	-1.79529	-3.33514	gnl|BL_ORD_ID|428846 sp|Q2Z2E9|SCR_IPONI Protein SCARECROW OS=Ipomoea nil OX=35883 GN=SCR PE=1 SV=1//4.71704e-29
Acc01965.1	Acc01965	protein_coding	LG2	6.49037	145.025	16.9527	30.7413	4.0918	1.41537	2.02393	-//-
Acc01976.1	Acc01976	protein_coding	LG2	0.80494	7.82454	3.67853	2.48477	2.31842	1.77025	1.06234	gnl|BL_ORD_ID|528579 sp|Q9SD53|Y3720_ARATH UPF0481 protein At3g47200 OS=Arabidopsis thaliana OX=3702 GN=At3g47200 PE=2 SV=1//1.72842e-38
Acc01993.1	Acc01993	protein_coding	LG22	6.11276	1.26951	1.07466	2.09954	-2.6749	-2.45653	-1.67861	gnl|BL_ORD_ID|289163 sp|Q9ZVQ6|P2B10_ARATH F-box protein PP2-B10 OS=Arabidopsis thaliana OX=3702 GN=PP2B10 PE=1 SV=1//6.3091e-80
Acc01996.1	Acc01996	protein_coding	LG22	3.02262	0.514278	0.279254	1.34683	-2.91441	-3.33111	-1.37779	gnl|BL_ORD_ID|289163 sp|Q9ZVQ6|P2B10_ARATH F-box protein PP2-B10 OS=Arabidopsis thaliana OX=3702 GN=PP2B10 PE=1 SV=1//7.66004e-66
Acc01997.1	Acc01997	protein_coding	LG22	3.4262	0.523194	0.629719	1.7274	-3.0615	-2.44147	-1.25778	gnl|BL_ORD_ID|129210 sp|Q3E6P4|FB95_ARATH F-box protein At2g02240 OS=Arabidopsis thaliana OX=3702 GN=At2g02240 PE=2 SV=1//4.08683e-64
Acc01998.1	Acc01998	protein_coding	LG22	6.20349	1.55687	0.764601	1.4568	-2.41659	-2.9913	-2.22337	gnl|BL_ORD_ID|289163 sp|Q9ZVQ6|P2B10_ARATH F-box protein PP2-B10 OS=Arabidopsis thaliana OX=3702 GN=PP2B10 PE=1 SV=1//3.80224e-66
Acc02004.1	Acc02004	protein_coding	LG22	4.26966	5.98522	6.89934	30.4588	0.0641662	0.710005	2.68964	gnl|BL_ORD_ID|63472 sp|P48386|CHS1_CAMSI Chalcone synthase 1 OS=Camellia sinensis OX=4442 GN=CHS1 PE=2 SV=1//0
Acc02010.1	Acc02010	protein_coding	LG22	1.37318	9.98335	1.16312	1.90982	2.42419	-0.224651	0.318904	-//-
Acc02040.1	Acc02040	protein_coding	LG22	1.06611	17.3016	15.6206	24.5945	3.58512	3.87764	4.3718	-//-
Acc02053.1	Acc02053	protein_coding	LG22	8.40561	4.99209	3.73141	1.55759	-1.17185	-1.15482	-2.56716	gnl|BL_ORD_ID|289255 sp|Q9LW60|P2C44_ARATH Putative protein phosphatase 2C-like protein 44 OS=Arabidopsis thaliana OX=3702 GN=At3g23360 PE=5 SV=1//3.73536e-66
Acc02062.2	Acc02062	protein_coding	LG22	5.03681	20.8057	15.5289	31.7071	1.60383	1.6307	2.49397	gnl|BL_ORD_ID|210212 sp|Q9FJD5|LAC17_ARATH Laccase-17 OS=Arabidopsis thaliana OX=3702 GN=LAC17 PE=2 SV=1//0
Acc02094.1	Acc02094	protein_coding	LG22	0.968843	17.4756	16.9835	26.1595	3.7698	4.16687	4.64608	-//-
Acc02106.1	Acc02106	protein_coding	LG2	1.96749	1.6739	0.995741	0.314167	-0.650996	-0.967687	-2.70467	-//-
Acc02114.1	Acc02114	protein_coding	LG2	0.392111	24.711	5.97669	15.6553	5.18012	3.61575	4.77759	gnl|BL_ORD_ID|12353 sp|Q8VYJ2|AHL1_ARATH AT-hook motif nuclear-localized protein 1 OS=Arabidopsis thaliana OX=3702 GN=AHL1 PE=1 SV=1//1.66407e-58
Acc02117.1	Acc02117	protein_coding	LG2	0.106839	0.855122	0.79259	2.43655	2.57707	2.90436	4.35604	gnl|BL_ORD_ID|48698 sp|P37122|C76A2_SOLME Cytochrome P450 76A2 OS=Solanum melongena OX=4111 GN=CYP76A2 PE=2 SV=1//1.51335e-73
Acc02131.1	Acc02131	protein_coding	LG2	3.46989	16.0234	12.8166	19.597	1.78159	1.89968	2.35132	gnl|BL_ORD_ID|80727 sp|Q8GY97|CSTR2_ARATH CMP-sialic acid transporter 2 OS=Arabidopsis thaliana OX=3702 GN=At2g43240 PE=2 SV=1//0
Acc02156.1	Acc02156	protein_coding	LG2	2.41834	31.3592	13.8628	8.04601	3.26995	2.53276	1.58709	gnl|BL_ORD_ID|216910 sp|Q9XIN0|LHW_ARATH Transcription factor LHW OS=Arabidopsis thaliana OX=3702 GN=LHW PE=1 SV=1//1.80745e-57
Acc02165.1	Acc02165	protein_coding	LG2	11.5674	3.59414	4.71946	2.82469	-2.11001	-1.27346	-2.177	gnl|BL_ORD_ID|285442 sp|O81208|OHP1_ARATH Light-harvesting complex-like protein OHP1, chloroplastic OS=Arabidopsis thaliana OX=3702 GN=OHP1 PE=1 SV=1//3.80462e-36
Acc02169.1	Acc02169	protein_coding	LG2	13.6289	3.87629	3.09205	1.21484	-2.22996	-2.11658	-3.61277	-//-
Acc02199.1	Acc02199	protein_coding	LG2	6.6932	2.8541	1.87042	1.30304	-1.64435	-1.81713	-2.50479	gnl|BL_ORD_ID|177593 sp|Q93Z17|HLP_ARATH 50S ribosomal protein HLP, mitochondrial OS=Arabidopsis thaliana OX=3702 GN=HLP PE=2 SV=1//2.17943e-54
Acc02205.1	Acc02205	protein_coding	LG2	4.55829	23.3634	19.0989	25.6802	1.93014	2.08046	2.34612	gnl|BL_ORD_ID|200410 sp|Q9ZUU1|KAD1_ARATH Adenylate kinase 1, chloroplastic OS=Arabidopsis thaliana OX=3702 GN=ADK PE=1 SV=1//1.24089e-141
Acc02209.1	Acc02209	protein_coding	LG2	0.966256	2.92239	3.0077	3.00466	1.27677	2.06434	1.71643	gnl|BL_ORD_ID|424847 sp|Q8RWU3|RVE8_ARATH Protein REVEILLE 8 OS=Arabidopsis thaliana OX=3702 GN=RVE8 PE=2 SV=1//3.98781e-108
Acc02222.1	Acc02222	protein_coding	LG2	2.23134	11.938	10.3329	11.8347	1.98991	2.2221	2.25745	gnl|BL_ORD_ID|110720 sp|Q7JRJ1|EAF_DROME Ell-associated factor Eaf OS=Drosophila melanogaster OX=7227 GN=Eaf PE=1 SV=1//1.7872e-06
Acc02231.1	Acc02231	protein_coding	LG2	0.228544	2.66821	1.94549	2.53331	3.10851	3.0925	3.31504	-//-
Acc02238.1	Acc02238	protein_coding	LG2	0.474868	4.12638	0.575134	0.685235	2.68985	0.304854	0.391674	gnl|BL_ORD_ID|246059 sp|Q9M884|MPI1_ARATH Mannose-6-phosphate isomerase 1 OS=Arabidopsis thaliana OX=3702 GN=PMI1 PE=1 SV=1//0
Acc02240.1	Acc02240	protein_coding	LG2	6.29879	19.1071	0.649744	0.129095	1.17529	-3.24897	-5.73288	gnl|BL_ORD_ID|211238 sp|Q9M886|LBD41_ARATH LOB domain-containing protein 41 OS=Arabidopsis thaliana OX=3702 GN=LBD41 PE=2 SV=1//1.63225e-82
Acc02242.1	Acc02242	protein_coding	LG2	19.8122	17.1061	100.968	104.929	-0.635504	2.36603	2.26049	gnl|BL_ORD_ID|48678 sp|Q9FF18|C7351_ARATH Cytokinin hydroxylase OS=Arabidopsis thaliana OX=3702 GN=CYP735A1 PE=1 SV=1//0
Acc02245.1	Acc02245	protein_coding	LG2	6.842	46.2578	27.5794	31.2032	2.33191	2.02664	2.04336	gnl|BL_ORD_ID|288665 sp|Q8LBZ4|OTU_ARATH OTU domain-containing protein At3g57810 OS=Arabidopsis thaliana OX=3702 GN=At3g57810 PE=2 SV=1//2.62006e-55
Acc02254.1	Acc02254	protein_coding	LG2	4.25372	6.76416	0.845641	1.71096	0.245541	-2.30406	-1.45512	gnl|BL_ORD_ID|316760 sp|Q6NKX1|PROD2_ARATH Proline dehydrogenase 2, mitochondrial OS=Arabidopsis thaliana OX=3702 GN=POX2 PE=2 SV=1//1.31095e-175
Acc02280.1	Acc02280	protein_coding	LG2	0.883056	10.8777	12.7312	27.3286	3.18306	3.84953	4.79096	-//-
Acc02285.1	Acc02285	protein_coding	LG2	3.54605	17.4202	14.3388	19.7189	1.8719	2.03194	2.32997	gnl|BL_ORD_ID|432452 sp|P29384|SEP2_ARATH Developmental protein SEPALLATA 2 OS=Arabidopsis thaliana OX=3702 GN=SEP2 PE=1 SV=1//3.60563e-101
Acc02293.1	Acc02293	protein_coding	LG2	1.37137	9.67915	6.25398	8.61239	2.3899	2.19966	2.50063	gnl|BL_ORD_ID|425438 sp|Q8BGF9|S2544_MOUSE Solute carrier family 25 member 44 OS=Mus musculus OX=10090 GN=Slc25a44 PE=1 SV=1//1.34278e-46
Acc02299.1	Acc02299	protein_coding	LG2	0.602337	5.10699	2.43232	5.10028	2.65532	2.02675	2.93273	gnl|BL_ORD_ID|544883 sp|O94336|YHM3_SCHPO Uncharacterized FCP1 homology domain-containing protein C1271.03c OS=Schizosaccharomyces pombe (strain 972 / ATCC 24843) OX=284812 GN=SPBC1271.03c PE=4 SV=1//3.70342e-08
Acc02309.1	Acc02309	protein_coding	LG2	2.53426	0.900958	0.535159	0.632365	-1.91327	-2.22129	-2.13495	gnl|BL_ORD_ID|491431 sp|Q9SGA8|U83A1_ARATH UDP-glycosyltransferase 83A1 OS=Arabidopsis thaliana OX=3702 GN=UGT83A1 PE=2 SV=1//4.48042e-155
Acc02335.1	Acc02335	protein_coding	LG2	11.2119	72.6326	46.2427	28.8092	2.27145	2.06063	1.21707	gnl|BL_ORD_ID|530934 sp|P58223|Y4837_ARATH KH domain-containing protein At4g18375 OS=Arabidopsis thaliana OX=3702 GN=At4g18375 PE=2 SV=1//1.52089e-49
Acc02336.1	Acc02336	protein_coding	LG2	5.61858	17.1986	17.268	25.2681	1.18965	1.63547	2.02374	gnl|BL_ORD_ID|324392 sp|Q9MAC5|PTBP1_ARATH Polypyrimidine tract-binding protein homolog 1 OS=Arabidopsis thaliana OX=3702 GN=PTB PE=1 SV=1//0
Acc02341.1	Acc02341	protein_coding	LG2	16.7641	98.9759	93.1384	87.2457	2.13754	2.49045	2.23503	gnl|BL_ORD_ID|532790 sp|P0C8Q9|Y5902_ARATH Uncharacterized protein At5g19025 OS=Arabidopsis thaliana OX=3702 GN=At5g19025 PE=2 SV=3//2.71772e-18
Acc02361.1	Acc02361	protein_coding	LG2	5.61522	2.88937	0.411682	0.51673	-1.37899	-3.72645	-3.57092	gnl|BL_ORD_ID|295329 sp|Q8LGJ5|PCO2_ARATH Plant cysteine oxidase 2 OS=Arabidopsis thaliana OX=3702 GN=PCO2 PE=1 SV=1//2.99119e-105
Acc02375.1	Acc02375	protein_coding	LG2	2.37549	20.1347	9.2338	10.7587	2.65671	1.97301	2.03198	-//-
Acc02409.1	Acc02409	protein_coding	LG2	0.573015	9.09966	1.30152	8.78495	3.54953	1.1936	3.77911	-//-
Acc02416.1	Acc02416	protein_coding	LG2	89.2092	22.004	18.8105	18.0337	-2.40604	-2.17563	-2.3522	gnl|BL_ORD_ID|530946 sp|O49453|Y4844_ARATH Uncharacterized protein At4g28440 OS=Arabidopsis thaliana OX=3702 GN=At4g28440 PE=1 SV=1//1.22292e-44
Acc02417.1	Acc02417	protein_coding	LG2	68.4743	19.3275	16.1541	11.5182	-2.24822	-2.06627	-2.71552	gnl|BL_ORD_ID|130349 sp|Q07511|FDH_SOLTU Formate dehydrogenase, mitochondrial OS=Solanum tuberosum OX=4113 GN=FDH1 PE=1 SV=2//0
Acc02420.1	Acc02420	protein_coding	LG2	1.09388	3.35832	3.86913	4.47701	1.19645	1.83267	2.0055	-//-
Acc02422.1	Acc02422	protein_coding	LG2	0.340003	2.99226	12.3019	5.34906	2.70973	5.18458	3.82306	-//-
Acc02438.1	Acc02438	protein_coding	LG2	9.06733	86.1878	156.036	145.14	2.82435	4.12115	3.85569	gnl|BL_ORD_ID|275174 sp|Q9LPV5|NRT25_ARATH High affinity nitrate transporter 2.5 OS=Arabidopsis thaliana OX=3702 GN=NRT2.5 PE=1 SV=1//1.5552e-161
Acc02439.1	Acc02439	protein_coding	LG2	0.98925	2.25228	3.73844	5.24834	0.752562	1.92293	2.25067	-//-
Acc02464.1	Acc02464	protein_coding	LG2	0	5.72335	0.244346	1.15261	11.0224	6.76695	9.10561	gnl|BL_ORD_ID|40794 sp|Q0WUQ1|BAG1_ARATH BAG family molecular chaperone regulator 1 OS=Arabidopsis thaliana OX=3702 GN=BAG1 PE=1 SV=1//8.1413e-17
Acc02500.1	Acc02500	protein_coding	LG2	18.522	3.80707	4.1167	0.947914	-2.70233	-2.14755	-4.4226	gnl|BL_ORD_ID|354372 sp|P82190|RK27_SPIOL 50S ribosomal protein L27, chloroplastic OS=Spinacia oleracea OX=3562 GN=RPL27 PE=1 SV=2//1.41097e-75
Acc02517.1	Acc02517	protein_coding	LG2	3.65413	18.01	20.6211	32.7349	1.87705	2.51289	3.01848	gnl|BL_ORD_ID|73277 sp|Q9C7E8|COL15_ARATH Zinc finger protein CONSTANS-LIKE 15 OS=Arabidopsis thaliana OX=3702 GN=COL15 PE=1 SV=1//2.73014e-92
Acc02525.1	Acc02525	protein_coding	LG2	2.34533	4.68279	0.144991	0	0.569672	-3.90443	-10.951	gnl|BL_ORD_ID|429708 sp|Q9SCU0|SDR2A_ARATH Short-chain dehydrogenase reductase 2a OS=Arabidopsis thaliana OX=3702 GN=SDR2a PE=3 SV=1//1.85141e-75
Acc02562.1	Acc02562	protein_coding	LG3	0.502088	5.07502	0.720325	0.339573	2.88721	0.530178	-0.716449	gnl|BL_ORD_ID|180229 sp|Q6NPT7|HRD1B_ARATH ERAD-associated E3 ubiquitin-protein ligase HRD1B OS=Arabidopsis thaliana OX=3702 GN=HRD1B PE=2 SV=1//1.55047e-50
Acc02568.1	Acc02568	protein_coding	LG3	5.54814	2.08786	1.65483	1.51965	-1.83064	-1.72319	-2.01177	gnl|BL_ORD_ID|234533 sp|Q94BS2|MET1_ARATH Protein MET1, chloroplastic OS=Arabidopsis thaliana OX=3702 GN=MET1 PE=1 SV=1//7.61474e-06
Acc02570.1	Acc02570	protein_coding	LG3	0.450884	0.564328	0.786396	2.38829	-0.0810114	0.656618	2.03799	gnl|BL_ORD_ID|474665 sp|Q54IK2|TM120_DICDI Transmembrane protein 120 homolog OS=Dictyostelium discoideum OX=44689 GN=tmem120 PE=3 SV=1//7.26609e-25
Acc02581.1	Acc02581	protein_coding	LG3	4.18894	6.66475	16.4305	23.7648	0.245169	1.9874	2.35862	gnl|BL_ORD_ID|19246 sp|Q6LA42|APRR5_ARATH Two-component response regulator-like APRR5 OS=Arabidopsis thaliana OX=3702 GN=APRR5 PE=1 SV=2//9.39563e-126
Acc02587.1	Acc02587	protein_coding	LG3	5.59799	25.1596	24.531	20.0495	1.74246	2.14574	1.69425	gnl|BL_ORD_ID|31901 sp|P46897|ATHB7_ARATH Homeobox-leucine zipper protein ATHB-7 OS=Arabidopsis thaliana OX=3702 GN=ATHB-7 PE=1 SV=2//6.67292e-35
Acc02594.1	Acc02594	protein_coding	LG3	2.78873	19.57	37.5817	31.1016	2.38384	3.76537	3.33114	gnl|BL_ORD_ID|446528 sp|Q94A65|STR14_ARATH Rhodanese-like domain-containing protein 14, chloroplastic OS=Arabidopsis thaliana OX=3702 GN=At4g27700 PE=2 SV=1//2.92844e-86
Acc02605.1	Acc02605	protein_coding	LG3	0.072627	7.67884	4.06908	2.94249	6.19239	5.71208	5.09282	gnl|BL_ORD_ID|223321 sp|P93604|LRK10_WHEAT Rust resistance kinase Lr10 OS=Triticum aestivum OX=4565 GN=LRK10 PE=2 SV=1//6.19969e-124
Acc02606.1	Acc02606	protein_coding	LG3	0.15362	8.49867	4.17774	4.51535	5.27532	4.69299	4.64432	gnl|BL_ORD_ID|223321 sp|P93604|LRK10_WHEAT Rust resistance kinase Lr10 OS=Triticum aestivum OX=4565 GN=LRK10 PE=2 SV=1//1.92083e-36
Acc02607.1	Acc02607	protein_coding	LG3	1.10465	17.6438	9.53438	20.3349	3.57215	3.12412	4.05632	gnl|BL_ORD_ID|69869 sp|O82117|CO3_ORYSJ Zinc finger protein CO3 OS=Oryza sativa subsp. japonica OX=39947 GN=CO3 PE=2 SV=1//5.38477e-09
Acc02632.1	Acc02632	protein_coding	LG3	1.19895	2.34439	1.34697	0.295556	0.542389	0.182269	-2.16357	gnl|BL_ORD_ID|308501 sp|Q9M3B0|PME34_ARATH Probable pectinesterase/pectinesterase inhibitor 34 OS=Arabidopsis thaliana OX=3702 GN=PME34 PE=2 SV=1//0
Acc02636.1	Acc02636	protein_coding	LG3	13.9812	3.57598	8.89683	7.93082	-2.39854	-0.661432	-0.974297	gnl|BL_ORD_ID|69307 sp|O65717|CNGC1_ARATH Cyclic nucleotide-gated ion channel 1 OS=Arabidopsis thaliana OX=3702 GN=CNGC1 PE=1 SV=1//0
Acc02655.1	Acc02655	protein_coding	LG3	0.294148	11.4708	13.2181	38.0395	4.84595	5.49007	6.85455	gnl|BL_ORD_ID|518308 sp|Q6DST1|Y1465_ARATH Late embryogenesis abundant protein At1g64065 OS=Arabidopsis thaliana OX=3702 GN=At1g64065 PE=2 SV=1//6.6979e-11
Acc02677.1	Acc02677	protein_coding	LG3	3.62046	25.3333	4.19282	3.3507	2.38216	0.228924	-0.254904	-//-
Acc02678.1	Acc02678	protein_coding	LG3	2.77256	0.740623	0.274522	0.280913	-2.3247	-3.27181	-3.42258	gnl|BL_ORD_ID|472451 sp|Q6RVV4|TIC32_PEA Short-chain dehydrogenase TIC 32, chloroplastic OS=Pisum sativum OX=3888 GN=TIC32 PE=1 SV=1//6.26757e-163
Acc02702.1	Acc02702	protein_coding	LG3	0.033389	10.83	0.118685	0.026153	7.28286	1.27205	-0.583666	gnl|BL_ORD_ID|121260 sp|Q9FJ90|ERF25_ARATH Ethylene-responsive transcription factor ERF025 OS=Arabidopsis thaliana OX=3702 GN=ERF025 PE=2 SV=1//2.4596e-35
Acc02706.1	Acc02706	protein_coding	LG3	2.45474	2.1792	1.38547	0.332511	-0.58497	-0.806328	-3.022	-//-
Acc02730.1	Acc02730	protein_coding	LG3	1.16851	18.9297	1.192	2.56587	3.58633	0.0480026	0.984181	gnl|BL_ORD_ID|478448 sp|O64896|TPPA_ARATH Trehalose-phosphate phosphatase A OS=Arabidopsis thaliana OX=3702 GN=TPPA PE=1 SV=1//6.12942e-177
Acc02743.1	Acc02743	protein_coding	LG3	3.92768	28.2048	0.368389	0.143617	2.41748	-3.2987	-4.7813	gnl|BL_ORD_ID|285549 sp|Q96543|OLE16_BROSE Oleosin 16 kDa OS=Bromus secalinus OX=4502 GN=OLE16 PE=2 SV=1//1.08467e-28
Acc02759.1	Acc02759	protein_coding	LG3	1.87271	23.5533	17.7051	60.1151	3.21864	3.24767	4.84998	gnl|BL_ORD_ID|521362 sp|Q3E6Y3|Y1869_ARATH Uncharacterized protein At1g28695 OS=Arabidopsis thaliana OX=3702 GN=At1g28695 PE=2 SV=1//6.3954e-94
Acc02760.1	Acc02760	protein_coding	LG3	4.44175	22.6414	15.7389	26.27	1.92282	1.83894	2.41659	gnl|BL_ORD_ID|229974 sp|Q7XJE6|MCA1_ARATH Metacaspase-1 OS=Arabidopsis thaliana OX=3702 GN=AMC1 PE=1 SV=1//1.19262e-167
Acc02767.1	Acc02767	protein_coding	LG3	1.05649	15.3157	11.8023	23.3752	3.41626	3.48	4.30547	-//-
Acc02770.1	Acc02770	protein_coding	LG3	2.69265	16.8488	16.4565	17.2845	2.21819	2.62471	2.53462	gnl|BL_ORD_ID|387819 sp|Q96EX2|RNFT2_HUMAN RING finger and transmembrane domain-containing protein 2 OS=Homo sapiens OX=9606 GN=RNFT2 PE=2 SV=2//1.49608e-32
Acc02775.1	Acc02775	protein_coding	LG3	12.7394	4.49705	3.67866	2.24806	-1.89939	-1.70852	-2.56569	gnl|BL_ORD_ID|233084 sp|Q9LFA5|MED28_ARATH Mediator of RNA polymerase II transcription subunit 28 OS=Arabidopsis thaliana OX=3702 GN=MED28 PE=1 SV=1//8.52134e-37
Acc02780.1	Acc02780	protein_coding	LG3	0.286872	0.485629	0.836612	2.715	0.278461	1.49468	3.0144	gnl|BL_ORD_ID|510465 sp|Q9LY00|WRK70_ARATH Probable WRKY transcription factor 70 OS=Arabidopsis thaliana OX=3702 GN=WRKY70 PE=2 SV=1//7.21348e-39
Acc02781.1	Acc02781	protein_coding	LG3	0.27304	8.65834	2.17205	1.71935	4.49726	2.94277	2.44708	gnl|BL_ORD_ID|28206 sp|Q9FPR6|ARR17_ARATH Two-component response regulator ARR17 OS=Arabidopsis thaliana OX=3702 GN=ARR17 PE=2 SV=1//4.0497e-64
Acc02785.1	Acc02785	protein_coding	LG3	4.84873	64.785	38.3546	43.1615	3.31427	2.99862	3.00781	gnl|BL_ORD_ID|32008 sp|Q9SG96|ATL72_ARATH RING-H2 finger protein ATL72 OS=Arabidopsis thaliana OX=3702 GN=ATL72 PE=2 SV=1//9.16995e-42
Acc02787.1	Acc02787	protein_coding	LG3	4.88092	29.7412	1.11381	3.06669	2.18208	-2.09964	-0.815345	gnl|BL_ORD_ID|124317 sp|O22874|EXPA8_ARATH Expansin-A8 OS=Arabidopsis thaliana OX=3702 GN=EXPA8 PE=2 SV=1//1.50006e-120
Acc02801.1	Acc02801	protein_coding	LG3	10.3267	64.0228	36.1116	46.1606	2.20839	1.82317	2.01605	gnl|BL_ORD_ID|39668 sp|Q9LYM2|AVT6C_ARATH Amino acid transporter AVT6C OS=Arabidopsis thaliana OX=3702 GN=AVT6C PE=2 SV=1//2.3216e-148
Acc02804.1	Acc02804	protein_coding	LG3	38.389	9.49046	11.9744	9.04573	-2.43939	-1.66431	-2.22895	gnl|BL_ORD_ID|510665 sp|P20144|WUN1_SOLTU Wound-induced protein 1 OS=Solanum tuberosum OX=4113 GN=WUN1 PE=2 SV=1//4.92113e-41
Acc02805.1	Acc02805	protein_coding	LG3	2.23662	0.574455	0.837924	0.651385	-2.37705	-1.39207	-1.94537	gnl|BL_ORD_ID|63801 sp|Q9FYC1|CHX4_ARATH Cation/H(+) antiporter 4 OS=Arabidopsis thaliana OX=3702 GN=CHX4 PE=2 SV=1//2.72323e-33
Acc02810.1	Acc02810	protein_coding	LG3	1.23503	3.2409	14.9726	27.4615	0.967776	3.61291	4.32667	gnl|BL_ORD_ID|106449 sp|Q8LFR2|DRE2C_ARATH Dehydration-responsive element-binding protein 2C OS=Arabidopsis thaliana OX=3702 GN=DREB2C PE=2 SV=2//1.11572e-33
Acc02821.1	Acc02821	protein_coding	LG3	16.3405	2.15111	1.35737	1.20895	-3.33912	-3.56362	-3.89447	gnl|BL_ORD_ID|211216 sp|Q9SRL8|LBD21_ARATH LOB domain-containing protein 21 OS=Arabidopsis thaliana OX=3702 GN=LBD21 PE=2 SV=1//1.26952e-56
Acc02862.1	Acc02862	protein_coding	LG3	0.24665	1.51869	2.18163	1.38215	2.1966	3.15448	2.33583	gnl|BL_ORD_ID|494540 sp|U3U992|UGT8_CATRO 7-deoxyloganetic acid glucosyltransferase OS=Catharanthus roseus OX=4058 GN=UGT709C2 PE=1 SV=1//0
Acc02873.1	Acc02873	protein_coding	LG3	1.28865	3.08754	5.74132	1.91753	0.837096	2.17127	0.434589	gnl|BL_ORD_ID|289241 sp|P49598|P2C37_ARATH Protein phosphatase 2C 37 OS=Arabidopsis thaliana OX=3702 GN=PP2CA PE=1 SV=1//2.65041e-129
Acc02883.1	Acc02883	protein_coding	LG3	0.273061	7.95473	3.29544	6.08957	4.42991	3.60104	4.32334	gnl|BL_ORD_ID|110239 sp|P52409|E13B_WHEAT Glucan endo-1,3-beta-glucosidase OS=Triticum aestivum OX=4565 GN=GLC1 PE=2 SV=1//1.04973e-153
Acc02894.1	Acc02894	protein_coding	LG3	0.893528	5.83628	2.03239	1.75669	2.2737	1.19994	0.82849	gnl|BL_ORD_ID|166507 sp|P0CG89|H4_SOYBN Histone H4 OS=Glycine max OX=3847 PE=3 SV=1//1.13668e-46
Acc02895.1	Acc02895	protein_coding	LG3	2.76152	21.2799	2.88389	8.8197	2.51829	0.080172	1.52761	gnl|BL_ORD_ID|111369 sp|O04469|ECI1_ARATH Enoyl-CoA delta isomerase 1, peroxisomal OS=Arabidopsis thaliana OX=3702 GN=ECI1 PE=1 SV=1//4.12492e-87
Acc02903.1	Acc02903	protein_coding	LG3	5.20742	0.996235	1.43177	0.891364	-2.88878	-1.98997	-2.59369	-//-
Acc02925.1	Acc02925	protein_coding	LG3	6.09235	3.74468	2.45488	1.62485	-1.1254	-1.28638	-2.04701	gnl|BL_ORD_ID|337490 sp|P28187|RAA5C_ARATH Ras-related protein RABA5c OS=Arabidopsis thaliana OX=3702 GN=RABA5C PE=1 SV=1//1.04895e-115
Acc02956.1	Acc02956	protein_coding	LG3	0.14112	9.65636	8.47034	15.7175	5.65554	5.90551	6.63807	-//-
Acc02961.1	Acc02961	protein_coding	LG3	3.22694	1.44658	1.05025	0.778763	-1.57374	-1.59829	-2.18783	gnl|BL_ORD_ID|428071 sp|Q9M394|SCKL1_ARATH Fructokinase-like 1, chloroplastic OS=Arabidopsis thaliana OX=3702 GN=FLN1 PE=1 SV=1//0
Acc02962.1	Acc02962	protein_coding	LG3	0.015308	11.2192	2.11157	6.71865	9.0145	7.04051	8.56003	gnl|BL_ORD_ID|285282 sp|Q9SH89|OFT19_ARATH O-fucosyltransferase 19 OS=Arabidopsis thaliana OX=3702 GN=OFUT19 PE=2 SV=1//0
Acc02965.1	Acc02965	protein_coding	LG3	0.980966	10.1474	3.41197	6.18568	2.93799	1.80807	2.5039	gnl|BL_ORD_ID|324295 sp|Q5XF09|PT311_ARATH Probable sugar phosphate/phosphate translocator At3g11320 OS=Arabidopsis thaliana OX=3702 GN=At3g11320 PE=2 SV=1//0
Acc02966.1	Acc02966	protein_coding	LG3	10.9493	68.6925	18.5702	35.0888	2.22559	0.779522	1.53609	gnl|BL_ORD_ID|326403 sp|O81845|PUMP1_ARATH Mitochondrial uncoupling protein 1 OS=Arabidopsis thaliana OX=3702 GN=PUMP1 PE=1 SV=1//1.04114e-173
Acc02970.1	Acc02970	protein_coding	LG3	7.84141	10.1354	1.36613	2.05045	-0.0422165	-2.49478	-2.07587	gnl|BL_ORD_ID|4852 sp|Q9LD43|ACCA_ARATH Acetyl-coenzyme A carboxylase carboxyl transferase subunit alpha, chloroplastic OS=Arabidopsis thaliana OX=3702 GN=CAC3 PE=1 SV=1//0
Acc02977.1	Acc02977	protein_coding	LG3	2.06437	40.7113	3.57431	13.5256	3.87375	0.805775	2.56395	gnl|BL_ORD_ID|92993 sp|Q9FF86|DCR_ARATH BAHD acyltransferase DCR OS=Arabidopsis thaliana OX=3702 GN=DCR PE=2 SV=1//1.0899e-62
Acc02987.1	Acc02987	protein_coding	LG3	0.70246	1.83015	3.65648	3.23794	0.960113	2.39676	2.05989	gnl|BL_ORD_ID|527851 sp|C0LGP4|Y3475_ARATH Probable LRR receptor-like serine/threonine-protein kinase At3g47570 OS=Arabidopsis thaliana OX=3702 GN=At3g47570 PE=2 SV=1//0
Acc03003.1	Acc03003	protein_coding	LG3	0.969921	4.33916	6.44349	6.66372	1.73162	2.74119	2.62893	gnl|BL_ORD_ID|122680 sp|O65020|ETO1_ARATH Ethylene-overproduction protein 1 OS=Arabidopsis thaliana OX=3702 GN=ETO1 PE=1 SV=2//2.68419e-18
Acc03010.1	Acc03010	protein_coding	LG3	18.9836	9.3117	6.71291	4.84182	-1.45077	-1.48275	-2.1144	gnl|BL_ORD_ID|472456 sp|Q7Y1W1|TIC56_ARATH Protein TIC 56, chloroplastic OS=Arabidopsis thaliana OX=3702 GN=TIC56 PE=1 SV=1//0
Acc03012.1	Acc03012	protein_coding	LG3	37.0248	21.6116	24.4494	3.53986	-1.20032	-0.581824	-3.52649	gnl|BL_ORD_ID|138111 sp|Q94FY2|FRI_MALBX Ferritin, chloroplastic OS=Malus baccata var. xiaojinensis OX=141206 PE=3 SV=1//1.79983e-121
Acc03057.1	Acc03057	protein_coding	LG3	0.985244	2.29564	0.156247	1.35003	0.778253	-2.59014	0.29574	gnl|BL_ORD_ID|510465 sp|Q9LY00|WRK70_ARATH Probable WRKY transcription factor 70 OS=Arabidopsis thaliana OX=3702 GN=WRKY70 PE=2 SV=1//1.8818e-43
Acc03072.1	Acc03072	protein_coding	LG3	2.43204	0.469365	0.666283	0.512088	-2.77196	-1.84479	-2.37843	gnl|BL_ORD_ID|528902 sp|Q9C9Z7|Y3857_ARATH BTB/POZ domain-containing protein At3g08570 OS=Arabidopsis thaliana OX=3702 GN=At3g08570 PE=2 SV=2//0
Acc03084.1	Acc03084	protein_coding	LG3	1.56418	11.1531	0.808468	1.0066	2.3992	-0.928057	-0.771985	gnl|BL_ORD_ID|68612 sp|Q9SVG9|CML42_ARATH Calcium-binding protein CML42 OS=Arabidopsis thaliana OX=3702 GN=CML42 PE=1 SV=1//1.24397e-46
Acc03094.1	Acc03094	protein_coding	LG3	13.0117	2.00754	1.44604	0.601019	-3.10396	-3.14291	-4.54493	gnl|BL_ORD_ID|382719 sp|Q2HIM9|RLF31_ARATH Protein RALF-like 31 OS=Arabidopsis thaliana OX=3702 GN=RALFL31 PE=3 SV=1//2.06869e-23
Acc03111.1	Acc03111	protein_coding	LG3	21.2526	12.395	7.10918	5.63973	-1.20154	-1.56229	-2.05733	gnl|BL_ORD_ID|195058 sp|Q8LPG9|IQD14_ARATH Protein IQ-DOMAIN 14 OS=Arabidopsis thaliana OX=3702 GN=IQD14 PE=1 SV=1//1.33496e-12
Acc03120.1	Acc03120	protein_coding	LG3	0.04311	0.545322	1.53421	2.31784	2.89771	4.82089	5.2572	gnl|BL_ORD_ID|491379 sp|O22822|U74F2_ARATH UDP-glycosyltransferase 74F2 OS=Arabidopsis thaliana OX=3702 GN=UGT74F2 PE=1 SV=1//4.14854e-177
Acc03126.1	Acc03126	protein_coding	LG3	51.5395	81.6001	11.6006	31.861	0.239022	-2.1341	-0.838027	gnl|BL_ORD_ID|302384 sp|P48979|PGLR_PRUPE Polygalacturonase OS=Prunus persica OX=3760 PE=2 SV=1//2.78753e-179
Acc03129.1	Acc03129	protein_coding	LG3	4.47384	1.60501	1.55869	0.884171	-1.90241	-1.5006	-2.47236	gnl|BL_ORD_ID|433615 sp|F4JLE5|SFH1_ARATH Phosphatidylinositol/phosphatidylcholine transfer protein SFH1 OS=Arabidopsis thaliana OX=3702 GN=SFH1 PE=2 SV=1//3.20765e-20
Acc03135.1	Acc03135	protein_coding	LG3	0.237013	0.449571	1.76082	1.61167	0.486267	2.89382	2.60157	gnl|BL_ORD_ID|308562 sp|Q6ETW4|PMEI8_ORYSJ Pectinesterase inhibitor 8 OS=Oryza sativa subsp. japonica OX=39947 GN=PMEI8 PE=2 SV=1//1.88306e-10
Acc03153.1	Acc03153	protein_coding	LG3	11.2077	3.56734	2.39969	2.79731	-2.07203	-2.20683	-2.14417	gnl|BL_ORD_ID|554801 sp|Q9SAC0|ZCIS_ARATH 15-cis-zeta-carotene isomerase, chloroplastic OS=Arabidopsis thaliana OX=3702 GN=Z-ISO PE=1 SV=1//3.73375e-168
Acc03182.1	Acc03182	protein_coding	LG3	10.0167	3.63583	3.10901	0.889802	-1.8815	-1.66863	-3.62998	gnl|BL_ORD_ID|474255 sp|Q9LVV5|TL15B_ARATH Thylakoid lumenal 15.0 kDa protein 2, chloroplastic OS=Arabidopsis thaliana OX=3702 GN=At5g52970 PE=1 SV=2//3.47742e-98
Acc03188.1	Acc03188	protein_coding	LG3	2.28036	21.2797	10.7798	14.2539	2.79786	2.25726	2.49891	gnl|BL_ORD_ID|530787 sp|Q54P70|Y4757_DICDI OTU domain-containing protein DDB_G0284757 OS=Dictyostelium discoideum OX=44689 GN=DDB_G0284757 PE=4 SV=2//7.80981e-18
Acc03202.1	Acc03202	protein_coding	LG3	3.61975	27.4594	13.8674	19.2504	2.49895	1.95384	2.266	gnl|BL_ORD_ID|30743 sp|Q9SCK0|AT13A_ARATH Autophagy-related protein 13a OS=Arabidopsis thaliana OX=3702 GN=ATG13A PE=1 SV=1//3.25169e-128
Acc03211.1	Acc03211	protein_coding	LG3	8.19475	1.28195	1.48433	4.82604	-3.0959	-2.44201	-0.904841	gnl|BL_ORD_ID|212182 sp|F4KFM8|LEA65_ARATH Late embryogenesis abundant protein At5g17165 OS=Arabidopsis thaliana OX=3702 GN=At5g17165 PE=3 SV=1//1.06729e-24
Acc03233.1	Acc03233	protein_coding	LG3	0.572464	4.19865	1.44825	2.16313	2.43261	1.34117	1.75634	gnl|BL_ORD_ID|539303 sp|O81916|YC22_ARATH Uncharacterized calcium-binding protein At1g02270 OS=Arabidopsis thaliana OX=3702 GN=At1g02270 PE=2 SV=2//0
Acc03241.1	Acc03241	protein_coding	LG3	0.357662	10.5777	0.4112	3.09669	4.45061	0.219186	2.95866	gnl|BL_ORD_ID|100655 sp|Q9FLV0|DMR6_ARATH Protein DOWNY MILDEW RESISTANCE 6 OS=Arabidopsis thaliana OX=3702 GN=DMR6 PE=1 SV=1//6.50739e-177
Acc03246.1	Acc03246	protein_coding	LG3	13.7175	2.63968	1.63302	0.99555	-2.79475	-3.05192	-3.91944	gnl|BL_ORD_ID|317855 sp|P19954|PRSP1_SPIOL Ribosome-binding factor PSRP1, chloroplastic OS=Spinacia oleracea OX=3562 GN=PSRP1 PE=1 SV=2//4.86114e-97
Acc03257.1	Acc03257	protein_coding	LG3	42.5896	13.1626	7.9219	8.85519	-2.11735	-2.40914	-2.40847	gnl|BL_ORD_ID|180457 sp|P30222|HS22C_PETHY Small heat shock protein, chloroplastic OS=Petunia hybrida OX=4102 GN=HSP22 PE=2 SV=1//1.01423e-92
Acc03261.1	Acc03261	protein_coding	LG3	10.2859	74.2856	10.6512	34.9715	2.42638	0.0668813	1.61931	gnl|BL_ORD_ID|427184 sp|Q9ZUZ3|SAU32_ARATH Auxin-responsive protein SAUR32 OS=Arabidopsis thaliana OX=3702 GN=SAUR32 PE=2 SV=1//8.97938e-32
Acc03263.1	Acc03263	protein_coding	LG3	82.3299	38.4478	28.3091	14.7677	-1.52191	-1.52313	-2.62303	gnl|BL_ORD_ID|2481 sp|Q84WW2|6PGL5_ARATH Probable 6-phosphogluconolactonase 5, chloroplastic OS=Arabidopsis thaliana OX=3702 GN=EMB2024 PE=2 SV=1//8.1413e-130
Acc03282.1	Acc03282	protein_coding	LG3	7.06093	2.0513	1.97478	1.11828	-2.20079	-1.81445	-2.80187	gnl|BL_ORD_ID|289281 sp|P49599|P2C57_ARATH Protein phosphatase 2C 57 OS=Arabidopsis thaliana OX=3702 GN=PPH1 PE=1 SV=2//4.50963e-178
Acc03298.1	Acc03298	protein_coding	LG3	2.90932	0.719576	0.884491	0.338017	-2.4285	-1.68945	-3.23343	gnl|BL_ORD_ID|308534 sp|Q9FK05|PME61_ARATH Probable pectinesterase/pectinesterase inhibitor 61 OS=Arabidopsis thaliana OX=3702 GN=PME61 PE=2 SV=1//0
Acc03299.1	Acc03299	protein_coding	LG3	3.68156	12.0639	7.44565	18.6215	1.28465	1.03104	2.19024	gnl|BL_ORD_ID|163584 sp|Q6ZIK0|GTOMC_ORYSJ Probable tocopherol O-methyltransferase, chloroplastic OS=Oryza sativa subsp. japonica OX=39947 GN=VTE4 PE=2 SV=1//1.18686e-160
Acc03301.1	Acc03301	protein_coding	LG3	29.3583	9.0622	12.6628	8.63627	-2.11878	-1.19582	-1.90902	gnl|BL_ORD_ID|69869 sp|O82117|CO3_ORYSJ Zinc finger protein CO3 OS=Oryza sativa subsp. japonica OX=39947 GN=CO3 PE=2 SV=1//2.35211e-10
Acc03311.1	Acc03311	protein_coding	LG6	2.60612	10.7082	10.7817	14.1492	1.61082	2.05989	2.29176	gnl|BL_ORD_ID|442371 sp|Q94BN2|SPSY_ARATH Spermine synthase OS=Arabidopsis thaliana OX=3702 GN=SPMS PE=1 SV=1//0
Acc03316.1	Acc03316	protein_coding	LG6	0.576124	6.66956	0.807967	0.990292	3.06982	0.487721	0.601557	gnl|BL_ORD_ID|330750 sp|Q9FGM1|PYL8_ARATH Abscisic acid receptor PYL8 OS=Arabidopsis thaliana OX=3702 GN=PYL8 PE=1 SV=1//2.49825e-103
Acc03320.1	Acc03320	protein_coding	LG6	1.09264	10.5415	7.3574	4.45832	2.83752	2.75848	1.87614	gnl|BL_ORD_ID|435306 sp|Q9ZNX9|SIGE_ARATH RNA polymerase sigma factor sigE, chloroplastic/mitochondrial OS=Arabidopsis thaliana OX=3702 GN=SIGE PE=1 SV=1//0
Acc03327.1	Acc03327	protein_coding	LG6	1.7859	0.495868	0.888532	1.21308	-2.27432	-0.983194	-0.70207	gnl|BL_ORD_ID|28200 sp|Q9FXD6|ARR11_ARATH Two-component response regulator ARR11 OS=Arabidopsis thaliana OX=3702 GN=ARR11 PE=1 SV=1//1.16277e-06
Acc03334.1	Acc03334	protein_coding	LG6	8.84045	29.8411	32.4713	41.6361	1.33122	1.89366	2.09136	gnl|BL_ORD_ID|239072 sp|Q6GNY1|MIB1_XENLA E3 ubiquitin-protein ligase mib1 OS=Xenopus laevis OX=8355 GN=mib1 PE=2 SV=1//2.9148e-15
Acc03335.1	Acc03335	protein_coding	LG6	2.08558	16.6543	4.32041	4.23523	2.57245	1.06832	0.877217	gnl|BL_ORD_ID|531924 sp|Q8GYK7|Y5285_ARATH TLC domain-containing protein At5g14285 OS=Arabidopsis thaliana OX=3702 GN=At5g14285 PE=2 SV=1//6.00635e-82
Acc03348.1	Acc03348	protein_coding	LG6	3.33747	19.7672	12.5794	16.1247	2.13944	1.9283	2.12539	gnl|BL_ORD_ID|236981 sp|Q02527|MGAT3_RAT Beta-1,4-mannosyl-glycoprotein 4-beta-N-acetylglucosaminyltransferase OS=Rattus norvegicus OX=10116 GN=Mgat3 PE=1 SV=2//3.5545e-16
Acc03349.1	Acc03349	protein_coding	LG6	0.465155	4.39432	2.0662	0.967098	2.81061	2.15907	0.922266	gnl|BL_ORD_ID|511229 sp|Q9SI09|XERIC_ARATH Probable E3 ubiquitin-protein ligase XERICO OS=Arabidopsis thaliana OX=3702 GN=XERICO PE=1 SV=1//3.79262e-15
Acc03353.1	Acc03353	protein_coding	LG6	0.474853	0.784474	2.33837	2.04377	0.290589	2.30247	1.94803	gnl|BL_ORD_ID|148230 sp|Q9LIN2|GDL53_ARATH GDSL esterase/lipase At3g26430 OS=Arabidopsis thaliana OX=3702 GN=At3g26430 PE=2 SV=1//0
Acc03370.1	Acc03370	protein_coding	LG6	4.75216	32.6698	21.9312	22.4803	2.35548	2.22085	2.09563	gnl|BL_ORD_ID|28049 sp|Q6K908|ARP3_ORYSJ Actin-related protein 3 OS=Oryza sativa subsp. japonica OX=39947 GN=ARP3 PE=2 SV=1//0
Acc03395.1	Acc03395	protein_coding	LG6	1.8613	1.23535	0.410437	0.722393	-1.00531	-2.15598	-1.50032	-//-
Acc03407.1	Acc03407	protein_coding	LG3	18.7524	203.146	167.846	319.316	3.01275	3.17798	3.94472	gnl|BL_ORD_ID|518308 sp|Q6DST1|Y1465_ARATH Late embryogenesis abundant protein At1g64065 OS=Arabidopsis thaliana OX=3702 GN=At1g64065 PE=2 SV=1//4.86912e-10
Acc03418.1	Acc03418	protein_coding	LG3	89.5115	79.5583	9.4224	7.65917	-0.593694	-3.23093	-3.69053	gnl|BL_ORD_ID|182749 sp|P51819|HSP83_IPONI Heat shock protein 83 OS=Ipomoea nil OX=35883 GN=HSP83A PE=2 SV=1//0
Acc03419.1	Acc03419	protein_coding	LG3	5.29767	35.1103	7.73779	12.848	2.30446	0.564689	1.134	gnl|BL_ORD_ID|41555 sp|O49814|BCH2_CAPAN Beta-carotene hydroxylase 2, chloroplastic (Fragment) OS=Capsicum annuum OX=4072 GN=CA2 PE=2 SV=1//2.50921e-130
Acc03430.1	Acc03430	protein_coding	LG3	27.8827	182.643	52.1396	49.615	2.28775	0.919813	0.687134	gnl|BL_ORD_ID|428103 sp|Q9FYR7|SCL8_ARATH Scarecrow-like protein 8 OS=Arabidopsis thaliana OX=3702 GN=SCL8 PE=2 SV=1//6.80053e-139
Acc03437.1	Acc03437	protein_coding	LG3	4.04608	6.2271	7.92587	21.9716	0.197544	0.986378	2.29519	gnl|BL_ORD_ID|223639 sp|Q10SY9|LSI2_ORYSJ Silicon efflux transporter LSI2 OS=Oryza sativa subsp. japonica OX=39947 GN=LSI2 PE=1 SV=1//0
Acc03442.1	Acc03442	protein_coding	LG3	2.14017	2.10261	0.431962	0.461341	-0.420172	-2.45854	-2.70387	gnl|BL_ORD_ID|28921 sp|Q8LF97|ASK21_ARATH SKP1-like protein 21 OS=Arabidopsis thaliana OX=3702 GN=ASK21 PE=2 SV=1//3.81459e-122
Acc03445.1	Acc03445	protein_coding	LG3	20.155	7.17581	6.85921	4.04717	-1.91359	-1.53783	-2.45981	gnl|BL_ORD_ID|326277 sp|Q8GUH1|PUB33_ARATH U-box domain-containing protein 33 OS=Arabidopsis thaliana OX=3702 GN=PUB33 PE=2 SV=2//0
Acc03459.1	Acc03459	protein_coding	LG3	32.2403	350.476	351.787	176.727	3.01863	3.46459	2.31037	gnl|BL_ORD_ID|2003 sp|Q9SMT7|4CLLA_ARATH Oxalate--CoA ligase OS=Arabidopsis thaliana OX=3702 GN=AAE3 PE=1 SV=1//0
Acc03461.1	Acc03461	protein_coding	LG3	3.16085	1.00311	0.888854	0.624718	-2.07866	-1.81326	-2.47723	gnl|BL_ORD_ID|117099 sp|Q6JN46|EIX2_SOLLC Receptor-like protein EIX2 OS=Solanum lycopersicum OX=4081 GN=EIX2 PE=1 SV=2//1.78661e-159
Acc03463.1	Acc03463	protein_coding	LG3	3.01135	47.3296	3.44334	2.96954	3.54882	0.214582	-0.157681	gnl|BL_ORD_ID|62806 sp|P51613|CHIB_VITVI Basic endochitinase OS=Vitis vinifera OX=29760 GN=CHIT1B PE=2 SV=1//1.20955e-102
Acc03466.1	Acc03466	protein_coding	LG3	0.353497	10.7619	0.54858	0.291095	4.47664	0.640941	-0.427981	gnl|BL_ORD_ID|224526 sp|Q04980|LTI65_ARATH Low-temperature-induced 65 kDa protein OS=Arabidopsis thaliana OX=3702 GN=LTI65 PE=2 SV=2//2.67005e-26
Acc03469.1	Acc03469	protein_coding	LG3	96.2582	325.61	315.398	476.087	1.33445	1.72906	2.16206	gnl|BL_ORD_ID|345602 sp|P93788|REMO_SOLTU Remorin OS=Solanum tuberosum OX=4113 PE=1 SV=1//3.04754e-35
Acc03481.1	Acc03481	protein_coding	LG3	4.99438	27.6979	4.60701	4.99201	2.04672	-0.0992216	-0.145349	gnl|BL_ORD_ID|171647 sp|Q9SCW4|HFB2A_ARATH Heat stress transcription factor B-2a OS=Arabidopsis thaliana OX=3702 GN=HSFB2A PE=2 SV=1//3.36346e-89
Acc03497.1	Acc03497	protein_coding	LG3	3.27606	10.7575	24.8133	19.7734	1.29152	2.93741	2.44915	gnl|BL_ORD_ID|40794 sp|Q0WUQ1|BAG1_ARATH BAG family molecular chaperone regulator 1 OS=Arabidopsis thaliana OX=3702 GN=BAG1 PE=1 SV=1//1.53099e-99
Acc03509.1	Acc03509	protein_coding	LG3	1.21853	2.92598	6.23071	6.85441	0.844586	2.38299	2.3755	gnl|BL_ORD_ID|99143 sp|Q9FJ95|DHSO_ARATH Sorbitol dehydrogenase OS=Arabidopsis thaliana OX=3702 GN=SDH PE=1 SV=1//3.56417e-07
Acc03514.1	Acc03514	protein_coding	LG3	32.1613	16.5041	13.5868	7.96928	-1.38606	-1.22591	-2.15623	gnl|BL_ORD_ID|348530 sp|Q39189|RH7_ARATH DEAD-box ATP-dependent RNA helicase 7 OS=Arabidopsis thaliana OX=3702 GN=RH7 PE=1 SV=2//0
Acc03522.1	Acc03522	protein_coding	LG3	0.403013	15.2894	24.8662	52.955	4.80856	5.94998	6.88019	gnl|BL_ORD_ID|83122 sp|Q0ZPV7|CXE1_ACTER Carboxylesterase 1 OS=Actinidia eriantha OX=165200 GN=CXE1 PE=1 SV=1//7.40153e-128
Acc03525.1	Acc03525	protein_coding	LG3	4.08373	35.2353	18.9518	24.2419	2.68401	2.22987	2.4238	gnl|BL_ORD_ID|428786 sp|Q9FLH8|SCRK7_ARATH Probable fructokinase-7 OS=Arabidopsis thaliana OX=3702 GN=At5g51830 PE=1 SV=1//9.44882e-179
Acc03551.1	Acc03551	protein_coding	LG3	4.25672	1.54274	0.922024	3.03043	-1.88267	-2.17981	-0.631958	gnl|BL_ORD_ID|474188 sp|F4IW47|TKTC2_ARATH Transketolase-2, chloroplastic OS=Arabidopsis thaliana OX=3702 GN=TKL-2 PE=1 SV=1//0
Acc03553.1	Acc03553	protein_coding	LG3	3.23953	25.4953	11.2362	19.0907	2.55082	1.80922	2.41295	gnl|BL_ORD_ID|312586 sp|Q9FFZ1|PPH_ARATH Pheophytinase, chloroplastic OS=Arabidopsis thaliana OX=3702 GN=PPH PE=1 SV=1//6.46715e-15
Acc03558.1	Acc03558	protein_coding	LG3	3.14084	6.37808	0.852449	0.791644	0.598837	-1.85525	-2.11446	gnl|BL_ORD_ID|677 sp|P17407|21KD_DAUCA 21 kDa protein OS=Daucus carota OX=4039 PE=2 SV=1//1.29626e-50
Acc03563.1	Acc03563	protein_coding	LG3	12.8807	4.58718	4.11278	1.21445	-1.91258	-1.62954	-3.55013	gnl|BL_ORD_ID|40826 sp|Q9LVA0|BAG7_ARATH BAG family molecular chaperone regulator 7 OS=Arabidopsis thaliana OX=3702 GN=BAG7 PE=1 SV=1//9.94127e-84
Acc03568.1	Acc03568	protein_coding	LG3	7.99678	3.734	2.79261	1.82635	-1.52174	-1.49913	-2.27331	gnl|BL_ORD_ID|271418 sp|Q66GP9|NOA1_ARATH NO-associated protein 1, chloroplastic/mitochondrial OS=Arabidopsis thaliana OX=3702 GN=NOA1 PE=1 SV=1//0
Acc03581.1	Acc03581	protein_coding	LG3	0.333001	5.48843	1.35505	7.14881	3.61166	2.04785	4.30483	gnl|BL_ORD_ID|44401 sp|Q8GW43|BIOF_ARATH 8-amino-7-oxononanoate synthase OS=Arabidopsis thaliana OX=3702 GN=BIOF PE=1 SV=2//0
Acc03587.1	Acc03587	protein_coding	LG3	4.16881	2.22274	1.7678	1.13739	-1.32993	-1.2195	-2.01544	gnl|BL_ORD_ID|348076 sp|Q3E875|RGAPX_ARATH Uncharacterized Rho GTPase-activating protein At5g61530 OS=Arabidopsis thaliana OX=3702 GN=At5g61530 PE=1 SV=2//0
Acc03598.1	Acc03598	protein_coding	LG3	3.58275	21.2108	12.5742	19.0814	2.14072	1.82753	2.26781	gnl|BL_ORD_ID|391139 sp|P53118|ROG1_YEAST Putative lipase ROG1 OS=Saccharomyces cerevisiae (strain ATCC 204508 / S288c) OX=559292 GN=ROG1 PE=1 SV=1//5.9067e-13
Acc03601.1	Acc03601	protein_coding	LG3	11.0698	12.5594	5.2559	2.68398	-0.242775	-1.0573	-2.18492	gnl|BL_ORD_ID|121295 sp|Q9LW48|ERF5_NICSY Ethylene-responsive transcription factor 5 OS=Nicotiana sylvestris OX=4096 GN=ERF5 PE=2 SV=1//2.57534e-45
Acc03602.1	Acc03602	protein_coding	LG3	1.1945	13.3243	2.68917	4.69203	3.05269	1.18449	1.82621	gnl|BL_ORD_ID|121263 sp|Q9LW50|ERF2_NICSY Ethylene-responsive transcription factor 2 OS=Nicotiana sylvestris OX=4096 GN=ERF2 PE=2 SV=1//1.65394e-83
Acc03610.1	Acc03610	protein_coding	LG3	15.0108	3.85034	2.34854	1.49354	-2.38587	-2.65611	-3.46499	gnl|BL_ORD_ID|287401 sp|A0A0D3MU35|ORGRE_CUCME Protein ORANGE-GREEN, chloroplastic OS=Cucumis melo OX=3656 GN=OR PE=2 SV=1//9.04179e-158
Acc03624.1	Acc03624	protein_coding	LG3	0.648735	2.97412	1.25906	3.30954	1.74488	0.94282	2.17559	gnl|BL_ORD_ID|234439 sp|Q9SG92|MES17_ARATH Methylesterase 17 OS=Arabidopsis thaliana OX=3702 GN=MES17 PE=1 SV=1//5.61147e-118
Acc03629.1	Acc03629	protein_coding	LG3	3.93408	36.677	31.5227	38.2738	2.79429	3.01657	3.13499	-//-
Acc03681.1	Acc03681	protein_coding	LG3	4.22105	14.705	8.81893	19.3953	1.37561	1.07882	2.05465	gnl|BL_ORD_ID|317097 sp|P92961|PROT1_ARATH Proline transporter 1 OS=Arabidopsis thaliana OX=3702 GN=PROT1 PE=1 SV=1//0
Acc03689.1	Acc03689	protein_coding	LG3	5.0139	2.50694	1.50994	0.936476	-1.42399	-1.71439	-2.56057	gnl|BL_ORD_ID|187220 sp|Q8VZ79|IDN2_ARATH Protein INVOLVED IN DE NOVO 2 OS=Arabidopsis thaliana OX=3702 GN=IDN2 PE=1 SV=1//0
Acc03696.1	Acc03696	protein_coding	LG3	7.29439	2.27005	9.75473	6.2735	-2.10582	0.435059	-0.361727	gnl|BL_ORD_ID|172460 sp|Q94CD1|HHT1_ARATH Omega-hydroxypalmitate O-feruloyl transferase OS=Arabidopsis thaliana OX=3702 GN=HHT1 PE=1 SV=1//3.00624e-45
Acc03712.1	Acc03712	protein_coding	LG3	0.979341	21.4602	9.8576	15.3868	4.02522	3.34441	3.8251	gnl|BL_ORD_ID|546596 sp|P59234|YIPL_SOLTU Protein yippee-like OS=Solanum tuberosum OX=4113 PE=2 SV=1//8.99067e-61
Acc03740.1	Acc03740	protein_coding	LG3	13.8205	5.70639	4.59049	2.746	-1.69621	-1.57043	-2.47107	gnl|BL_ORD_ID|482172 sp|Q9LHT0|TRNHF_ARATH Tropinone reductase homolog At5g06060 OS=Arabidopsis thaliana OX=3702 GN=At5g06060 PE=2 SV=1//3.54733e-128
Acc03746.1	Acc03746	protein_coding	LG3	1.75749	6.1932	7.30992	8.78979	1.3838	2.06211	2.16712	gnl|BL_ORD_ID|383167 sp|B8FL12|RLME_DESAA Ribosomal RNA large subunit methyltransferase E OS=Desulfatibacillum alkenivorans (strain AK-01) OX=439235 GN=rlmE PE=3 SV=1//6.14612e-32
Acc03754.1	Acc03754	protein_coding	LG3	0.526536	1.44498	1.71689	3.3653	1.03009	1.71634	2.52637	-//-
Acc03782.1	Acc03782	protein_coding	LG3	0.766214	3.47506	3.10519	4.67093	1.73379	2.01307	2.44206	gnl|BL_ORD_ID|111898 sp|Q8VZF6|EDR2L_ARATH Protein ENHANCED DISEASE RESISTANCE 2-like OS=Arabidopsis thaliana OX=3702 GN=EDR2L PE=2 SV=1//4.69635e-09
Acc03799.1	Acc03799	protein_coding	LG3	31.5709	107.054	126.823	134.925	1.33792	2.02307	1.95124	gnl|BL_ORD_ID|499707 sp|Q8LGG8|USPAL_ARATH Universal stress protein A-like protein OS=Arabidopsis thaliana OX=3702 GN=At3g01520 PE=1 SV=2//6.14999e-90
Acc03813.1	Acc03813	protein_coding	LG3	8.92026	53.8717	31.2227	50.1847	2.16923	1.82327	2.34667	-//-
Acc03838.1	Acc03838	protein_coding	LG3	3.03184	1.34734	0.98991	0.775201	-1.58934	-1.5878	-2.10155	gnl|BL_ORD_ID|163201 sp|Q9M2W2|GSTL2_ARATH Glutathione S-transferase L2, chloroplastic OS=Arabidopsis thaliana OX=3702 GN=GSTL2 PE=2 SV=1//1.80438e-103
Acc03845.1	Acc03845	protein_coding	LG3	8.54522	3.62412	2.29935	2.02599	-1.65793	-1.86823	-2.21522	-//-
Acc03848.1	Acc03848	protein_coding	LG3	2.11313	10.4547	6.30901	10.28	1.87725	1.58942	2.13248	gnl|BL_ORD_ID|59734 sp|Q45QI7|CFI_CAMSI Chalcone--flavonone isomerase OS=Camellia sinensis OX=4442 GN=CHI PE=2 SV=2//8.55553e-131
Acc03858.1	Acc03858	protein_coding	LG3	7.87988	2.7133	1.74931	1.60956	-1.96026	-2.1521	-2.43413	gnl|BL_ORD_ID|399102 sp|B8DSA1|RRF_DESVM Ribosome-recycling factor OS=Desulfovibrio vulgaris (strain Miyazaki F / DSM 19637) OX=883 GN=frr PE=3 SV=1//4.64608e-38
Acc03872.1	Acc03872	protein_coding	LG3	3.38218	1.93751	1.30661	0.621807	-1.22041	-1.34677	-2.57935	gnl|BL_ORD_ID|509684 sp|Q84LH3|WEX_ARATH Werner Syndrome-like exonuclease OS=Arabidopsis thaliana OX=3702 GN=WEX PE=1 SV=1//6.61199e-22
Acc03873.1	Acc03873	protein_coding	LG3	0.834082	19.6985	26.0398	25.3108	4.12601	4.96834	4.76692	gnl|BL_ORD_ID|510136 sp|Q6EU49|WNK4_ORYSJ Probable serine/threonine-protein kinase WNK4 OS=Oryza sativa subsp. japonica OX=39947 GN=WNK4 PE=2 SV=1//2.91104e-75
Acc03940.1	Acc03940	protein_coding	LG2	0.490835	2.71071	0.972052	1.42347	2.00993	0.981713	1.36619	-//-
Acc03943.1	Acc03943	protein_coding	LG2	42.2364	328.86	62.7505	98.2239	2.53686	0.587894	1.07311	gnl|BL_ORD_ID|121149 sp|Q39096|ERD15_ARATH Protein EARLY RESPONSIVE TO DEHYDRATION 15 OS=Arabidopsis thaliana OX=3702 GN=ERD15 PE=1 SV=1//1.25745e-35
Acc03980.1	Acc03980	protein_coding	LG3	3.46014	27.5576	1.68664	1.39556	2.5611	-1.01927	-1.45364	-//-
Acc04000.1	Acc04000	protein_coding	LG3	6.2422	34.1165	1.60431	0.752119	2.02461	-1.93995	-3.18219	gnl|BL_ORD_ID|211238 sp|Q9M886|LBD41_ARATH LOB domain-containing protein 41 OS=Arabidopsis thaliana OX=3702 GN=LBD41 PE=2 SV=1//4.363e-89
Acc04002.1	Acc04002	protein_coding	LG3	0.280134	0.361686	2.41283	1.85345	-0.0477031	3.11806	2.57956	gnl|BL_ORD_ID|48678 sp|Q9FF18|C7351_ARATH Cytokinin hydroxylase OS=Arabidopsis thaliana OX=3702 GN=CYP735A1 PE=1 SV=1//0
Acc04016.1	Acc04016	protein_coding	LG3	5.49536	1.43987	2.00837	1.30108	-2.3464	-1.42702	-2.21712	-//-
Acc04028.1	Acc04028	protein_coding	LG3	0.814545	4.44841	7.2572	10.6935	2.02139	3.16793	3.56623	gnl|BL_ORD_ID|73282 sp|Q96502|COL2_ARATH Zinc finger protein CONSTANS-LIKE 2 OS=Arabidopsis thaliana OX=3702 GN=COL2 PE=1 SV=1//2.0305e-106
Acc04029.1	Acc04029	protein_coding	LG3	14.763	55.6911	50.4305	73.8298	1.49145	1.78881	2.17767	gnl|BL_ORD_ID|39666 sp|Q9LI61|AVT6A_ARATH Amino acid transporter AVT6A OS=Arabidopsis thaliana OX=3702 GN=AVT6A PE=2 SV=1//0
Acc04087.1	Acc04087	protein_coding	LG3	0.158379	4.33463	1.74513	0.35895	4.16899	3.30327	0.915456	gnl|BL_ORD_ID|246344 sp|Q9LQX2|MPSR1_ARATH E3 ubiquitin-protein ligase MPSR1 OS=Arabidopsis thaliana OX=3702 GN=MPSR1 PE=1 SV=1//3.72043e-30
Acc04093.1	Acc04093	protein_coding	LG3	91.0123	42.1411	8.06393	10.4034	-1.53435	-3.47683	-3.27233	-//-
Acc04106.1	Acc04106	protein_coding	LG3	10.6379	2.74057	1.98713	1.47552	-2.37365	-2.3968	-2.9894	gnl|BL_ORD_ID|142743 sp|Q9GKX6|GALM_PIG Aldose 1-epimerase OS=Sus scrofa OX=9823 GN=GALM PE=2 SV=1//1.22949e-91
Acc04107.1	Acc04107	protein_coding	LG3	2.34099	1.61662	0.853073	0.473872	-0.956975	-1.43687	-2.44307	gnl|BL_ORD_ID|99027 sp|O26680|DHQS_METTH 3-dehydroquinate synthase OS=Methanothermobacter thermautotrophicus (strain ATCC 29096 / DSM 1053 / JCM 10044 / NBRC 100330 / Delta H) OX=187420 GN=aroB&apos; PE=3 SV=2//8.68376e-74
Acc04153.1	Acc04153	protein_coding	LG3	15.0592	7.33036	5.69781	2.6601	-1.46203	-1.38387	-2.64289	gnl|BL_ORD_ID|448205 sp|Q9S850|SUOX_ARATH Sulfite oxidase OS=Arabidopsis thaliana OX=3702 GN=SOX PE=1 SV=1//0
Acc04157.1	Acc04157	protein_coding	LG3	7.60159	49.9441	22.3447	31.7823	2.29091	1.57163	1.91832	gnl|BL_ORD_ID|308816 sp|Q93YV7|PMT3_ARATH Probable methyltransferase PMT3 OS=Arabidopsis thaliana OX=3702 GN=At4g14360 PE=2 SV=1//6.91319e-115
Acc04170.1	Acc04170	protein_coding	LG3	0.590729	6.93559	1.36229	4.08103	3.11445	1.21728	2.63139	gnl|BL_ORD_ID|121317 sp|Q8LDC8|ERF92_ARATH Ethylene-responsive transcription factor 1B OS=Arabidopsis thaliana OX=3702 GN=ERF1B PE=1 SV=2//2.12572e-52
Acc04179.1	Acc04179	protein_coding	LG3	10.2855	124.371	25.1821	54.6692	3.17175	1.3083	2.26549	gnl|BL_ORD_ID|122705 sp|Q0WPQ2|ETR2_ARATH Ethylene receptor 2 OS=Arabidopsis thaliana OX=3702 GN=ETR2 PE=1 SV=2//0
Acc04180.1	Acc04180	protein_coding	LG3	0.442608	2.4769	0.72321	1.38552	2.05094	0.720951	1.49686	-//-
Acc04184.1	Acc04184	protein_coding	LG3	9.4191	3.94893	3.6193	2.17727	-1.67206	-1.35528	-2.24524	-//-
Acc04188.1	Acc04188	protein_coding	LG3	2.9744	15.8972	12.3262	13.4338	1.61455	2.03738	1.87661	gnl|BL_ORD_ID|5819 sp|Q84MB3|ACCH1_ARATH 1-aminocyclopropane-1-carboxylate oxidase homolog 1 OS=Arabidopsis thaliana OX=3702 GN=At1g06620 PE=2 SV=1//3.35929e-119
Acc04200.1	Acc04200	protein_coding	LG3	2.04929	1.12064	0.639599	0.304849	-1.2934	-1.65929	-2.87961	-//-
Acc04213.1	Acc04213	protein_coding	LG3	0.244672	3.45591	4.0041	4.16077	3.38488	4.0319	3.93008	gnl|BL_ORD_ID|39690 sp|O24542|AX22D_VIGRR Auxin-induced protein 22D OS=Vigna radiata var. radiata OX=3916 GN=AUX22D PE=2 SV=1//4.18666e-85
Acc04217.1	Acc04217	protein_coding	LG3	3.72212	0.895483	1.12355	1.1622	-2.46815	-1.69762	-1.82031	gnl|BL_ORD_ID|495409 sp|O22768|UNE12_ARATH Transcription factor UNE12 OS=Arabidopsis thaliana OX=3702 GN=UNE12 PE=2 SV=2//7.66473e-64
Acc04222.1	Acc04222	protein_coding	LG3	6.74146	0.578863	4.12938	0.437396	-3.96361	-0.689771	-4.08252	-//-
Acc04230.1	Acc04230	protein_coding	LG3	1.01981	4.70929	1.82139	6.98149	1.77421	0.559433	2.61951	gnl|BL_ORD_ID|19258 sp|Q9LIK9|APS1_ARATH ATP sulfurylase 1, chloroplastic OS=Arabidopsis thaliana OX=3702 GN=APS1 PE=1 SV=1//1.62919e-134
Acc04239.1	Acc04239	protein_coding	LG3	3.69254	2.11642	1.86582	0.525408	-1.22467	-0.965912	-2.93179	gnl|BL_ORD_ID|252259 sp|D7T737|MTND1_VITVI 1,2-dihydroxy-3-keto-5-methylthiopentene dioxygenase 1 OS=Vitis vinifera OX=29760 GN=VIT_05s0020g04070 PE=3 SV=1//9.38626e-114
Acc04247.1	Acc04247	protein_coding	LG3	2.87531	1.28744	0.940345	0.668604	-1.57907	-1.59538	-2.24785	gnl|BL_ORD_ID|466992 sp|F4JIF5|TCX2_ARATH Protein tesmin/TSO1-like CXC 2 OS=Arabidopsis thaliana OX=3702 GN=TCX2 PE=1 SV=1//9.92515e-147
Acc04248.1	Acc04248	protein_coding	LG3	0.555187	3.34683	2.24865	3.85223	2.15343	2.02145	2.63643	gnl|BL_ORD_ID|446908 sp|Q9ZQ31|STY13_ARATH Serine/threonine-protein kinase STY13 OS=Arabidopsis thaliana OX=3702 GN=STY13 PE=1 SV=2//6.25526e-68
Acc04262.1	Acc04262	protein_coding	LG3	2.53889	1.90272	0.561922	0.357258	-0.840579	-2.146	-2.96342	-//-
Acc04291.1	Acc04291	protein_coding	LG3	0	0.251651	1.27522	5.55069	7.61722	10.2143	12.451	gnl|BL_ORD_ID|446442 sp|Q94AZ2|STP13_ARATH Sugar transport protein 13 OS=Arabidopsis thaliana OX=3702 GN=STP13 PE=1 SV=2//0
Acc04294.1	Acc04294	protein_coding	LG3	1.24236	2.0915	2.41982	0.306276	0.33315	0.979324	-2.16147	gnl|BL_ORD_ID|318778 sp|P32869|PSAD_CUCSA Photosystem I reaction center subunit II, chloroplastic OS=Cucumis sativus OX=3659 GN=psaD PE=1 SV=1//1.08408e-116
Acc04300.1	Acc04300	protein_coding	LG3	1.71783	3.51348	0.311838	0.319226	0.606201	-2.43403	-2.56674	-//-
Acc04307.1	Acc04307	protein_coding	LG3	2.56329	14.0451	7.33175	2.39122	2.02981	1.53204	-0.242489	gnl|BL_ORD_ID|129358 sp|Q9LIR8|FBK67_ARATH F-box/kelch-repeat protein At3g23880 OS=Arabidopsis thaliana OX=3702 GN=At3g23880 PE=2 SV=1//2.04365e-14
Acc04325.1	Acc04325	protein_coding	LG3	0.919609	2.74446	2.33525	7.60117	1.14987	1.35825	2.89875	gnl|BL_ORD_ID|350390 sp|Q6LQG2|RIHA_PHOPR Pyrimidine-specific ribonucleoside hydrolase RihA OS=Photobacterium profundum (strain SS9) OX=298386 GN=rihA PE=3 SV=1//1.08824e-08
Acc04326.1	Acc04326	protein_coding	LG3	18.2574	10.6892	5.94419	4.38434	-1.19492	-1.59615	-2.1962	-//-
Acc04345.1	Acc04345	protein_coding	LG3	8.51988	5.70791	2.7895	2.11175	-0.933035	-1.56635	-2.16501	-//-
Acc04349.1	Acc04349	protein_coding	LG3	5.54584	2.91682	1.7064	1.33037	-1.33939	-1.679	-2.1917	-//-
Acc04383.1	Acc04383	protein_coding	LG11	11.3521	1.17284	0.88808	0.167413	-3.68265	-3.655	-6.212	gnl|BL_ORD_ID|55160 sp|Q9LSE4|CCB1_ARATH Protein COFACTOR ASSEMBLY OF COMPLEX C SUBUNIT B CCB1, chloroplastic OS=Arabidopsis thaliana OX=3702 GN=CCB1 PE=1 SV=1//6.71684e-102
Acc04386.1	Acc04386	protein_coding	LG11	0	12.8018	11.8322	0.982032	11.3188	11.4743	8.01892	gnl|BL_ORD_ID|218623 sp|Q96500|LIRP1_ARATH Light-regulated protein 1, chloroplastic OS=Arabidopsis thaliana OX=3702 GN=LIR1 PE=1 SV=1//6.83418e-26
Acc04388.1	Acc04388	protein_coding	LG11	1.7378	16.2551	2.00478	2.83862	2.79798	0.219354	0.560816	gnl|BL_ORD_ID|13067 sp|O23653|AK2_ARATH Aspartokinase 2, chloroplastic OS=Arabidopsis thaliana OX=3702 GN=AK2 PE=1 SV=2//0
Acc04390.1	Acc04390	protein_coding	LG11	0.627576	6.75012	2.81983	4.47101	2.9857	2.16828	2.67035	gnl|BL_ORD_ID|159036 sp|A7HZ35|GPMA_PARL1 2,3-bisphosphoglycerate-dependent phosphoglycerate mutase OS=Parvibaculum lavamentivorans (strain DS-1 / DSM 13023 / NCIMB 13966) OX=402881 GN=gpmA PE=3 SV=1//9.28194e-07
Acc04407.1	Acc04407	protein_coding	LG11	5.57324	38.821	14.5355	16.7173	2.36937	1.39378	1.43329	-//-
Acc04424.1	Acc04424	protein_coding	LG11	3.95235	1.44232	1.47732	0.760556	-1.87562	-1.40304	-2.50341	gnl|BL_ORD_ID|501859 sp|O23429|VA724_ARATH Vesicle-associated membrane protein 724 OS=Arabidopsis thaliana OX=3702 GN=VAMP724 PE=2 SV=2//1.89414e-128
Acc04457.1	Acc04457	protein_coding	LG4	5.80007	1.60205	1.51658	1.0814	-2.2693	-1.90791	-2.55633	gnl|BL_ORD_ID|187219 sp|Q9SYQ0|IDM3_ARATH Increased DNA methylation 3 OS=Arabidopsis thaliana OX=3702 GN=IDM3 PE=1 SV=1//4.18662e-45
Acc04459.1	Acc04459	protein_coding	LG4	0.426386	3.57085	0.718054	2.46981	2.61331	0.75772	2.36217	gnl|BL_ORD_ID|304394 sp|Q9S735|PHT19_ARATH Probable inorganic phosphate transporter 1-9 OS=Arabidopsis thaliana OX=3702 GN=PHT1-9 PE=2 SV=1//0
Acc04463.1	Acc04463	protein_coding	LG4	0.372613	3.48029	1.31823	2.16365	2.73732	1.77775	2.33447	gnl|BL_ORD_ID|32017 sp|Q9LM69|ATL80_ARATH RING-H2 finger protein ATL80 OS=Arabidopsis thaliana OX=3702 GN=ATL80 PE=2 SV=1//7.73085e-48
Acc04469.1	Acc04469	protein_coding	LG4	0.645711	4.43228	2.92916	1.75472	2.34833	2.19097	1.29031	gnl|BL_ORD_ID|141012 sp|P12859|G3PB_PEA Glyceraldehyde-3-phosphate dehydrogenase B, chloroplastic OS=Pisum sativum OX=3888 GN=GAPB PE=1 SV=2//0
Acc04490.1	Acc04490	protein_coding	LG4	0	0.067451	0.61402	8.41983	5.6391	9.05753	12.9473	gnl|BL_ORD_ID|52798 sp|P49317|CATA3_NICPL Catalase isozyme 3 OS=Nicotiana plumbaginifolia OX=4092 GN=CAT3 PE=2 SV=1//0
Acc04506.1	Acc04506	protein_coding	LG4	0.79572	18.4598	1.83455	6.6044	4.10704	1.22182	2.90359	gnl|BL_ORD_ID|29212 sp|Q00624|ASOL_BRANA L-ascorbate oxidase homolog OS=Brassica napus OX=3708 GN=Bp10 PE=2 SV=1//0
Acc04509.1	Acc04509	protein_coding	LG4	7.65444	0.863211	0.655848	1.58019	-3.55936	-3.49933	-2.41521	gnl|BL_ORD_ID|148036 sp|Q7JUR6|GDAP2_DROME Protein GDAP2 homolog OS=Drosophila melanogaster OX=7227 GN=CG18812 PE=2 SV=1//1.05348e-08
Acc04519.1	Acc04519	protein_coding	LG4	31.6966	211.761	79.0076	120.901	2.31564	1.33401	1.7867	gnl|BL_ORD_ID|31948 sp|Q8L9W3|ATL23_ARATH E3 ubiquitin-protein ligase ATL23 OS=Arabidopsis thaliana OX=3702 GN=ATL23 PE=1 SV=2//1.19386e-42
Acc04524.1	Acc04524	protein_coding	LG4	0.435664	2.21243	0.993139	1.99736	1.91375	1.20299	2.04342	gnl|BL_ORD_ID|491189 sp|Q6DYE5|U496K_ARATH UPF0496 protein At1g20180 OS=Arabidopsis thaliana OX=3702 GN=At1g20180 PE=2 SV=2//5.48601e-61
Acc04538.1	Acc04538	protein_coding	LG4	0.706204	4.48483	5.89464	7.37602	2.23855	3.07237	3.23318	-//-
Acc04549.1	Acc04549	protein_coding	LG4	0.351953	2.05724	1.40336	2.30752	2.09976	1.9888	2.546	-//-
Acc04565.1	Acc04565	protein_coding	LG4	4.9898	1.48087	1.51527	1.47619	-2.17455	-1.70244	-1.8991	gnl|BL_ORD_ID|137651 sp|Q9C698|FPP6_ARATH Filament-like plant protein 6 OS=Arabidopsis thaliana OX=3702 GN=FPP6 PE=1 SV=1//2.94049e-08
Acc04573.1	Acc04573	protein_coding	LG4	0.043479	2.16451	1.83582	1.00179	4.86612	5.06668	4.04385	gnl|BL_ORD_ID|48793 sp|O65782|C83B1_ARATH Cytochrome P450 83B1 OS=Arabidopsis thaliana OX=3702 GN=CYP83B1 PE=1 SV=1//1.72929e-150
Acc04581.1	Acc04581	protein_coding	LG4	1.83843	6.18229	9.14362	11.584	1.31401	2.32044	2.49993	gnl|BL_ORD_ID|166289 sp|Q71H73|H33_VITVI Histone H3.3 OS=Vitis vinifera OX=29760 PE=2 SV=3//1.33272e-84
Acc04591.1	Acc04591	protein_coding	LG4	12.1283	2.96555	2.69335	0.938483	-2.45229	-2.1538	-3.8153	gnl|BL_ORD_ID|95274 sp|P23706|DEFA_ANTMA Floral homeotic protein DEFICIENS OS=Antirrhinum majus OX=4151 GN=DEFA PE=1 SV=1//2.78847e-120
Acc04602.1	Acc04602	protein_coding	LG4	2.81131	1.36264	1.69675	0.733126	-1.4621	-0.70862	-2.07758	gnl|BL_ORD_ID|220042 sp|P36774|LON2_MYXXA Lon protease 2 OS=Myxococcus xanthus OX=34 GN=lon2 PE=1 SV=3//1.45026e-11
Acc04613.1	Acc04613	protein_coding	LG4	74.8468	20.7986	21.8125	26.9528	-2.27091	-1.7614	-1.61731	gnl|BL_ORD_ID|41285 sp|Q9FWS6|BBD1_ARATH Bifunctional nuclease 1 OS=Arabidopsis thaliana OX=3702 GN=BBD1 PE=2 SV=1//3.643e-151
Acc04619.1	Acc04619	protein_coding	LG4	4.07808	8.72935	19.3568	15.8334	0.671317	2.26044	1.80987	gnl|BL_ORD_ID|227713 sp|Q9FJZ3|MAN7_ARATH Mannan endo-1,4-beta-mannosidase 7 OS=Arabidopsis thaliana OX=3702 GN=MAN7 PE=2 SV=1//0
Acc04620.1	Acc04620	protein_coding	LG4	0.759581	6.16058	3.9629	4.5293	2.59305	2.39715	2.4284	gnl|BL_ORD_ID|39444 sp|Q9FWS1|AUL1_ARATH Auxilin-like protein 1 OS=Arabidopsis thaliana OX=3702 GN=AUL1 PE=2 SV=2//3.43668e-63
Acc04633.1	Acc04633	protein_coding	LG4	12.5393	42.3013	58.3124	46.0632	1.33044	2.23383	1.73259	gnl|BL_ORD_ID|121191 sp|Q9FRL3|ERDL6_ARATH Sugar transporter ERD6-like 6 OS=Arabidopsis thaliana OX=3702 GN=At1g75220 PE=1 SV=1//0
Acc04636.1	Acc04636	protein_coding	LG4	16.1252	9.62911	3.61083	4.55027	-1.16736	-2.13859	-1.96779	gnl|BL_ORD_ID|520483 sp|Q8RY60|Y1733_ARATH DUF21 domain-containing protein At1g47330 OS=Arabidopsis thaliana OX=3702 GN=CBSDUF7 PE=1 SV=1//0
Acc04644.1	Acc04644	protein_coding	LG4	0.633322	5.72999	1.1805	3.26547	2.72079	0.887556	2.19561	gnl|BL_ORD_ID|108819 sp|P32518|DUT_SOLLC Deoxyuridine 5&apos;-triphosphate nucleotidohydrolase OS=Solanum lycopersicum OX=4081 PE=2 SV=1//6.65929e-86
Acc04658.1	Acc04658	protein_coding	LG4	0.600691	2.70646	3.7946	3.05186	1.70113	2.65439	2.12832	gnl|BL_ORD_ID|387348 sp|Q09463|RNF5_CAEEL RING finger protein 5 OS=Caenorhabditis elegans OX=6239 GN=rnf-5 PE=1 SV=1//1.38841e-28
Acc04670.1	Acc04670	protein_coding	LG4	2.83775	1.79219	0.40157	0.24905	-1.08505	-2.77986	-3.6345	gnl|BL_ORD_ID|17712 sp|K4BV52|AOS1_SOLLC Allene oxide synthase 1, chloroplastic OS=Solanum lycopersicum OX=4081 GN=AOS1 PE=2 SV=1//0
Acc04673.1	Acc04673	protein_coding	LG4	0	2.54873	1.02432	5.63013	10.8257	9.78082	12.3539	gnl|BL_ORD_ID|199579 sp|O48716|JGB_ARATH Protein JINGUBANG OS=Arabidopsis thaliana OX=3702 GN=JGB PE=1 SV=1//0
Acc04683.1	Acc04683	protein_coding	LG4	4.41626	2.44089	1.9614	0.953792	-1.2758	-1.15402	-2.35176	gnl|BL_ORD_ID|478432 sp|Q9M9Z2|TPP2_ARATH Probable thylakoidal processing peptidase 2, chloroplastic OS=Arabidopsis thaliana OX=3702 GN=TPP2 PE=2 SV=1//5.40599e-99
Acc04697.1	Acc04697	protein_coding	LG4	2.94458	32.0298	12.9238	21.2882	3.0185	2.15028	2.7089	-//-
Acc04704.1	Acc04704	protein_coding	LG4	6.63282	0.180533	0.466102	0.065515	-5.606	-3.79829	-6.7685	gnl|BL_ORD_ID|83128 sp|Q9SX78|CXE2_ARATH Probable carboxylesterase 2 OS=Arabidopsis thaliana OX=3702 GN=CXE2 PE=2 SV=1//1.20891e-137
Acc04715.1	Acc04715	protein_coding	LG4	7.33751	1.25189	0.299771	0.483934	-2.95824	-4.5791	-4.00005	gnl|BL_ORD_ID|68547 sp|Q8RZB5|CML10_ORYSJ Probable calcium-binding protein CML10 OS=Oryza sativa subsp. japonica OX=39947 GN=CML10 PE=2 SV=1//3.94325e-13
Acc04716.1	Acc04716	protein_coding	LG4	6.63465	0.063753	0.343484	0.091874	-6.47527	-4.21029	-6.25531	gnl|BL_ORD_ID|68547 sp|Q8RZB5|CML10_ORYSJ Probable calcium-binding protein CML10 OS=Oryza sativa subsp. japonica OX=39947 GN=CML10 PE=2 SV=1//1.9744e-10
Acc04723.1	Acc04723	protein_coding	LG4	5.04499	36.1134	45.1175	79.2031	2.41444	3.17576	3.82668	-//-
Acc04743.1	Acc04743	protein_coding	LG4	0.201375	3.92958	0.935452	1.05132	3.85397	2.23316	2.23312	gnl|BL_ORD_ID|444049 sp|Q1E2D2|SSH4_COCIM Protein SSH4 OS=Coccidioides immitis (strain RS) OX=246410 GN=SSH4 PE=3 SV=1//1.39284e-07
Acc04755.1	Acc04755	protein_coding	LG4	22.5615	132.26	16.3737	24.0707	2.12725	-0.445638	-0.0511494	gnl|BL_ORD_ID|29381 sp|Q8GXG1|ASPGB_ARATH Probable isoaspartyl peptidase/L-asparaginase 2 OS=Arabidopsis thaliana OX=3702 GN=At3g16150 PE=2 SV=2//0
Acc04761.1	Acc04761	protein_coding	LG4	3.48716	1.07245	0.736411	1.12132	-2.12222	-2.22452	-1.77862	gnl|BL_ORD_ID|48778 sp|Q6WNQ8|C81E8_MEDTR Cytochrome P450 81E8 OS=Medicago truncatula OX=3880 GN=CYP81E8 PE=2 SV=1//8.67096e-120
Acc04769.1	Acc04769	protein_coding	LG4	0.489602	3.47546	1.52201	1.32088	2.38763	1.64141	1.27705	gnl|BL_ORD_ID|458059 sp|Q946Y7|SYP61_ARATH Syntaxin-61 OS=Arabidopsis thaliana OX=3702 GN=SYP61 PE=1 SV=1//1.79415e-08
Acc04777.1	Acc04777	protein_coding	LG4	0.278146	10.5223	0.689034	2.41029	4.79848	1.3295	2.95702	gnl|BL_ORD_ID|554561 sp|O22533|ZAT6_ARATH Zinc finger protein ZAT6 OS=Arabidopsis thaliana OX=3702 GN=ZAT6 PE=2 SV=1//8.03332e-48
Acc04790.1	Acc04790	protein_coding	LG4	1.66169	7.85096	6.07874	7.89468	1.80525	1.87475	2.08996	gnl|BL_ORD_ID|48307 sp|Q9FNZ2|C3H48_ARATH Zinc finger CCCH domain-containing protein 48 OS=Arabidopsis thaliana OX=3702 GN=ZFWD1 PE=2 SV=1//1.22468e-39
Acc04799.1	Acc04799	protein_coding	LG4	12.2705	12.2598	7.42097	0.689784	-0.42012	-0.709229	-4.24369	gnl|BL_ORD_ID|323116 sp|Q9M2Y0|PSK3_ARATH Phytosulfokines 3 OS=Arabidopsis thaliana OX=3702 GN=PSK3 PE=2 SV=2//5.79003e-11
Acc04806.1	Acc04806	protein_coding	LG4	69.9911	18.7363	24.137	45.3276	-2.32461	-1.51893	-0.770804	gnl|BL_ORD_ID|43166 sp|Q6NKN9|BH074_ARATH Transcription factor bHLH74 OS=Arabidopsis thaliana OX=3702 GN=BHLH74 PE=1 SV=1//1.9238e-62
Acc04807.1	Acc04807	protein_coding	LG4	0.257642	3.77133	0.736228	0.19014	3.43567	1.51965	-0.578221	gnl|BL_ORD_ID|79586 sp|Q9ZQB9|CSLCC_ARATH Probable xyloglucan glycosyltransferase 12 OS=Arabidopsis thaliana OX=3702 GN=CSLC12 PE=1 SV=1//0
Acc04837.1	Acc04837	protein_coding	LG4	10.5001	90.8489	45.2408	61.8588	2.68889	2.12355	2.41377	gnl|BL_ORD_ID|302441 sp|Q9FGF0|PGML1_ARATH Phosphoglycerate mutase-like protein 1 OS=Arabidopsis thaliana OX=3702 GN=At5g64460 PE=2 SV=1//3.24884e-146
Acc04848.1	Acc04848	protein_coding	LG4	2.7145	1.34579	0.521142	0.655643	-1.43516	-2.35864	-2.19088	gnl|BL_ORD_ID|491467 sp|Q9LTA3|U91C1_ARATH UDP-glycosyltransferase 91C1 OS=Arabidopsis thaliana OX=3702 GN=UGT91C1 PE=2 SV=1//5.50432e-179
Acc04853.1	Acc04853	protein_coding	LG4	4.19274	2.2584	1.10713	0.951465	-1.31687	-1.8981	-2.27742	gnl|BL_ORD_ID|23381 sp|Q9LEU8|ARLY_ARATH Argininosuccinate lyase, chloroplastic OS=Arabidopsis thaliana OX=3702 GN=At5g10920 PE=2 SV=1//0
Acc04864.1	Acc04864	protein_coding	LG4	2.40317	24.1844	2.10296	2.41316	2.90389	-0.173204	-0.138064	gnl|BL_ORD_ID|326407 sp|Q9SJY5|PUMP5_ARATH Mitochondrial uncoupling protein 5 OS=Arabidopsis thaliana OX=3702 GN=PUMP5 PE=2 SV=1//5.21468e-136
Acc04866.1	Acc04866	protein_coding	LG4	2.79354	2.51382	1.16607	0.651248	-0.576551	-1.24433	-2.24563	-//-
Acc04885.1	Acc04885	protein_coding	LG4	102.866	46.6347	20.6537	31.9137	-1.56473	-2.29852	-1.83258	-//-
Acc04887.1	Acc04887	protein_coding	LG4	2.86996	0.548508	0.667645	0.625313	-2.78294	-2.08325	-2.32853	gnl|BL_ORD_ID|76381 sp|Q39061|CP33_ARATH RNA-binding protein CP33, chloroplastic OS=Arabidopsis thaliana OX=3702 GN=CP33 PE=2 SV=1//6.01548e-22
Acc04893.1	Acc04893	protein_coding	LG4	0.77277	6.6248	5.34159	6.32806	2.65855	2.78771	2.8718	gnl|BL_ORD_ID|285317 sp|B7ZWR7|OFUT7_ARATH O-fucosyltransferase 7 OS=Arabidopsis thaliana OX=3702 GN=OFUT7 PE=2 SV=1//0
Acc04900.1	Acc04900	protein_coding	LG4	0.162537	4.06429	0.297974	0.039424	4.21019	0.94248	-1.83961	gnl|BL_ORD_ID|124257 sp|Q9ZPE7|EXO_ARATH Protein EXORDIUM OS=Arabidopsis thaliana OX=3702 GN=EXO PE=2 SV=1//9.94449e-147
Acc04905.1	Acc04905	protein_coding	LG4	1.88503	37.5588	1.58989	1.80689	3.89217	-0.228053	-0.205228	gnl|BL_ORD_ID|311633 sp|Q54Q39|PP1R7_DICDI Protein phosphatase 1 regulatory subunit pprA OS=Dictyostelium discoideum OX=44689 GN=pprA PE=3 SV=1//4.38959e-08
Acc04910.1	Acc04910	protein_coding	LG4	8.4465	20.9833	32.0298	39.5729	0.889406	1.93985	2.08393	gnl|BL_ORD_ID|78943 sp|Q43125|CRY1_ARATH Cryptochrome-1 OS=Arabidopsis thaliana OX=3702 GN=CRY1 PE=1 SV=2//0
Acc04926.1	Acc04926	protein_coding	LG4	8.47492	2.13885	0.722926	0.517703	-2.40473	-3.52699	-4.1619	gnl|BL_ORD_ID|338509 sp|Q8H1E4|RAP24_ARATH Ethylene-responsive transcription factor RAP2-4 OS=Arabidopsis thaliana OX=3702 GN=RAP2-4 PE=1 SV=1//1.17747e-59
Acc04937.1	Acc04937	protein_coding	LG4	16.3954	192.471	154.714	179.665	3.12889	3.25444	3.30907	gnl|BL_ORD_ID|121222 sp|P35614|ERF1Z_ARATH Eukaryotic peptide chain release factor subunit 1-3 OS=Arabidopsis thaliana OX=3702 GN=ERF1-3 PE=1 SV=1//0
Acc04942.1	Acc04942	protein_coding	LG4	6.24625	3.07814	1.43177	0.754432	-1.44153	-2.10201	-3.1886	gnl|BL_ORD_ID|531085 sp|Q84WN0|Y4920_ARATH Uncharacterized protein At4g37920 OS=Arabidopsis thaliana OX=3702 GN=At4g37920 PE=2 SV=2//1.12721e-87
Acc04980.1	Acc04980	protein_coding	LG4	9.10341	60.7568	10.2895	6.79445	2.31436	0.193615	-0.565984	-//-
Acc05007.1	Acc05007	protein_coding	LG4	2.51188	0.87912	0.558505	0.173771	-1.91885	-2.12196	-3.96557	-//-
Acc05017.1	Acc05017	protein_coding	LG4	152.799	74.2878	55.8647	38.9454	-1.46401	-1.43473	-2.11621	gnl|BL_ORD_ID|436112 sp|Q9LPL4|SKP2A_ARATH F-box protein SKP2A OS=Arabidopsis thaliana OX=3702 GN=SKP2A PE=1 SV=1//2.08724e-179
Acc05027.1	Acc05027	protein_coding	LG4	0.85786	15.6025	13.4847	6.90765	3.73022	3.94322	2.82054	gnl|BL_ORD_ID|312427 sp|O49292|PPD4_ARATH PsbP domain-containing protein 4, chloroplastic OS=Arabidopsis thaliana OX=3702 GN=PPD4 PE=1 SV=2//1.28487e-124
Acc05049.1	Acc05049	protein_coding	LG4	1.84814	0.60439	0.519703	1.50788	-2.03477	-1.80576	-0.437206	-//-
Acc05073.1	Acc05073	protein_coding	LG4	3.96866	15.3246	18.322	18.7742	1.52535	2.22343	2.09742	gnl|BL_ORD_ID|50600 sp|Q9MBA1|CAO_ARATH Chlorophyllide a oxygenase, chloroplastic OS=Arabidopsis thaliana OX=3702 GN=CAO PE=1 SV=1//0
Acc05074.1	Acc05074	protein_coding	LG4	42.246	17.5504	12.8746	9.04533	-1.69107	-1.69685	-2.3675	gnl|BL_ORD_ID|515748 sp|Q9XHZ8|Y1178_ARATH BTB/POZ domain-containing protein At1g21780 OS=Arabidopsis thaliana OX=3702 GN=At1g21780 PE=1 SV=1//0
Acc05078.1	Acc05078	protein_coding	LG4	19.243	84.1623	60.322	100.981	1.70502	1.66513	2.24744	gnl|BL_ORD_ID|494289 sp|Q9C521|UGAL1_ARATH UDP-galactose transporter 1 OS=Arabidopsis thaliana OX=3702 GN=UDP-GALT1 PE=2 SV=1//0
Acc05093.1	Acc05093	protein_coding	LG4	6.6151	51.0838	29.4512	23.8344	2.23625	1.84473	1.39223	-//-
Acc05104.1	Acc05104	protein_coding	LG4	0.040932	3.22875	0.960819	0.328425	5.86089	4.54937	2.85281	gnl|BL_ORD_ID|269651 sp|P36859|NIA_PETHY Nitrate reductase [NADH] OS=Petunia hybrida OX=4102 GN=NIA PE=2 SV=1//0
Acc05151.1	Acc05151	protein_coding	LG4	0.306076	1.49111	0.652051	1.72843	1.85181	1.11031	2.34855	gnl|BL_ORD_ID|448974 sp|Q03411|SUT_SPIOL Sucrose transport protein OS=Spinacia oleracea OX=3562 PE=2 SV=1//0
Acc05157.1	Acc05157	protein_coding	LG4	5.4296	28.4685	8.19776	6.11514	2.17339	0.67314	0.158236	gnl|BL_ORD_ID|117522 sp|Q40863|EMB8_PICGL Embryogenesis-associated protein EMB8 OS=Picea glauca OX=3330 GN=EMB8 PE=2 SV=1//1.11749e-58
Acc05159.1	Acc05159	protein_coding	LG4	8.15127	1.84603	0.497286	0.515398	-2.56484	-4.01389	-4.1205	gnl|BL_ORD_ID|330535 sp|O22938|PXC3_ARATH Leucine-rich repeat receptor-like tyrosine-protein kinase PXC3 OS=Arabidopsis thaliana OX=3702 GN=PXC3 PE=2 SV=1//1.51436e-124
Acc05173.1	Acc05173	protein_coding	LG4	2.87189	0.900265	1.13462	0.891088	-2.08327	-1.31487	-1.82649	gnl|BL_ORD_ID|98418 sp|Q9QX60|DGUOK_MOUSE Deoxyguanosine kinase, mitochondrial OS=Mus musculus OX=10090 GN=Dguok PE=1 SV=3//7.56201e-12
Acc05175.1	Acc05175	protein_coding	LG4	2.5085	0.810157	1.005	1.24969	-2.02058	-1.31143	-1.14408	-//-
Acc05180.1	Acc05180	protein_coding	LG4	1.68986	1.48924	2.2258	0.419566	-1.13782	0.0771347	-2.99618	gnl|BL_ORD_ID|59295 sp|Q9C7T7|CEPR2_ARATH Receptor protein-tyrosine kinase CEPR2 OS=Arabidopsis thaliana OX=3702 GN=CEPR2 PE=1 SV=1//0
Acc05216.1	Acc05216	protein_coding	LG5	7.29496	67.2461	27.1742	32.6379	2.77991	1.91325	2.01656	-//-
Acc05241.1	Acc05241	protein_coding	LG5	5.27498	32.3391	3.31564	4.05534	2.19155	-0.652271	-0.522424	gnl|BL_ORD_ID|289288 sp|Q5Z8P0|P2C60_ORYSJ Probable protein phosphatase 2C 60 OS=Oryza sativa subsp. japonica OX=39947 GN=Os06g0717800 PE=2 SV=1//0
Acc05252.1	Acc05252	protein_coding	LG5	2.79862	1.56717	0.661754	1.09951	-1.36727	-2.23673	-1.67701	gnl|BL_ORD_ID|554818 sp|Q7XA86|ZDH11_ARATH Protein S-acyltransferase 10 OS=Arabidopsis thaliana OX=3702 GN=PAT10 PE=1 SV=1//2.55418e-100
Acc05265.1	Acc05265	protein_coding	LG5	0.456762	5.50185	3.89675	4.33024	3.15246	3.09446	3.08453	gnl|BL_ORD_ID|186851 sp|O81796|IDH3_ARATH Isocitrate dehydrogenase [NAD] regulatory subunit 3, mitochondrial OS=Arabidopsis thaliana OX=3702 GN=IDH3 PE=1 SV=1//0
Acc05295.1	Acc05295	protein_coding	LG5	22.4401	5.91593	2.94083	3.18663	-2.34595	-2.90856	-2.95687	gnl|BL_ORD_ID|32019 sp|Q8LC69|ATL8_ARATH RING-H2 finger protein ATL8 OS=Arabidopsis thaliana OX=3702 GN=ATL8 PE=2 SV=2//4.15628e-54
Acc05300.1	Acc05300	protein_coding	LG5	0.330221	2.71721	0.380587	0.946451	2.60434	0.226215	1.36867	gnl|BL_ORD_ID|269474 sp|Q8LD98|NHL6_ARATH NDR1/HIN1-like protein 6 OS=Arabidopsis thaliana OX=3702 GN=NHL6 PE=1 SV=1//8.67449e-80
Acc05319.1	Acc05319	protein_coding	LG5	0.056614	16.4748	1.64949	4.45022	7.74047	4.86196	6.13318	gnl|BL_ORD_ID|177844 sp|Q01559|HMDH_NICSY 3-hydroxy-3-methylglutaryl-coenzyme A reductase OS=Nicotiana sylvestris OX=4096 GN=HMGR PE=2 SV=1//0
Acc05338.1	Acc05338	protein_coding	LG5	0.874434	3.28504	3.50327	5.93853	1.47826	2.01179	2.61108	gnl|BL_ORD_ID|424839 sp|F4KGY6|RVE1_ARATH Protein REVEILLE 1 OS=Arabidopsis thaliana OX=3702 GN=RVE1 PE=2 SV=1//1.37734e-58
Acc05341.1	Acc05341	protein_coding	LG5	0.398526	1.5827	1.90779	4.70278	1.54521	2.24982	3.38931	gnl|BL_ORD_ID|186870 sp|P50218|IDHC_TOBAC Isocitrate dehydrogenase [NADP] OS=Nicotiana tabacum OX=4097 PE=2 SV=1//0
Acc05350.1	Acc05350	protein_coding	LG5	7.61708	4.05643	3.00005	1.64629	-1.32614	-1.32093	-2.34645	-//-
Acc05364.1	Acc05364	protein_coding	LG5	5.17325	53.6014	12.8871	14.9567	2.94695	1.33133	1.38553	gnl|BL_ORD_ID|295615 sp|Q9LZL3|PCS1L_ARATH Aspartic proteinase PCS1 OS=Arabidopsis thaliana OX=3702 GN=PCS1 PE=2 SV=1//5.63031e-62
Acc05367.1	Acc05367	protein_coding	LG5	0.269075	4.43122	1.3107	2.43295	3.60373	2.29129	3.0212	gnl|BL_ORD_ID|279000 sp|Q9ZU95|NUD17_ARATH Nudix hydrolase 17, mitochondrial OS=Arabidopsis thaliana OX=3702 GN=NUDT17 PE=2 SV=1//1.89977e-57
Acc05376.1	Acc05376	protein_coding	LG5	19.332	5.74696	8.75767	6.61587	-2.17271	-1.12489	-1.69009	gnl|BL_ORD_ID|462758 sp|A1L2I9|T214B_XENLA Transmembrane protein 214-B OS=Xenopus laevis OX=8355 GN=tmem214-b PE=2 SV=1//5.15484e-06
Acc05383.1	Acc05383	protein_coding	LG5	5.67266	6.74499	3.56328	1.29056	-0.17369	-0.652956	-2.2777	gnl|BL_ORD_ID|250955 sp|Q9ZRF1|MTDH_FRAAN Probable mannitol dehydrogenase OS=Fragaria ananassa OX=3747 GN=CAD PE=2 SV=1//6.84816e-170
Acc05395.1	Acc05395	protein_coding	LG5	8.14683	25.9465	58.9422	59.299	1.24731	2.87155	2.71925	gnl|BL_ORD_ID|285298 sp|Q0WUZ5|OFT39_ARATH O-fucosyltransferase 39 OS=Arabidopsis thaliana OX=3702 GN=OFUT39 PE=2 SV=1//0
Acc05408.1	Acc05408	protein_coding	LG5	5.81621	2.71238	1.61139	1.0415	-1.52034	-1.82564	-2.62188	gnl|BL_ORD_ID|220283 sp|Q7QBJ0|LOVG_ANOGA Esterase AGAP003155 OS=Anopheles gambiae OX=7165 GN=AGAP003155 PE=3 SV=3//2.39527e-14
Acc05411.1	Acc05411	protein_coding	LG5	1.66726	29.7661	66.9983	33.9206	3.72852	5.33914	4.19642	gnl|BL_ORD_ID|108005 sp|Q9FKQ1|DTX27_ARATH Protein DETOXIFICATION 27 OS=Arabidopsis thaliana OX=3702 GN=DTX27 PE=2 SV=1//0
Acc05417.1	Acc05417	protein_coding	LG5	11.0432	0.193535	0.303123	0.65315	-6.23034	-5.12942	-4.22	gnl|BL_ORD_ID|31045 sp|Q940J1|ATB16_ARATH Homeobox-leucine zipper protein ATHB-16 OS=Arabidopsis thaliana OX=3702 GN=ATHB-16 PE=2 SV=2//2.73076e-62
Acc05421.1	Acc05421	protein_coding	LG5	2.28858	1.99663	1.3983	0.098771	-0.619653	-0.690302	-4.64196	gnl|BL_ORD_ID|426752 sp|Q75LR7|SAPK1_ORYSJ Serine/threonine-protein kinase SAPK1 OS=Oryza sativa subsp. japonica OX=39947 GN=SAPK1 PE=1 SV=1//0
Acc05430.1	Acc05430	protein_coding	LG5	2.36377	49.6806	108.981	60.9839	3.95911	5.53259	4.53436	gnl|BL_ORD_ID|108005 sp|Q9FKQ1|DTX27_ARATH Protein DETOXIFICATION 27 OS=Arabidopsis thaliana OX=3702 GN=DTX27 PE=2 SV=1//2.07643e-21
Acc05472.1	Acc05472	protein_coding	LG5	1.33831	1.96892	6.99766	2.60881	0.130834	2.3993	0.816413	gnl|BL_ORD_ID|532052 sp|Q8W4S5|Y5371_ARATH Probable LRR receptor-like serine/threonine-protein kinase At5g63710 OS=Arabidopsis thaliana OX=3702 GN=At5g63710 PE=2 SV=1//0
Acc05487.1	Acc05487	protein_coding	LG5	3.23251	0.774298	0.922283	0.824029	-2.44932	-1.69641	-2.00682	gnl|BL_ORD_ID|139308 sp|F4KF14|FTSI4_ARATH Probable inactive ATP-dependent zinc metalloprotease FTSHI 4, chloroplastic OS=Arabidopsis thaliana OX=3702 GN=FTSHI4 PE=1 SV=1//0
Acc05491.1	Acc05491	protein_coding	LG5	0.748355	1.12541	4.17565	3.05219	0.16984	2.49526	1.88404	gnl|BL_ORD_ID|306297 sp|O65660|PLAT1_ARATH PLAT domain-containing protein 1 OS=Arabidopsis thaliana OX=3702 GN=PLAT1 PE=1 SV=1//5.74693e-66
Acc05503.1	Acc05503	protein_coding	LG5	12.9766	8.43228	2.80679	1.52975	-1.04515	-2.19204	-3.22826	gnl|BL_ORD_ID|12204 sp|Q940M2|AGT21_ARATH Alanine--glyoxylate aminotransferase 2 homolog 1, mitochondrial OS=Arabidopsis thaliana OX=3702 GN=AGT2 PE=1 SV=1//0
Acc05517.1	Acc05517	protein_coding	LG5	3.53253	19.0956	10.9403	11.8161	2.0081	1.64537	1.5952	gnl|BL_ORD_ID|308523 sp|Q9LXD9|PME51_ARATH Probable pectinesterase/pectinesterase inhibitor 51 OS=Arabidopsis thaliana OX=3702 GN=PME51 PE=2 SV=1//0
Acc05541.1	Acc05541	protein_coding	LG5	5.00328	1.48593	1.98693	1.4517	-2.17037	-1.31189	-1.92889	gnl|BL_ORD_ID|340752 sp|Q5RC80|RBM39_PONAB RNA-binding protein 39 OS=Pongo abelii OX=9601 GN=RBM39 PE=2 SV=1//2.62637e-76
Acc05547.1	Acc05547	protein_coding	LG5	10.3764	3.16905	1.78036	1.20311	-2.13154	-2.52055	-3.24375	gnl|BL_ORD_ID|436065 sp|Q9LW20|SKL1_ARATH Probable inactive shikimate kinase like 1, chloroplastic OS=Arabidopsis thaliana OX=3702 GN=SKL1 PE=2 SV=1//4.79364e-75
Acc05550.1	Acc05550	protein_coding	LG5	3.3024	42.207	2.01137	0.621546	3.24936	-0.696259	-2.54349	gnl|BL_ORD_ID|148285 sp|Q9SGA2|GDPD1_ARATH Glycerophosphodiester phosphodiesterase GDPD1, chloroplastic OS=Arabidopsis thaliana OX=3702 GN=GDPD1 PE=1 SV=1//4.92113e-170
Acc05558.1	Acc05558	protein_coding	LG5	6.92653	0.463551	1.05538	1.15327	-4.32063	-2.6847	-2.72473	gnl|BL_ORD_ID|8464 sp|Q9SGA0|ACR6_ARATH ACT domain-containing protein ACR6 OS=Arabidopsis thaliana OX=3702 GN=ACR6 PE=2 SV=1//0
Acc05562.1	Acc05562	protein_coding	LG5	15.8307	44.9913	90.5124	115.102	1.25636	2.77008	2.95925	gnl|BL_ORD_ID|11864 sp|Q38876|AGL8_ARATH Agamous-like MADS-box protein AGL8 OS=Arabidopsis thaliana OX=3702 GN=AGL8 PE=1 SV=1//5.21871e-34
Acc05570.1	Acc05570	protein_coding	LG5	162.105	52.8866	34.297	32.5365	-2.03941	-2.22368	-2.46006	gnl|BL_ORD_ID|40386 sp|P37707|B2_DAUCA B2 protein OS=Daucus carota OX=4039 PE=2 SV=1//2.86991e-55
Acc05574.1	Acc05574	protein_coding	LG5	0.551016	7.96992	0.895855	0.975457	3.40595	0.721529	0.673858	gnl|BL_ORD_ID|68606 sp|Q9SRE6|CML38_ARATH Calcium-binding protein CML38 OS=Arabidopsis thaliana OX=3702 GN=CML38 PE=2 SV=1//7.03458e-23
Acc05586.1	Acc05586	protein_coding	LG5	4.22163	2.24616	1.84323	0.946064	-1.32985	-1.17674	-2.2977	gnl|BL_ORD_ID|313414 sp|O24164|PPOM_TOBAC Protoporphyrinogen oxidase, mitochondrial OS=Nicotiana tabacum OX=4097 GN=PPXII PE=1 SV=1//0
Acc05590.1	Acc05590	protein_coding	LG5	7.50978	3.90306	2.50011	1.42757	-1.36594	-1.5656	-2.53194	gnl|BL_ORD_ID|129124 sp|O65454|FB334_ARATH Probable F-box protein At4g22060 OS=Arabidopsis thaliana OX=3702 GN=At4g22060 PE=4 SV=2//3.60406e-12
Acc05591.1	Acc05591	protein_coding	LG5	7.40081	2.10061	4.11048	5.92573	-2.2421	-0.833421	-0.467378	-//-
Acc05625.1	Acc05625	protein_coding	LG5	0.475854	1.06202	1.27229	2.57738	0.727686	1.42179	2.27579	-//-
Acc05638.1	Acc05638	protein_coding	LG5	0.090291	3.07028	1.18863	1.84104	4.60171	3.66871	4.14419	gnl|BL_ORD_ID|260456 sp|Q6NQK2|NAC8_ARATH SUPPRESSOR OF GAMMA RESPONSE 1 OS=Arabidopsis thaliana OX=3702 GN=SOG1 PE=1 SV=1//1.49572e-77
Acc05643.1	Acc05643	protein_coding	LG5	12.1803	3.8394	4.02914	3.92774	-2.06011	-1.48194	-1.6149	gnl|BL_ORD_ID|3586 sp|Q40784|AAPC_CENCI Putative glucose-6-phosphate 1-epimerase OS=Cenchrus ciliaris OX=35872 PE=2 SV=1//3.38072e-128
Acc05662.1	Acc05662	protein_coding	LG5	0.81623	19.0647	2.97755	3.04117	4.11084	1.87238	1.74265	-//-
Acc05676.1	Acc05676	protein_coding	LG5	0.219113	7.47245	2.44344	3.11588	4.66047	3.4884	3.67826	gnl|BL_ORD_ID|260850 sp|Q94AY1|NADB_ARATH L-aspartate oxidase, chloroplastic OS=Arabidopsis thaliana OX=3702 GN=AO PE=1 SV=1//0
Acc05691.1	Acc05691	protein_coding	LG5	42.0422	3.3407	4.8016	1.20752	-4.07462	-3.113	-5.25508	gnl|BL_ORD_ID|510614 sp|Q94JU2|WTR18_ARATH WAT1-related protein At3g28050 OS=Arabidopsis thaliana OX=3702 GN=At3g28050 PE=2 SV=1//7.96611e-132
Acc05744.1	Acc05744	protein_coding	LG5	1.31737	35.2979	9.40905	6.92093	4.31365	2.84745	2.24338	-//-
Acc05749.2	Acc05749	protein_coding	LG5	1.58926	54.4036	44.1063	98.1547	4.66411	4.80181	5.7948	gnl|BL_ORD_ID|39654 sp|F4J1Q9|AVT1I_ARATH Amino acid transporter AVT1I OS=Arabidopsis thaliana OX=3702 GN=AVT1I PE=3 SV=1//5.81792e-136
Acc05763.1	Acc05763	protein_coding	LG5	6.78967	5.17619	1.18906	1.69495	-0.812766	-2.4833	-2.13903	gnl|BL_ORD_ID|210849 sp|Q39131|LAML_ARATH Lamin-like protein OS=Arabidopsis thaliana OX=3702 GN=At5g15350 PE=1 SV=1//2.75624e-44
Acc05766.1	Acc05766	protein_coding	LG5	3.60558	0.518426	0.536322	0.45719	-3.20963	-2.72176	-3.11941	-//-
Acc05769.1	Acc05769	protein_coding	LG5	2.46881	5.19503	11.2612	10.7314	0.729981	2.33253	2.10359	gnl|BL_ORD_ID|69308 sp|O65718|CNGC2_ARATH Cyclic nucleotide-gated ion channel 2 OS=Arabidopsis thaliana OX=3702 GN=CNGC2 PE=1 SV=1//0
Acc05773.1	Acc05773	protein_coding	LG5	4.45457	2.47507	1.54061	1.03952	-1.26713	-1.50519	-2.23665	gnl|BL_ORD_ID|481900 sp|O67577|TRMH_AQUAE tRNA (guanosine(18)-2&apos;-O)-methyltransferase OS=Aquifex aeolicus (strain VF5) OX=224324 GN=trmH PE=1 SV=1//3.98695e-27
Acc05774.1	Acc05774	protein_coding	LG5	2.29779	11.2459	8.31617	11.0986	2.15493	2.34079	2.63946	gnl|BL_ORD_ID|69308 sp|O65718|CNGC2_ARATH Cyclic nucleotide-gated ion channel 2 OS=Arabidopsis thaliana OX=3702 GN=CNGC2 PE=1 SV=1//0
Acc05780.1	Acc05780	protein_coding	LG5	1.51361	15.0389	8.644	10.5609	2.88294	2.52478	2.65185	gnl|BL_ORD_ID|253244 sp|Q9MAB9|MUB1_ARATH Membrane-anchored ubiquitin-fold protein 1 OS=Arabidopsis thaliana OX=3702 GN=MUB1 PE=1 SV=1//6.63728e-46
Acc05781.1	Acc05781	protein_coding	LG5	2.9419	52.1112	27.7435	33.1471	3.72191	3.25304	3.34878	gnl|BL_ORD_ID|145231 sp|Q8GWT1|GAUTE_ARATH Probable galacturonosyltransferase 14 OS=Arabidopsis thaliana OX=3702 GN=GAUT14 PE=2 SV=1//6.15288e-20
Acc05786.1	Acc05786	protein_coding	LG5	36.0822	241.495	97.4303	106.608	2.3188	1.44988	1.41868	gnl|BL_ORD_ID|494300 sp|Q2QS13|UGDH5_ORYSJ UDP-glucose 6-dehydrogenase 5 OS=Oryza sativa subsp. japonica OX=39947 GN=UGD5 PE=2 SV=1//0
Acc05818.1	Acc05818	protein_coding	LG5	0.17554	4.81243	1.66939	1.74834	4.32571	3.24203	3.14586	gnl|BL_ORD_ID|532555 sp|Q93XX5|Y5713_ARATH PI-PLC X domain-containing protein At5g67130 OS=Arabidopsis thaliana OX=3702 GN=At5g67130 PE=1 SV=1//3.73423e-143
Acc05832.1	Acc05832	protein_coding	LG5	1.36636	10.7755	18.752	14.4616	2.54954	3.78895	3.25326	gnl|BL_ORD_ID|39666 sp|Q9LI61|AVT6A_ARATH Amino acid transporter AVT6A OS=Arabidopsis thaliana OX=3702 GN=AVT6A PE=2 SV=1//0
Acc05834.1	Acc05834	protein_coding	LG5	0.83201	6.33933	2.41554	3.14592	2.49274	1.54458	1.76372	gnl|BL_ORD_ID|145226 sp|Q9FWA4|GAUT9_ARATH Probable galacturonosyltransferase 9 OS=Arabidopsis thaliana OX=3702 GN=GAUT9 PE=2 SV=1//0
Acc05840.1	Acc05840	protein_coding	LG5	0.363517	28.1622	8.34479	7.39141	5.83896	4.52444	4.18991	gnl|BL_ORD_ID|92187 sp|Q96471|DCAM_IPONI S-adenosylmethionine decarboxylase proenzyme OS=Ipomoea nil OX=35883 GN=SAMDC PE=3 SV=1//0
Acc05844.1	Acc05844	protein_coding	LG5	0.151428	11.4466	3.28491	4.22416	5.71129	4.35762	4.50837	-//-
Acc05901.1	Acc05901	protein_coding	LG5	0	8.08865	13.1987	25.5975	11.1782	12.3728	13.4076	gnl|BL_ORD_ID|172664 sp|Q9LF57|HIP21_ARATH Heavy metal-associated isoprenylated plant protein 21 OS=Arabidopsis thaliana OX=3702 GN=HIPP21 PE=1 SV=1//2.37881e-61
Acc05909.1	Acc05909	protein_coding	LG5	5.76793	25.3206	21.4957	41.6534	1.71067	1.91518	2.70809	gnl|BL_ORD_ID|326295 sp|O22193|PUB4_ARATH U-box domain-containing protein 4 OS=Arabidopsis thaliana OX=3702 GN=PUB4 PE=1 SV=3//4.91106e-29
Acc05920.1	Acc05920	protein_coding	LG5	13.6788	3.58403	6.30344	3.25108	-2.28243	-1.07397	-2.17601	gnl|BL_ORD_ID|531085 sp|Q84WN0|Y4920_ARATH Uncharacterized protein At4g37920 OS=Arabidopsis thaliana OX=3702 GN=At4g37920 PE=2 SV=2//0
Acc05941.1	Acc05941	protein_coding	LG5	2.18706	6.95798	5.54455	10.435	1.24053	1.35351	2.10451	gnl|BL_ORD_ID|465696 sp|P33629|TBA_PRUDU Tubulin alpha chain OS=Prunus dulcis OX=3755 GN=TUBA PE=2 SV=1//0
Acc05955.1	Acc05955	protein_coding	LG5	0.276886	15.5172	1.12932	0.89927	5.37253	2.03453	1.54845	gnl|BL_ORD_ID|485 sp|Q42881|1A13_SOLLC 1-aminocyclopropane-1-carboxylate synthase 3 OS=Solanum lycopersicum OX=4081 GN=ACS3 PE=1 SV=1//0
Acc05976.1	Acc05976	protein_coding	LG5	3.12812	13.6984	9.4026	14.3873	1.70644	1.60372	2.05627	-//-
Acc05979.1	Acc05979	protein_coding	LG5	2.48664	1.67777	0.521173	1.20955	-0.987616	-2.23512	-1.18548	gnl|BL_ORD_ID|368266 sp|P51414|RL261_ARATH 60S ribosomal protein L26-1 OS=Arabidopsis thaliana OX=3702 GN=RPL26A PE=2 SV=2//1.21703e-66
Acc05987.1	Acc05987	protein_coding	LG5	0.460746	0.561445	9.14584	5.53261	-0.140493	4.31582	3.43273	-//-
Acc05988.1	Acc05988	protein_coding	LG5	21.0343	5.28831	6.91616	3.91722	-2.41433	-1.58734	-2.56784	gnl|BL_ORD_ID|442847 sp|Q66GP0|SR1P1_ARATH BTB/POZ domain-containing protein SR1IP1 OS=Arabidopsis thaliana OX=3702 GN=SR1IP1 PE=1 SV=2//0
Acc05989.1	Acc05989	protein_coding	LG5	9.05238	1.10001	0.673041	0.330281	-3.46139	-3.72892	-4.90325	gnl|BL_ORD_ID|386728 sp|Q9SZV0|RNC1_ARATH Ribonuclease III domain-containing protein RNC1, chloroplastic OS=Arabidopsis thaliana OX=3702 GN=RNC1 PE=2 SV=1//0
Acc05990.1	Acc05990	protein_coding	LG5	2.22512	0.644051	0.604114	0.75013	-2.20975	-1.85578	-1.70907	gnl|BL_ORD_ID|236910 sp|Q6N075|MFSD5_HUMAN Molybdate-anion transporter OS=Homo sapiens OX=9606 GN=MFSD5 PE=1 SV=2//4.0142e-07
Acc05992.1	Acc05992	protein_coding	LG5	0.417299	7.70639	11.5672	11.2361	3.76444	4.7885	4.58674	gnl|BL_ORD_ID|150074 sp|Q9FN15|GLD27_ARATH Protein CONSERVED IN THE GREEN LINEAGE AND DIATOMS 27, chloroplastic OS=Arabidopsis thaliana OX=3702 GN=CGLD27 PE=2 SV=1//5.99263e-142
Acc05994.1	Acc05994	protein_coding	LG5	0.034578	4.70831	0.3153	1.049	6.59217	3.13752	4.71755	-//-
Acc05995.1	Acc05995	protein_coding	LG5	2.55962	8.86894	8.7514	15.6251	1.36817	1.7899	2.46482	gnl|BL_ORD_ID|93959 sp|Q99J79|DDB2_MOUSE DNA damage-binding protein 2 OS=Mus musculus OX=10090 GN=Ddb2 PE=1 SV=1//3.02929e-11
Acc06003.1	Acc06003	protein_coding	LG5	13.3668	3.53187	4.48814	1.65917	-2.34254	-1.55747	-3.15252	gnl|BL_ORD_ID|48778 sp|Q6WNQ8|C81E8_MEDTR Cytochrome P450 81E8 OS=Medicago truncatula OX=3880 GN=CYP81E8 PE=2 SV=1//0
Acc06025.1	Acc06025	protein_coding	LG5	6.80052	2.38056	1.87027	1.85072	-1.93698	-1.84158	-2.02148	gnl|BL_ORD_ID|532555 sp|Q93XX5|Y5713_ARATH PI-PLC X domain-containing protein At5g67130 OS=Arabidopsis thaliana OX=3702 GN=At5g67130 PE=1 SV=1//0
Acc06030.1	Acc06030	protein_coding	LG5	7.66602	53.3635	13.1024	13.2326	2.37514	0.790702	0.643799	gnl|BL_ORD_ID|532555 sp|Q93XX5|Y5713_ARATH PI-PLC X domain-containing protein At5g67130 OS=Arabidopsis thaliana OX=3702 GN=At5g67130 PE=1 SV=1//3.03946e-139
Acc06035.1	Acc06035	protein_coding	LG5	3.30446	1.51206	0.972581	0.856431	-1.54954	-1.74471	-2.084	gnl|BL_ORD_ID|345587 sp|Q7XII4|REM41_ORYSJ Remorin 4.1 OS=Oryza sativa subsp. japonica OX=39947 GN=REM4.1 PE=1 SV=1//5.18243e-08
Acc06036.1	Acc06036	protein_coding	LG5	5.64233	1.2348	3.08529	5.46286	-2.61335	-0.851341	-0.190212	-//-
Acc06038.1	Acc06038	protein_coding	LG5	0.290092	4.56359	0.171218	0.899712	3.54562	-0.73802	1.4905	gnl|BL_ORD_ID|181019 sp|P22335|HSF24_SOLPE Heat shock factor protein HSF24 OS=Solanum peruvianum OX=4082 GN=HSF24 PE=2 SV=1//6.6766e-87
Acc06057.1	Acc06057	protein_coding	LG5	0.494609	5.97071	6.0257	9.36275	3.16263	3.61603	4.09038	gnl|BL_ORD_ID|48702 sp|Q8VWZ7|C76B6_CATRO Geraniol 8-hydroxylase OS=Catharanthus roseus OX=4058 GN=CYP76B6 PE=1 SV=1//0
Acc06060.1	Acc06060	protein_coding	LG5	0.065781	0.779468	3.45336	16.089	2.8105	5.38059	7.43999	gnl|BL_ORD_ID|426054 sp|Q6RYA0|SABP2_TOBAC Salicylic acid-binding protein 2 OS=Nicotiana tabacum OX=4097 GN=SABP2 PE=1 SV=1//4.37727e-119
Acc06071.1	Acc06071	protein_coding	LG5	18.5505	9.75036	17.3821	2.93277	-1.34995	-0.0768835	-2.80083	gnl|BL_ORD_ID|321806 sp|Q40459|PSBO_TOBAC Oxygen-evolving enhancer protein 1, chloroplastic OS=Nicotiana tabacum OX=4097 GN=PSBO PE=2 SV=1//0
Acc06075.1	Acc06075	protein_coding	LG5	0.219982	0.384619	1.17582	2.38831	0.399558	2.40547	3.26358	-//-
Acc06081.1	Acc06081	protein_coding	LG5	4.96683	1.84881	1.26622	1.15662	-1.84599	-1.95341	-2.23997	gnl|BL_ORD_ID|105169 sp|P52026|DPO1_GEOSE DNA polymerase I OS=Geobacillus stearothermophilus OX=1422 GN=polA PE=1 SV=2//6.12116e-41
Acc06085.1	Acc06085	protein_coding	LG5	5.3764	71.6323	12.6227	5.98217	3.31132	1.24838	0.0103189	gnl|BL_ORD_ID|386379 sp|Q91YT2|RN185_MOUSE E3 ubiquitin-protein ligase RNF185 OS=Mus musculus OX=10090 GN=Rnf185 PE=2 SV=1//2.48631e-29
Acc06090.1	Acc06090	protein_coding	LG5	10.3555	3.45074	3.40425	6.8291	-2.0066	-1.58658	-0.744024	gnl|BL_ORD_ID|494257 sp|Q40287|UFOG5_MANES Anthocyanidin 3-O-glucosyltransferase 5 OS=Manihot esculenta OX=3983 GN=GT5 PE=2 SV=1//0
Acc06115.1	Acc06115	protein_coding	LG5	2.22772	15.9746	11.4897	16.1474	2.4174	2.38226	2.71211	gnl|BL_ORD_ID|326306 sp|O23225|PUB5_ARATH U-box domain-containing protein 5 OS=Arabidopsis thaliana OX=3702 GN=PUB5 PE=3 SV=3//7.83176e-122
Acc06123.1	Acc06123	protein_coding	LG5	5.92805	16.1932	14.9523	27.1973	1.02635	1.35173	2.05368	gnl|BL_ORD_ID|65630 sp|Q96282|CLCC_ARATH Chloride channel protein CLC-c OS=Arabidopsis thaliana OX=3702 GN=CLC-C PE=1 SV=1//0
Acc06142.1	Acc06142	protein_coding	LG6	38.5099	466.449	129.469	59.441	3.17464	1.76613	0.482011	gnl|BL_ORD_ID|260452 sp|Q9FY93|NAC83_ARATH NAC domain-containing protein 83 OS=Arabidopsis thaliana OX=3702 GN=NAC083 PE=1 SV=1//3.26761e-91
Acc06145.1	Acc06145	protein_coding	LG6	3.09813	117.667	71.6525	148.382	4.82291	4.54786	5.43711	gnl|BL_ORD_ID|467438 sp|Q8LG88|TDT_ARATH Tonoplast dicarboxylate transporter OS=Arabidopsis thaliana OX=3702 GN=TDT PE=2 SV=2//0
Acc06149.1	Acc06149	protein_coding	LG6	0.03993	7.90833	0.31679	0.335442	6.57176	2.42913	2.35456	-//-
Acc06162.1	Acc06162	protein_coding	LG6	3.42813	0.545262	0.785239	0.702628	-3.06548	-2.10687	-2.42833	gnl|BL_ORD_ID|69109 sp|Q9FYG2|CMTA4_ARATH Calmodulin-binding transcription activator 4 OS=Arabidopsis thaliana OX=3702 GN=CAMTA4 PE=1 SV=1//4.21708e-53
Acc06172.1	Acc06172	protein_coding	LG6	5.13204	1.20415	1.15584	0.845574	-2.50788	-2.12934	-2.74046	gnl|BL_ORD_ID|129189 sp|Q9FYF9|FB76_ARATH F-box protein At1g67340 OS=Arabidopsis thaliana OX=3702 GN=At1g67340 PE=1 SV=1//2.41003e-160
Acc06177.1	Acc06177	protein_coding	LG6	5.39372	11.8681	30.5277	52.2101	0.627246	2.49751	3.1238	gnl|BL_ORD_ID|295423 sp|A4W870|PCP_ENT38 Pyrrolidone-carboxylate peptidase OS=Enterobacter sp. (strain 638) OX=399742 GN=pcp PE=3 SV=1//7.65169e-12
Acc06178.1	Acc06178	protein_coding	LG6	9.07689	114.413	43.8504	97.8202	3.23064	2.28776	3.2841	gnl|BL_ORD_ID|46512 sp|Q9LDD1|BRG3_ARATH Probable BOI-related E3 ubiquitin-protein ligase 3 OS=Arabidopsis thaliana OX=3702 GN=BRG3 PE=1 SV=1//5.37016e-26
Acc06183.1	Acc06183	protein_coding	LG6	0.544896	0.452014	0.932022	3.32613	-0.693084	0.790561	2.45342	gnl|BL_ORD_ID|6940 sp|Q9SGY2|ACLA1_ARATH ATP-citrate synthase alpha chain protein 1 OS=Arabidopsis thaliana OX=3702 GN=ACLA-1 PE=1 SV=1//0
Acc06186.1	Acc06186	protein_coding	LG6	0.064049	3.88834	1.09455	1.34909	5.22204	3.84044	3.98643	gnl|BL_ORD_ID|207659 sp|Q84JS6|KNAT6_ARATH Homeobox protein knotted-1-like 6 OS=Arabidopsis thaliana OX=3702 GN=KNAT6 PE=1 SV=1//1.93405e-104
Acc06188.1	Acc06188	protein_coding	LG6	0.242237	9.35944	1.47511	3.49601	4.84293	2.62263	3.70269	gnl|BL_ORD_ID|275174 sp|Q9LPV5|NRT25_ARATH High affinity nitrate transporter 2.5 OS=Arabidopsis thaliana OX=3702 GN=NRT2.5 PE=1 SV=1//0
Acc06203.1	Acc06203	protein_coding	LG6	1.85643	8.30398	10.7853	8.38706	1.73251	2.55031	2.02654	gnl|BL_ORD_ID|108012 sp|Q9LPV4|DTX31_ARATH Protein DETOXIFICATION 31 OS=Arabidopsis thaliana OX=3702 GN=DTX31 PE=2 SV=1//0
Acc06204.1	Acc06204	protein_coding	LG6	4.1842	0.981563	1.91575	1.09456	-2.51311	-1.11204	-2.07277	gnl|BL_ORD_ID|108007 sp|Q38956|DTX29_ARATH Protein DETOXIFICATION 29 OS=Arabidopsis thaliana OX=3702 GN=DTX29 PE=1 SV=1//0
Acc06220.1	Acc06220	protein_coding	LG6	0	1.29044	6.4233	14.3361	9.41932	11.9938	13.2702	gnl|BL_ORD_ID|157281 sp|Q9XGN4|GOLS1_AJURE Galactinol synthase 1 OS=Ajuga reptans OX=38596 GN=GOLS1 PE=1 SV=1//0
Acc06233.1	Acc06233	protein_coding	LG6	2.51815	7.10325	13.66	5.29139	1.07122	2.45476	0.925774	gnl|BL_ORD_ID|326258 sp|O80742|PUB19_ARATH U-box domain-containing protein 19 OS=Arabidopsis thaliana OX=3702 GN=PUB19 PE=2 SV=1//4.27986e-180
Acc06234.1	Acc06234	protein_coding	LG6	1.04574	35.0629	1.03198	0.845507	4.64077	0.0073081	-0.44288	gnl|BL_ORD_ID|512113 sp|Q8LC45|XTH33_ARATH Probable xyloglucan endotransglucosylase/hydrolase protein 33 OS=Arabidopsis thaliana OX=3702 GN=XTH33 PE=2 SV=2//3.08217e-127
Acc06238.1	Acc06238	protein_coding	LG6	2.04883	12.3431	9.66663	15.1983	2.16531	2.25328	2.745	gnl|BL_ORD_ID|311233 sp|Q8W4I4|POT6_ARATH Potassium transporter 6 OS=Arabidopsis thaliana OX=3702 GN=POT6 PE=2 SV=1//1.57614e-154
Acc06253.1	Acc06253	protein_coding	LG6	3.69593	3.94514	0.524836	0.757801	-0.330187	-2.79171	-2.42002	gnl|BL_ORD_ID|55192 sp|P42751|CCD11_ARATH Cyclin-D1-1 OS=Arabidopsis thaliana OX=3702 GN=CYCD1-1 PE=1 SV=3//6.62788e-131
Acc06256.1	Acc06256	protein_coding	LG6	5.87721	2.12246	1.6737	1.16966	-1.88948	-1.79411	-2.47012	gnl|BL_ORD_ID|348452 sp|Q6H601|RH22_ORYSJ DEAD-box ATP-dependent RNA helicase 22 OS=Oryza sativa subsp. japonica OX=39947 GN=Os09g0383400 PE=2 SV=2//0
Acc06259.1	Acc06259	protein_coding	LG6	2.5221	13.9456	14.6938	26.2696	1.91166	2.41434	3.06059	gnl|BL_ORD_ID|191396 sp|Q84XG9|ILL1_ORYSI IAA-amino acid hydrolase ILR1-like 1 OS=Oryza sativa subsp. indica OX=39946 GN=ILL1 PE=2 SV=1//1.94221e-167
Acc06263.1	Acc06263	protein_coding	LG6	4.22832	5.39403	1.1381	0.618957	-0.0727301	-1.86733	-2.91269	gnl|BL_ORD_ID|199579 sp|O48716|JGB_ARATH Protein JINGUBANG OS=Arabidopsis thaliana OX=3702 GN=JGB PE=1 SV=1//2.17734e-72
Acc06264.1	Acc06264	protein_coding	LG6	0.499944	11.3774	2.38143	5.27665	4.07872	2.26311	3.24969	gnl|BL_ORD_ID|828 sp|O04529|2MMP_ARATH Metalloendoproteinase 2-MMP OS=Arabidopsis thaliana OX=3702 GN=2MMP PE=1 SV=1//5.60661e-144
Acc06272.1	Acc06272	protein_coding	LG6	0.056816	3.60945	2.33373	3.38482	5.53363	5.3437	5.72088	gnl|BL_ORD_ID|145116 sp|O04536|GATL9_ARATH Probable galacturonosyltransferase-like 9 OS=Arabidopsis thaliana OX=3702 GN=GATL9 PE=2 SV=1//0
Acc06279.1	Acc06279	protein_coding	LG6	2.44168	39.8195	7.44187	7.01298	3.60063	1.62262	1.37521	gnl|BL_ORD_ID|523857 sp|B9S2H4|Y232_RICCO Glycosyltransferase family 92 protein RCOM_0530710 OS=Ricinus communis OX=3988 GN=RCOM_0699480 PE=3 SV=1//0
Acc06312.1	Acc06312	protein_coding	LG6	1.46336	11.3347	5.07472	4.7979	2.5279	1.80995	1.56753	gnl|BL_ORD_ID|206679 sp|Q9CAR3|KINGL_ARATH SNF1-related protein kinase regulatory subunit gamma-1-like OS=Arabidopsis thaliana OX=3702 GN=CBSCBS2 PE=1 SV=1//1.59779e-178
Acc06315.1	Acc06315	protein_coding	LG6	4.80571	1.90444	0.911328	0.452634	-1.94279	-2.66296	-4.39338	gnl|BL_ORD_ID|515466 sp|Q9M9S4|Y1143_ARATH Probable LRR receptor-like serine/threonine-protein kinase At1g14390 OS=Arabidopsis thaliana OX=3702 GN=At1g14390 PE=2 SV=1//0
Acc06335.1	Acc06335	protein_coding	LG6	0.221089	1.53479	1.02407	1.57338	2.36973	2.22608	2.67692	gnl|BL_ORD_ID|163302 sp|Q9CA57|GSTUA_ARATH Glutathione S-transferase U10 OS=Arabidopsis thaliana OX=3702 GN=GSTU10 PE=2 SV=1//8.45076e-49
Acc06337.1	Acc06337	protein_coding	LG6	6.07451	38.7752	34.4107	47.618	2.24777	2.51601	2.82352	-//-
Acc06338.1	Acc06338	protein_coding	LG6	4.56235	29.2541	28.3986	39.7116	2.25682	2.65441	2.97719	-//-
Acc06342.1	Acc06342	protein_coding	LG6	5.85209	21.0713	1.17837	6.76105	1.42266	-2.28708	0.0642005	gnl|BL_ORD_ID|389059 sp|P80022|RNLE_SOLLC Extracellular ribonuclease LE OS=Solanum lycopersicum OX=4081 PE=1 SV=2//8.13644e-107
Acc06350.1	Acc06350	protein_coding	LG6	10.3591	86.5314	91.3768	120.272	2.63668	3.15595	3.39118	gnl|BL_ORD_ID|260395 sp|O49255|NAC29_ARATH NAC transcription factor 29 OS=Arabidopsis thaliana OX=3702 GN=NAC029 PE=2 SV=1//3.2352e-100
Acc06357.1	Acc06357	protein_coding	LG6	9.91567	1.93583	1.85851	0.893746	-2.77571	-2.39567	-3.60748	gnl|BL_ORD_ID|339146 sp|P94026|RBCMT_TOBAC Ribulose-1,5 bisphosphate carboxylase/oxygenase large subunit N-methyltransferase, chloroplastic OS=Nicotiana tabacum OX=4097 GN=RBCMT PE=2 SV=1//0
Acc06369.1	Acc06369	protein_coding	LG6	1.48573	8.439	6.36741	6.09295	2.06795	2.10314	1.87779	-//-
Acc06370.1	Acc06370	protein_coding	LG6	0.817918	4.85066	4.53887	4.50109	2.13096	2.47297	2.30233	gnl|BL_ORD_ID|435225 sp|O74446|SIF2_SCHPO Sad1-interacting factor 2 OS=Schizosaccharomyces pombe (strain 972 / ATCC 24843) OX=284812 GN=sif2 PE=1 SV=2//5.28866e-09
Acc06388.1	Acc06388	protein_coding	LG6	0.261567	3.16037	0.556699	1.51382	3.16373	1.11849	2.37758	gnl|BL_ORD_ID|264 sp|Q9C5W6|14312_ARATH 14-3-3-like protein GF14 iota OS=Arabidopsis thaliana OX=3702 GN=GRF12 PE=2 SV=1//1.27225e-158
Acc06405.1	Acc06405	protein_coding	LG6	0.253101	1.77551	1.30222	1.41268	2.36861	2.36202	2.32584	-//-
Acc06411.1	Acc06411	protein_coding	LG6	3.76639	1.12546	1.06896	1.18954	-2.15602	-1.78706	-1.80739	gnl|BL_ORD_ID|352116 sp|Q04ZJ3|RIMP_LEPBL Ribosome maturation factor RimP OS=Leptospira borgpetersenii serovar Hardjo-bovis (strain L550) OX=355276 GN=rimP PE=3 SV=1//9.95948e-10
Acc06418.1	Acc06418	protein_coding	LG6	49.3874	5.95934	2.9173	7.95897	-3.47311	-4.05838	-2.77503	-//-
Acc06422.1	Acc06422	protein_coding	LG6	1.57797	8.74843	3.07313	11.502	2.04569	0.979778	2.71982	gnl|BL_ORD_ID|8461 sp|Q8LJW3|ACR4_ARATH ACT domain-containing protein ACR4 OS=Arabidopsis thaliana OX=3702 GN=ACR4 PE=2 SV=1//0
Acc06450.1	Acc06450	protein_coding	LG6	4.2312	22.9124	13.3872	15.9353	2.01077	1.67618	1.76638	gnl|BL_ORD_ID|11749 sp|Q9FVJ3|AGD12_ARATH ADP-ribosylation factor GTPase-activating protein AGD12 OS=Arabidopsis thaliana OX=3702 GN=AGD12 PE=1 SV=1//0
Acc06467.1	Acc06467	protein_coding	LG6	0.467424	1.5412	6.64056	1.75612	1.27472	3.81986	1.74783	gnl|BL_ORD_ID|40800 sp|Q0WPX7|BAG2_ARATH BAG family molecular chaperone regulator 2 OS=Arabidopsis thaliana OX=3702 GN=BAG2 PE=1 SV=1//1.12695e-61
Acc06471.1	Acc06471	protein_coding	LG6	0.311321	1.95169	0.881203	1.90366	2.19612	1.49601	2.44138	gnl|BL_ORD_ID|193880 sp|Q9C757|INT2_ARATH Probable inositol transporter 2 OS=Arabidopsis thaliana OX=3702 GN=INT2 PE=1 SV=1//0
Acc06472.1	Acc06472	protein_coding	LG6	0.303312	4.95427	1.93869	2.26732	3.59023	2.6771	2.74233	gnl|BL_ORD_ID|442309 sp|O04933|SPSA2_CRAPL Probable sucrose-phosphate synthase 2 OS=Craterostigma plantagineum OX=4153 GN=SPS2 PE=2 SV=1//0
Acc06477.1	Acc06477	protein_coding	LG6	11.915	6.33242	3.05007	2.67349	-1.34367	-1.98342	-2.32608	gnl|BL_ORD_ID|262524 sp|Q54PM7|NAGK_DICDI N-acetyl-D-glucosamine kinase OS=Dictyostelium discoideum OX=44689 GN=nagk PE=3 SV=2//3.00569e-56
Acc06484.1	Acc06484	protein_coding	LG6	2.3591	17.1254	1.11665	0.893669	2.43501	-1.06218	-1.54179	gnl|BL_ORD_ID|134777 sp|Q9FL28|FLS2_ARATH LRR receptor-like serine/threonine-protein kinase FLS2 OS=Arabidopsis thaliana OX=3702 GN=FLS2 PE=1 SV=1//0
Acc06486.1	Acc06486	protein_coding	LG6	0.049043	9.95304	0.946409	0.106151	6.78865	3.85069	0.551009	gnl|BL_ORD_ID|53378 sp|P27493|CB22_TOBAC Chlorophyll a-b binding protein 21, chloroplastic OS=Nicotiana tabacum OX=4097 GN=CAB21 PE=2 SV=1//3.66729e-173
Acc06487.1	Acc06487	protein_coding	LG6	0.250562	7.9615	5.76122	1.31211	4.5578	4.53101	2.24618	gnl|BL_ORD_ID|53420 sp|P07369|CB2G_SOLLC Chlorophyll a-b binding protein 3C, chloroplastic OS=Solanum lycopersicum OX=4081 GN=CAB3C PE=3 SV=1//9.17331e-173
Acc06522.1	Acc06522	protein_coding	LG6	1.36048	2.67059	0.197927	0.228926	0.550612	-2.74242	-2.69202	gnl|BL_ORD_ID|478652 sp|Q9LMI0|TPS7_ARATH Probable alpha,alpha-trehalose-phosphate synthase [UDP-forming] 7 OS=Arabidopsis thaliana OX=3702 GN=TPS7 PE=1 SV=1//0
Acc06532.1	Acc06532	protein_coding	LG6	2.31055	0.745753	1.01895	0.533833	-2.04946	-1.15447	-2.24797	gnl|BL_ORD_ID|39541 sp|Q0WQ57|AUXI2_ARATH Auxilin-related protein 2 OS=Arabidopsis thaliana OX=3702 GN=At4g12770 PE=1 SV=1//2.84972e-31
Acc06539.1	Acc06539	protein_coding	LG6	0.131512	1.48909	0.996869	2.28276	3.06949	2.9304	3.96352	gnl|BL_ORD_ID|41301 sp|Q9SVG3|BBE21_ARATH Berberine bridge enzyme-like 21 OS=Arabidopsis thaliana OX=3702 GN=At4g20840 PE=2 SV=1//0
Acc06559.1	Acc06559	protein_coding	LG6	0.106839	4.57953	1.26405	1.18913	5.40358	4.03016	3.7768	gnl|BL_ORD_ID|43148 sp|Q9XEF0|BH051_ARATH Transcription factor bHLH51 OS=Arabidopsis thaliana OX=3702 GN=BHLH51 PE=2 SV=1//3.47389e-28
Acc06566.1	Acc06566	protein_coding	LG6	18.9108	3.45736	2.65939	1.03737	-2.8722	-2.81186	-4.33119	gnl|BL_ORD_ID|466190 sp|Q8VY22|TBL38_ARATH Protein trichome birefringence-like 38 OS=Arabidopsis thaliana OX=3702 GN=TBL38 PE=2 SV=1//1.12202e-172
Acc06579.1	Acc06579	protein_coding	LG6	3.52137	2.09864	1.03059	0.534773	-1.13153	-1.68652	-2.80552	gnl|BL_ORD_ID|361896 sp|Q5E898|RL18_VIBF1 50S ribosomal protein L18 OS=Vibrio fischeri (strain ATCC 700601 / ES114) OX=312309 GN=rplR PE=3 SV=1//1.48773e-10
Acc06584.1	Acc06584	protein_coding	LG6	3.84175	2.1004	0.892808	0.478344	-1.28857	-2.08299	-3.14478	gnl|BL_ORD_ID|120406 sp|I6YGS0|EPHA_MYCTU Epoxide hydrolase A OS=Mycobacterium tuberculosis (strain ATCC 25618 / H37Rv) OX=83332 GN=ephA PE=1 SV=1//3.21257e-62
Acc06589.1	Acc06589	protein_coding	LG6	0.721802	11.9203	3.25881	5.5118	3.6047	2.17715	2.77311	gnl|BL_ORD_ID|289313 sp|Q0WRB2|P2C73_ARATH Probable protein phosphatase 2C 73 OS=Arabidopsis thaliana OX=3702 GN=PPC6-7 PE=2 SV=1//6.20211e-148
Acc06592.1	Acc06592	protein_coding	LG6	17.9878	8.81559	3.21877	2.65374	-1.44974	-2.46642	-2.87929	gnl|BL_ORD_ID|289176 sp|O80492|P2C05_ARATH Probable protein phosphatase 2C 5 OS=Arabidopsis thaliana OX=3702 GN=At1g09160 PE=2 SV=1//0
Acc06630.1	Acc06630	protein_coding	LG6	0.789542	1.86412	0.886013	4.68031	0.811105	0.178287	2.41796	gnl|BL_ORD_ID|296352 sp|Q76CU2|PDR1_TOBAC Pleiotropic drug resistance protein 1 OS=Nicotiana tabacum OX=4097 GN=PDR1 PE=2 SV=1//2.83839e-09
Acc06645.1	Acc06645	protein_coding	LG6	0.051244	2.12547	3.05525	6.76293	4.93003	5.88871	6.87667	gnl|BL_ORD_ID|523669 sp|Q9SJG2|Y2296_ARATH Probable receptor-like protein kinase At2g42960 OS=Arabidopsis thaliana OX=3702 GN=At2g42960 PE=3 SV=1//0
Acc06646.1	Acc06646	protein_coding	LG6	4.4536	1.36463	1.99829	1.94958	-2.12328	-1.13811	-1.33666	gnl|BL_ORD_ID|493381 sp|Q84WU2|UBP13_ARATH Ubiquitin carboxyl-terminal hydrolase 13 OS=Arabidopsis thaliana OX=3702 GN=UBP13 PE=1 SV=1//8.74963e-82
Acc06663.1	Acc06663	protein_coding	LG6	0.651336	1.6345	2.34302	3.41329	0.897081	1.85597	2.23787	gnl|BL_ORD_ID|241211 sp|Q9LTB2|MMT1_ARATH Methionine S-methyltransferase OS=Arabidopsis thaliana OX=3702 GN=MMT1 PE=1 SV=1//0
Acc06678.1	Acc06678	protein_coding	LG6	2.85508	16.5435	6.49845	4.9209	2.10831	1.20117	0.639053	-//-
Acc06683.1	Acc06683	protein_coding	LG6	0.367997	2.58342	0.999483	1.417	2.38466	1.44845	1.79869	-//-
Acc06686.1	Acc06686	protein_coding	LG6	2.12695	13.5329	5.78787	2.94531	2.23532	1.45414	0.322821	gnl|BL_ORD_ID|131117 sp|Q43517|FER1_SOLLC Ferredoxin-1, chloroplastic OS=Solanum lycopersicum OX=4081 GN=SEND33 PE=2 SV=1//1.96795e-57
Acc06687.1	Acc06687	protein_coding	LG6	2.07903	11.3097	1.98975	2.43982	2.01862	-0.0474128	0.0874966	gnl|BL_ORD_ID|240590 sp|O23693|MLO4_ARATH MLO-like protein 4 OS=Arabidopsis thaliana OX=3702 GN=MLO4 PE=2 SV=2//0
Acc06706.1	Acc06706	protein_coding	LG6	0.271725	7.52453	2.02983	4.03016	4.35397	2.90436	3.73409	gnl|BL_ORD_ID|100633 sp|Q9M897|DMP5_ARATH Protein DMP5 OS=Arabidopsis thaliana OX=3702 GN=DMP5 PE=2 SV=1//1.11171e-48
Acc06720.1	Acc06720	protein_coding	LG6	11.7093	4.98067	2.6686	1.97917	-1.65572	-2.11262	-2.70496	gnl|BL_ORD_ID|279354 sp|P0CP40|NUF2_CRYNJ Probable kinetochore protein NUF2 OS=Cryptococcus neoformans var. neoformans serotype D (strain JEC21 / ATCC MYA-565) OX=214684 GN=NUF2 PE=3 SV=1//9.25367e-07
Acc06731.1	Acc06731	protein_coding	LG6	5.4848	13.0093	25.3069	3.84213	0.818985	2.21955	-0.657346	gnl|BL_ORD_ID|40647 sp|Q8LG89|BABL_ARATH Basic blue protein OS=Arabidopsis thaliana OX=3702 GN=ARPN PE=2 SV=2//1.17316e-41
Acc06752.1	Acc06752	protein_coding	LG6	0.070717	3.84557	0.916776	1.52386	5.20248	3.5573	4.15698	gnl|BL_ORD_ID|505474 sp|Q9M2C0|VITH4_ARATH Vacuolar iron transporter homolog 4 OS=Arabidopsis thaliana OX=3702 GN=At3g43660 PE=2 SV=1//4.04275e-79
Acc06784.1	Acc06784	protein_coding	LG6	0	5.51962	0.876809	3.34899	12.3915	10.0138	12.057	gnl|BL_ORD_ID|3849 sp|Q8RXN0|AB11G_ARATH ABC transporter G family member 11 OS=Arabidopsis thaliana OX=3702 GN=ABCG11 PE=1 SV=1//0
Acc06786.1	Acc06786	protein_coding	LG6	1.73582	26.7477	10.1513	38.9203	3.51471	2.55755	4.33529	gnl|BL_ORD_ID|388 sp|P46266|1433_PEA 14-3-3-like protein OS=Pisum sativum OX=3888 PE=2 SV=1//1.34586e-160
Acc06787.1	Acc06787	protein_coding	LG6	4.1315	0.562841	1.26918	0.710574	-3.2935	-1.68359	-2.67893	gnl|BL_ORD_ID|94898 sp|P0CE10|DEAHB_ARATH ATP-dependent RNA helicase DEAH11, chloroplastic OS=Arabidopsis thaliana OX=3702 GN=At4g01020 PE=3 SV=1//0
Acc06796.1	Acc06796	protein_coding	LG19	5.29635	4.16352	1.22978	0.623361	-0.770612	-2.0775	-3.2281	gnl|BL_ORD_ID|396822 sp|Q9FMF5|RPT3_ARATH Root phototropism protein 3 OS=Arabidopsis thaliana OX=3702 GN=RPT3 PE=1 SV=2//6.06444e-167
Acc06798.1	Acc06798	protein_coding	LG19	1.8928	5.56179	7.70532	3.27814	1.12941	2.03935	0.646511	-//-
Acc06799.1	Acc06799	protein_coding	LG19	0.967804	10.1443	7.52796	8.59394	2.95754	2.96774	2.99798	gnl|BL_ORD_ID|296251 sp|Q9SBJ1|PDK_ARATH [Pyruvate dehydrogenase (acetyl-transferring)] kinase, mitochondrial OS=Arabidopsis thaliana OX=3702 GN=PDK PE=1 SV=1//0
Acc06802.1	Acc06802	protein_coding	LG19	2.51275	0.979089	0.793593	0.626064	-1.78632	-1.64779	-2.14538	gnl|BL_ORD_ID|41430 sp|Q94CE3|BCA5_ARATH Beta carbonic anhydrase 5, chloroplastic OS=Arabidopsis thaliana OX=3702 GN=BCA5 PE=2 SV=1//8.57737e-110
Acc06807.1	Acc06807	protein_coding	LG19	35.205	9.19772	17.4015	12.4208	-2.35881	-0.998553	-1.64597	gnl|BL_ORD_ID|269665 sp|Q8S8F9|NIC1_ARATH Nicotinamidase 1 OS=Arabidopsis thaliana OX=3702 GN=NIC1 PE=1 SV=1//1.50568e-116
Acc06823.1	Acc06823	protein_coding	LG19	4.36165	0.668464	0.518508	0.220375	-3.11112	-3.02844	-4.43743	gnl|BL_ORD_ID|396822 sp|Q9FMF5|RPT3_ARATH Root phototropism protein 3 OS=Arabidopsis thaliana OX=3702 GN=RPT3 PE=1 SV=2//3.27385e-123
Acc06840.1	Acc06840	protein_coding	LG19	1.25735	8.78689	2.36983	1.39407	2.37693	0.927361	0.00243367	gnl|BL_ORD_ID|166648 sp|Q9S7V4|HA22A_ARATH HVA22-like protein a OS=Arabidopsis thaliana OX=3702 GN=HVA22A PE=2 SV=1//3.00293e-34
Acc06852.1	Acc06852	protein_coding	LG6	0.967015	4.48794	1.89563	4.74147	1.7855	0.9882	2.14561	gnl|BL_ORD_ID|466154 sp|Q9FGE9|TBL12_ARATH Protein trichome birefringence-like 12 OS=Arabidopsis thaliana OX=3702 GN=TBL12 PE=2 SV=1//0
Acc06862.1	Acc06862	protein_coding	LG6	8.59551	4.64226	2.08863	1.92848	-1.31021	-2.0178	-2.29828	-//-
Acc06864.1	Acc06864	protein_coding	LG6	0	0.069073	1.73203	9.54787	4.4548	9.30612	11.8755	gnl|BL_ORD_ID|314054 sp|Q04108|PR04_SOLLC Pathogenesis-related leaf protein 4 OS=Solanum lycopersicum OX=4081 PE=2 SV=1//9.12975e-73
Acc06869.1	Acc06869	protein_coding	LG6	1.05697	13.3017	3.12741	1.54503	3.22258	1.57481	0.399443	-//-
Acc06877.1	Acc06877	protein_coding	LG6	0	1.76217	1.36905	2.09244	9.96382	9.8667	10.5931	gnl|BL_ORD_ID|55279 sp|Q6YXH8|CCD41_ORYSJ Cyclin-D4-1 OS=Oryza sativa subsp. japonica OX=39947 GN=CYCD4-1 PE=2 SV=2//3.48479e-52
Acc06893.1	Acc06893	protein_coding	LG6	6.0353	67.3181	36.644	44.1836	3.05333	2.61671	2.72539	gnl|BL_ORD_ID|554553 sp|Q96289|ZAT10_ARATH Zinc finger protein ZAT10 OS=Arabidopsis thaliana OX=3702 GN=ZAT10 PE=2 SV=1//3.80895e-32
Acc06895.1	Acc06895	protein_coding	LG6	23.5284	10.9391	12.6219	5.11729	-1.52674	-0.88015	-2.34179	gnl|BL_ORD_ID|211233 sp|Q9FN11|LBD37_ARATH LOB domain-containing protein 37 OS=Arabidopsis thaliana OX=3702 GN=LBD37 PE=2 SV=1//6.96334e-67
Acc06896.1	Acc06896	protein_coding	LG6	1.46196	8.64458	4.45561	6.30043	2.14002	1.62357	1.96224	gnl|BL_ORD_ID|337204 sp|Q94AI1|QWRF2_ARATH QWRF motif-containing protein 2 OS=Arabidopsis thaliana OX=3702 GN=QWRF2 PE=2 SV=1//1.00869e-155
Acc06898.1	Acc06898	protein_coding	LG6	6.17802	132.235	26.9514	46.4264	3.98867	2.14126	2.73331	gnl|BL_ORD_ID|304099 sp|Q9LH39|PHSD_ARATH Probable polyamine transporter At3g19553 OS=Arabidopsis thaliana OX=3702 GN=At3g19553 PE=3 SV=1//0
Acc06900.1	Acc06900	protein_coding	LG6	0.518496	2.54425	1.66834	1.46411	1.98492	2.10108	1.75894	gnl|BL_ORD_ID|330529 sp|Q54FR4|PX24D_DICDI PXMP2/4 family protein 4 OS=Dictyostelium discoideum OX=44689 GN=DDB_G0290631 PE=3 SV=1//3.67934e-25
Acc06935.1	Acc06935	protein_coding	LG6	47.2121	306.831	259.111	151.321	2.36752	2.63606	1.58821	gnl|BL_ORD_ID|428040 sp|Q9AT54|SCGT_TOBAC Scopoletin glucosyltransferase OS=Nicotiana tabacum OX=4097 GN=TOGT1 PE=1 SV=1//0
Acc06977.1	Acc06977	protein_coding	LG6	0.299165	1.21041	1.31436	1.99621	1.55344	2.11604	2.55716	-//-
Acc06989.1	Acc06989	protein_coding	LG6	68.8997	12.5065	16.9181	13.0729	-2.88345	-2.00792	-2.54061	gnl|BL_ORD_ID|233326 sp|Q9XIM0|MEE14_ARATH CCG-binding protein 1 OS=Arabidopsis thaliana OX=3702 GN=MEE14 PE=1 SV=1//3.58935e-28
Acc06996.1	Acc06996	protein_coding	LG6	2.2691	0.968071	0.84272	0.345878	-1.83215	-1.71165	-2.79163	-//-
Acc07000.1	Acc07000	protein_coding	LG6	1.14617	2.45147	11.2582	3.97891	0.625979	3.25557	1.59516	-//-
Acc07004.1	Acc07004	protein_coding	LG6	1.40668	3.13569	0.581918	0.257283	0.728673	-1.24337	-2.57319	gnl|BL_ORD_ID|32000 sp|Q67YI6|ATL65_ARATH RING-H2 finger protein ATL65 OS=Arabidopsis thaliana OX=3702 GN=ATL65 PE=2 SV=2//1.15389e-61
Acc07005.1	Acc07005	protein_coding	LG6	7.80371	1.54948	1.97236	1.61606	-2.75465	-1.95682	-2.40622	gnl|BL_ORD_ID|476742 sp|Q9XIA7|TOM6_ARATH Mitochondrial import receptor subunit TOM6 homolog OS=Arabidopsis thaliana OX=3702 GN=TOM6 PE=1 SV=1//6.28553e-21
Acc07018.1	Acc07018	protein_coding	LG6	4.47292	5.38025	0.92556	1.48688	-0.159249	-2.25394	-1.73475	gnl|BL_ORD_ID|491169 sp|Q9SYZ7|U496A_ARATH UPF0496 protein At4g34320 OS=Arabidopsis thaliana OX=3702 GN=At4g34320 PE=2 SV=1//8.6911e-111
Acc07070.1	Acc07070	protein_coding	LG6	2.43173	21.057	1.49499	0.912677	2.67855	-0.687459	-1.55717	gnl|BL_ORD_ID|98860 sp|P21298|DHLE_RAPSA Late embryogenesis abundant protein OS=Raphanus sativus OX=3726 PE=2 SV=1//8.36445e-07
Acc07088.1	Acc07088	protein_coding	LG6	2.41966	13.2385	6.08117	4.97708	2.02295	1.34262	0.892792	gnl|BL_ORD_ID|134993 sp|P43557|FMP32_YEAST Protein FMP32, mitochondrial OS=Saccharomyces cerevisiae (strain ATCC 204508 / S288c) OX=559292 GN=FMP32 PE=1 SV=1//1.38651e-19
Acc07097.1	Acc07097	protein_coding	LG6	1.18339	21.7699	2.88127	5.86321	3.77331	1.29712	2.1606	gnl|BL_ORD_ID|440658 sp|Q43075|SPE1_PEA Arginine decarboxylase OS=Pisum sativum OX=3888 PE=2 SV=1//0
Acc07103.1	Acc07103	protein_coding	LG6	4.08837	72.0129	37.3559	87.0433	3.70767	3.20169	4.26068	gnl|BL_ORD_ID|427188 sp|Q9SA49|SAU41_ARATH Auxin-responsive protein SAUR41 OS=Arabidopsis thaliana OX=3702 GN=SAUR41 PE=2 SV=1//1.90586e-15
Acc07104.1	Acc07104	protein_coding	LG6	1.29836	15.1518	7.06335	22.3927	3.10657	2.44473	3.94794	gnl|BL_ORD_ID|427189 sp|O65695|SAU50_ARATH Auxin-responsive protein SAUR50 OS=Arabidopsis thaliana OX=3702 GN=SAUR50 PE=1 SV=1//1.4423e-56
Acc07105.1	Acc07105	protein_coding	LG6	0.387744	21.1445	11.7435	14.2366	5.32011	4.91134	5.02938	-//-
Acc07108.1	Acc07108	protein_coding	LG6	0	4.58188	1.27961	1.055	10.1788	8.62238	8.45997	gnl|BL_ORD_ID|438164 sp|Q93X17|SNAK2_SOLTU Snakin-2 OS=Solanum tuberosum OX=4113 GN=SN2 PE=1 SV=1//1.28878e-26
Acc07120.1	Acc07120	protein_coding	LG6	0.409062	6.15424	0.374335	0.934983	3.48339	-0.10874	1.05124	gnl|BL_ORD_ID|99621 sp|Q84TH6|DIR23_ARATH Dirigent protein 23 OS=Arabidopsis thaliana OX=3702 GN=DIR23 PE=2 SV=1//8.49241e-60
Acc07123.1	Acc07123	protein_coding	LG6	6.74597	13.2288	21.3627	31.2508	0.547907	1.67971	2.06749	gnl|BL_ORD_ID|234514 sp|Q6DC64|MET16_DANRE U6 small nuclear RNA (adenine-(43)-N(6))-methyltransferase OS=Danio rerio OX=7955 GN=mettl16 PE=2 SV=1//4.5873e-64
Acc07130.1	Acc07130	protein_coding	LG6	16.9469	9.30171	6.26666	3.30203	-1.28859	-1.41877	-2.50168	gnl|BL_ORD_ID|417925 sp|A3DH97|RSGI6_CLOTH Anti-sigma-I factor RsgI6 OS=Clostridium thermocellum (strain ATCC 27405 / DSM 1237 / NBRC 103400 / NCIMB 10682 / NRRL B-4536 / VPI 7372) OX=203119 GN=rsgI6 PE=1 SV=1//1.37486e-69
Acc07142.1	Acc07142	protein_coding	LG6	93.8074	25.9588	20.9062	6.13271	-2.27675	-2.14834	-4.07756	gnl|BL_ORD_ID|305486 sp|P93004|PIP27_ARATH Aquaporin PIP2-7 OS=Arabidopsis thaliana OX=3702 GN=PIP2-7 PE=1 SV=2//2.45699e-177
Acc07161.1	Acc07161	protein_coding	LG6	2.25171	15.804	1.54545	7.56217	2.38619	-0.524231	1.60207	gnl|BL_ORD_ID|29212 sp|Q00624|ASOL_BRANA L-ascorbate oxidase homolog OS=Brassica napus OX=3708 GN=Bp10 PE=2 SV=1//0
Acc07164.1	Acc07164	protein_coding	LG16	0.195461	4.82409	3.58677	9.3404	4.18841	4.2012	5.42179	gnl|BL_ORD_ID|216906 sp|Q9SX98|LHTL8_ARATH Lysine histidine transporter-like 8 OS=Arabidopsis thaliana OX=3702 GN=AATL1 PE=1 SV=1//2.51867e-172
Acc07212.1	Acc07212	protein_coding	LG4	5.82725	25.4121	46.8439	50.1811	1.70102	3.02354	2.96186	gnl|BL_ORD_ID|134940 sp|Q9LMA1|FMO1_ARATH Probable flavin-containing monooxygenase 1 OS=Arabidopsis thaliana OX=3702 GN=FMO1 PE=2 SV=1//2.63864e-131
Acc07215.1	Acc07215	protein_coding	LG4	1.49776	10.7637	4.42812	4.8632	2.42031	1.58058	1.55376	gnl|BL_ORD_ID|275010 sp|Q93YU8|NRG2_ARATH Nitrate regulatory gene2 protein OS=Arabidopsis thaliana OX=3702 GN=NRG2 PE=1 SV=1//1.87497e-20
Acc07251.1	Acc07251	protein_coding	LG7	3.16538	0.410404	0.456977	0.270918	-3.3431	-2.76582	-3.67451	gnl|BL_ORD_ID|172669 sp|Q9SZN7|HIP26_ARATH Heavy metal-associated isoprenylated plant protein 26 OS=Arabidopsis thaliana OX=3702 GN=HIPP26 PE=1 SV=1//6.32104e-88
Acc07253.1	Acc07253	protein_coding	LG7	8.34122	45.552	33.9034	29.5528	2.02536	2.03997	1.68069	gnl|BL_ORD_ID|47808 sp|Q8GTS2|BZP23_ARATH Basic leucine zipper 23 OS=Arabidopsis thaliana OX=3702 GN=BZIP23 PE=2 SV=1//1.96715e-108
Acc07267.1	Acc07267	protein_coding	LG7	2.60818	0.672372	0.501961	0.384461	-2.36533	-2.35298	-2.87887	gnl|BL_ORD_ID|471878 sp|A0A1P8B554|THLP1_ARATH Thaumatin-like protein 1 OS=Arabidopsis thaliana OX=3702 GN=TLP1 PE=2 SV=1//2.66538e-83
Acc07272.1	Acc07272	protein_coding	LG7	54.3014	28.0101	13.0827	7.56904	-1.37865	-2.03598	-2.98594	gnl|BL_ORD_ID|86658 sp|Q39613|CYPH_CATRO Peptidyl-prolyl cis-trans isomerase OS=Catharanthus roseus OX=4058 GN=PCKR1 PE=1 SV=1//4.05226e-99
Acc07400.1	Acc07400	protein_coding	LG7	10.1664	53.8102	72.592	63.0442	1.97923	2.85153	2.48692	gnl|BL_ORD_ID|50457 sp|Q43095|CAMT_POPTM Caffeoyl-CoA O-methyltransferase OS=Populus tremuloides OX=3693 PE=2 SV=1//6.08252e-172
Acc07403.1	Acc07403	protein_coding	LG7	10.0869	2.63628	2.27081	2.00483	-2.35523	-2.12929	-2.47183	gnl|BL_ORD_ID|341863 sp|P43297|RD21A_ARATH Cysteine proteinase RD21A OS=Arabidopsis thaliana OX=3702 GN=RD21A PE=1 SV=1//9.63421e-166
Acc07404.1	Acc07404	protein_coding	LG7	5.65962	37.6158	17.1279	18.4641	2.30729	1.61279	1.56063	gnl|BL_ORD_ID|121420 sp|Q0JBH9|ERG3_ORYSJ Elicitor-responsive protein 3 OS=Oryza sativa subsp. japonica OX=39947 GN=ERG3 PE=1 SV=1//2.02081e-10
Acc07422.1	Acc07422	protein_coding	LG7	2.77001	1.16552	0.439047	0.607827	-1.65809	-2.61663	-2.30037	gnl|BL_ORD_ID|168685 sp|Q9UBN7|HDAC6_HUMAN Histone deacetylase 6 OS=Homo sapiens OX=9606 GN=HDAC6 PE=1 SV=2//2.55161e-16
Acc07428.1	Acc07428	protein_coding	LG7	1.95597	13.5103	7.5501	7.03407	2.18951	1.85258	1.64908	-//-
Acc07430.1	Acc07430	protein_coding	LG7	2.57607	0.997719	0.554145	0.912336	-1.78165	-2.17791	-1.64139	gnl|BL_ORD_ID|510083 sp|Q94JX5|WLIM1_ARATH LIM domain-containing protein WLIM1 OS=Arabidopsis thaliana OX=3702 GN=WLIM1 PE=1 SV=1//4.86319e-106
Acc07437.1	Acc07437	protein_coding	LG7	0.701591	0.546257	2.33857	4.32457	-0.775256	1.73671	2.46365	gnl|BL_ORD_ID|323118 sp|Q9SZG4|PSK4_ARATH Putative phytosulfokines 4 OS=Arabidopsis thaliana OX=3702 GN=PSK4 PE=3 SV=1//1.88542e-08
Acc07440.1	Acc07440	protein_coding	LG7	0.775224	5.50151	2.39465	2.93865	2.39675	1.63785	1.76986	-//-
Acc07445.1	Acc07445	protein_coding	LG7	0.151691	19.8592	3.45568	24.6177	6.57267	4.49734	7.16442	gnl|BL_ORD_ID|314268 sp|P11670|PRB1_TOBAC Basic form of pathogenesis-related protein 1 OS=Nicotiana tabacum OX=4097 PE=3 SV=1//1.34863e-69
Acc07469.1	Acc07469	protein_coding	LG7	2.08346	1.58789	0.335385	1.28165	-0.811132	-2.59474	-0.818471	-//-
Acc07477.1	Acc07477	protein_coding	LG7	14.0119	63.2166	44.9526	72.1899	1.75	1.69862	2.22062	gnl|BL_ORD_ID|236997 sp|Q86V88|MGDP1_HUMAN Magnesium-dependent phosphatase 1 OS=Homo sapiens OX=9606 GN=MDP1 PE=1 SV=1//1.72439e-26
Acc07481.1	Acc07481	protein_coding	LG7	0	0.238791	0.456156	3.65642	7.33503	8.53515	11.6383	gnl|BL_ORD_ID|100229 sp|Q9ZSA7|DLO2_ARATH Protein DMR6-LIKE OXYGENASE 2 OS=Arabidopsis thaliana OX=3702 GN=DLO2 PE=2 SV=1//6.37383e-60
Acc07485.1	Acc07485	protein_coding	LG7	2.46756	21.5407	6.799	8.28119	2.70031	1.47798	1.60132	gnl|BL_ORD_ID|349701 sp|P47924|RIBA1_ARATH Bifunctional riboflavin biosynthesis protein RIBA 1, chloroplastic OS=Arabidopsis thaliana OX=3702 GN=RIBA1 PE=1 SV=2//0
Acc07492.1	Acc07492	protein_coding	LG7	25.3846	7.51595	12.4299	9.4833	-2.17872	-1.01309	-1.56468	gnl|BL_ORD_ID|124196 sp|Q9FE06|EXOL2_ARATH Protein EXORDIUM-like 2 OS=Arabidopsis thaliana OX=3702 GN=EXL2 PE=2 SV=1//3.91094e-141
Acc07499.1	Acc07499	protein_coding	LG7	14.8853	92.7094	73.9484	104.313	2.21435	2.3288	2.66401	gnl|BL_ORD_ID|493529 sp|O24454|UBP3_ARATH Ubiquitin carboxyl-terminal hydrolase 3 OS=Arabidopsis thaliana OX=3702 GN=UBP3 PE=1 SV=1//0
Acc07528.1	Acc07528	protein_coding	LG7	5.14242	32.4933	44.9245	62.6901	2.23326	3.14109	3.46082	gnl|BL_ORD_ID|252761 sp|Q9ZT63|MTP1_ARATH Metal tolerance protein 1 OS=Arabidopsis thaliana OX=3702 GN=MTP1 PE=1 SV=2//1.88576e-78
Acc07530.1	Acc07530	protein_coding	LG7	2.60609	9.51165	12.7552	9.09878	1.44377	2.30736	1.65862	gnl|BL_ORD_ID|317553 sp|Q689G6|PRR95_ORYSJ Two-component response regulator-like PRR95 OS=Oryza sativa subsp. japonica OX=39947 GN=PRR95 PE=2 SV=1//1.54393e-89
Acc07540.1	Acc07540	protein_coding	LG7	4.34669	9.8012	0.56959	1.09809	0.749077	-2.90412	-2.12493	gnl|BL_ORD_ID|149078 sp|O81032|GGLO6_ARATH Probable L-gulonolactone oxidase 6 OS=Arabidopsis thaliana OX=3702 GN=GULLO6 PE=3 SV=1//0
Acc07544.1	Acc07544	protein_coding	LG7	7.29299	52.2745	14.7416	14.7351	2.49906	0.972694	0.783439	gnl|BL_ORD_ID|64524 sp|Q9MAM1|CIPK9_ARATH CBL-interacting serine/threonine-protein kinase 9 OS=Arabidopsis thaliana OX=3702 GN=CIPK9 PE=1 SV=2//0
Acc07557.1	Acc07557	protein_coding	LG7	21.1837	5.31255	5.63541	31.4457	-2.41364	-1.88826	0.425408	gnl|BL_ORD_ID|206508 sp|Q9ZPX9|KIC_ARATH Calcium-binding protein KIC OS=Arabidopsis thaliana OX=3702 GN=KIC PE=1 SV=2//2.35586e-51
Acc07562.1	Acc07562	protein_coding	LG7	5.04154	2.52653	1.99317	1.34797	-1.40918	-1.31288	-2.02645	gnl|BL_ORD_ID|313416 sp|Q9ZPY1|PPOX2_ARATH Pyridoxine/pyridoxamine 5&apos;-phosphate oxidase 2 OS=Arabidopsis thaliana OX=3702 GN=PPOX2 PE=1 SV=2//2.1114e-86
Acc07567.1	Acc07567	protein_coding	LG7	0.177481	2.22403	1.53188	2.15895	3.21491	3.12119	3.45359	gnl|BL_ORD_ID|43130 sp|Q9LNJ5|BH013_ARATH Transcription factor bHLH13 OS=Arabidopsis thaliana OX=3702 GN=BHLH13 PE=1 SV=1//0
Acc07602.1	Acc07602	protein_coding	LG7	10.8462	2.08748	2.05269	1.34815	-2.79838	-2.37829	-3.14327	gnl|BL_ORD_ID|172686 sp|O03982|HIP39_ARATH Heavy metal-associated isoprenylated plant protein 39 OS=Arabidopsis thaliana OX=3702 GN=HIPP39 PE=2 SV=1//5.11586e-15
Acc07608.1	Acc07608	protein_coding	LG7	3.42815	0.477048	0.787898	0.33931	-3.24144	-2.08992	-3.47477	gnl|BL_ORD_ID|515556 sp|Q3EDL4|Y1154_ARATH Probable serine/threonine-protein kinase At1g01540 OS=Arabidopsis thaliana OX=3702 GN=At1g01540 PE=1 SV=2//0
Acc07656.1	Acc07656	protein_coding	LG7	19.2594	69.9448	21.5431	93.9612	1.43633	0.177881	2.14158	gnl|BL_ORD_ID|503810 sp|Q40316|VESTR_MEDSA Vestitone reductase OS=Medicago sativa OX=3879 PE=1 SV=1//1.4619e-117
Acc07659.1	Acc07659	protein_coding	LG7	1.28768	12.144	10.087	5.17556	2.80974	2.98301	1.86068	gnl|BL_ORD_ID|142272 sp|O81312|GAE3_ARATH UDP-glucuronate 4-epimerase 3 OS=Arabidopsis thaliana OX=3702 GN=GAE3 PE=2 SV=1//0
Acc07678.1	Acc07678	protein_coding	LG7	1.69665	8.74687	16.0678	17.3448	1.93256	3.25028	3.19953	-//-
Acc07701.1	Acc07701	protein_coding	LG7	14.6029	3.68137	4.97367	4.01995	-2.41159	-1.53692	-2.00482	gnl|BL_ORD_ID|189472 sp|Q76E23|IF4G_ARATH Eukaryotic translation initiation factor 4G OS=Arabidopsis thaliana OX=3702 GN=EIF4G PE=1 SV=2//0
Acc07723.1	Acc07723	protein_coding	LG7	2.81118	0.921039	0.659671	0.414155	-2.028	-2.04766	-2.88429	gnl|BL_ORD_ID|530995 sp|Q7XLP4|Y4869_ORYSJ B3 domain-containing protein Os04g0386900 OS=Oryza sativa subsp. japonica OX=39947 GN=Os04g0386900 PE=2 SV=3//3.62639e-32
Acc07724.1	Acc07724	protein_coding	LG7	21.2924	6.68281	7.14489	3.567	-2.09548	-1.55816	-2.72005	gnl|BL_ORD_ID|268231 sp|F4I9E1|NFD4_ARATH Protein NUCLEAR FUSION DEFECTIVE 4 OS=Arabidopsis thaliana OX=3702 GN=NFD4 PE=3 SV=1//1.20948e-164
Acc07725.1	Acc07725	protein_coding	LG7	3.81186	2.26548	0.798572	0.795245	-1.17481	-2.23452	-2.40051	-//-
Acc07726.1	Acc07726	protein_coding	LG7	35.0305	228.416	166.793	197.112	2.2808	2.26787	2.34772	-//-
Acc07728.1	Acc07728	protein_coding	LG7	3.49519	0.986502	1.50557	1.69905	-2.24426	-1.18604	-1.18193	gnl|BL_ORD_ID|491479 sp|O74503|UAF30_SCHPO Upstream activation factor subunit spp27 OS=Schizosaccharomyces pombe (strain 972 / ATCC 24843) OX=284812 GN=spp27 PE=1 SV=1//8.03799e-15
Acc07730.1	Acc07730	protein_coding	LG7	3.64975	0.56319	0.923968	1.23765	-3.11182	-1.96048	-1.70369	-//-
Acc07732.1	Acc07732	protein_coding	LG7	0.598538	2.85346	1.81482	2.77699	1.75522	1.68532	2.10779	gnl|BL_ORD_ID|69610 sp|Q39055|CNX2_ARATH GTP 3&apos;,8-cyclase, mitochondrial OS=Arabidopsis thaliana OX=3702 GN=CNX2 PE=1 SV=1//0
Acc07733.1	Acc07733	protein_coding	LG7	5.86209	28.1153	27.5536	28.3817	1.83761	2.24873	2.13043	gnl|BL_ORD_ID|64676 sp|O80433|CISY_DAUCA Citrate synthase, mitochondrial OS=Daucus carota OX=4039 GN=CS PE=2 SV=1//0
Acc07734.1	Acc07734	protein_coding	LG7	4.3887	2.36268	1.66134	0.953893	-1.31602	-1.38471	-2.34536	gnl|BL_ORD_ID|50302 sp|Q9SL03|CALS2_ARATH Callose synthase 2 OS=Arabidopsis thaliana OX=3702 GN=CALS2 PE=2 SV=3//0
Acc07749.1	Acc07749	protein_coding	LG7	0.86462	18.8508	11.5151	17.7757	3.98672	3.71917	4.19045	-//-
Acc07750.1	Acc07750	protein_coding	LG7	4.49292	9.19873	16.0376	28.5867	0.608346	1.85072	2.52354	gnl|BL_ORD_ID|43216 sp|Q66GR3|BH130_ARATH Transcription factor bHLH130 OS=Arabidopsis thaliana OX=3702 GN=BHLH130 PE=1 SV=1//1.45658e-61
Acc07764.1	Acc07764	protein_coding	LG7	17.0732	2.71708	10.7371	10.7143	-3.07426	-0.651777	-0.816118	gnl|BL_ORD_ID|48270 sp|P93755|C3H30_ARATH Zinc finger CCCH domain-containing protein 30 OS=Arabidopsis thaliana OX=3702 GN=At2g41900 PE=1 SV=2//0
Acc07771.1	Acc07771	protein_coding	LG7	395.904	86.2697	43.0943	36.4445	-2.62184	-3.18247	-3.58523	-//-
Acc07775.1	Acc07775	protein_coding	LG7	41.858	23.7988	20.1989	7.4801	-1.23841	-1.03418	-2.6277	gnl|BL_ORD_ID|345884 sp|Q94CJ5|RER4_ARATH Protein RETICULATA-RELATED 4, chloroplastic OS=Arabidopsis thaliana OX=3702 GN=RER4 PE=2 SV=1//2.59702e-159
Acc07792.1	Acc07792	protein_coding	LG7	6.1805	0.931582	1.16596	0.869284	-3.15016	-2.38869	-2.9716	gnl|BL_ORD_ID|275132 sp|Q5D869|NRPE1_ARATH DNA-directed RNA polymerase V subunit 1 OS=Arabidopsis thaliana OX=3702 GN=NRPE1 PE=1 SV=1//1.99097e-47
Acc07798.1	Acc07798	protein_coding	LG7	3.26939	20.5301	0.78689	1.45382	2.22684	-2.03224	-1.30979	gnl|BL_ORD_ID|53449 sp|Q0WVV6|CB60D_ARATH Calmodulin-binding protein 60 D OS=Arabidopsis thaliana OX=3702 GN=CBP60D PE=2 SV=1//4.87911e-97
Acc07804.1	Acc07804	protein_coding	LG7	2.78737	18.549	15.5938	9.0807	2.30913	2.49931	1.55916	gnl|BL_ORD_ID|289234 sp|Q9M9W9|P2C34_ARATH Probable protein phosphatase 2C 34 OS=Arabidopsis thaliana OX=3702 GN=At3g05640 PE=2 SV=1//0
Acc07809.1	Acc07809	protein_coding	LG7	237.751	15.3349	42.2035	11.4477	-4.48495	-2.62763	-4.67039	gnl|BL_ORD_ID|106673 sp|Q8LD26|DRMH3_ARATH Dormancy-associated protein homolog 3 OS=Arabidopsis thaliana OX=3702 GN=At1g56220 PE=1 SV=1//2.06083e-20
Acc07818.1	Acc07818	protein_coding	LG7	3.26011	11.4188	6.46775	18.6569	1.38326	1.00447	2.37063	gnl|BL_ORD_ID|163329 sp|P32110|GSTX6_SOYBN Probable glutathione S-transferase OS=Glycine max OX=3847 GN=HSP26-A PE=2 SV=1//2.62295e-57
Acc07827.1	Acc07827	protein_coding	LG7	12.2719	73.8216	41.0032	40.4501	2.16443	1.75682	1.57608	gnl|BL_ORD_ID|308885 sp|B6ZJZ9|PNC1_SOYBN Peroxisomal adenine nucleotide carrier 1 OS=Glycine max OX=3847 GN=PNC1 PE=2 SV=1//2.22479e-169
Acc07854.1	Acc07854	protein_coding	LG7	2.41188	0.990826	1.26286	0.583965	-1.70852	-0.918145	-2.19142	gnl|BL_ORD_ID|429237 sp|Q8GYD9|SDE3_ARATH Probable RNA helicase SDE3 OS=Arabidopsis thaliana OX=3702 GN=SDE3 PE=1 SV=1//0
Acc07867.1	Acc07867	protein_coding	LG7	10.2105	40.0632	36.8211	50.0039	1.54689	1.86581	2.14621	gnl|BL_ORD_ID|164561 sp|O34598|GUAD_BACSU Guanine deaminase OS=Bacillus subtilis (strain 168) OX=224308 GN=guaD PE=1 SV=1//3.59178e-28
Acc07876.1	Acc07876	protein_coding	LG7	1.63434	7.8431	4.92036	7.30448	1.83609	1.60362	2.01243	gnl|BL_ORD_ID|106604 sp|Q94AY3|DRIP2_ARATH E3 ubiquitin protein ligase DRIP2 OS=Arabidopsis thaliana OX=3702 GN=DRIP2 PE=1 SV=1//3.16899e-137
Acc07895.1	Acc07895	protein_coding	LG7	4.07224	0.643348	0.530641	0.631353	-3.05709	-2.9101	-2.82482	-//-
Acc07914.1	Acc07914	protein_coding	LG7	4.50817	1.62851	0.566182	0.275068	-1.89123	-2.97283	-4.17289	gnl|BL_ORD_ID|475500 sp|P43298|TMK1_ARATH Receptor protein kinase TMK1 OS=Arabidopsis thaliana OX=3702 GN=TMK1 PE=1 SV=1//0
Acc07919.1	Acc07919	protein_coding	LG7	0.622918	26.9824	1.32199	0.78276	5.00798	1.10101	0.185644	gnl|BL_ORD_ID|295615 sp|Q9LZL3|PCS1L_ARATH Aspartic proteinase PCS1 OS=Arabidopsis thaliana OX=3702 GN=PCS1 PE=2 SV=1//1.21009e-60
Acc07923.1	Acc07923	protein_coding	LG7	1.86156	18.1934	1.69674	1.28672	2.8622	-0.10937	-0.674581	gnl|BL_ORD_ID|279022 sp|Q8VY81|NUD21_ARATH Nudix hydrolase 21, chloroplastic OS=Arabidopsis thaliana OX=3702 GN=NUDT21 PE=2 SV=1//2.3876e-58
Acc07926.1	Acc07926	protein_coding	LG7	1.96477	1.82319	0.481834	0.49853	-0.529245	-2.0022	-2.11346	gnl|BL_ORD_ID|521238 sp|Q9LP77|Y1848_ARATH Probable inactive receptor kinase At1g48480 OS=Arabidopsis thaliana OX=3702 GN=RKL1 PE=2 SV=1//0
Acc07932.1	Acc07932	protein_coding	LG7	1.13864	15.1385	9.99398	4.5175	3.30783	3.14955	1.84388	gnl|BL_ORD_ID|440142 sp|Q9AXU3|SPA15_IPOBA Senescence-associated protein SPA15, chloroplastic OS=Ipomoea batatas OX=4120 GN=SPA15 PE=2 SV=1//3.29893e-157
Acc07946.1	Acc07946	protein_coding	LG7	4.61292	13.3951	26.1653	35.2485	1.11315	2.51904	2.78776	-//-
Acc07950.1	Acc07950	protein_coding	LG7	0.155652	0.489528	1.39976	2.04303	1.07642	3.01131	3.40994	gnl|BL_ORD_ID|199747 sp|Q9FUY6|JOIN_SOLLC MADS-box protein JOINTLESS OS=Solanum lycopersicum OX=4081 GN=J PE=1 SV=1//9.04262e-106
Acc07959.1	Acc07959	protein_coding	LG7	13.2247	181.721	38.6734	57.9564	3.35632	1.56491	1.98734	gnl|BL_ORD_ID|326407 sp|Q9SJY5|PUMP5_ARATH Mitochondrial uncoupling protein 5 OS=Arabidopsis thaliana OX=3702 GN=PUMP5 PE=2 SV=1//9.6366e-156
Acc07961.1	Acc07961	protein_coding	LG7	13.7097	10.4261	5.33212	3.66031	-0.816108	-1.34394	-2.04369	gnl|BL_ORD_ID|82177 sp|Q8LDD3|CUT1D_ARATH Protein CURVATURE THYLAKOID 1D, chloroplastic OS=Arabidopsis thaliana OX=3702 GN=CURT1D PE=1 SV=1//5.13255e-26
Acc07978.1	Acc07978	protein_coding	LG7	10.7253	3.16536	4.52828	1.72165	-2.18211	-1.22479	-2.78194	gnl|BL_ORD_ID|299285 sp|Q9SJZ2|PER17_ARATH Peroxidase 17 OS=Arabidopsis thaliana OX=3702 GN=PER17 PE=2 SV=1//2.39571e-172
Acc07982.1	Acc07982	protein_coding	LG7	0.134104	2.45124	5.47749	35.5261	3.62993	5.22775	7.76624	gnl|BL_ORD_ID|494545 sp|G3FIN9|UGTK5_MANES Linamarin synthase 2 OS=Manihot esculenta OX=3983 GN=UGT85K5 PE=1 SV=1//1.13791e-170
Acc07983.1	Acc07983	protein_coding	LG7	0.023304	0.980278	1.50607	11.2315	4.35007	5.3999	8.13793	gnl|BL_ORD_ID|494545 sp|G3FIN9|UGTK5_MANES Linamarin synthase 2 OS=Manihot esculenta OX=3983 GN=UGT85K5 PE=1 SV=1//2.71469e-52
Acc08011.1	Acc08011	protein_coding	LG7	0.324849	12.0137	16.6161	23.8927	4.7479	5.65502	6.0199	gnl|BL_ORD_ID|260396 sp|Q39013|NAC2_ARATH NAC domain-containing protein 2 OS=Arabidopsis thaliana OX=3702 GN=NAC002 PE=2 SV=2//3.25437e-120
Acc08035.1	Acc08035	protein_coding	LG7	0.609589	7.63165	3.47203	2.12528	3.33787	2.64447	1.74587	gnl|BL_ORD_ID|269985 sp|Q84RQ7|NIFU3_ARATH NifU-like protein 3, chloroplastic OS=Arabidopsis thaliana OX=3702 GN=NIFU3 PE=2 SV=1//1.73079e-90
Acc08040.1	Acc08040	protein_coding	LG7	0.17774	2.21805	2.41204	0.701692	3.19359	3.75519	1.81338	gnl|BL_ORD_ID|319272 sp|P49107|PSAN_ARATH Photosystem I reaction center subunit N, chloroplastic OS=Arabidopsis thaliana OX=3702 GN=PSAN PE=1 SV=2//1.77994e-55
Acc08053.1	Acc08053	protein_coding	LG7	11.9545	20.3647	75.0191	46.8012	0.287247	2.60339	1.76635	gnl|BL_ORD_ID|76415 sp|Q9SA52|CP41B_ARATH Chloroplast stem-loop binding protein of 41 kDa b, chloroplastic OS=Arabidopsis thaliana OX=3702 GN=CSP41B PE=1 SV=1//0
Acc08054.1	Acc08054	protein_coding	LG7	0.616322	5.99648	1.06068	1.1214	2.84807	0.791616	0.713099	gnl|BL_ORD_ID|157286 sp|C7G304|GOLS2_SOLLC Galactinol synthase 2 OS=Solanum lycopersicum OX=4081 GN=GOLS2 PE=2 SV=1//0
Acc08063.1	Acc08063	protein_coding	LG7	163.714	110.167	47.4283	12.6308	-0.995157	-1.77039	-3.84025	gnl|BL_ORD_ID|10950 sp|P48977|ADH_MALDO Alcohol dehydrogenase OS=Malus domestica OX=3750 GN=ADH PE=2 SV=1//0
Acc08070.1	Acc08070	protein_coding	LG7	2.33704	1.08451	1.13129	1.20468	-2.15178	-1.36194	-1.36516	gnl|BL_ORD_ID|48286 sp|Q9LIH5|C3H38_ARATH Zinc finger CCCH domain-containing protein 38 OS=Arabidopsis thaliana OX=3702 GN=At3g18640 PE=2 SV=1//5.26084e-11
Acc08118.1	Acc08118	protein_coding	LG7	0.258854	1.89974	3.96328	20.6895	2.44509	3.94419	6.16802	gnl|BL_ORD_ID|142868 sp|O49133|GALUR_FRAAN D-galacturonate reductase OS=Fragaria ananassa OX=3747 GN=GALUR PE=1 SV=1//2.72165e-161
Acc08138.1	Acc08138	protein_coding	LG7	7.62075	46.5597	30.2695	37.9748	2.12941	1.95762	2.11647	gnl|BL_ORD_ID|13230 sp|Q84TF0|AKRCA_ARATH Aldo-keto reductase family 4 member C10 OS=Arabidopsis thaliana OX=3702 GN=AKR4C10 PE=1 SV=1//4.27576e-77
Acc08149.1	Acc08149	protein_coding	LG7	0.333697	2.21068	0.969249	0.814933	2.28567	1.53596	1.12336	-//-
Acc08152.1	Acc08152	protein_coding	LG7	0.305916	2.87116	5.86395	1.36146	2.79419	4.26181	1.99661	gnl|BL_ORD_ID|326258 sp|O80742|PUB19_ARATH U-box domain-containing protein 19 OS=Arabidopsis thaliana OX=3702 GN=PUB19 PE=2 SV=1//4.93356e-168
Acc08163.1	Acc08163	protein_coding	LG7	2.65301	22.457	4.26766	5.58466	2.65319	0.700128	0.926722	-//-
Acc08165.1	Acc08165	protein_coding	LG7	2.94369	0.778733	0.727191	0.377648	-2.33069	-1.99186	-3.08378	gnl|BL_ORD_ID|233510 sp|Q8GYN9|MENB_ARATH 1,4-dihydroxy-2-naphthoyl-CoA synthase, peroxisomal OS=Arabidopsis thaliana OX=3702 GN=MENB PE=1 SV=2//0
Acc08174.1	Acc08174	protein_coding	LG7	12.2961	1.75291	6.70159	2.99991	-3.23205	-0.858368	-2.17954	gnl|BL_ORD_ID|270100 sp|Q93ZS4|NIK3_ARATH Protein NSP-INTERACTING KINASE 3 OS=Arabidopsis thaliana OX=3702 GN=NIK3 PE=1 SV=1//0
Acc08176.1	Acc08176	protein_coding	LG7	0.389032	0.396784	2.50475	0.7186	-0.401717	2.68508	0.722958	gnl|BL_ORD_ID|78349 sp|Q9CAL3|CRK2_ARATH Cysteine-rich receptor-like protein kinase 2 OS=Arabidopsis thaliana OX=3702 GN=CRK2 PE=2 SV=1//0
Acc08183.1	Acc08183	protein_coding	LG7	6.60624	3.73398	2.68337	1.26642	-1.24619	-1.28182	-2.52591	gnl|BL_ORD_ID|149192 sp|Q9S7E9|GGT2_ARATH Glutamate--glyoxylate aminotransferase 2 OS=Arabidopsis thaliana OX=3702 GN=GGAT2 PE=1 SV=1//0
Acc08188.1	Acc08188	protein_coding	LG7	1.29659	3.512	3.66338	5.77994	1.00673	1.50844	2.00523	gnl|BL_ORD_ID|108007 sp|Q38956|DTX29_ARATH Protein DETOXIFICATION 29 OS=Arabidopsis thaliana OX=3702 GN=DTX29 PE=1 SV=1//0
Acc08193.1	Acc08193	protein_coding	LG7	3.66907	25.16	14.5117	23.4767	2.34973	1.9964	2.52939	-//-
Acc08203.1	Acc08203	protein_coding	LG7	6.8146	2.26969	1.54347	0.656602	-2.00026	-2.11238	-3.51435	gnl|BL_ORD_ID|511229 sp|Q9SI09|XERIC_ARATH Probable E3 ubiquitin-protein ligase XERICO OS=Arabidopsis thaliana OX=3702 GN=XERICO PE=1 SV=1//4.43821e-14
Acc08206.1	Acc08206	protein_coding	LG7	5.4044	1.59857	1.74579	1.13806	-2.17734	-1.61244	-2.38824	gnl|BL_ORD_ID|73242 sp|Q8RWK8|COIL_ARATH Coilin OS=Arabidopsis thaliana OX=3702 GN=COIL PE=1 SV=1//3.73871e-77
Acc08228.1	Acc08228	protein_coding	LG7	0.816376	9.39198	4.8554	7.68507	3.09957	2.58888	3.08987	gnl|BL_ORD_ID|3969 sp|Q9LK64|AB3C_ARATH ABC transporter C family member 3 OS=Arabidopsis thaliana OX=3702 GN=ABCC3 PE=1 SV=1//0
Acc08232.1	Acc08232	protein_coding	LG7	0.5333	7.19372	0.810849	0.199465	3.31996	0.617478	-1.55901	gnl|BL_ORD_ID|531924 sp|Q8GYK7|Y5285_ARATH TLC domain-containing protein At5g14285 OS=Arabidopsis thaliana OX=3702 GN=At5g14285 PE=2 SV=1//2.03831e-83
Acc08234.1	Acc08234	protein_coding	LG7	1.24826	16.0195	5.3037	5.25735	3.24811	2.09472	1.91981	gnl|BL_ORD_ID|129192 sp|Q9FXC7|FB79_ARATH Putative F-box protein At1g67623 OS=Arabidopsis thaliana OX=3702 GN=At1g67623 PE=4 SV=1//3.55479e-17
Acc08237.1	Acc08237	protein_coding	LG7	2.69274	18.7347	3.43116	5.80503	2.37393	0.367989	0.96251	gnl|BL_ORD_ID|553447 sp|O32107|YUID_BACSU Uncharacterized membrane protein YuiD OS=Bacillus subtilis (strain 168) OX=224308 GN=yuiD PE=4 SV=1//1.40506e-23
Acc08241.1	Acc08241	protein_coding	LG7	14.2616	5.68068	5.43608	2.47741	-1.75174	-1.3744	-2.66887	gnl|BL_ORD_ID|220351 sp|Q9CAG3|LOX6_ARATH Lipoxygenase 6, chloroplastic OS=Arabidopsis thaliana OX=3702 GN=LOX6 PE=2 SV=1//0
Acc08259.1	Acc08259	protein_coding	LG7	29.1259	9.52245	11.6187	10.9972	-2.03515	-1.30785	-1.54873	gnl|BL_ORD_ID|129189 sp|Q9FYF9|FB76_ARATH F-box protein At1g67340 OS=Arabidopsis thaliana OX=3702 GN=At1g67340 PE=1 SV=1//7.84701e-160
Acc08261.1	Acc08261	protein_coding	LG7	3.091	50.5504	19.8307	27.0911	3.59677	2.68832	2.97612	-//-
Acc08262.1	Acc08262	protein_coding	LG7	4.83602	24.9539	32.3084	30.3664	1.94385	2.65909	2.50602	gnl|BL_ORD_ID|250378 sp|Q9C7F9|MT127_ARATH Probable methyltransferase At1g27930 OS=Arabidopsis thaliana OX=3702 GN=At1g27930 PE=1 SV=1//1.13172e-123
Acc08266.1	Acc08266	protein_coding	LG7	39.3824	153.65	6.76051	8.24711	1.53589	-2.40822	-2.40614	-//-
Acc08278.1	Acc08278	protein_coding	LG7	1.66566	15.0524	12.5275	11.7024	2.8631	3.19403	2.70471	-//-
Acc08288.1	Acc08288	protein_coding	LG7	47.6157	832.798	164.969	79.4595	3.70447	1.80936	0.594379	gnl|BL_ORD_ID|260452 sp|Q9FY93|NAC83_ARATH NAC domain-containing protein 83 OS=Arabidopsis thaliana OX=3702 GN=NAC083 PE=1 SV=1//1.42717e-94
Acc08304.1	Acc08304	protein_coding	LG7	48.2383	13.8945	20.1609	8.69583	-2.2187	-1.24158	-2.61504	gnl|BL_ORD_ID|218623 sp|Q96500|LIRP1_ARATH Light-regulated protein 1, chloroplastic OS=Arabidopsis thaliana OX=3702 GN=LIR1 PE=1 SV=1//7.20077e-29
Acc08307.1	Acc08307	protein_coding	LG7	0.669468	7.37446	1.18208	6.67386	2.73897	0.675681	2.93916	gnl|BL_ORD_ID|15436 sp|Q9LYN7|AML4_ARATH Protein MEI2-like 4 OS=Arabidopsis thaliana OX=3702 GN=ML4 PE=2 SV=1//3.70993e-147
Acc08336.1	Acc08336	protein_coding	LG8	13.2071	14.3126	1.50761	1.26928	-0.308136	-3.11256	-3.51796	gnl|BL_ORD_ID|48720 sp|Q9ZNR0|C78A6_ARATH Cytochrome P450 78A6 OS=Arabidopsis thaliana OX=3702 GN=CYP78A6 PE=2 SV=1//0
Acc08338.1	Acc08338	protein_coding	LG8	1.19485	14.0795	6.24023	6.04202	3.13121	2.39935	2.19144	gnl|BL_ORD_ID|3758 sp|F4IJ77|AATP4_ARATH AAA-ATPase At2g46620 OS=Arabidopsis thaliana OX=3702 GN=At2g46620 PE=2 SV=1//0
Acc08352.1	Acc08352	protein_coding	LG8	0.391095	6.66042	2.92177	1.9066	3.65465	2.90807	2.13739	gnl|BL_ORD_ID|529505 sp|Q9M160|Y4095_ARATH Uncharacterized protein At4g00950 OS=Arabidopsis thaliana OX=3702 GN=At4g00950 PE=2 SV=1//6.89855e-11
Acc08371.1	Acc08371	protein_coding	LG8	0.359476	5.16237	0	0	3.41277	-7.23532	-7.51341	gnl|BL_ORD_ID|499707 sp|Q8LGG8|USPAL_ARATH Universal stress protein A-like protein OS=Arabidopsis thaliana OX=3702 GN=At3g01520 PE=1 SV=2//1.25331e-17
Acc08381.1	Acc08381	protein_coding	LG8	2.34798	18.3543	0.977991	1.9244	2.54018	-1.22505	-0.421587	gnl|BL_ORD_ID|32006 sp|Q8RX29|ATL70_ARATH RING-H2 finger protein ATL70 OS=Arabidopsis thaliana OX=3702 GN=ATL70 PE=2 SV=1//4.01467e-42
Acc08390.1	Acc08390	protein_coding	LG8	21.8049	286.535	143.304	261.48	3.29173	2.73268	3.43928	gnl|BL_ORD_ID|269473 sp|Q9FNH6|NHL3_ARATH NDR1/HIN1-like protein 3 OS=Arabidopsis thaliana OX=3702 GN=NHL3 PE=1 SV=1//5.94475e-65
Acc08391.1	Acc08391	protein_coding	LG8	5.07628	1.60119	2.87369	0.946439	-2.08068	-0.80631	-2.56296	gnl|BL_ORD_ID|41175 sp|Q9C5R8|BAS1B_ARATH 2-Cys peroxiredoxin BAS1-like, chloroplastic OS=Arabidopsis thaliana OX=3702 GN=At5g06290 PE=2 SV=3//6.12379e-133
Acc08401.1	Acc08401	protein_coding	LG8	11.3103	8.02023	5.20646	3.09976	-0.918707	-1.10309	-2.00943	gnl|BL_ORD_ID|139779 sp|Q9LXJ0|FTZ22_ARATH Cell division protein FtsZ homolog 2-2, chloroplastic OS=Arabidopsis thaliana OX=3702 GN=FTSZ2-2 PE=1 SV=1//0
Acc08427.1	Acc08427	protein_coding	LG8	2.79325	1.45261	1.61592	0.503653	-1.17663	-0.972715	-2.01361	gnl|BL_ORD_ID|150486 sp|Q41058|GLGB1_PEA 1,4-alpha-glucan-branching enzyme 1, chloroplastic/amyloplastic OS=Pisum sativum OX=3888 GN=SBEI PE=1 SV=1//0
Acc08429.1	Acc08429	protein_coding	LG8	0.540471	9.00947	1.81232	2.85963	3.62728	1.76045	2.25537	-//-
Acc08453.1	Acc08453	protein_coding	LG8	0.409289	0.73245	4.83977	0.980643	0.40921	3.55241	1.09629	gnl|BL_ORD_ID|491367 sp|Q9ZQ97|U73C4_ARATH UDP-glycosyltransferase 73C4 OS=Arabidopsis thaliana OX=3702 GN=UGT73C4 PE=2 SV=1//9.14296e-175
Acc08459.1	Acc08459	protein_coding	LG8	2.2579	1.02125	0.83307	0.534148	-1.5638	-1.41411	-2.21989	gnl|BL_ORD_ID|337856 sp|O49841|RAC2A_ARATH Ras-related protein RABC2a OS=Arabidopsis thaliana OX=3702 GN=RABC2A PE=1 SV=1//1.08292e-110
Acc08473.1	Acc08473	protein_coding	LG8	0.146634	3.01942	0.380287	1.514	4.97708	2.24191	4.27242	gnl|BL_ORD_ID|172687 sp|Q9FJH5|HIP3_ARATH Heavy metal-associated isoprenylated plant protein 3 OS=Arabidopsis thaliana OX=3702 GN=HIPP03 PE=1 SV=1//6.64348e-31
Acc08481.1	Acc08481	protein_coding	LG8	0.218513	2.36914	0.354557	1.3445	3.00273	0.713486	2.46433	gnl|BL_ORD_ID|291239 sp|P45726|PALY_CAMSI Phenylalanine ammonia-lyase OS=Camellia sinensis OX=4442 GN=PAL PE=2 SV=1//0
Acc08487.1	Acc08487	protein_coding	LG8	0.440202	19.9549	12.2212	5.56002	5.06581	4.79818	3.50206	gnl|BL_ORD_ID|305478 sp|Q9ATM6|PIP24_MAIZE Aquaporin PIP2-4 OS=Zea mays OX=4577 GN=PIP2-4 PE=1 SV=1//5.06764e-168
Acc08496.1	Acc08496	protein_coding	LG8	0.283218	6.55347	1.71488	0.952895	4.09653	2.60814	1.60124	gnl|BL_ORD_ID|39650 sp|Q8LPF4|AVT1E_ARATH Amino acid transporter AVT1E OS=Arabidopsis thaliana OX=3702 GN=AVT1E PE=2 SV=1//2.56852e-176
Acc08503.1	Acc08503	protein_coding	LG8	1.01507	7.86933	5.2338	8.3951	2.52686	2.37826	2.89907	-//-
Acc08520.1	Acc08520	protein_coding	LG8	3.35051	1.05764	0.968366	0.773616	-2.08821	-1.7715	-2.25893	gnl|BL_ORD_ID|326140 sp|F4KFB3|PTST3_ARATH Protein PTST homolog 3, chloroplastic OS=Arabidopsis thaliana OX=3702 GN=PTST PE=1 SV=1//9.04215e-20
Acc08525.1	Acc08525	protein_coding	LG8	103.36	384.231	514.296	412.344	1.4706	2.33181	1.852	gnl|BL_ORD_ID|57472 sp|P54774|CDC48_SOYBN Cell division cycle protein 48 homolog OS=Glycine max OX=3847 GN=CDC48 PE=2 SV=1//0
Acc08527.1	Acc08527	protein_coding	LG8	0.486593	3.03769	1.93621	2.64472	2.41516	2.26832	2.55073	gnl|BL_ORD_ID|295613 sp|Q9SF86|PCRK1_ARATH Serine/threonine-protein kinase PCRK1 OS=Arabidopsis thaliana OX=3702 GN=PCRK1 PE=1 SV=1//0
Acc08536.1	Acc08536	protein_coding	LG8	0.378708	2.40301	2.38494	2.96593	2.22955	2.65538	2.80948	gnl|BL_ORD_ID|305480 sp|Q9SV31|PIP25_ARATH Probable aquaporin PIP2-5 OS=Arabidopsis thaliana OX=3702 GN=PIP2-5 PE=1 SV=1//5.51133e-166
Acc08547.1	Acc08547	protein_coding	LG8	1.88756	8.11577	7.96252	6.14624	1.67875	2.09241	1.55712	gnl|BL_ORD_ID|195059 sp|Q9SF32|IQD1_ARATH Protein IQ-DOMAIN 1 OS=Arabidopsis thaliana OX=3702 GN=IQD1 PE=1 SV=1//6.18313e-71
Acc08554.1	Acc08554	protein_coding	LG8	1.96703	21.305	8.86236	13.757	3.0111	2.18666	2.65949	gnl|BL_ORD_ID|510435 sp|Q9ZUU0|WRK44_ARATH WRKY transcription factor 44 OS=Arabidopsis thaliana OX=3702 GN=WRKY44 PE=1 SV=2//9.95151e-91
Acc08563.1	Acc08563	protein_coding	LG8	4.14841	0.789457	1.31965	0.945554	-2.82952	-1.69178	-2.47551	-//-
Acc08576.1	Acc08576	protein_coding	LG8	5.22375	35.8582	18.628	17.73	2.35445	1.8504	1.61778	gnl|BL_ORD_ID|11759 sp|Q9M354|AGD6_ARATH Probable ADP-ribosylation factor GTPase-activating protein AGD6 OS=Arabidopsis thaliana OX=3702 GN=AGD6 PE=1 SV=1//7.95196e-170
Acc08593.1	Acc08593	protein_coding	LG8	0.035631	0.290326	1.0808	3.07612	2.19702	4.48015	5.82206	gnl|BL_ORD_ID|88877 sp|Q7XKU5|DAO_ORYSJ 2-oxoglutarate-dependent dioxygenase DAO OS=Oryza sativa subsp. japonica OX=39947 GN=DAO PE=2 SV=2//4.28541e-89
Acc08598.1	Acc08598	protein_coding	LG8	3.60439	2.96046	14.4151	8.19278	-0.69773	2.01172	1.03731	gnl|BL_ORD_ID|186536 sp|P16064|ICI1_PHAAN Subtilisin inhibitor 1 OS=Phaseolus angularis OX=3914 PE=1 SV=1//6.52888e-14
Acc08599.1	Acc08599	protein_coding	LG8	7.60729	45.4711	5.20792	2.58026	2.15422	-0.530628	-1.70293	-//-
Acc08604.1	Acc08604	protein_coding	LG8	2.40695	15.2216	11.6743	21.4053	2.23605	2.29319	3.00668	gnl|BL_ORD_ID|345968 sp|B9DFK5|RETIC_ARATH Protein RETICULATA, chloroplastic OS=Arabidopsis thaliana OX=3702 GN=RE PE=1 SV=1//4.57496e-154
Acc08607.1	Acc08607	protein_coding	LG8	0.100793	2.93223	0.602728	3.12574	4.42356	2.57896	4.79316	gnl|BL_ORD_ID|326036 sp|P0CI03|PTR28_ARATH Protein NRT1/ PTR FAMILY 5.6 OS=Arabidopsis thaliana OX=3702 GN=NPF5.6 PE=2 SV=1//0
Acc08616.1	Acc08616	protein_coding	LG8	1.40855	12.6054	9.25901	10.1298	2.7371	2.73291	2.70167	gnl|BL_ORD_ID|46961 sp|Q9FIL1|BSK5_ARATH Serine/threonine-protein kinase BSK5 OS=Arabidopsis thaliana OX=3702 GN=BSK5 PE=1 SV=1//0
Acc08618.1	Acc08618	protein_coding	LG8	3.2017	1.58212	1.1096	0.548494	-1.43579	-1.50971	-2.68972	gnl|BL_ORD_ID|124851 sp|P46275|F16P1_PEA Fructose-1,6-bisphosphatase, chloroplastic OS=Pisum sativum OX=3888 GN=FBP PE=1 SV=2//0
Acc08619.1	Acc08619	protein_coding	LG8	2.76586	1.85843	1.26689	0.63616	-1.07084	-1.19739	-2.26511	-//-
Acc08623.1	Acc08623	protein_coding	LG8	3.44769	22.652	8.46437	11.597	2.28898	1.30972	1.60256	gnl|BL_ORD_ID|17515 sp|Q7XJR2|ANTR3_ARATH Probable anion transporter 3, chloroplastic OS=Arabidopsis thaliana OX=3702 GN=ANTR3 PE=2 SV=2//0
Acc08642.1	Acc08642	protein_coding	LG8	5.27617	43.0977	39.9973	40.906	2.60306	2.93562	2.80732	gnl|BL_ORD_ID|177930 sp|O49595|HMGB1_ARATH High mobility group B protein 1 OS=Arabidopsis thaliana OX=3702 GN=HMGB1 PE=1 SV=1//7.82622e-30
Acc08645.1	Acc08645	protein_coding	LG8	25.2658	10.1842	1.81766	57.4389	-1.73398	-3.77353	1.0404	gnl|BL_ORD_ID|53212 sp|Q93Z81|CAX3_ARATH Vacuolar cation/proton exchanger 3 OS=Arabidopsis thaliana OX=3702 GN=CAX3 PE=1 SV=1//3.33942e-178
Acc08650.1	Acc08650	protein_coding	LG8	14.2306	5.69804	2.67911	1.78619	-1.54621	-2.23447	-3.00189	gnl|BL_ORD_ID|303250 sp|Q9SJW0|PHL7_ARATH Myb family transcription factor PHL7 OS=Arabidopsis thaliana OX=3702 GN=PHL7 PE=2 SV=1//1.91106e-44
Acc08682.1	Acc08682	protein_coding	LG11	0.401177	46.011	0.289451	0.534877	6.38974	-0.455118	0.256621	gnl|BL_ORD_ID|124303 sp|Q7XWU8|EXPA1_ORYSJ Expansin-A1 OS=Oryza sativa subsp. japonica OX=39947 GN=EXPA1 PE=2 SV=2//9.72404e-136
Acc08689.1	Acc08689	protein_coding	LG11	7.39731	1.03511	2.04278	1.49147	-3.23856	-1.83498	-2.45281	gnl|BL_ORD_ID|103274 sp|Q9FYB5|DNJ11_ARATH Chaperone protein dnaJ 11, chloroplastic OS=Arabidopsis thaliana OX=3702 GN=ATJ11 PE=1 SV=2//3.45728e-29
Acc08697.1	Acc08697	protein_coding	LG8	0.532326	4.11219	3.49849	2.89862	2.76314	3.03372	2.57843	gnl|BL_ORD_ID|275825 sp|Q5NE24|NSP2_MEDTR Nodulation-signaling pathway 2 protein OS=Medicago truncatula OX=3880 GN=NSP2 PE=1 SV=1//1.72057e-29
Acc08713.1	Acc08713	protein_coding	LG8	2.8794	17.0528	6.50501	4.54785	2.14119	1.19227	0.515368	gnl|BL_ORD_ID|129417 sp|Q8RWU5|FBL3_ARATH F-box/LRR-repeat protein 3 OS=Arabidopsis thaliana OX=3702 GN=FBL3 PE=2 SV=1//0
Acc08717.1	Acc08717	protein_coding	LG8	0.260979	0.994421	1.40105	1.98786	1.43734	2.34903	2.68484	gnl|BL_ORD_ID|220244 sp|Q9LZX1|LOR15_ARATH Protein LURP-one-related 15 OS=Arabidopsis thaliana OX=3702 GN=At5g01750 PE=1 SV=1//7.36041e-66
Acc08726.1	Acc08726	protein_coding	LG8	7.87092	67.1469	12.966	22.6351	2.66887	0.737474	1.37967	gnl|BL_ORD_ID|64511 sp|Q7X996|CIPK2_ORYSJ CBL-interacting protein kinase 2 OS=Oryza sativa subsp. japonica OX=39947 GN=CIPK2 PE=2 SV=1//0
Acc08730.1	Acc08730	protein_coding	LG8	1.25412	5.00371	6.80369	5.84249	1.56548	2.4479	2.06755	gnl|BL_ORD_ID|183008 sp|Q2MHE4|HT1_ARATH Serine/threonine-protein kinase HT1 OS=Arabidopsis thaliana OX=3702 GN=HT1 PE=1 SV=1//6.13541e-71
Acc08734.1	Acc08734	protein_coding	LG8	2.39219	1.25422	0.56945	0.230756	-1.36027	-2.04142	-3.46329	gnl|BL_ORD_ID|113943 sp|B0JHV3|EFP_MICAN Elongation factor P OS=Microcystis aeruginosa (strain NIES-843) OX=449447 GN=efp PE=3 SV=1//2.32e-73
Acc08736.1	Acc08736	protein_coding	LG8	1.98975	12.8211	7.67856	12.4068	2.25571	1.95773	2.48757	gnl|BL_ORD_ID|342095 sp|Q9ZVH8|RDO2_ARATH Transcription elongation factor TFIIS OS=Arabidopsis thaliana OX=3702 GN=TFIIS PE=1 SV=1//5.53429e-123
Acc08739.1	Acc08739	protein_coding	LG8	2.31483	13.2615	7.55915	19.2432	2.0948	1.72377	2.91092	gnl|BL_ORD_ID|207846 sp|Q39030|KPK2_ARATH Serine/threonine-protein kinase AtPK2/AtPK19 OS=Arabidopsis thaliana OX=3702 GN=ATPK2 PE=1 SV=2//0
Acc08767.1	Acc08767	protein_coding	LG8	0.33717	2.11877	1.21225	2.00936	2.17349	1.80818	2.37248	-//-
Acc08768.1	Acc08768	protein_coding	LG8	0.610082	3.12542	2.17021	2.82839	1.89953	1.82057	2.03902	-//-
Acc08773.1	Acc08773	protein_coding	LG8	0.452768	2.69212	1.08196	1.14753	2.02651	0.985241	1.00077	gnl|BL_ORD_ID|288900 sp|A8KBE0|OXR1_XENTR Oxidation resistance protein 1 OS=Xenopus tropicalis OX=8364 GN=oxr1 PE=2 SV=2//3.11623e-16
Acc08775.1	Acc08775	protein_coding	LG8	4.39655	1.7822	1.94977	0.773844	-1.72238	-1.15038	-2.6468	gnl|BL_ORD_ID|390981 sp|Q08937|ROC2_NICSY 29 kDa ribonucleoprotein B, chloroplastic OS=Nicotiana sylvestris OX=4096 PE=2 SV=1//9.33475e-11
Acc08779.1	Acc08779	protein_coding	LG8	4.42378	53.6475	49.8208	8.16408	3.1664	3.50046	0.73103	gnl|BL_ORD_ID|88053 sp|Q10993|CYTB_HELAN Cysteine proteinase inhibitor B OS=Helianthus annuus OX=4232 PE=1 SV=1//3.76266e-29
Acc08782.1	Acc08782	protein_coding	LG8	5.71678	1.23593	1.80726	1.1387	-2.62905	-1.64277	-2.46825	gnl|BL_ORD_ID|3302 sp|Q9LK39|AAE16_ARATH Probable acyl-activating enzyme 16, chloroplastic OS=Arabidopsis thaliana OX=3702 GN=AAE16 PE=2 SV=1//0
Acc08789.1	Acc08789	protein_coding	LG8	3.82356	2.04916	1.15988	0.73288	-1.31941	-1.70084	-2.52016	gnl|BL_ORD_ID|472402 sp|F4J469|TI22L_ARATH Protein TIC 22-like, chloroplastic OS=Arabidopsis thaliana OX=3702 GN=TIC22L PE=3 SV=1//2.296e-101
Acc08803.1	Acc08803	protein_coding	LG8	0.348526	2.44609	1.24619	3.11665	2.38192	1.8508	3.01042	gnl|BL_ORD_ID|239358 sp|Q8VZG8|MIK2_ARATH MDIS1-interacting receptor like kinase 2 OS=Arabidopsis thaliana OX=3702 GN=MIK2 PE=1 SV=3//1.20659e-124
Acc08830.1	Acc08830	protein_coding	LG8	120.218	68.746	36.4895	30.0017	-1.15965	-1.61289	-2.03763	-//-
Acc08831.1	Acc08831	protein_coding	LG8	0.140819	3.8053	0.535741	0.568855	4.20632	1.82438	1.75033	gnl|BL_ORD_ID|121299 sp|Q9SVQ0|ERF62_ARATH Ethylene-responsive transcription factor ERF062 OS=Arabidopsis thaliana OX=3702 GN=ERF062 PE=2 SV=1//4.50807e-55
Acc08853.1	Acc08853	protein_coding	LG8	0.29742	9.13508	0.189667	1.11639	4.48491	-0.646992	1.73799	gnl|BL_ORD_ID|40751 sp|Q8GYH5|BAD1_ARATH Ankyrin repeat-containing protein BDA1 OS=Arabidopsis thaliana OX=3702 GN=BAD1 PE=1 SV=1//5.84001e-12
Acc08854.1	Acc08854	protein_coding	LG8	12.6832	20.9087	0.588833	3.66053	0.296927	-4.38619	-1.93556	-//-
Acc08905.1	Acc08905	protein_coding	LG8	1.51141	10.3791	1.2608	0.884406	2.34506	-0.24937	-0.918384	gnl|BL_ORD_ID|143194 sp|Q8LAU9|GATA1_ARATH GATA transcription factor 1 OS=Arabidopsis thaliana OX=3702 GN=GATA1 PE=2 SV=2//1.91158e-42
Acc08921.1	Acc08921	protein_coding	LG8	7.87139	2.82904	2.43751	2.06965	-1.89751	-1.67326	-2.12836	-//-
Acc08945.1	Acc08945	protein_coding	LG8	2.2819	12.8178	8.09513	7.37152	2.06349	1.84159	1.54533	gnl|BL_ORD_ID|111899 sp|F4JSE7|EDR2_ARATH Protein ENHANCED DISEASE RESISTANCE 2 OS=Arabidopsis thaliana OX=3702 GN=EDR2 PE=2 SV=1//8.71549e-45
Acc08947.1	Acc08947	protein_coding	LG8	0.940997	7.97763	6.4556	3.83645	2.64561	2.77983	1.87107	gnl|BL_ORD_ID|41407 sp|Q96288|BBX24_ARATH B-box zinc finger protein 24 OS=Arabidopsis thaliana OX=3702 GN=BBX24 PE=1 SV=1//1.26219e-82
Acc08951.1	Acc08951	protein_coding	LG8	0.709655	23.1107	0.804326	0.752415	4.57041	0.17387	-0.0865936	gnl|BL_ORD_ID|68623 sp|O22845|CML5_ARATH Calmodulin-like protein 5 OS=Arabidopsis thaliana OX=3702 GN=CML5 PE=2 SV=2//1.26297e-83
Acc08970.1	Acc08970	protein_coding	LG8	0	7.67385	1.54076	14.4241	12.2866	10.2421	13.5829	gnl|BL_ORD_ID|63513 sp|P48387|CHS2_CAMSI Chalcone synthase 2 OS=Camellia sinensis OX=4442 GN=CHS2 PE=2 SV=1//0
Acc08972.1	Acc08972	protein_coding	LG8	2.98224	20.009	5.78648	16.0207	2.31919	0.970931	2.27866	gnl|BL_ORD_ID|429634 sp|Q8L730|SDI2_ARATH Protein SULFUR DEFICIENCY-INDUCED 2 OS=Arabidopsis thaliana OX=3702 GN=At1g04770 PE=2 SV=1//2.81273e-131
Acc08975.1	Acc08975	protein_coding	LG8	4.66866	23.9293	18.9357	18.6969	1.93254	2.03541	1.85604	gnl|BL_ORD_ID|429637 sp|Q9M2S6|SDIR1_ARATH E3 ubiquitin-protein ligase SDIR1 OS=Arabidopsis thaliana OX=3702 GN=SDIR1 PE=1 SV=1//5.32997e-17
Acc08983.1	Acc08983	protein_coding	LG8	6.66852	3.82579	2.6358	1.08377	-1.22264	-1.31792	-2.76065	gnl|BL_ORD_ID|348110 sp|Q9SQ56|RGGA_TOBAC RGG repeats nuclear RNA binding protein A (Fragment) OS=Nicotiana tabacum OX=4097 GN=RggA PE=2 SV=1//7.63294e-55
Acc09005.1	Acc09005	protein_coding	LG8	19.064	5.07948	6.02481	3.72906	-2.32542	-1.64227	-2.49473	-//-
Acc09014.1	Acc09014	protein_coding	LG8	126.488	658.737	435.08	654.824	2.03964	1.89335	2.29194	gnl|BL_ORD_ID|31770 sp|Q8VYK7|ATG8F_ARATH Autophagy-related protein 8f OS=Arabidopsis thaliana OX=3702 GN=ATG8F PE=1 SV=1//1.26421e-68
Acc09032.1	Acc09032	protein_coding	LG8	10.0835	3.2686	3.10238	3.27305	-2.04701	-1.68161	-1.76724	gnl|BL_ORD_ID|474193 sp|Q43848|TKTC_SOLTU Transketolase, chloroplastic OS=Solanum tuberosum OX=4113 PE=2 SV=1//0
Acc09053.1	Acc09053	protein_coding	LG8	3.77334	17.6745	15.3336	15.6479	1.80417	2.04015	1.90828	gnl|BL_ORD_ID|335371 sp|Q9ZVI3|QKIL3_ARATH KH domain-containing protein At2g38610 OS=Arabidopsis thaliana OX=3702 GN=At2g38610 PE=1 SV=1//5.46996e-136
Acc09057.1	Acc09057	protein_coding	LG8	0.927257	5.99798	3.6673	4.64156	2.26461	1.9946	2.17435	gnl|BL_ORD_ID|396821 sp|Q682S0|RPT2_ARATH Root phototropism protein 2 OS=Arabidopsis thaliana OX=3702 GN=RPT2 PE=1 SV=2//0
Acc09058.1	Acc09058	protein_coding	LG8	11.6188	2.70002	4.27372	3.6551	-2.52644	-1.42466	-1.80863	gnl|BL_ORD_ID|68547 sp|Q8RZB5|CML10_ORYSJ Probable calcium-binding protein CML10 OS=Oryza sativa subsp. japonica OX=39947 GN=CML10 PE=2 SV=1//1.58163e-19
Acc09090.1	Acc09090	protein_coding	LG8	14.5331	54.7439	54.9361	78.0224	1.48926	1.93473	2.27983	gnl|BL_ORD_ID|500061 sp|Q9LDX3|UTR4_ARATH UDP-galactose/UDP-glucose transporter 4 OS=Arabidopsis thaliana OX=3702 GN=UTR4 PE=2 SV=1//0
Acc09093.1	Acc09093	protein_coding	LG8	8.24203	3.18695	4.80448	1.23171	-1.7924	-0.762219	-2.88046	gnl|BL_ORD_ID|326284 sp|Q8GWV5|PUB3_ARATH U-box domain-containing protein 3 OS=Arabidopsis thaliana OX=3702 GN=PUB3 PE=2 SV=2//1.46518e-15
Acc09100.1	Acc09100	protein_coding	LG8	3.7964	1.26046	1.0289	0.580579	-2.01349	-1.85709	-2.84182	gnl|BL_ORD_ID|208633 sp|Q96287|KSG8_ARATH Shaggy-related protein kinase theta OS=Arabidopsis thaliana OX=3702 GN=ASK8 PE=2 SV=3//0
Acc09106.1	Acc09106	protein_coding	LG8	5.74632	41.5232	45.1297	24.8091	2.42955	2.98978	1.96567	gnl|BL_ORD_ID|429705 sp|Q9M2E2|SDR1_ARATH (+)-neomenthol dehydrogenase OS=Arabidopsis thaliana OX=3702 GN=SDR1 PE=1 SV=1//4.65615e-122
Acc09117.1	Acc09117	protein_coding	LG8	121.105	67.8801	19.2744	28.0446	-1.24979	-2.60993	-2.25522	-//-
Acc09118.1	Acc09118	protein_coding	LG8	0.850091	8.13906	8.34577	14.3532	2.83116	3.30735	3.92876	gnl|BL_ORD_ID|480038 sp|F4HSD5|TRM32_ARATH Protein TRM32 OS=Arabidopsis thaliana OX=3702 GN=TRM32 PE=2 SV=1//1.64409e-10
Acc09132.1	Acc09132	protein_coding	LG8	2.50606	8.46787	10.0883	11.105	1.3321	2.02551	2.00273	gnl|BL_ORD_ID|12371 sp|O80834|AHL9_ARATH AT-hook motif nuclear-localized protein 9 OS=Arabidopsis thaliana OX=3702 GN=AHL9 PE=2 SV=1//4.53912e-55
Acc09140.1	Acc09140	protein_coding	LG8	1.12926	3.39009	0.159021	0.221001	1.15422	-2.80194	-2.49559	gnl|BL_ORD_ID|157823 sp|Q9LMM0|GPAT4_ARATH Glycerol-3-phosphate 2-O-acyltransferase 4 OS=Arabidopsis thaliana OX=3702 GN=GPAT4 PE=1 SV=1//0
Acc09141.1	Acc09141	protein_coding	LG8	0.659426	5.77186	1.98858	2.93904	2.70142	1.60468	2.00855	gnl|BL_ORD_ID|17512 sp|Q8GX78|ANTR2_ARATH Ascorbate transporter, chloroplastic OS=Arabidopsis thaliana OX=3702 GN=PHT4;4 PE=1 SV=1//0
Acc09152.1	Acc09152	protein_coding	LG8	5.38561	2.8551	2.27659	1.35321	-1.32942	-1.22403	-2.12777	gnl|BL_ORD_ID|348538 sp|Q9SUS5|RHA1B_ARATH E3 ubiquitin-protein ligase RHA1B OS=Arabidopsis thaliana OX=3702 GN=RHA1B PE=2 SV=1//3.33817e-16
Acc09163.1	Acc09163	protein_coding	LG8	2.52933	12.923	7.39886	16.8269	1.92411	1.56018	2.58305	gnl|BL_ORD_ID|172686 sp|O03982|HIP39_ARATH Heavy metal-associated isoprenylated plant protein 39 OS=Arabidopsis thaliana OX=3702 GN=HIPP39 PE=2 SV=1//4.15421e-15
Acc09168.1	Acc09168	protein_coding	LG8	6.21457	3.46711	2.40766	1.33905	-1.20032	-1.36552	-2.41749	gnl|BL_ORD_ID|305511 sp|P46547|PIP_AERSO Proline iminopeptidase OS=Aeromonas sobria OX=646 GN=pip PE=1 SV=3//3.99979e-113
Acc09169.1	Acc09169	protein_coding	LG8	2.59953	0.856382	1.00056	0.975062	-2.00847	-1.3602	-1.55344	gnl|BL_ORD_ID|385924 sp|Q5RBU2|RM46_PONAB 39S ribosomal protein L46, mitochondrial OS=Pongo abelii OX=9601 GN=MRPL46 PE=2 SV=1//1.95678e-09
Acc09173.1	Acc09173	protein_coding	LG8	0.965702	19.2932	12.3545	10.8576	3.87711	3.6742	3.32807	gnl|BL_ORD_ID|436437 sp|Q43469|SLD1_HELAN Delta(8)-fatty-acid desaturase OS=Helianthus annuus OX=4232 GN=sld1 PE=1 SV=1//1.15508e-114
Acc09174.1	Acc09174	protein_coding	LG8	1.45223	26.6357	15.9493	15.7925	3.76871	3.46962	3.29384	gnl|BL_ORD_ID|436437 sp|Q43469|SLD1_HELAN Delta(8)-fatty-acid desaturase OS=Helianthus annuus OX=4232 GN=sld1 PE=1 SV=1//0
Acc09181.1	Acc09181	protein_coding	LG8	1.84088	16.5583	24.1491	37.083	2.73804	3.72272	4.18029	gnl|BL_ORD_ID|129368 sp|Q9M310|FBK77_ARATH F-box/kelch-repeat protein At3g61590 OS=Arabidopsis thaliana OX=3702 GN=At3g61590 PE=1 SV=1//0
Acc09182.1	Acc09182	protein_coding	LG8	1.76033	0.511575	1.14739	1.74645	-2.20243	-0.597113	-0.155779	gnl|BL_ORD_ID|531743 sp|Q66GQ2|Y5162_ARATH Uncharacterized protein At5g41620 OS=Arabidopsis thaliana OX=3702 GN=At5g41620 PE=2 SV=2//2.58538e-113
Acc09184.1	Acc09184	protein_coding	LG8	6.17284	24.3671	17.0679	27.9408	1.55585	1.48294	2.03272	gnl|BL_ORD_ID|310139 sp|Q9FPW6|POB1_ARATH BTB/POZ domain-containing protein POB1 OS=Arabidopsis thaliana OX=3702 GN=POB1 PE=1 SV=2//0
Acc09186.1	Acc09186	protein_coding	LG8	8.81223	2.96909	1.09813	0.89811	-1.98645	-2.97952	-3.42484	-//-
Acc09192.1	Acc09192	protein_coding	LG8	49.9769	285.686	107.116	165.109	2.09113	1.11659	1.57965	gnl|BL_ORD_ID|491734 sp|P35133|UBC10_ARATH Ubiquitin-conjugating enzyme E2 10 OS=Arabidopsis thaliana OX=3702 GN=UBC10 PE=1 SV=1//9.15714e-102
Acc09204.1	Acc09204	protein_coding	LG8	4.47769	6.58505	1.19206	0.950239	0.130212	-1.88575	-2.37369	gnl|BL_ORD_ID|510422 sp|Q9FL62|WRK30_ARATH Probable WRKY transcription factor 30 OS=Arabidopsis thaliana OX=3702 GN=WRKY30 PE=2 SV=1//1.51441e-42
Acc09213.1	Acc09213	protein_coding	LG8	2.84989	1.86162	1.16437	0.64503	-1.03938	-1.27421	-2.28824	gnl|BL_ORD_ID|348469 sp|Q9FFQ1|RH31_ARATH DEAD-box ATP-dependent RNA helicase 31 OS=Arabidopsis thaliana OX=3702 GN=RH31 PE=2 SV=2//4.62231e-11
Acc09223.1	Acc09223	protein_coding	LG8	3.94404	1.83485	0.98023	1.02804	-1.5281	-1.99183	-2.08346	-//-
Acc09228.1	Acc09228	protein_coding	LG8	1.15114	3.64548	2.36883	6.03789	1.23966	1.05487	2.23788	-//-
Acc09250.1	Acc09250	protein_coding	LG8	0.478681	4.84833	7.22726	8.37509	2.91255	3.92994	3.98155	gnl|BL_ORD_ID|219294 sp|F4JCX9|LNK2_ARATH Protein LNK2 OS=Arabidopsis thaliana OX=3702 GN=LNK2 PE=1 SV=1//7.2386e-12
Acc09251.1	Acc09251	protein_coding	LG8	0.138299	4.9682	7.44161	5.28092	4.57228	5.59361	4.94189	gnl|BL_ORD_ID|219294 sp|F4JCX9|LNK2_ARATH Protein LNK2 OS=Arabidopsis thaliana OX=3702 GN=LNK2 PE=1 SV=1//4.23332e-19
Acc09272.1	Acc09272	protein_coding	LG8	0.066748	8.47121	1.61469	4.49081	6.51761	4.57032	5.88272	gnl|BL_ORD_ID|65272 sp|Q9LY71|CKX6_ARATH Cytokinin dehydrogenase 6 OS=Arabidopsis thaliana OX=3702 GN=CKX6 PE=2 SV=2//0
Acc09277.1	Acc09277	protein_coding	LG8	2.19934	0.822466	0.8589	0.4145	-1.83944	-1.32578	-2.54757	gnl|BL_ORD_ID|47808 sp|Q8GTS2|BZP23_ARATH Basic leucine zipper 23 OS=Arabidopsis thaliana OX=3702 GN=BZIP23 PE=2 SV=1//2.32981e-45
Acc09293.1	Acc09293	protein_coding	LG8	0.923374	8.07177	0.820983	1.13427	2.6885	-0.154685	0.146837	-//-
Acc09295.1	Acc09295	protein_coding	LG8	20.0979	70.5177	82.9312	51.0843	1.38659	2.06108	1.2012	gnl|BL_ORD_ID|138905 sp|P80680|FTRV_MAIZE Ferredoxin-thioredoxin reductase, variable chain OS=Zea mays OX=4577 PE=1 SV=1//4.74898e-20
Acc09299.1	Acc09299	protein_coding	LG8	1.96133	1.00185	0.76973	0.456153	-1.40124	-1.31375	-2.20654	-//-
Acc09306.1	Acc09306	protein_coding	LG8	0.598834	4.70535	1.35934	2.54244	2.54011	1.18941	1.93332	gnl|BL_ORD_ID|108030 sp|Q9SFB0|DTX43_ARATH Protein DETOXIFICATION 43 OS=Arabidopsis thaliana OX=3702 GN=DTX43 PE=1 SV=1//0
Acc09310.1	Acc09310	protein_coding	LG8	5.53539	2.0324	2.17186	1.43717	-1.86194	-1.33762	-2.07515	-//-
Acc09313.1	Acc09313	protein_coding	LG8	0.626394	6.78315	1.4387	0.530737	3.00355	1.20698	-0.382811	-//-
Acc09318.1	Acc09318	protein_coding	LG8	0.1978	2.95402	0.943348	2.96697	3.43528	2.23953	3.724	gnl|BL_ORD_ID|427659 sp|Q54XK2|SC61A_DICDI Protein transport protein Sec61 subunit alpha OS=Dictyostelium discoideum OX=44689 GN=sec61a PE=3 SV=1//2.52781e-154
Acc09319.1	Acc09319	protein_coding	LG8	0.546414	1.10659	0.989527	2.65004	0.595507	0.877755	2.13103	gnl|BL_ORD_ID|43216 sp|Q66GR3|BH130_ARATH Transcription factor bHLH130 OS=Arabidopsis thaliana OX=3702 GN=BHLH130 PE=1 SV=1//1.24571e-52
Acc09324.1	Acc09324	protein_coding	LG8	6.34485	1.78941	2.34619	1.20596	-2.23776	-1.41085	-2.52466	gnl|BL_ORD_ID|399750 sp|P82277|RRP2_SPIOL 30S ribosomal protein 2, chloroplastic OS=Spinacia oleracea OX=3562 GN=PSRP2 PE=1 SV=1//3.60308e-83
Acc09327.1	Acc09327	protein_coding	LG8	1.42382	14.6356	3.32948	8.13291	2.93652	1.24252	2.36933	gnl|BL_ORD_ID|87186 sp|Q6F8G6|CYSG_ACIAD Siroheme synthase OS=Acinetobacter baylyi (strain ATCC 33305 / BD413 / ADP1) OX=62977 GN=cysG PE=3 SV=1//3.9973e-65
Acc09328.1	Acc09328	protein_coding	LG8	0.076609	5.4839	0.247345	0.100366	5.62018	1.62989	0.17936	gnl|BL_ORD_ID|285283 sp|O64884|OFT20_ARATH O-fucosyltransferase 20 OS=Arabidopsis thaliana OX=3702 GN=OFUT20 PE=1 SV=1//0
Acc09329.1	Acc09329	protein_coding	LG8	0	5.75937	5.56062	31.9585	10.998	11.2137	13.8522	gnl|BL_ORD_ID|171529 sp|P02877|HEVE_HEVBR Pro-hevein OS=Hevea brasiliensis OX=3981 GN=HEV1 PE=1 SV=2//7.76337e-85
Acc09335.1	Acc09335	protein_coding	LG8	0	0.346835	1.10667	2.87119	8.01753	9.93645	11.4289	gnl|BL_ORD_ID|505021 sp|A2SY66|VICHY_VICSN Vicianin hydrolase (Fragment) OS=Vicia sativa subsp. nigra OX=3909 PE=1 SV=1//8.72626e-160
Acc09379.1	Acc09379	protein_coding	LG8	6.88946	13.4419	8.11791	31.5411	0.541284	0.254794	2.0501	gnl|BL_ORD_ID|512110 sp|Q38908|XTH30_ARATH Probable xyloglucan endotransglucosylase/hydrolase protein 30 OS=Arabidopsis thaliana OX=3702 GN=XTH30 PE=2 SV=2//1.88384e-151
Acc09382.1	Acc09382	protein_coding	LG8	4.98298	0.664462	0.082989	0.155841	-3.31637	-5.84216	-5.07383	gnl|BL_ORD_ID|31984 sp|Q9LF64|ATL52_ARATH RING-H2 finger protein ATL52 OS=Arabidopsis thaliana OX=3702 GN=ATL52 PE=2 SV=1//7.63692e-73
Acc09385.1	Acc09385	protein_coding	LG8	15.6398	9.31907	6.70107	3.57309	-1.12002	-1.21903	-2.16664	gnl|BL_ORD_ID|301181 sp|Q41140|PFPA_RICCO Pyrophosphate--fructose 6-phosphate 1-phosphotransferase subunit alpha OS=Ricinus communis OX=3988 GN=PFP-ALPHA PE=3 SV=1//5.67782e-16
Acc09391.1	Acc09391	protein_coding	LG8	2.64641	6.04098	12.3805	16.4885	0.427962	2.10214	1.30234	-//-
Acc09392.1	Acc09392	protein_coding	LG8	0.016874	8.66075	15.4693	20.1362	7.94548	9.21616	9.44493	gnl|BL_ORD_ID|326015 sp|Q9LQL2|PTR14_ARATH Protein NRT1/ PTR FAMILY 7.3 OS=Arabidopsis thaliana OX=3702 GN=NPF7.3 PE=1 SV=2//0
Acc09412.1	Acc09412	protein_coding	LG8	0.713726	4.12388	0.728797	0.302203	2.05838	0.0216266	-1.40373	-//-
Acc09431.1	Acc09431	protein_coding	LG8	2.21278	1.92184	0.301175	0.298531	-0.631875	-2.81546	-3.02001	-//-
Acc09459.1	Acc09459	protein_coding	LG8	0.190171	6.79974	18.5352	6.54104	4.69568	6.57661	4.91799	gnl|BL_ORD_ID|12390 sp|Q9ZNV9|AHP1_ARATH Histidine-containing phosphotransfer protein 1 OS=Arabidopsis thaliana OX=3702 GN=AHP1 PE=1 SV=1//4.31755e-56
Acc09482.1	Acc09482	protein_coding	LG8	0.102391	9.6629	0	0	6.07655	-5.412	-5.6858	gnl|BL_ORD_ID|494514 sp|P59833|UGPI3_ARATH Uncharacterized GPI-anchored protein At5g19250 OS=Arabidopsis thaliana OX=3702 GN=At5g19250 PE=1 SV=1//4.31548e-49
Acc09484.1	Acc09484	protein_coding	LG8	0.330053	8.28316	2.936	11.6235	4.14652	3.08868	4.91336	gnl|BL_ORD_ID|56404 sp|Q75HV0|CCP31_ORYSJ Cyclin-P3-1 OS=Oryza sativa subsp. japonica OX=39947 GN=CYCP3-1 PE=3 SV=1//8.90712e-67
Acc09498.1	Acc09498	protein_coding	LG8	3.74003	0.767946	0.671709	0.387996	-2.70093	-2.45502	-3.39883	gnl|BL_ORD_ID|502144 sp|Q8S9K3|VAR3_ARATH Zinc finger protein VAR3, chloroplastic OS=Arabidopsis thaliana OX=3702 GN=VAR3 PE=1 SV=2//1.1853e-31
Acc09512.1	Acc09512	protein_coding	LG8	0.105198	0.227168	2.79015	8.91241	0.568059	4.60308	6.11978	gnl|BL_ORD_ID|195059 sp|Q9SF32|IQD1_ARATH Protein IQ-DOMAIN 1 OS=Arabidopsis thaliana OX=3702 GN=IQD1 PE=1 SV=1//3.23173e-31
Acc09541.1	Acc09541	protein_coding	LG8	4.98832	1.83883	1.51341	0.946049	-1.85981	-1.7044	-2.54312	gnl|BL_ORD_ID|385412 sp|F4HWL3|RLP4_ARATH Receptor-like protein 4 OS=Arabidopsis thaliana OX=3702 GN=RLP4 PE=2 SV=1//0
Acc09562.1	Acc09562	protein_coding	LG8	4.27129	0.37756	0.402859	0.363296	-3.89993	-3.37374	-3.68828	gnl|BL_ORD_ID|62555 sp|Q94AN2|CHER1_ARATH Choline transporter protein 1 OS=Arabidopsis thaliana OX=3702 GN=CHER1 PE=1 SV=1//0
Acc09565.1	Acc09565	protein_coding	LG8	11.6582	2.93586	5.55366	4.80869	-2.41024	-1.05281	-1.42042	gnl|BL_ORD_ID|12967 sp|Q9M022|AIRP2_ARATH E3 ubiquitin-protein ligase AIRP2 OS=Arabidopsis thaliana OX=3702 GN=AIRP2 PE=1 SV=1//2.26893e-110
Acc09579.1	Acc09579	protein_coding	LG8	2.55991	11.8627	8.22323	14.2794	1.78663	1.69962	2.33293	gnl|BL_ORD_ID|260393 sp|Q8GY42|NAC25_ARATH NAC transcription factor 25 OS=Arabidopsis thaliana OX=3702 GN=NAC025 PE=2 SV=1//7.01605e-100
Acc09588.1	Acc09588	protein_coding	LG8	0.467902	4.23884	1.83914	4.95469	2.78866	2.06699	3.3095	-//-
Acc09590.1	Acc09590	protein_coding	LG8	32.3374	6.25123	12.7271	21.2557	-2.7937	-1.32777	-0.749254	gnl|BL_ORD_ID|105151 sp|Q38945|DPNPH_ARATH PAP-specific phosphatase HAL2-like OS=Arabidopsis thaliana OX=3702 GN=AHL PE=2 SV=1//1.01592e-173
Acc09593.1	Acc09593	protein_coding	LG8	13.6307	5.99752	8.13219	3.02338	-1.6054	-0.727879	-2.31218	gnl|BL_ORD_ID|335403 sp|Q53FA7|QORX_HUMAN Quinone oxidoreductase PIG3 OS=Homo sapiens OX=9606 GN=TP53I3 PE=1 SV=2//4.71783e-61
Acc09596.1	Acc09596	protein_coding	LG8	14.4616	86.0706	39.682	58.7287	2.14872	1.47236	1.8768	gnl|BL_ORD_ID|11758 sp|Q9FL69|AGD5_ARATH Probable ADP-ribosylation factor GTPase-activating protein AGD5 OS=Arabidopsis thaliana OX=3702 GN=AGD5 PE=1 SV=1//3.11151e-117
Acc09610.1	Acc09610	protein_coding	LG8	9.01738	30.7957	44.228	29.4007	1.34699	2.30987	1.55967	gnl|BL_ORD_ID|264905 sp|Q94BV7|NDB2_ARATH External alternative NAD(P)H-ubiquinone oxidoreductase B2, mitochondrial OS=Arabidopsis thaliana OX=3702 GN=NDB2 PE=1 SV=1//0
Acc09629.1	Acc09629	protein_coding	LG8	1.11391	33.0908	6.50674	21.0701	4.49426	2.59064	4.10008	-//-
Acc09636.1	Acc09636	protein_coding	LG8	0.17093	1.80989	1.03203	1.52403	2.83201	2.45978	2.8527	gnl|BL_ORD_ID|78325 sp|Q8GYA4|CRK10_ARATH Cysteine-rich receptor-like protein kinase 10 OS=Arabidopsis thaliana OX=3702 GN=CRK10 PE=1 SV=3//1.50431e-70
Acc09639.1	Acc09639	protein_coding	LG8	0.457679	0.691992	1.15192	4.65996	0.158106	1.32354	3.17463	gnl|BL_ORD_ID|17446 sp|D7U6G6|ANRPN_VITVI Anthocyanidin reductase ((2S)-flavan-3-ol-forming) OS=Vitis vinifera OX=29760 GN=ANR PE=3 SV=1//0
Acc09645.1	Acc09645	protein_coding	LG8	3.66835	1.79596	1.45473	0.971394	-1.4539	-1.30936	-2.05276	gnl|BL_ORD_ID|311698 sp|Q9LK57|PP226_ARATH Pentatricopeptide repeat-containing protein At3g13160, mitochondrial OS=Arabidopsis thaliana OX=3702 GN=At3g13160 PE=1 SV=1//5.85032e-133
Acc09653.1	Acc09653	protein_coding	LG8	2.39519	1.11842	0.551918	0.321623	-1.5229	-2.09236	-3.01989	-//-
Acc09662.1	Acc09662	protein_coding	LG8	2.92274	1.86902	0.640575	0.959159	-1.06639	-2.17032	-1.7543	gnl|BL_ORD_ID|527973 sp|Q94BY1|Y3515_ARATH Uncharacterized protein At3g52155, chloroplastic OS=Arabidopsis thaliana OX=3702 GN=At3g52155 PE=2 SV=1//5.84422e-91
Acc09671.1	Acc09671	protein_coding	LG8	16.1339	9.40837	7.18184	4.09771	-1.2017	-1.14978	-2.11917	gnl|BL_ORD_ID|469760 sp|Q9FIK7|THIC2_ARATH Probable acetyl-CoA acetyltransferase, cytosolic 2 OS=Arabidopsis thaliana OX=3702 GN=At5g47720 PE=2 SV=1//0
Acc09681.1	Acc09681	protein_coding	LG8	0.096143	10.5807	0.481703	0.905254	6.33717	2.34877	3.07494	gnl|BL_ORD_ID|427034 sp|Q42588|SAT1_ARATH Serine acetyltransferase 1, chloroplastic OS=Arabidopsis thaliana OX=3702 GN=SAT1 PE=1 SV=2//3.41865e-123
Acc09683.1	Acc09683	protein_coding	LG8	1.51593	8.03102	7.90649	11.1012	1.97912	2.39833	2.72504	gnl|BL_ORD_ID|80207 sp|A7R385|CSPLC_VITVI CASP-like protein 2B1 OS=Vitis vinifera OX=29760 GN=GSVIVT00013502001 PE=2 SV=1//4.75647e-112
Acc09686.1	Acc09686	protein_coding	LG8	1.10088	15.0491	2.95893	4.45435	3.34535	1.44372	1.87006	gnl|BL_ORD_ID|100229 sp|Q9ZSA7|DLO2_ARATH Protein DMR6-LIKE OXYGENASE 2 OS=Arabidopsis thaliana OX=3702 GN=DLO2 PE=2 SV=1//1.59378e-53
Acc09689.1	Acc09689	protein_coding	LG8	9.71347	3.01133	4.69325	4.37743	-2.11284	-1.03203	-1.29432	gnl|BL_ORD_ID|193906 sp|O23492|INT4_ARATH Inositol transporter 4 OS=Arabidopsis thaliana OX=3702 GN=INT4 PE=1 SV=1//0
Acc09700.1	Acc09700	protein_coding	LG8	0.508435	10.0786	6.40421	3.18815	3.83616	3.62204	2.46191	-//-
Acc09715.1	Acc09715	protein_coding	LG8	0.136236	7.42092	4.71781	4.51407	5.28531	5.07139	4.84838	gnl|BL_ORD_ID|73663 sp|P43254|COP1_ARATH E3 ubiquitin-protein ligase COP1 OS=Arabidopsis thaliana OX=3702 GN=COP1 PE=1 SV=2//0
Acc09716.1	Acc09716	protein_coding	LG8	4.56064	1.47919	1.32843	1.50465	-2.04398	-1.75935	-1.74299	gnl|BL_ORD_ID|303995 sp|O48802|PHOX2_ARATH Protein CLMP1 OS=Arabidopsis thaliana OX=3702 GN=CLMP1 PE=1 SV=1//0
Acc09717.1	Acc09717	protein_coding	LG8	2.71089	95.7906	91.6775	231.51	4.71149	5.08883	6.26421	gnl|BL_ORD_ID|5851 sp|P31237|ACCO_ACTDE 1-aminocyclopropane-1-carboxylate oxidase OS=Actinidia deliciosa OX=3627 GN=ACO PE=2 SV=1//0
Acc09720.1	Acc09720	protein_coding	LG8	5.03587	0.698255	1.03766	0.529042	-3.24291	-2.25374	-3.3936	gnl|BL_ORD_ID|110952 sp|F4JL28|EBS_ARATH Chromatin remodeling protein EBS OS=Arabidopsis thaliana OX=3702 GN=EBS PE=1 SV=1//5.28078e-120
Acc09743.1	Acc09743	protein_coding	LG8	0.792541	7.14006	1.92115	4.09155	2.72003	1.2693	2.19636	gnl|BL_ORD_ID|19211 sp|P92979|APR1_ARATH 5&apos;-adenylylsulfate reductase 1, chloroplastic OS=Arabidopsis thaliana OX=3702 GN=APR1 PE=1 SV=2//1.23355e-15
Acc09751.1	Acc09751	protein_coding	LG8	3.65542	0.486291	1.1301	0.227702	-3.32005	-1.65028	-3.97968	gnl|BL_ORD_ID|122544 sp|Q9LNI5|ETC1_ARATH MYB-like transcription factor ETC1 OS=Arabidopsis thaliana OX=3702 GN=ETC1 PE=2 SV=1//4.10708e-14
Acc09753.1	Acc09753	protein_coding	LG8	22.8064	18.2601	14.2106	6.27273	-0.744512	-0.665712	-2.00537	gnl|BL_ORD_ID|299369 sp|Q9SB81|PER42_ARATH Peroxidase 42 OS=Arabidopsis thaliana OX=3702 GN=PER42 PE=1 SV=2//0
Acc09755.1	Acc09755	protein_coding	LG8	9.10568	1.10121	5.60856	6.6046	-3.46511	-0.679281	-0.607476	-//-
Acc09769.1	Acc09769	protein_coding	LG9	116.789	73.1177	9.77886	11.268	-1.0992	-3.56025	-3.51766	gnl|BL_ORD_ID|52247 sp|P38605|CAS1_ARATH Cycloartenol synthase OS=Arabidopsis thaliana OX=3702 GN=CAS1 PE=1 SV=2//0
Acc09770.1	Acc09770	protein_coding	LG9	70.5998	35.0935	13.967	12.1176	-1.43212	-2.32042	-2.68622	gnl|BL_ORD_ID|52274 sp|O82139|CAS1_PANGI Cycloartenol Synthase OS=Panax ginseng OX=4054 GN=OSCPNX1 PE=1 SV=1//0
Acc09780.1	Acc09780	protein_coding	LG9	0.611791	7.39865	8.88879	3.07464	3.14347	3.84869	2.15625	gnl|BL_ORD_ID|512101 sp|Q38910|XTH23_ARATH Probable xyloglucan endotransglucosylase/hydrolase protein 23 OS=Arabidopsis thaliana OX=3702 GN=XTH23 PE=2 SV=1//2.36412e-143
Acc09785.1	Acc09785	protein_coding	LG9	38.3041	60.2017	169.864	285.697	0.228678	2.1657	2.75473	gnl|BL_ORD_ID|4655 sp|Q9SZR1|ACA10_ARATH Calcium-transporting ATPase 10, plasma membrane-type OS=Arabidopsis thaliana OX=3702 GN=ACA10 PE=1 SV=2//0
Acc09795.1	Acc09795	protein_coding	LG9	146.636	1022.43	722.463	846.636	2.80958	2.30347	2.38446	gnl|BL_ORD_ID|308441 sp|Q03194|PMA4_NICPL Plasma membrane ATPase 4 OS=Nicotiana plumbaginifolia OX=4092 GN=PMA4 PE=2 SV=1//0
Acc09813.1	Acc09813	protein_coding	LG9	0.87658	1.51235	4.11406	6.67367	0.495513	2.32502	2.78787	-//-
Acc09824.1	Acc09824	protein_coding	LG9	2.01147	1.07908	0.620485	0.503875	-1.32547	-1.66667	-2.13906	gnl|BL_ORD_ID|270281 sp|Q8RUF8|NILP3_ARATH Omega-amidase, chloroplastic OS=Arabidopsis thaliana OX=3702 GN=NLP3 PE=1 SV=1//7.54119e-126
Acc09851.1	Acc09851	protein_coding	LG9	145.583	10.28	13.8867	10.506	-4.24575	-3.37302	-3.93627	gnl|BL_ORD_ID|48250 sp|O82199|C3H20_ARATH Zinc finger CCCH domain-containing protein 20 OS=Arabidopsis thaliana OX=3702 GN=At2g19810 PE=2 SV=1//1.78624e-79
Acc09875.1	Acc09875	protein_coding	LG9	4.51942	1.09363	1.07569	0.85748	-2.46347	-2.05311	-2.54195	gnl|BL_ORD_ID|110198 sp|Q9FJU9|E1313_ARATH Glucan endo-1,3-beta-glucosidase 13 OS=Arabidopsis thaliana OX=3702 GN=At5g56590 PE=1 SV=1//0
Acc09914.1	Acc09914	protein_coding	LG9	0.781088	4.43186	2.43552	1.46771	2.06837	1.64723	0.759169	gnl|BL_ORD_ID|59859 sp|O22025|CFXQ_CYAM1 Protein CfxQ homolog OS=Cyanidioschyzon merolae (strain 10D) OX=280699 GN=cfxQ PE=3 SV=2//1.26528e-38
Acc09917.1	Acc09917	protein_coding	LG9	7.74171	0.420415	0.331176	0.240964	-4.59929	-4.50405	-5.12344	-//-
Acc09924.1	Acc09924	protein_coding	LG9	4.52816	2.84721	1.87951	1.11911	-1.09378	-1.24404	-2.14985	-//-
Acc09955.1	Acc09955	protein_coding	LG9	0.77464	116.189	124.851	69.372	6.77394	7.31777	6.31001	-//-
Acc09971.1	Acc09971	protein_coding	LG9	0.399734	5.70191	9.88064	34.9905	3.36945	4.59881	6.26191	gnl|BL_ORD_ID|41482 sp|Q07488|BCB1_ARATH Blue copper protein OS=Arabidopsis thaliana OX=3702 GN=BCB PE=1 SV=2//8.97624e-20
Acc09987.1	Acc09987	protein_coding	LG9	17.0583	1.53428	2.42494	3.13513	-3.89636	-2.79575	-2.58716	gnl|BL_ORD_ID|64556 sp|Q8W1D5|CIPKP_ARATH CBL-interacting serine/threonine-protein kinase 25 OS=Arabidopsis thaliana OX=3702 GN=CIPK25 PE=2 SV=1//0
Acc09996.1	Acc09996	protein_coding	LG9	0	9.86707	0.195806	0	10.8089	5.56212	--	-//-
Acc10009.1	Acc10009	protein_coding	LG9	4.23743	18.699	60.8794	90.136	1.7176	3.86105	4.26622	gnl|BL_ORD_ID|29261 sp|Q8S9J6|ASPA_ARATH Aspartyl protease family protein At5g10770 OS=Arabidopsis thaliana OX=3702 GN=At5g10770 PE=2 SV=1//1.95406e-161
Acc10015.1	Acc10015	protein_coding	LG9	2.30498	1.07779	0.730817	0.430588	-1.51611	-1.64101	-2.56359	gnl|BL_ORD_ID|148345 sp|Q9SW07|GDU2_ARATH Protein GLUTAMINE DUMPER 2 OS=Arabidopsis thaliana OX=3702 GN=GDU2 PE=2 SV=1//2.2828e-12
Acc10019.1	Acc10019	protein_coding	LG9	6.79735	48.7592	22.6111	28.5532	2.4383	1.80188	1.96136	gnl|BL_ORD_ID|500065 sp|Q94B65|UTR7_ARATH UDP-galactose/UDP-glucose transporter 7 OS=Arabidopsis thaliana OX=3702 GN=UTR7 PE=1 SV=1//1.26394e-47
Acc10020.1	Acc10020	protein_coding	LG9	2.05279	18.7696	8.29295	7.58021	2.76529	2.02763	1.73725	gnl|BL_ORD_ID|69275 sp|Q9SJA4|CNG14_ARATH Probable cyclic nucleotide-gated ion channel 14 OS=Arabidopsis thaliana OX=3702 GN=CNGC14 PE=2 SV=2//0
Acc10034.1	Acc10034	protein_coding	LG9	3.16925	0.921977	1.84028	1.5074	-2.18487	-0.764061	-1.2171	-//-
Acc10036.1	Acc10036	protein_coding	LG9	2.84058	9.54552	10.2939	13.284	1.32194	1.87128	2.07829	gnl|BL_ORD_ID|17518 sp|Q3E9A0|ANTR6_ARATH Probable anion transporter 6, chloroplastic OS=Arabidopsis thaliana OX=3702 GN=ANTR6 PE=2 SV=1//0
Acc10048.1	Acc10048	protein_coding	LG9	3.78552	56.3405	3.46521	3.31185	3.46187	-0.109313	-0.34407	-//-
Acc10049.1	Acc10049	protein_coding	LG9	0.730061	19.6383	0.989107	1.68403	4.23909	0.374347	0.915767	-//-
Acc10070.1	Acc10070	protein_coding	LG9	1.98618	13.044	10.2072	14.0926	2.29175	2.37801	2.68204	gnl|BL_ORD_ID|43160 sp|Q9ZUG9|BH066_ARATH Transcription factor bHLH66 OS=Arabidopsis thaliana OX=3702 GN=BHLH66 PE=1 SV=1//1.69232e-55
Acc10088.1	Acc10088	protein_coding	LG9	0.288678	0.782424	1.76043	2.29182	1.00859	2.61688	2.83919	gnl|BL_ORD_ID|259817 sp|Q9FG14|MYOB7_ARATH Myosin-binding protein 7 OS=Arabidopsis thaliana OX=3702 GN=MYOB7 PE=1 SV=1//1.66895e-21
Acc10101.1	Acc10101	protein_coding	LG9	2.05267	8.1546	6.96998	9.19171	1.56182	1.77555	2.01362	gnl|BL_ORD_ID|276191 sp|Q75K12|NT5D_DICDI 5&apos;-nucleotidase domain-containing protein DDB_G0275467 OS=Dictyostelium discoideum OX=44689 GN=DDB_G0275467 PE=3 SV=1//6.27352e-113
Acc10116.1	Acc10116	protein_coding	LG9	12.1427	3.06799	5.60257	6.05497	-2.40691	-1.09804	-1.14898	gnl|BL_ORD_ID|555073 sp|Q39261|ZFP2_ARATH Zinc finger protein 2 OS=Arabidopsis thaliana OX=3702 GN=ZFP2 PE=1 SV=1//1.98855e-22
Acc10121.1	Acc10121	protein_coding	LG9	3.08129	1.49497	1.11818	0.609386	-1.45879	-1.43988	-2.47527	gnl|BL_ORD_ID|10998 sp|Q8VC66|ADIP_MOUSE Afadin- and alpha-actinin-binding protein OS=Mus musculus OX=10090 GN=Ssx2ip PE=1 SV=1//7.37048e-26
Acc10131.1	Acc10131	protein_coding	LG9	0.442802	3.29347	2.47169	2.80001	2.22688	2.23249	2.55009	-//-
Acc10135.1	Acc10135	protein_coding	LG9	2.05733	15.264	4.06101	4.92924	2.46541	0.996012	1.11674	-//-
Acc10150.1	Acc10150	protein_coding	LG9	131.057	11.2752	41.2584	39.8571	-3.96116	-1.6504	-1.8614	gnl|BL_ORD_ID|129335 sp|O80582|FBK46_ARATH F-box/kelch-repeat protein At2g44130 OS=Arabidopsis thaliana OX=3702 GN=At2g44130 PE=2 SV=2//1.17028e-50
Acc10163.1	Acc10163	protein_coding	LG9	0.228833	9.94266	7.09124	7.76963	5.00167	4.94561	4.92839	gnl|BL_ORD_ID|466341 sp|Q9FG35|TBR_ARATH Protein trichome birefringence OS=Arabidopsis thaliana OX=3702 GN=TBR PE=1 SV=1//0
Acc10170.1	Acc10170	protein_coding	LG9	3.57682	27.3253	6.07397	10.9965	2.5062	0.778048	1.47251	gnl|BL_ORD_ID|9308 sp|O81221|ACT_GOSHI Actin OS=Gossypium hirsutum OX=3635 PE=3 SV=1//0
Acc10172.1	Acc10172	protein_coding	LG9	2.93814	1.09626	0.738208	0.400281	-1.84179	-1.95656	-3.00348	gnl|BL_ORD_ID|293075 sp|Q8S9M1|PAP13_ARATH Probable plastid-lipid-associated protein 13, chloroplastic OS=Arabidopsis thaliana OX=3702 GN=PAP13 PE=1 SV=2//4.99186e-126
Acc10173.1	Acc10173	protein_coding	LG9	4.22489	24.5814	15.977	19.869	2.11547	1.93459	2.08775	gnl|BL_ORD_ID|127581 sp|Q8GZC3|FAD2_VERFO Delta(12)-fatty-acid desaturase FAD2 OS=Vernicia fordii OX=73154 GN=FAD2 PE=1 SV=1//0
Acc10197.1	Acc10197	protein_coding	LG9	0.400689	6.24019	0.691634	3.38154	3.5235	0.797741	2.92078	gnl|BL_ORD_ID|163426 sp|A9RGD8|GT47A_PHYPA Probable glucuronosyltransferase 47 A OS=Physcomitrella patens subsp. patens OX=3218 GN=GT47A PE=2 SV=1//5.23713e-17
Acc10201.1	Acc10201	protein_coding	LG9	16.265	93.0317	77.6672	76.9056	2.09158	2.27174	2.09649	gnl|BL_ORD_ID|108029 sp|Q9SYD6|DTX42_ARATH Protein DETOXIFICATION 42 OS=Arabidopsis thaliana OX=3702 GN=DTX42 PE=2 SV=2//0
Acc10206.1	Acc10206	protein_coding	LG9	4.1714	27.7218	6.09042	8.3853	2.30644	0.562503	0.860895	gnl|BL_ORD_ID|426664 sp|Q0D5B9|SAP16_ORYSJ Zinc finger AN1 and C2H2 domain-containing stress-associated protein 16 OS=Oryza sativa subsp. japonica OX=39947 GN=SAP16 PE=2 SV=2//6.8247e-119
Acc10226.1	Acc10226	protein_coding	LG9	15.3745	88.5039	5.33416	2.04307	2.09988	-1.50817	-3.04988	gnl|BL_ORD_ID|68582 sp|P25070|CML24_ARATH Calcium-binding protein CML24 OS=Arabidopsis thaliana OX=3702 GN=CML24 PE=2 SV=2//7.96355e-09
Acc10237.1	Acc10237	protein_coding	LG9	4.88101	5.11064	0.79058	0.193832	-0.356062	-2.60501	-4.78614	-//-
Acc10240.1	Acc10240	protein_coding	LG9	4.87287	0.062481	0.1063	0.119428	-6.68182	-5.48847	-5.48545	gnl|BL_ORD_ID|41048 sp|O49545|BAME1_ARATH Leucine-rich repeat receptor-like serine/threonine-protein kinase BAM1 OS=Arabidopsis thaliana OX=3702 GN=BAM1 PE=1 SV=1//0
Acc10261.1	Acc10261	protein_coding	LG9	0.32516	0.529179	1.78031	2.47347	0.287833	2.43064	2.74629	-//-
Acc10274.1	Acc10274	protein_coding	LG9	16.9905	95.2328	8.004	15.5381	2.0629	-1.06913	-0.273043	gnl|BL_ORD_ID|4663 sp|O81108|ACA2_ARATH Calcium-transporting ATPase 2, plasma membrane-type OS=Arabidopsis thaliana OX=3702 GN=ACA2 PE=1 SV=1//0
Acc10280.1	Acc10280	protein_coding	LG9	11.2642	17.8514	35.9037	98.6605	0.240337	1.68908	2.98599	gnl|BL_ORD_ID|211234 sp|Q9SN23|LBD38_ARATH LOB domain-containing protein 38 OS=Arabidopsis thaliana OX=3702 GN=LBD38 PE=1 SV=1//6.12635e-76
Acc10290.1	Acc10290	protein_coding	LG9	2.29155	11.7753	10.578	13.413	1.92734	2.21352	2.39541	gnl|BL_ORD_ID|88307 sp|Q10J20|D14L_ORYSJ Probable esterase D14L OS=Oryza sativa subsp. japonica OX=39947 GN=D14L PE=1 SV=1//2.01332e-164
Acc10298.1	Acc10298	protein_coding	LG9	0.780461	2.87534	3.28183	4.16976	1.45014	2.08262	2.26626	gnl|BL_ORD_ID|48778 sp|Q6WNQ8|C81E8_MEDTR Cytochrome P450 81E8 OS=Medicago truncatula OX=3880 GN=CYP81E8 PE=2 SV=1//0
Acc10305.1	Acc10305	protein_coding	LG9	1.08365	4.7904	2.76943	5.5446	1.71503	1.36779	2.20628	gnl|BL_ORD_ID|129146 sp|Q9C626|FB37_ARATH F-box protein At1g47056 OS=Arabidopsis thaliana OX=3702 GN=At1g47056 PE=2 SV=1//0
Acc10315.1	Acc10315	protein_coding	LG9	0.613542	1.62128	2.06622	3.80715	0.97023	1.76226	2.48141	gnl|BL_ORD_ID|137652 sp|Q9SLN1|FPP7_ARATH Filament-like plant protein 7 OS=Arabidopsis thaliana OX=3702 GN=FPP7 PE=3 SV=2//7.83836e-174
Acc10319.1	Acc10319	protein_coding	LG9	1.02405	2.3308	2.63657	4.73958	0.763391	1.37468	2.0612	gnl|BL_ORD_ID|226646 sp|O80888|M3K17_ARATH Mitogen-activated protein kinase kinase kinase 17 OS=Arabidopsis thaliana OX=3702 GN=MAPKKK17 PE=1 SV=1//9.76137e-49
Acc10352.1	Acc10352	protein_coding	LG9	0.977059	6.0271	6.35009	10.4947	2.19719	2.71233	3.27606	gnl|BL_ORD_ID|306783 sp|O48723|PLP2_ARATH Patatin-like protein 2 OS=Arabidopsis thaliana OX=3702 GN=PLP2 PE=1 SV=1//3.61283e-138
Acc10354.1	Acc10354	protein_coding	LG9	5.31725	2.23159	0.991409	0.9638	-1.69197	-2.45302	-2.54813	gnl|BL_ORD_ID|171506 sp|Q5XET5|HESO1_ARATH Protein HESO1 OS=Arabidopsis thaliana OX=3702 GN=HESO1 PE=1 SV=1//9.56967e-36
Acc10358.1	Acc10358	protein_coding	LG9	1.64508	2.24752	5.4957	9.2905	0.0278222	1.75516	2.35078	gnl|BL_ORD_ID|125936 sp|Q7XJJ7|FAAH_ARATH Fatty acid amide hydrolase OS=Arabidopsis thaliana OX=3702 GN=FAAH PE=1 SV=1//1.16365e-150
Acc10375.1	Acc10375	protein_coding	LG9	0.162793	12.1352	0.718975	1.3185	5.7619	2.13568	2.84597	gnl|BL_ORD_ID|29212 sp|Q00624|ASOL_BRANA L-ascorbate oxidase homolog OS=Brassica napus OX=3708 GN=Bp10 PE=2 SV=1//0
Acc10376.1	Acc10376	protein_coding	LG9	0.352515	6.01369	0.049805	0	3.60658	-2.79403	-7.66462	gnl|BL_ORD_ID|422028 sp|O64837|RTNLM_ARATH Reticulon-like protein B13 OS=Arabidopsis thaliana OX=3702 GN=RTNLB13 PE=2 SV=1//1.48211e-37
Acc10377.1	Acc10377	protein_coding	LG9	3.75842	2.08896	0.816036	0.957964	-1.26857	-2.18465	-2.1163	gnl|BL_ORD_ID|106650 sp|Q9FKZ1|DRL42_ARATH Probable disease resistance protein At5g66900 OS=Arabidopsis thaliana OX=3702 GN=At5g66900 PE=3 SV=1//1.81131e-175
Acc10379.1	Acc10379	protein_coding	LG9	0.592128	3.29791	0.876912	0.532841	2.03331	0.567551	-0.300912	gnl|BL_ORD_ID|211232 sp|Q9FKZ3|LBD36_ARATH LOB domain-containing protein 36 OS=Arabidopsis thaliana OX=3702 GN=LBD36 PE=2 SV=1//1.42391e-82
Acc10385.1	Acc10385	protein_coding	LG9	6.03441	1.64447	2.33672	3.00614	-2.4099	-1.40342	-1.23124	gnl|BL_ORD_ID|506678 sp|Q55FG3|VP13C_DICDI Putative vacuolar protein sorting-associated protein 13C OS=Dictyostelium discoideum OX=44689 GN=tipC PE=3 SV=1//1.00991e-07
Acc10422.1	Acc10422	protein_coding	LG9	11.3283	3.7447	0.292339	0.585866	-2.01944	-5.25258	-4.41242	gnl|BL_ORD_ID|42701 sp|Q9SCV9|BGAL3_ARATH Beta-galactosidase 3 OS=Arabidopsis thaliana OX=3702 GN=BGAL3 PE=2 SV=1//0
Acc10427.1	Acc10427	protein_coding	LG2	0.236769	2.38964	1.8443	1.70645	2.89615	2.96013	2.6915	gnl|BL_ORD_ID|128896 sp|Q8RY82|FB121_ARATH F-box protein At2g32560 OS=Arabidopsis thaliana OX=3702 GN=At2g32560 PE=2 SV=1//1.20986e-122
Acc10469.1	Acc10469	protein_coding	LG9	2.88587	1.43153	0.694959	0.292013	-1.43211	-2.01906	-3.43632	-//-
Acc10472.1	Acc10472	protein_coding	LG9	5.20138	4.79705	3.84797	1.02412	-0.541281	-0.419125	-2.47861	gnl|BL_ORD_ID|88877 sp|Q7XKU5|DAO_ORYSJ 2-oxoglutarate-dependent dioxygenase DAO OS=Oryza sativa subsp. japonica OX=39947 GN=DAO PE=2 SV=2//1.80525e-106
Acc10515.1	Acc10515	protein_coding	LG9	8.94321	2.6407	2.00449	2.63399	-2.17877	-2.13528	-1.90546	gnl|BL_ORD_ID|491465 sp|Q940V3|U91A1_ARATH UDP-glycosyltransferase 91A1 OS=Arabidopsis thaliana OX=3702 GN=UGT91A1 PE=2 SV=1//2.98018e-177
Acc10520.1	Acc10520	protein_coding	LG9	0.588477	31.1518	17.4997	19.6495	5.27637	4.885	4.89102	-//-
Acc10549.1	Acc10549	protein_coding	LG9	0.290104	10.0873	1.52004	11.9689	4.65794	2.36895	5.18505	gnl|BL_ORD_ID|338343 sp|Q9LFT9|RAH1E_ARATH Ras-related protein RABH1e OS=Arabidopsis thaliana OX=3702 GN=RABH1E PE=2 SV=1//8.71179e-136
Acc10556.1	Acc10556	protein_coding	LG9	0.010535	5.61027	0.229993	0.089006	7.72782	3.56807	2.14547	gnl|BL_ORD_ID|478502 sp|Q5HZ05|TPPJ_ARATH Probable trehalose-phosphate phosphatase J OS=Arabidopsis thaliana OX=3702 GN=TPPJ PE=1 SV=1//0
Acc10573.1	Acc10573	protein_coding	LG9	4.23288	17.7779	22.369	16.028	1.64719	2.41919	1.77627	-//-
Acc10581.1	Acc10581	protein_coding	LG9	2.3924	0.566256	0.539568	0.57137	-2.50109	-2.2969	-2.17264	-//-
Acc10582.1	Acc10582	protein_coding	LG9	1.29016	6.49124	1.98574	3.99853	2.00293	0.672953	1.48251	-//-
Acc10585.1	Acc10585	protein_coding	LG9	14.1331	51.0242	57.2539	36.5716	1.42794	2.03464	1.22709	gnl|BL_ORD_ID|4000 sp|Q9LV93|AB5F_ARATH ABC transporter F family member 5 OS=Arabidopsis thaliana OX=3702 GN=ABCF5 PE=2 SV=1//0
Acc10635.1	Acc10635	protein_coding	LG9	0.017996	0.810504	2.16053	4.59766	4.40899	6.24197	7.18109	gnl|BL_ORD_ID|503810 sp|Q40316|VESTR_MEDSA Vestitone reductase OS=Medicago sativa OX=3879 PE=1 SV=1//5.8281e-122
Acc10659.1	Acc10659	protein_coding	LG9	4.02343	18.0646	12.4236	18.9748	1.74086	1.64189	2.09144	gnl|BL_ORD_ID|68201 sp|Q8RWL5|CLT3_ARATH Protein CLT3, chloroplastic OS=Arabidopsis thaliana OX=3702 GN=CLT3 PE=2 SV=1//2.22303e-132
Acc10662.1	Acc10662	protein_coding	LG9	4.14861	0.756316	0.756782	0.801719	-2.87869	-2.43207	-2.51352	gnl|BL_ORD_ID|314220 sp|Q947D2|PRAF1_ARATH PH, RCC1 and FYVE domains-containing protein 1 OS=Arabidopsis thaliana OX=3702 GN=PRAF1 PE=1 SV=1//3.63212e-35
Acc10694.1	Acc10694	protein_coding	LG9	4.0425	35.2735	35.4045	59.5722	2.7009	3.14684	3.73657	gnl|BL_ORD_ID|290750 sp|Q66GM8|PAE10_ARATH Pectin acetylesterase 10 OS=Arabidopsis thaliana OX=3702 GN=PAE10 PE=2 SV=1//0
Acc10699.1	Acc10699	protein_coding	LG9	3.29661	40.8912	26.1419	28.6905	3.20735	3.00312	2.97617	gnl|BL_ORD_ID|149776 sp|Q6I544|GL52_ORYSJ Germin-like protein 5-1 OS=Oryza sativa subsp. japonica OX=39947 GN=Os05g0277500 PE=2 SV=1//5.80222e-101
Acc10709.1	Acc10709	protein_coding	LG9	3.3837	0.41066	0.370029	0.296504	-3.44761	-3.1527	-3.6503	gnl|BL_ORD_ID|164811 sp|Q38890|GUN25_ARATH Endoglucanase 25 OS=Arabidopsis thaliana OX=3702 GN=KOR PE=1 SV=1//0
Acc10726.1	Acc10726	protein_coding	LG9	0.19406	1.47077	1.90067	1.88146	2.47735	3.28579	3.11169	gnl|BL_ORD_ID|241211 sp|Q9LTB2|MMT1_ARATH Methionine S-methyltransferase OS=Arabidopsis thaliana OX=3702 GN=MMT1 PE=1 SV=1//0
Acc10728.1	Acc10728	protein_coding	LG9	8.70464	45.5637	35.1304	40.5912	1.964	2.02978	2.07701	gnl|BL_ORD_ID|3991 sp|Q9M1H3|AB4F_ARATH ABC transporter F family member 4 OS=Arabidopsis thaliana OX=3702 GN=ABCF4 PE=2 SV=1//3.18585e-14
Acc10736.1	Acc10736	protein_coding	LG9	1.7193	44.4164	14.254	40.8342	4.26449	3.0655	4.42275	gnl|BL_ORD_ID|42701 sp|Q9SCV9|BGAL3_ARATH Beta-galactosidase 3 OS=Arabidopsis thaliana OX=3702 GN=BGAL3 PE=2 SV=1//0
Acc10737.1	Acc10737	protein_coding	LG9	3.82752	18.7695	14.1587	18.718	1.8688	1.90237	2.1441	gnl|BL_ORD_ID|45247 sp|Q9SIW1|BLH7_ARATH BEL1-like homeodomain protein 7 OS=Arabidopsis thaliana OX=3702 GN=BLH7 PE=1 SV=1//7.60728e-122
Acc10740.1	Acc10740	protein_coding	LG9	214.945	388.511	252.444	56.7321	0.430275	0.248872	-2.06585	gnl|BL_ORD_ID|263854 sp|Q66S17|NATT3_THANI Natterin-3 OS=Thalassophryne nattereri OX=289382 PE=1 SV=1//3.27677e-10
Acc10742.1	Acc10742	protein_coding	LG9	6.55077	3.3036	2.14273	1.1672	-1.41094	-1.5924	-2.62116	-//-
Acc10743.1	Acc10743	protein_coding	LG9	2.25853	13.756	6.75748	14.5271	2.17999	1.59498	2.53819	gnl|BL_ORD_ID|108033 sp|Q8W4G3|DTX46_ARATH Protein DETOXIFICATION 46, chloroplastic OS=Arabidopsis thaliana OX=3702 GN=DTX46 PE=2 SV=1//0
Acc10745.1	Acc10745	protein_coding	LG9	2.67669	0.670205	0.410756	0.533824	-2.42257	-2.6568	-2.44871	gnl|BL_ORD_ID|427439 sp|Q8L7I2|SBT36_ARATH Subtilisin-like protease SBT3.6 OS=Arabidopsis thaliana OX=3702 GN=SBT3.6 PE=2 SV=1//8.43049e-55
Acc10746.1	Acc10746	protein_coding	LG9	3.63222	1.65711	1.69615	0.493504	-1.55005	-1.07749	-3.01613	gnl|BL_ORD_ID|550671 sp|P54168|YPGQ_BACSU Uncharacterized protein YpgQ OS=Bacillus subtilis (strain 168) OX=224308 GN=ypgQ PE=4 SV=1//1.71234e-24
Acc10758.1	Acc10758	protein_coding	LG9	3.89843	50.575	10.3058	14.7385	3.27358	1.41963	1.77427	gnl|BL_ORD_ID|440658 sp|Q43075|SPE1_PEA Arginine decarboxylase OS=Pisum sativum OX=3888 PE=2 SV=1//0
Acc10770.1	Acc10770	protein_coding	LG9	17.6383	73.2104	164.195	270.395	1.62953	3.23525	3.79378	-//-
Acc10790.1	Acc10790	protein_coding	LG9	4.6753	27.0039	28.5325	33.1002	2.10418	2.62406	2.67703	gnl|BL_ORD_ID|306462 sp|P34024|PLC_LISMO 1-phosphatidylinositol phosphodiesterase OS=Listeria monocytogenes serovar 1/2a (strain ATCC BAA-679 / EGD-e) OX=169963 GN=plcA PE=1 SV=1//4.80037e-14
Acc10796.1	Acc10796	protein_coding	LG9	83.7651	24.059	15.2128	33.6255	-2.22328	-2.44382	-1.46079	gnl|BL_ORD_ID|268231 sp|F4I9E1|NFD4_ARATH Protein NUCLEAR FUSION DEFECTIVE 4 OS=Arabidopsis thaliana OX=3702 GN=NFD4 PE=3 SV=1//4.17741e-09
Acc10801.1	Acc10801	protein_coding	LG9	4.2719	0.244109	0.025616	0.020279	-4.50291	-7.27677	-7.76051	gnl|BL_ORD_ID|259087 sp|P81393|MYB08_ANTMA Myb-related protein 308 OS=Antirrhinum majus OX=4151 GN=MYB308 PE=2 SV=1//1.54847e-109
Acc10805.1	Acc10805	protein_coding	LG9	6.69897	2.31627	2.14738	1.60338	-1.94983	-1.62035	-2.20293	gnl|BL_ORD_ID|46509 sp|Q9FHE4|BRG1_ARATH BOI-related E3 ubiquitin-protein ligase 1 OS=Arabidopsis thaliana OX=3702 GN=BRG1 PE=1 SV=1//1.97389e-19
Acc10808.1	Acc10808	protein_coding	LG9	391.035	105.762	163.158	54.0344	-2.31017	-1.24412	-2.99943	gnl|BL_ORD_ID|305486 sp|P93004|PIP27_ARATH Aquaporin PIP2-7 OS=Arabidopsis thaliana OX=3702 GN=PIP2-7 PE=1 SV=2//3.9379e-180
Acc10812.1	Acc10812	protein_coding	LG9	5.10348	32.0031	18.5612	35.0407	2.22389	1.87844	2.63405	gnl|BL_ORD_ID|289288 sp|Q5Z8P0|P2C60_ORYSJ Probable protein phosphatase 2C 60 OS=Oryza sativa subsp. japonica OX=39947 GN=Os06g0717800 PE=2 SV=1//0
Acc10832.1	Acc10832	protein_coding	LG9	18.4048	106.394	73.3382	51.7777	2.10671	2.01054	1.34722	gnl|BL_ORD_ID|149152 sp|Q39108|GGR_ARATH Heterodimeric geranylgeranyl pyrophosphate synthase small subunit, chloroplastic OS=Arabidopsis thaliana OX=3702 GN=GGR PE=1 SV=2//2.11559e-134
Acc10837.1	Acc10837	protein_coding	LG9	0.294617	20.1583	0.267544	1.43908	5.6604	-0.109106	2.13646	gnl|BL_ORD_ID|29212 sp|Q00624|ASOL_BRANA L-ascorbate oxidase homolog OS=Brassica napus OX=3708 GN=Bp10 PE=2 SV=1//0
Acc10840.1	Acc10840	protein_coding	LG9	0.115007	1.39832	1.89336	7.32444	3.16647	4.03557	5.82712	gnl|BL_ORD_ID|216906 sp|Q9SX98|LHTL8_ARATH Lysine histidine transporter-like 8 OS=Arabidopsis thaliana OX=3702 GN=AATL1 PE=1 SV=1//9.11941e-178
Acc10849.1	Acc10849	protein_coding	LG9	0.636421	31.8693	1.83303	1.33225	5.20481	1.52677	0.911127	gnl|BL_ORD_ID|124040 sp|Q9LZT4|EXLA1_ARATH Expansin-like A1 OS=Arabidopsis thaliana OX=3702 GN=EXLA1 PE=2 SV=1//4.45278e-106
Acc10851.1	Acc10851	protein_coding	LG9	11.219	15.2022	1.52588	2.34391	0.0139848	-2.85776	-2.39937	gnl|BL_ORD_ID|260392 sp|Q10S65|NAC22_ORYSJ NAC domain-containing protein 22 OS=Oryza sativa subsp. japonica OX=39947 GN=NAC022 PE=2 SV=1//2.64702e-91
Acc10855.1	Acc10855	protein_coding	LG9	1.95438	0.363703	2.3048	2.49838	-2.82606	0.252947	0.208171	-//-
Acc10900.1	Acc10900	protein_coding	LG10	0.583597	7.37397	16.5453	20.004	3.21805	4.82353	4.93613	gnl|BL_ORD_ID|219295 sp|Q9LHH5|LNK3_ARATH Protein LNK3 OS=Arabidopsis thaliana OX=3702 GN=LNK3 PE=1 SV=1//4.48193e-07
Acc10911.1	Acc10911	protein_coding	LG10	3.38458	38.8062	37.3023	49.293	3.09416	3.47767	3.71863	gnl|BL_ORD_ID|193170 sp|O80480|IMPA4_ARATH Importin subunit alpha-4 OS=Arabidopsis thaliana OX=3702 GN=IMPA4 PE=1 SV=1//0
Acc10967.1	Acc10967	protein_coding	LG10	4.20937	1.64613	1.65132	0.433697	-1.77484	-1.33319	-3.42049	gnl|BL_ORD_ID|208624 sp|Q39019|KSG10_ARATH Shaggy-related protein kinase kappa OS=Arabidopsis thaliana OX=3702 GN=ASK10 PE=2 SV=2//0
Acc10971.1	Acc10971	protein_coding	LG10	1.7977	15.1581	7.51663	8.09298	2.65063	2.07976	2.02512	gnl|BL_ORD_ID|227031 sp|Q9STW5|MACP2_ARATH MACPF domain-containing protein At4g24290 OS=Arabidopsis thaliana OX=3702 GN=At4g24290 PE=2 SV=1//0
Acc10975.1	Acc10975	protein_coding	LG10	1.29688	12.2364	11.0052	13.272	2.80828	3.09542	3.20478	gnl|BL_ORD_ID|100589 sp|Q6RHR6|DMI1_MEDTR Ion channel DMI1 OS=Medicago truncatula OX=3880 GN=DMI1 PE=1 SV=1//0
Acc11029.1	Acc11029	protein_coding	LG10	0.10119	0.754837	1.73042	2.98835	2.47626	4.09343	4.72034	gnl|BL_ORD_ID|87711 sp|Q43317|CYSK_CITLA Cysteine synthase OS=Citrullus lanatus OX=3654 PE=1 SV=1//2.7644e-140
Acc11030.1	Acc11030	protein_coding	LG10	0.419443	1.26065	3.1583	3.39055	1.13109	2.77747	2.76276	gnl|BL_ORD_ID|87730 sp|O81154|CYSK_SOLTU Cysteine synthase OS=Solanum tuberosum OX=4113 PE=2 SV=1//2.83298e-31
Acc11070.1	Acc11070	protein_coding	LG10	3.02244	1.42565	1.27228	0.768993	-1.50904	-1.225	-2.11184	gnl|BL_ORD_ID|206634 sp|P46086|KIME_ARATH Mevalonate kinase OS=Arabidopsis thaliana OX=3702 GN=At5g27450 PE=2 SV=1//1.92486e-152
Acc11072.1	Acc11072	protein_coding	LG10	11.5424	100.993	62.0137	63.1554	2.70413	2.4411	2.30655	gnl|BL_ORD_ID|308885 sp|B6ZJZ9|PNC1_SOYBN Peroxisomal adenine nucleotide carrier 1 OS=Glycine max OX=3847 GN=PNC1 PE=2 SV=1//2.0392e-167
Acc11090.1	Acc11090	protein_coding	LG10	428.463	24.004	19.7867	6.60773	-4.52796	-4.36638	-6.11939	gnl|BL_ORD_ID|106673 sp|Q8LD26|DRMH3_ARATH Dormancy-associated protein homolog 3 OS=Arabidopsis thaliana OX=3702 GN=At1g56220 PE=1 SV=1//4.35338e-20
Acc11096.1	Acc11096	protein_coding	LG10	10.1174	81.4752	14.505	14.226	2.58572	0.537417	0.347528	gnl|BL_ORD_ID|289167 sp|O80494|P2B15_ARATH F-box protein PP2-B15 OS=Arabidopsis thaliana OX=3702 GN=PP2B15 PE=2 SV=2//1.94956e-88
Acc11097.1	Acc11097	protein_coding	LG10	17.1884	13.3734	4.41076	4.35768	-0.784093	-1.94373	-2.12292	-//-
Acc11098.1	Acc11098	protein_coding	LG10	0.143356	1.52674	1.89007	2.17521	2.94332	3.68459	3.72719	gnl|BL_ORD_ID|289234 sp|Q9M9W9|P2C34_ARATH Probable protein phosphatase 2C 34 OS=Arabidopsis thaliana OX=3702 GN=At3g05640 PE=2 SV=1//4.87916e-178
Acc11105.1	Acc11105	protein_coding	LG10	0.531222	1.8863	1.33129	2.68893	1.38942	1.32721	2.18157	gnl|BL_ORD_ID|477055 sp|Q9V8P9|TOPRS_DROME E3 ubiquitin-protein ligase Topors OS=Drosophila melanogaster OX=7227 GN=Topors PE=1 SV=1//1.65038e-06
Acc11111.1	Acc11111	protein_coding	LG10	15.5583	68.4799	35.3089	36.5052	2.7685	0.336976	0.534485	gnl|BL_ORD_ID|53447 sp|Q9FKL6|CB60B_ARATH Calmodulin-binding protein 60 B OS=Arabidopsis thaliana OX=3702 GN=CBP60B PE=2 SV=1//2.79065e-98
Acc11140.1	Acc11140	protein_coding	LG10	0.483048	10.1113	11.0234	10.105	3.9228	4.48643	4.20182	gnl|BL_ORD_ID|41402 sp|C0SVM5|BBX19_ARATH B-box zinc finger protein 19 OS=Arabidopsis thaliana OX=3702 GN=BBX19 PE=1 SV=1//2.13408e-68
Acc11149.1	Acc11149	protein_coding	LG10	2.11372	0.239368	0.211199	3.46869	-3.51267	-3.28948	0.565475	gnl|BL_ORD_ID|17549 sp|P51074|ANX4_FRAAN Annexin-like protein RJ4 OS=Fragaria ananassa OX=3747 PE=2 SV=2//2.07658e-160
Acc11158.1	Acc11158	protein_coding	LG10	3.28501	0.71323	0.756117	0.557134	-2.62301	-2.09697	-2.69992	gnl|BL_ORD_ID|275132 sp|Q5D869|NRPE1_ARATH DNA-directed RNA polymerase V subunit 1 OS=Arabidopsis thaliana OX=3702 GN=NRPE1 PE=1 SV=1//0
Acc11162.1	Acc11162	protein_coding	LG10	105.772	30.3601	12.7887	3.70299	-2.22422	-3.03088	-4.97869	gnl|BL_ORD_ID|151090 sp|Q00081|GLGL1_SOLTU Glucose-1-phosphate adenylyltransferase large subunit 1 (Fragment) OS=Solanum tuberosum OX=4113 GN=AGPS1 PE=1 SV=1//0
Acc11203.1	Acc11203	protein_coding	LG10	7.92335	2.64375	2.03031	0.979765	-1.98817	-1.91738	-3.12158	-//-
Acc11212.1	Acc11212	protein_coding	LG10	2.88979	16.323	2.03627	5.22846	2.06876	-0.486805	0.7075	gnl|BL_ORD_ID|148253 sp|Q9LZB2|GDL74_ARATH GDSL esterase/lipase At5g03980 OS=Arabidopsis thaliana OX=3702 GN=At5g03980 PE=2 SV=1//7.41116e-64
Acc11214.1	Acc11214	protein_coding	LG10	0.827385	11.8207	4.21739	7.74958	3.40344	2.36032	3.07459	gnl|BL_ORD_ID|83117 sp|Q9SMM9|CXE13_ARATH Probable carboxylesterase 13 OS=Arabidopsis thaliana OX=3702 GN=CXE13 PE=1 SV=1//2.93734e-85
Acc11230.1	Acc11230	protein_coding	LG10	4.6073	0.337984	0.426276	0.300522	-4.17134	-3.41366	-4.04344	gnl|BL_ORD_ID|199095 sp|Q9FH92|IX15L_ARATH Protein IRX15-LIKE OS=Arabidopsis thaliana OX=3702 GN=IRX15-L PE=2 SV=1//5.03805e-101
Acc11269.1	Acc11269	protein_coding	LG10	0.052031	0.723213	2.43527	8.52982	3.35801	5.53962	7.19016	gnl|BL_ORD_ID|48745 sp|I7C6E8|C7A52_PANGI Beta-amyrin 28-oxidase OS=Panax ginseng OX=4054 PE=2 SV=1//1.87977e-69
Acc11291.1	Acc11291	protein_coding	LG10	3.44813	13.6401	0.53002	0.601312	1.5582	-2.66616	-2.65782	gnl|BL_ORD_ID|289293 sp|O81760|P2C63_ARATH Probable protein phosphatase 2C 63 OS=Arabidopsis thaliana OX=3702 GN=At4g33920 PE=2 SV=1//0
Acc11295.1	Acc11295	protein_coding	LG10	0.055407	6.32539	12.2116	5.01007	6.36092	7.74295	6.30803	gnl|BL_ORD_ID|554553 sp|Q96289|ZAT10_ARATH Zinc finger protein ZAT10 OS=Arabidopsis thaliana OX=3702 GN=ZAT10 PE=2 SV=1//2.3656e-47
Acc11308.1	Acc11308	protein_coding	LG10	0.777975	1.16508	1.62528	3.62205	0.157962	1.06922	2.06281	gnl|BL_ORD_ID|323126 sp|Q9FS10|PSK_ASPOF Phytosulfokines OS=Asparagus officinalis OX=4686 GN=PSK PE=1 SV=1//3.19104e-11
Acc11310.1	Acc11310	protein_coding	LG10	1.52384	0.444083	4.1075	0.51859	-2.20609	1.38991	-1.70482	gnl|BL_ORD_ID|29418 sp|Q9LX20|ASPL1_ARATH Aspartic proteinase-like protein 1 OS=Arabidopsis thaliana OX=3702 GN=At5g10080 PE=1 SV=1//0
Acc11324.1	Acc11324	protein_coding	LG10	0.611871	2.79627	1.93821	3.97861	1.75777	1.67105	2.54514	-//-
Acc11338.1	Acc11338	protein_coding	LG10	26.1998	145.658	161.94	200.401	2.05118	2.6446	2.79099	gnl|BL_ORD_ID|199070 sp|F4ICK8|IWS1_ARATH Protein IWS1 homolog 1 OS=Arabidopsis thaliana OX=3702 GN=IWS1 PE=1 SV=1//8.97085e-09
Acc11348.1	Acc11348	protein_coding	LG10	0.482771	5.67775	1.11353	1.56227	3.11838	1.21089	1.53558	gnl|BL_ORD_ID|169160 sp|P93111|HEM11_CUCSA Glutamyl-tRNA reductase 1, chloroplastic OS=Cucumis sativus OX=3659 GN=HEMA1 PE=2 SV=1//0
Acc11361.1	Acc11361	protein_coding	LG10	5.42014	11.0228	21.5157	30.6832	0.599844	2.0051	2.35608	-//-
Acc11362.1	Acc11362	protein_coding	LG10	0.805757	1.65701	3.40964	3.52141	0.599117	2.07568	1.95746	gnl|BL_ORD_ID|227174 sp|Q7ZWL6|MAF1_XENLA Repressor of RNA polymerase III transcription MAF1 homolog OS=Xenopus laevis OX=8355 GN=maf1 PE=2 SV=1//2.43647e-32
Acc11380.1	Acc11380	protein_coding	LG10	3.90467	0.854977	0.414016	0.065704	-2.60855	-3.21387	-5.98963	-//-
Acc11393.1	Acc11393	protein_coding	LG10	1.36053	12.5283	6.19807	6.72696	2.77522	2.20081	2.15763	gnl|BL_ORD_ID|289179 sp|Q0JLP9|P2C06_ORYSJ Probable protein phosphatase 2C 6 OS=Oryza sativa subsp. japonica OX=39947 GN=Os01g0583100 PE=1 SV=1//3.48623e-153
Acc11396.1	Acc11396	protein_coding	LG10	1.49913	17.7416	3.31602	4.00764	3.13385	1.15697	1.26783	gnl|BL_ORD_ID|14735 sp|Q9M2U3|ALPL_ARATH Protein ALP1-like OS=Arabidopsis thaliana OX=3702 GN=At3g55350 PE=2 SV=1//1.67725e-37
Acc11415.1	Acc11415	protein_coding	LG10	2.13659	26.2449	22.6337	40.9162	3.19036	3.41769	4.11049	gnl|BL_ORD_ID|83121 sp|Q9LT10|CXE18_ARATH Probable carboxylesterase 18 OS=Arabidopsis thaliana OX=3702 GN=CXE18 PE=1 SV=1//5.01725e-115
Acc11431.1	Acc11431	protein_coding	LG10	3.41607	2.73568	1.71241	0.74146	-0.739428	-0.973695	-2.33661	gnl|BL_ORD_ID|85915 sp|P00054|CYC_SESIN Cytochrome c OS=Sesamum indicum OX=4182 PE=1 SV=1//5.83942e-65
Acc11447.1	Acc11447	protein_coding	LG10	38.6658	20.7877	9.50462	4.91595	-1.31907	-2.00633	-3.11755	gnl|BL_ORD_ID|200428 sp|Q9FIJ7|KAD2_ARATH Adenylate kinase 2, chloroplastic OS=Arabidopsis thaliana OX=3702 GN=At5g47840 PE=1 SV=1//5.85439e-122
Acc11486.1	Acc11486	protein_coding	LG10	5.11268	30.4841	15.3931	20.3654	2.15166	1.60623	1.84927	-//-
Acc11506.1	Acc11506	protein_coding	LG10	0.15058	1.3188	1.8099	3.43295	2.70025	3.58829	4.35192	gnl|BL_ORD_ID|304680 sp|Q56YP2|PI5K1_ARATH Phosphatidylinositol 4-phosphate 5-kinase 1 OS=Arabidopsis thaliana OX=3702 GN=PIP5K1 PE=1 SV=1//6.02491e-08
Acc11529.1	Acc11529	protein_coding	LG10	0.844045	9.89566	9.97168	26.9325	3.1178	3.5695	4.84113	gnl|BL_ORD_ID|13408 sp|Q70DU8|AL3H1_ARATH Aldehyde dehydrogenase family 3 member H1 OS=Arabidopsis thaliana OX=3702 GN=ALDH3H1 PE=1 SV=2//0
Acc11565.1	Acc11565	protein_coding	LG10	5.50328	17.5815	2.52977	1.25103	1.24948	-1.10114	-2.27171	gnl|BL_ORD_ID|449187 sp|Q8L9J7|SWET1_ARATH Bidirectional sugar transporter SWEET1 OS=Arabidopsis thaliana OX=3702 GN=SWEET1 PE=1 SV=1//2.57674e-107
Acc11566.1	Acc11566	protein_coding	LG10	10.2646	4.07418	6.00869	2.44926	-1.75489	-0.754192	-2.20603	gnl|BL_ORD_ID|10794 sp|P14675|ADH3_SOLTU Alcohol dehydrogenase 3 OS=Solanum tuberosum OX=4113 GN=ADH3 PE=2 SV=1//0
Acc11583.1	Acc11583	protein_coding	LG10	1.3818	12.5873	4.00414	9.95713	2.76291	1.55281	2.70363	-//-
Acc11584.1	Acc11584	protein_coding	LG10	11.4183	4.91076	4.99593	2.57779	-1.63966	-1.17586	-2.289	gnl|BL_ORD_ID|468953 sp|Q39117|TGT2_ARATH Trihelix transcription factor GT-2 OS=Arabidopsis thaliana OX=3702 GN=GT-2 PE=2 SV=1//2.33766e-15
Acc11592.1	Acc11592	protein_coding	LG10	0.236174	4.44955	0.239664	2.45825	3.43746	-0.108144	2.90362	gnl|BL_ORD_ID|29495 sp|P37220|ASR3_SOLLC Abscisic stress-ripening protein 3 OS=Solanum lycopersicum OX=4081 GN=ASR3 PE=4 SV=2//2.17739e-07
Acc11605.1	Acc11605	protein_coding	LG10	5.67202	1.86471	2.36465	2.72635	-2.0193	-1.24244	-1.20146	gnl|BL_ORD_ID|211692 sp|Q9C8C1|LCV2_ARATH Protein LIKE COV 2 OS=Arabidopsis thaliana OX=3702 GN=LCV2 PE=2 SV=1//1.53511e-126
Acc11606.1	Acc11606	protein_coding	LG10	0.244537	4.34833	1.85299	3.03955	3.67838	2.89194	3.44098	gnl|BL_ORD_ID|111944 sp|Q70II3|EF110_ARATH Ethylene-responsive transcription factor ERF110 OS=Arabidopsis thaliana OX=3702 GN=ERF110 PE=2 SV=2//5.01164e-27
Acc11611.1	Acc11611	protein_coding	LG10	2.1839	16.9985	10.2935	14.2387	2.53421	2.25088	2.55819	gnl|BL_ORD_ID|499127 sp|Q9FDZ5|URGT6_ARATH UDP-rhamnose/UDP-galactose transporter 6 OS=Arabidopsis thaliana OX=3702 GN=URGT6 PE=1 SV=1//8.92245e-46
Acc11620.1	Acc11620	protein_coding	LG10	1.58003	10.3703	7.12295	12.6678	2.28742	2.18831	2.85626	gnl|BL_ORD_ID|337738 sp|Q41640|RAB7_VIGAC Ras-related protein Rab7 OS=Vigna aconitifolia OX=3918 PE=2 SV=1//3.54946e-134
Acc11623.1	Acc11623	protein_coding	LG10	10.8386	20.3325	33.5661	34.5854	0.73557	2.08971	1.87319	gnl|BL_ORD_ID|535135 sp|P0C8Z0|Y8359_ORYSI Uncharacterized protein OsI_027940 OS=Oryza sativa subsp. indica OX=39946 GN=OsI_027940 PE=1 SV=2//6.14152e-30
Acc11632.1	Acc11632	protein_coding	LG10	4.88179	1.50218	0.999783	0.475884	-2.12026	-2.26037	-3.4999	gnl|BL_ORD_ID|35901 sp|P32980|ATPD_TOBAC ATP synthase delta chain, chloroplastic OS=Nicotiana tabacum OX=4097 GN=ATPD PE=2 SV=1//1.20326e-86
Acc11633.1	Acc11633	protein_coding	LG10	15.7491	7.92281	5.32432	3.63311	-1.41324	-1.54609	-2.2574	gnl|BL_ORD_ID|3564 sp|Q3SZK1|AAMP_BOVIN Angio-associated migratory cell protein OS=Bos taurus OX=9913 GN=AAMP PE=2 SV=1//2.48293e-07
Acc11643.1	Acc11643	protein_coding	LG10	0.7138	5.29247	0.929444	1.05638	2.46629	0.399116	0.4263	gnl|BL_ORD_ID|448946 sp|Q9FEP7|SUT13_ARATH Sulfate transporter 1.3 OS=Arabidopsis thaliana OX=3702 GN=SULTR1;3 PE=2 SV=1//5.5212e-12
Acc11648.1	Acc11648	protein_coding	LG10	1.8247	1.62019	0.68628	0.433954	-0.596909	-1.38795	-2.20661	gnl|BL_ORD_ID|159039 sp|Q6MEW4|GPMA_PARUW 2,3-bisphosphoglycerate-dependent phosphoglycerate mutase OS=Protochlamydia amoebophila (strain UWE25) OX=264201 GN=gpmA PE=3 SV=1//3.36271e-94
Acc11651.1	Acc11651	protein_coding	LG10	0.008144	3.52182	8.94421	8.55837	7.74929	9.5232	9.31356	gnl|BL_ORD_ID|47745 sp|Q9SGZ5|BXL7_ARATH Probable beta-D-xylosidase 7 OS=Arabidopsis thaliana OX=3702 GN=BXL7 PE=2 SV=2//7.15895e-38
Acc11662.1	Acc11662	protein_coding	LG10	0.116383	3.6543	0.53942	0.915937	4.53261	2.23109	2.82007	gnl|BL_ORD_ID|124257 sp|Q9ZPE7|EXO_ARATH Protein EXORDIUM OS=Arabidopsis thaliana OX=3702 GN=EXO PE=2 SV=1//2.24808e-143
Acc11666.1	Acc11666	protein_coding	LG10	2.54478	1.51249	0.425188	0.845167	-1.17142	-2.53732	-1.73242	gnl|BL_ORD_ID|27169 sp|P37216|AROG_SOLLC Phospho-2-dehydro-3-deoxyheptonate aldolase 2, chloroplastic OS=Solanum lycopersicum OX=4081 PE=2 SV=1//0
Acc11671.1	Acc11671	protein_coding	LG10	5.12111	32.6501	36.9278	37.4661	2.24229	2.86078	2.72089	-//-
Acc11720.1	Acc11720	protein_coding	LG10	17.8196	75.72	75.8228	71.8859	1.66339	2.10602	1.86796	gnl|BL_ORD_ID|465696 sp|P33629|TBA_PRUDU Tubulin alpha chain OS=Prunus dulcis OX=3755 GN=TUBA PE=2 SV=1//0
Acc11731.1	Acc11731	protein_coding	LG10	1.56709	10.1497	23.2735	10.4536	2.26355	3.89915	2.58657	-//-
Acc11744.1	Acc11744	protein_coding	LG10	12.4217	2.67029	1.97612	1.36475	-2.63885	-2.63255	-3.32578	gnl|BL_ORD_ID|337204 sp|Q94AI1|QWRF2_ARATH QWRF motif-containing protein 2 OS=Arabidopsis thaliana OX=3702 GN=QWRF2 PE=2 SV=1//4.47212e-125
Acc11745.1	Acc11745	protein_coding	LG10	2.23552	1.87301	1.00041	0.425016	-0.676028	-1.13601	-2.50566	-//-
Acc11757.1	Acc11757	protein_coding	LG10	0.600659	23.6341	4.82539	13.2334	4.86552	3.01503	4.30849	gnl|BL_ORD_ID|48778 sp|Q6WNQ8|C81E8_MEDTR Cytochrome P450 81E8 OS=Medicago truncatula OX=3880 GN=CYP81E8 PE=2 SV=1//1.58416e-61
Acc11766.1	Acc11766	protein_coding	LG10	3.64999	25.7756	2.7559	22.4533	2.3955	-0.388192	2.47588	gnl|BL_ORD_ID|55250 sp|P42753|CCD31_ARATH Cyclin-D3-1 OS=Arabidopsis thaliana OX=3702 GN=CYCD3-1 PE=1 SV=3//1.35462e-83
Acc11774.1	Acc11774	protein_coding	LG10	5.26465	4.30968	25.5437	2.15141	-0.712075	2.29282	-1.43319	gnl|BL_ORD_ID|9129 sp|A5HII1|ACTN_ACTDE Actinidain OS=Actinidia deliciosa OX=3627 PE=1 SV=1//1.84749e-162
Acc11780.1	Acc11780	protein_coding	LG10	10.6428	3.71848	4.15758	1.84228	-1.93484	-1.33981	-2.66518	gnl|BL_ORD_ID|121207 sp|O22174|ERF08_ARATH Ethylene-responsive transcription factor ERF008 OS=Arabidopsis thaliana OX=3702 GN=ERF008 PE=2 SV=1//4.97449e-44
Acc11781.1	Acc11781	protein_coding	LG10	6.7414	1.19179	0.792372	0.049009	-2.90845	-3.05258	-7.1196	gnl|BL_ORD_ID|510358 sp|Q6X7J9|WOX4_ARATH WUSCHEL-related homeobox 4 OS=Arabidopsis thaliana OX=3702 GN=WOX4 PE=1 SV=1//6.77019e-54
Acc11804.1	Acc11804	protein_coding	LG10	4.87722	0.922045	1.88264	2.73174	-2.82309	-1.34976	-0.980604	gnl|BL_ORD_ID|12340 sp|Q9C5U1|AHK3_ARATH Histidine kinase 3 OS=Arabidopsis thaliana OX=3702 GN=AHK3 PE=1 SV=1//6.16903e-39
Acc11805.1	Acc11805	protein_coding	LG10	4.52735	1.40121	2.15008	3.15319	-2.11089	-1.05609	-0.664973	gnl|BL_ORD_ID|12340 sp|Q9C5U1|AHK3_ARATH Histidine kinase 3 OS=Arabidopsis thaliana OX=3702 GN=AHK3 PE=1 SV=1//0
Acc11815.1	Acc11815	protein_coding	LG10	0.895282	39.3245	9.81378	44.6513	5.0256	3.46505	5.48865	gnl|BL_ORD_ID|230873 sp|O64823|MCU2_ARATH Calcium uniporter protein 2, mitochondrial OS=Arabidopsis thaliana OX=3702 GN=At2g23790 PE=2 SV=1//1.43931e-92
Acc11824.1	Acc11824	protein_coding	LG10	1.8567	6.71187	12.1824	15.5038	1.42505	2.72497	2.9121	gnl|BL_ORD_ID|186774 sp|Q9SCQ6|IDD2_ARATH Protein indeterminate-domain 2 OS=Arabidopsis thaliana OX=3702 GN=IDD2 PE=1 SV=1//5.48638e-103
Acc11842.1	Acc11842	protein_coding	LG10	3.15272	0.919918	0.817086	1.14848	-2.17998	-1.93386	-1.60556	gnl|BL_ORD_ID|288362 sp|Q43814|OTC_PEA Ornithine carbamoyltransferase, chloroplastic OS=Pisum sativum OX=3888 GN=ARGF PE=2 SV=1//4.35611e-125
Acc11862.1	Acc11862	protein_coding	LG10	2.98324	0.376604	0.537879	0.375331	-3.35053	-2.43859	-3.1178	gnl|BL_ORD_ID|107126 sp|F1DLK1|DSE1_NICBE Protein DECREASED SIZE EXCLUSION LIMIT 1 OS=Nicotiana benthamiana OX=4100 GN=DSE1 PE=2 SV=1//0
Acc11864.1	Acc11864	protein_coding	LG10	933.906	186.726	824.88	561.849	-2.75859	-0.190439	-0.907952	gnl|BL_ORD_ID|195061 sp|Q9FXI5|IQD32_ARATH Protein IQ-DOMAIN 32 OS=Arabidopsis thaliana OX=3702 GN=IQD32 PE=1 SV=3//5.48656e-06
Acc11870.1	Acc11870	protein_coding	LG10	0.162681	16.4815	26.8112	50.0984	6.21188	7.3508	8.09508	gnl|BL_ORD_ID|219448 sp|Q8LBB7|LOG5_ARATH Cytokinin riboside 5&apos;-monophosphate phosphoribohydrolase LOG5 OS=Arabidopsis thaliana OX=3702 GN=LOG5 PE=1 SV=1//1.47211e-122
Acc11890.1	Acc11890	protein_coding	LG10	0.412744	15.1339	1.10006	1.06579	4.7459	1.42613	1.21466	gnl|BL_ORD_ID|270357 sp|Q8GT74|NIP2_ARATH NEP1-interacting protein 2 OS=Arabidopsis thaliana OX=3702 GN=NIP2 PE=1 SV=1//1.13687e-34
Acc11893.1	Acc11893	protein_coding	LG10	0.590241	9.1856	0.47041	0.41444	3.51964	-0.301133	-0.642139	gnl|BL_ORD_ID|124303 sp|Q7XWU8|EXPA1_ORYSJ Expansin-A1 OS=Oryza sativa subsp. japonica OX=39947 GN=EXPA1 PE=2 SV=2//3.76365e-136
Acc11899.1	Acc11899	protein_coding	LG10	19.1107	36.2693	121.473	138.418	0.500779	2.68504	2.71236	gnl|BL_ORD_ID|460659 sp|B6ETT4|SYT2_ARATH Synaptotagmin-2 OS=Arabidopsis thaliana OX=3702 GN=SYT2 PE=2 SV=1//0
Acc11928.1	Acc11928	protein_coding	LG10	146.476	130.761	31.0936	27.1121	-0.587269	-2.21845	-2.57747	gnl|BL_ORD_ID|250303 sp|Q8LPQ8|MSSP2_ARATH Monosaccharide-sensing protein 2 OS=Arabidopsis thaliana OX=3702 GN=MSSP2 PE=1 SV=2//1.3065e-125
Acc11979.1	Acc11979	protein_coding	LG11	3.25843	20.8011	10.8486	10.9062	2.25049	1.75175	1.59869	gnl|BL_ORD_ID|499123 sp|Q9LPU2|URGT2_ARATH UDP-rhamnose/UDP-galactose transporter 2 OS=Arabidopsis thaliana OX=3702 GN=URGT2 PE=1 SV=1//0
Acc12008.1	Acc12008	protein_coding	LG11	1.11529	13.5389	13.0975	15.4324	3.17656	3.56857	3.64465	gnl|BL_ORD_ID|230873 sp|O64823|MCU2_ARATH Calcium uniporter protein 2, mitochondrial OS=Arabidopsis thaliana OX=3702 GN=At2g23790 PE=2 SV=1//1.29031e-90
Acc12014.1	Acc12014	protein_coding	LG11	0.761134	11.7312	3.70937	6.78083	3.5131	2.2928	3.00271	gnl|BL_ORD_ID|17712 sp|K4BV52|AOS1_SOLLC Allene oxide synthase 1, chloroplastic OS=Solanum lycopersicum OX=4081 GN=AOS1 PE=2 SV=1//1.44442e-44
Acc12024.1	Acc12024	protein_coding	LG11	0.205399	6.47858	0.908653	1.47493	4.51858	2.12744	2.6646	-//-
Acc12039.1	Acc12039	protein_coding	LG11	1.98455	29.8504	50.1834	54.9696	3.47836	4.66791	4.63844	-//-
Acc12046.1	Acc12046	protein_coding	LG11	0.501542	4.50914	1.75142	3.90315	2.70786	1.78467	2.77821	gnl|BL_ORD_ID|13638 sp|Q9FHA2|ALC_ARATH Transcription factor ALC OS=Arabidopsis thaliana OX=3702 GN=ALC PE=2 SV=1//7.20977e-17
Acc12055.1	Acc12055	protein_coding	LG11	5.34317	3.93966	25.3647	0.396331	-0.863844	2.26281	-3.86529	gnl|BL_ORD_ID|9129 sp|A5HII1|ACTN_ACTDE Actinidain OS=Actinidia deliciosa OX=3627 PE=1 SV=1//0
Acc12056.1	Acc12056	protein_coding	LG11	208.222	223.053	569.529	44.6354	-0.324365	1.46852	-2.3658	gnl|BL_ORD_ID|9129 sp|A5HII1|ACTN_ACTDE Actinidain OS=Actinidia deliciosa OX=3627 PE=1 SV=1//4.61863e-177
Acc12057.1	Acc12057	protein_coding	LG11	15.4317	3.2693	16.8326	7.95177	-2.65887	0.142117	-1.10062	gnl|BL_ORD_ID|9129 sp|A5HII1|ACTN_ACTDE Actinidain OS=Actinidia deliciosa OX=3627 PE=1 SV=1//0
Acc12150.1	Acc12150	protein_coding	LG11	0.421115	1.3295	2.2517	3.05566	1.22314	2.4197	2.69942	gnl|BL_ORD_ID|348074 sp|Q8RWQ4|RGAP7_ARATH Rho GTPase-activating protein 7 OS=Arabidopsis thaliana OX=3702 GN=ROPGAP7 PE=2 SV=1//6.64559e-171
Acc12152.1	Acc12152	protein_coding	LG11	3.00952	1.21037	2.08673	0.910958	-1.43837	-0.506818	-2.01197	gnl|BL_ORD_ID|82194 sp|P93009|CUTA_ARATH Protein CutA, chloroplastic OS=Arabidopsis thaliana OX=3702 GN=CUTA PE=1 SV=1//2.88882e-59
Acc12168.1	Acc12168	protein_coding	LG11	2.07294	18.0108	21.2339	22.957	2.68652	3.36498	3.31647	-//-
Acc12169.1	Acc12169	protein_coding	LG11	3.03684	1.01143	1.42854	0.778501	-1.99578	-1.06871	-2.09896	gnl|BL_ORD_ID|31899 sp|P46667|ATHB5_ARATH Homeobox-leucine zipper protein ATHB-5 OS=Arabidopsis thaliana OX=3702 GN=ATHB-5 PE=1 SV=1//2.63931e-30
Acc12188.1	Acc12188	protein_coding	LG11	9.96522	5.49728	3.56367	2.39724	-1.27945	-1.46297	-2.19532	-//-
Acc12218.1	Acc12218	protein_coding	LG11	2.24826	1.30993	0.677632	0.42919	-1.19856	-1.70779	-2.51476	gnl|BL_ORD_ID|427307 sp|Q8VYI1|SBH1_ARATH Sphinganine C4-monooxygenase 1 OS=Arabidopsis thaliana OX=3702 GN=SBH1 PE=1 SV=1//1.04042e-112
Acc12228.1	Acc12228	protein_coding	LG11	34.2449	210.053	130.247	216.002	2.19301	1.9441	2.51283	gnl|BL_ORD_ID|464579 sp|Q9FE98|TAR3_ARATH Tryptophan aminotransferase-related protein 3 OS=Arabidopsis thaliana OX=3702 GN=TAR3 PE=3 SV=1//1.90987e-165
Acc12235.1	Acc12235	protein_coding	LG11	0.169873	6.55326	11.9146	27.2269	4.83428	6.13591	7.16911	gnl|BL_ORD_ID|111944 sp|Q70II3|EF110_ARATH Ethylene-responsive transcription factor ERF110 OS=Arabidopsis thaliana OX=3702 GN=ERF110 PE=2 SV=2//1.6212e-15
Acc12241.1	Acc12241	protein_coding	LG11	0.375914	5.76701	1.26688	0.956028	3.51001	1.76649	1.19886	gnl|BL_ORD_ID|59354 sp|O48947|CESA2_ARATH Cellulose synthase A catalytic subunit 2 [UDP-forming] OS=Arabidopsis thaliana OX=3702 GN=CESA2 PE=1 SV=1//0
Acc12260.1	Acc12260	protein_coding	LG11	3.14584	0.47702	0.735694	0.679682	-3.13725	-2.07926	-2.35223	gnl|BL_ORD_ID|236758 sp|Q9FHX2|MFL1_ARATH Protein MITOFERRINLIKE 1, chloroplastic OS=Arabidopsis thaliana OX=3702 GN=MFL1 PE=2 SV=1//1.08127e-179
Acc12268.1	Acc12268	protein_coding	LG11	0.343851	3.57924	3.07109	19.627	2.88233	3.10561	5.61547	gnl|BL_ORD_ID|317482 sp|P16273|PRPX_HORVU Pathogen-related protein OS=Hordeum vulgare OX=4513 PE=2 SV=2//8.25801e-80
Acc12319.1	Acc12319	protein_coding	LG11	0.422869	3.27202	1.13074	0.806595	2.5191	1.4318	0.790639	gnl|BL_ORD_ID|510646 sp|F4HZQ7|WTR5_ARATH WAT1-related protein At1g21890 OS=Arabidopsis thaliana OX=3702 GN=At1g21890 PE=2 SV=1//4.37008e-157
Acc12357.1	Acc12357	protein_coding	LG11	0.276567	2.12355	1.72916	0.309426	2.36973	2.52662	-0.0664372	-//-
Acc12359.1	Acc12359	protein_coding	LG11	4.11046	1.6535	1.86424	1.1344	-1.70734	-1.09546	-2.00197	-//-
Acc12363.1	Acc12363	protein_coding	LG11	6.7161	8.05851	0.146856	0.026119	-0.159871	-5.34437	-7.66298	gnl|BL_ORD_ID|182514 sp|Q01545|HSP22_IPONI 18.8 kDa class II heat shock protein OS=Ipomoea nil OX=35883 GN=SHSP-2 PE=2 SV=1//5.73931e-45
Acc12364.1	Acc12364	protein_coding	LG11	15.388	4.63764	0.968582	1.70214	-2.15156	-3.94773	-3.31446	gnl|BL_ORD_ID|510442 sp|Q8VWQ5|WRK50_ARATH Probable WRKY transcription factor 50 OS=Arabidopsis thaliana OX=3702 GN=WRKY50 PE=2 SV=1//2.18827e-38
Acc12370.1	Acc12370	protein_coding	LG11	0.572905	6.03335	0.517021	0.482122	2.96697	-0.130319	-0.393565	gnl|BL_ORD_ID|14735 sp|Q9M2U3|ALPL_ARATH Protein ALP1-like OS=Arabidopsis thaliana OX=3702 GN=At3g55350 PE=2 SV=1//1.9145e-38
Acc12379.1	Acc12379	protein_coding	LG11	3.24495	2.65335	1.64113	0.71814	-0.717455	-0.972663	-2.294	gnl|BL_ORD_ID|148933 sp|Q9FDX9|GG1_ARATH Guanine nucleotide-binding protein subunit gamma 1 OS=Arabidopsis thaliana OX=3702 GN=GG1 PE=1 SV=1//2.46603e-10
Acc12407.1	Acc12407	protein_coding	LG11	0.335228	1.74405	1.71648	1.6168	1.95635	2.37269	2.12417	gnl|BL_ORD_ID|311916 sp|Q9SZ52|PP344_ARATH Pentatricopeptide repeat-containing protein At4g31850, chloroplastic OS=Arabidopsis thaliana OX=3702 GN=PGR3 PE=1 SV=1//0
Acc12430.1	Acc12430	protein_coding	LG11	5.46451	2.86472	2.1815	1.44031	-1.35497	-1.29923	-2.06192	-//-
Acc12440.1	Acc12440	protein_coding	LG11	1.7404	4.79479	13.4169	14.3519	1.03268	2.95669	2.89313	-//-
Acc12497.1	Acc12497	protein_coding	LG11	2.16694	4.20223	0.302148	0	0.527806	-2.81628	-10.804	gnl|BL_ORD_ID|341869 sp|Q08298|RD22_ARATH BURP domain protein RD22 OS=Arabidopsis thaliana OX=3702 GN=RD22 PE=2 SV=1//5.26152e-99
Acc12510.1	Acc12510	protein_coding	LG11	0	0.050852	5.51879	16.2245	4.8533	11.8293	13.502	gnl|BL_ORD_ID|106577 sp|Q9LYD3|DREB3_ARATH Dehydration-responsive element-binding protein 3 OS=Arabidopsis thaliana OX=3702 GN=DREB3 PE=2 SV=1//2.13676e-54
Acc12533.1	Acc12533	protein_coding	LG11	58.5817	10.656	9.00047	7.6872	-2.88191	-2.68388	-3.07235	gnl|BL_ORD_ID|11194 sp|Q949X0|ADS3_ARATH Palmitoyl-monogalactosyldiacylglycerol delta-7 desaturase, chloroplastic OS=Arabidopsis thaliana OX=3702 GN=ADS3 PE=1 SV=2//1.26555e-168
Acc12534.1	Acc12534	protein_coding	LG11	93.6725	20.6021	16.3739	14.7971	-2.60847	-2.49903	-2.80582	gnl|BL_ORD_ID|11194 sp|Q949X0|ADS3_ARATH Palmitoyl-monogalactosyldiacylglycerol delta-7 desaturase, chloroplastic OS=Arabidopsis thaliana OX=3702 GN=ADS3 PE=1 SV=2//1.02578e-172
Acc12536.1	Acc12536	protein_coding	LG11	11.7008	3.0755	1.11551	1.06499	-2.34911	-3.35633	-3.59145	gnl|BL_ORD_ID|179816 sp|Q9AR73|HQGT_RAUSE Hydroquinone glucosyltransferase OS=Rauvolfia serpentina OX=4060 GN=AS PE=1 SV=1//3.07841e-46
Acc12547.1	Acc12547	protein_coding	LG11	11.8732	136.976	50.8413	48.1015	3.10292	2.11385	1.87289	-//-
Acc12558.1	Acc12558	protein_coding	LG11	0.20259	2.66462	0.554163	2.6486	3.11656	1.29417	3.38807	gnl|BL_ORD_ID|136884 sp|Q65KJ5|FOSB_BACLD Metallothiol transferase FosB OS=Bacillus licheniformis (strain ATCC 14580 / DSM 13 / JCM 2505 / NBRC 12200 / NCIMB 9375 / NRRL NRS-1264 / Gibson 46) OX=279010 GN=fosB PE=3 SV=1//2.10486e-06
Acc12569.1	Acc12569	protein_coding	LG11	1.52828	9.42216	2.46454	3.09785	2.19236	0.702334	0.867195	-//-
Acc12576.1	Acc12576	protein_coding	LG11	9.88612	4.34525	3.43717	2.38373	-1.60905	-1.50237	-2.19131	-//-
Acc12577.1	Acc12577	protein_coding	LG11	0.09194	180.578	80.6621	105.703	10.4725	9.74898	9.98014	gnl|BL_ORD_ID|45748 sp|Q9XI23|BOR4_ARATH Boron transporter 4 OS=Arabidopsis thaliana OX=3702 GN=BOR4 PE=2 SV=1//0
Acc12581.1	Acc12581	protein_coding	LG11	11.4625	5.34639	4.42035	2.30042	-1.52278	-1.3565	-2.4605	gnl|BL_ORD_ID|474280 sp|O24381|TLC1_SOLTU Plastidic ATP/ADP-transporter OS=Solanum tuberosum OX=4113 PE=2 SV=2//0
Acc12587.1	Acc12587	protein_coding	LG11	0.348573	1.19977	1.87416	1.79012	1.37891	2.3918	2.16562	gnl|BL_ORD_ID|209347 sp|Q9SEX2|KTNA1_ARATH Katanin p60 ATPase-containing subunit A1 OS=Arabidopsis thaliana OX=3702 GN=AAA1 PE=1 SV=1//8.7188e-70
Acc12589.1	Acc12589	protein_coding	LG11	1.61046	34.2553	2.04824	3.97856	3.97876	0.364006	1.15704	gnl|BL_ORD_ID|185978 sp|Q38832|IAA14_ARATH Auxin-responsive protein IAA14 OS=Arabidopsis thaliana OX=3702 GN=IAA14 PE=1 SV=2//1.32475e-63
Acc12600.1	Acc12600	protein_coding	LG11	4.19409	24.0408	15.2128	14.7988	2.09153	1.87243	1.67127	gnl|BL_ORD_ID|459795 sp|Q55E69|SYS1_DICDI Protein SYS1 homolog OS=Dictyostelium discoideum OX=44689 GN=sys1 PE=3 SV=1//2.5671e-36
Acc12621.1	Acc12621	protein_coding	LG11	11.4433	6.17416	3.8266	2.9154	-1.31373	-1.55903	-2.1168	gnl|BL_ORD_ID|397421 sp|P16180|RR17_ARATH 30S ribosomal protein S17, chloroplastic OS=Arabidopsis thaliana OX=3702 GN=RPS17 PE=1 SV=1//1.49438e-40
Acc12629.1	Acc12629	protein_coding	LG11	8.28796	84.2621	55.4005	62.1127	2.9218	2.75751	2.76134	gnl|BL_ORD_ID|43162 sp|Q8S3D1|BH068_ARATH Transcription factor bHLH68 OS=Arabidopsis thaliana OX=3702 GN=BHLH68 PE=1 SV=2//2.02399e-40
Acc12635.1	Acc12635	protein_coding	LG11	15.3993	1.27439	0.518624	0.377521	-4.01051	-4.86523	-5.47755	gnl|BL_ORD_ID|473951 sp|Q41951|TIP21_ARATH Aquaporin TIP2-1 OS=Arabidopsis thaliana OX=3702 GN=TIP2-1 PE=1 SV=2//4.18115e-100
Acc12646.1	Acc12646	protein_coding	LG11	2.85334	0.262142	0.294223	0.763406	-3.79216	-3.21572	-2.03221	-//-
Acc12665.1	Acc12665	protein_coding	LG15	5.95931	2.1434	1.64224	1.54898	-1.89802	-1.83911	-2.07912	gnl|BL_ORD_ID|69340 sp|Q84W04|CNIH4_ARATH Protein cornichon homolog 4 OS=Arabidopsis thaliana OX=3702 GN=At1g12390 PE=1 SV=1//6.24118e-62
Acc12670.1	Acc12670	protein_coding	LG15	1.31779	0.034445	5.69798	2.03406	-4.73502	2.09358	0.468975	gnl|BL_ORD_ID|48689 sp|P48419|C75A3_PETHY Flavonoid 3&apos;,5&apos;-hydroxylase 2 OS=Petunia hybrida OX=4102 GN=CYP75A3 PE=2 SV=1//1.69762e-84
Acc12693.1	Acc12693	protein_coding	LG11	0.06211	1.74211	3.18325	3.46841	4.22049	5.52521	5.4901	gnl|BL_ORD_ID|433655 sp|F4JVA6|SFH6_ARATH Phosphatidylinositol/phosphatidylcholine transfer protein SFH6 OS=Arabidopsis thaliana OX=3702 GN=SFH6 PE=2 SV=1//0
Acc12694.1	Acc12694	protein_coding	LG11	23.7411	7.26766	5.35028	4.57836	-2.12991	-2.13233	-2.51592	gnl|BL_ORD_ID|41288 sp|Q93VH2|BBD2_ARATH Bifunctional nuclease 2 OS=Arabidopsis thaliana OX=3702 GN=BBD2 PE=2 SV=1//4.65624e-140
Acc12712.1	Acc12712	protein_coding	LG11	9.29583	2.37179	3.36659	1.61164	-2.44053	-1.54624	-2.66633	gnl|BL_ORD_ID|195061 sp|Q9FXI5|IQD32_ARATH Protein IQ-DOMAIN 32 OS=Arabidopsis thaliana OX=3702 GN=IQD32 PE=1 SV=3//2.72063e-27
Acc12716.1	Acc12716	protein_coding	LG11	0.340558	11.76	1.64169	0.371524	4.65938	2.2714	-0.0224686	-//-
Acc12724.1	Acc12724	protein_coding	LG11	16.1218	87.213	12.4716	11.817	2.01128	-0.352714	-0.592077	-//-
Acc12728.1	Acc12728	protein_coding	LG11	1.05362	4.2538	3.94306	5.33164	1.58079	1.91324	2.18674	gnl|BL_ORD_ID|312404 sp|P48147|PPCE_HUMAN Prolyl endopeptidase OS=Homo sapiens OX=9606 GN=PREP PE=1 SV=2//0
Acc12754.1	Acc12754	protein_coding	LG11	0.36973	4.13117	2.14328	6.64952	2.9482	2.51403	3.98569	gnl|BL_ORD_ID|104543 sp|O82155|DOF17_ARATH Dof zinc finger protein DOF1.7 OS=Arabidopsis thaliana OX=3702 GN=DOF1.7 PE=2 SV=1//1.58764e-38
Acc12789.1	Acc12789	protein_coding	LG11	2.71899	36.5032	10.6223	17.4747	3.32237	1.98259	2.53891	-//-
Acc12790.1	Acc12790	protein_coding	LG11	9.43972	2.64527	2.57311	1.13377	-2.2563	-1.85632	-3.2008	gnl|BL_ORD_ID|18931 sp|Q8VZH2|APM1_ARATH Aminopeptidase M1 OS=Arabidopsis thaliana OX=3702 GN=APM1 PE=1 SV=1//0
Acc12811.1	Acc12811	protein_coding	LG11	2.96536	21.7498	7.43862	11.9098	2.45038	1.34369	1.86101	gnl|BL_ORD_ID|417940 sp|Q9SYH1|RSH3C_ARATH Probable GTP diphosphokinase RSH3, chloroplastic OS=Arabidopsis thaliana OX=3702 GN=RSH3 PE=2 SV=1//0
Acc12813.1	Acc12813	protein_coding	LG11	1.46314	0.887756	0.308126	1.35604	-1.14403	-2.19987	-0.253014	gnl|BL_ORD_ID|125570 sp|Q9SD85|F3PH_ARATH Flavonoid 3&apos;-monooxygenase OS=Arabidopsis thaliana OX=3702 GN=CYP75B1 PE=1 SV=1//8.76748e-137
Acc12815.1	Acc12815	protein_coding	LG11	0.246076	1.52093	3.03801	0.854185	2.15009	3.57169	1.60057	-//-
Acc12824.1	Acc12824	protein_coding	LG11	0.144092	2.58428	0.519414	1.36709	3.66415	1.79439	3.02877	gnl|BL_ORD_ID|472290 sp|Q9C9E3|TI11B_ARATH Protein TIFY 11B OS=Arabidopsis thaliana OX=3702 GN=TIFY11B PE=1 SV=1//5.87008e-29
Acc12835.1	Acc12835	protein_coding	LG11	0.751453	1.03172	3.28103	3.93057	0.0377245	2.14357	2.24185	-//-
Acc12889.1	Acc12889	protein_coding	LG11	7.06698	1.6547	5.19668	4.58495	-2.51189	-0.426956	-0.768406	gnl|BL_ORD_ID|129309 sp|Q9C8K7|FBK21_ARATH F-box/kelch-repeat protein At1g51550 OS=Arabidopsis thaliana OX=3702 GN=At1g51550 PE=2 SV=1//3.26645e-163
Acc12912.1	Acc12912	protein_coding	LG11	4.04096	6.02974	0.596068	0.807314	0.154177	-2.7364	-2.46403	gnl|BL_ORD_ID|475791 sp|Q40392|TMVRN_NICGU TMV resistance protein N OS=Nicotiana glutinosa OX=35889 GN=N PE=1 SV=1//3.81462e-179
Acc12916.1	Acc12916	protein_coding	LG12	4.30273	1.70663	1.38481	0.668423	-1.75529	-1.61848	-2.82961	gnl|BL_ORD_ID|3638 sp|Q9SMZ4|AASS_ARATH Alpha-aminoadipic semialdehyde synthase OS=Arabidopsis thaliana OX=3702 GN=LKR/SDH PE=1 SV=1//0
Acc12919.1	Acc12919	protein_coding	LG12	8.02919	55.9648	37.2847	33.4778	2.37684	2.23156	1.91512	gnl|BL_ORD_ID|426082 sp|Q7XZU1|SAC4_ARATH Phosphoinositide phosphatase SAC4 OS=Arabidopsis thaliana OX=3702 GN=SAC4 PE=2 SV=1//0
Acc12924.1	Acc12924	protein_coding	LG12	70.9405	206.4	17.1347	9.90664	1.11697	-2.03236	-2.98411	-//-
Acc12940.1	Acc12940	protein_coding	LG12	5.68117	33.1392	1.86812	1.2495	2.11727	-1.58337	-2.32538	gnl|BL_ORD_ID|472281 sp|Q8H395|TI10B_ORYSJ Protein TIFY 10b OS=Oryza sativa subsp. japonica OX=39947 GN=TIFY10B PE=1 SV=1//1.58847e-40
Acc12949.1	Acc12949	protein_coding	LG12	1.8418	20.5893	5.67279	7.6148	3.04388	1.62625	1.88848	gnl|BL_ORD_ID|220252 sp|Q9ZUF7|LOR6_ARATH Protein LURP-one-related 6 OS=Arabidopsis thaliana OX=3702 GN=At2g05910 PE=2 SV=1//7.06744e-72
Acc12950.1	Acc12950	protein_coding	LG12	0.268571	4.15946	7.52242	8.31317	3.48374	4.77491	4.76102	gnl|BL_ORD_ID|148939 sp|Q6AWT8|GG3_ARATH Guanine nucleotide-binding protein subunit gamma 3 OS=Arabidopsis thaliana OX=3702 GN=GG3 PE=2 SV=1//7.4485e-29
Acc12951.1	Acc12951	protein_coding	LG12	1.97245	2.35493	0.335534	0.377837	-0.165599	-2.51426	-2.52043	gnl|BL_ORD_ID|427425 sp|Q9ZUF6|SBT18_ARATH Subtilisin-like protease SBT1.8 OS=Arabidopsis thaliana OX=3702 GN=SBT1.8 PE=1 SV=1//0
Acc12988.1	Acc12988	protein_coding	LG12	9.75479	64.0718	5.87506	1.60846	2.29105	-0.71357	-2.73913	gnl|BL_ORD_ID|14735 sp|Q9M2U3|ALPL_ARATH Protein ALP1-like OS=Arabidopsis thaliana OX=3702 GN=At3g55350 PE=2 SV=1//2.2594e-41
Acc12994.1	Acc12994	protein_coding	LG12	1.5648	2.04161	0.313736	0.118829	-0.047003	-2.30166	-3.84115	gnl|BL_ORD_ID|181025 sp|P41152|HSF30_SOLPE Heat shock factor protein HSF30 OS=Solanum peruvianum OX=4082 GN=HSF30 PE=2 SV=1//3.06014e-84
Acc13045.1	Acc13045	protein_coding	LG12	1.83652	6.00535	0.27529	0.474608	1.28296	-2.68616	-2.07891	gnl|BL_ORD_ID|96861 sp|Q8VZU9|DERL1_ARATH Derlin-1 OS=Arabidopsis thaliana OX=3702 GN=DER1 PE=2 SV=1//1.09593e-119
Acc13055.1	Acc13055	protein_coding	LG12	0.0388	14.5409	1.00899	5.98508	8.08088	4.67517	7.08265	gnl|BL_ORD_ID|108041 sp|Q9SZE2|DTX51_ARATH Protein DETOXIFICATION 51 OS=Arabidopsis thaliana OX=3702 GN=DTX51 PE=2 SV=1//0
Acc13057.1	Acc13057	protein_coding	LG12	0.765748	4.17405	3.60706	6.15385	2.00126	2.22873	2.83922	gnl|BL_ORD_ID|472307 sp|Q9LN27|TI171_ARATH Mitochondrial import inner membrane translocase subunit TIM17-1 OS=Arabidopsis thaliana OX=3702 GN=TIM17-1 PE=2 SV=1//5.06823e-49
Acc13085.1	Acc13085	protein_coding	LG12	12.4751	46.0621	53.1741	47.4527	1.46083	2.10844	1.78324	gnl|BL_ORD_ID|283237 sp|Q5N800|NYC1_ORYSJ Probable chlorophyll(ide) b reductase NYC1, chloroplastic OS=Oryza sativa subsp. japonica OX=39947 GN=NYC1 PE=1 SV=1//0
Acc13101.1	Acc13101	protein_coding	LG12	3.30868	20.7951	10.3124	16.6196	2.24035	1.69354	2.25614	gnl|BL_ORD_ID|432903 sp|Q5R533|SERC3_PONAB Serine incorporator 3 OS=Pongo abelii OX=9601 GN=SERINC3 PE=2 SV=1//9.18854e-29
Acc13109.1	Acc13109	protein_coding	LG12	43.3597	709.914	291.506	317.003	3.60949	2.76594	2.72589	gnl|BL_ORD_ID|128837 sp|Q9SQI3|FATB_GOSHI Palmitoyl-acyl carrier protein thioesterase, chloroplastic OS=Gossypium hirsutum OX=3635 GN=FATB1 PE=1 SV=1//0
Acc13123.1	Acc13123	protein_coding	LG12	0.527331	6.68776	4.85327	4.35605	3.21506	3.19458	2.87563	-//-
Acc13131.1	Acc13131	protein_coding	LG12	83.1324	174.006	340.426	263.568	0.641848	2.05056	1.52038	gnl|BL_ORD_ID|301522 sp|A7PW81|PGIP_VITVI Polygalacturonase inhibitor OS=Vitis vinifera OX=29760 GN=pgip PE=1 SV=1//8.23354e-162
Acc13138.1	Acc13138	protein_coding	LG12	6.71191	34.3471	23.0705	51.5302	1.93071	1.79729	2.79534	-//-
Acc13143.1	Acc13143	protein_coding	LG12	0.833415	5.50931	2.0217	6.33415	2.30211	1.29322	2.77641	-//-
Acc13152.1	Acc13152	protein_coding	LG12	4.31732	1.92485	1.06696	1.15043	-1.58901	-1.9931	-2.05116	gnl|BL_ORD_ID|48270 sp|P93755|C3H30_ARATH Zinc finger CCCH domain-containing protein 30 OS=Arabidopsis thaliana OX=3702 GN=At2g41900 PE=1 SV=2//0
Acc13179.1	Acc13179	protein_coding	LG12	2.44465	1.29027	0.225623	0.292149	-1.34407	-3.41574	-3.19307	gnl|BL_ORD_ID|4657 sp|Q9M2L4|ACA11_ARATH Putative calcium-transporting ATPase 11, plasma membrane-type OS=Arabidopsis thaliana OX=3702 GN=ACA11 PE=1 SV=1//0
Acc13180.1	Acc13180	protein_coding	LG12	2.33213	0.831573	0.279652	0.600284	-1.9069	-3.0417	-2.09617	gnl|BL_ORD_ID|4657 sp|Q9M2L4|ACA11_ARATH Putative calcium-transporting ATPase 11, plasma membrane-type OS=Arabidopsis thaliana OX=3702 GN=ACA11 PE=1 SV=1//1.00374e-06
Acc13204.1	Acc13204	protein_coding	LG12	9.20024	142.807	151.135	38.1179	3.53094	4.05316	1.905	gnl|BL_ORD_ID|535701 sp|Q55EX9|Y8948_DICDI Putative methyltransferase DDB_G0268948 OS=Dictyostelium discoideum OX=44689 GN=DDB_G0268948 PE=1 SV=2//1.085e-31
Acc13214.1	Acc13214	protein_coding	LG12	0.175738	1.62616	0.871711	2.42776	2.72469	2.26561	3.58005	gnl|BL_ORD_ID|223348 sp|Q9SZD5|LRK59_ARATH L-type lectin-domain containing receptor kinase V.9 OS=Arabidopsis thaliana OX=3702 GN=LECRK59 PE=2 SV=1//0
Acc13221.1	Acc13221	protein_coding	LG12	0	4.25914	1.48429	4.90799	10.6426	9.39138	11.2284	-//-
Acc13222.1	Acc13222	protein_coding	LG12	0.405935	7.01986	20.2321	24.0085	3.66168	5.62769	5.7144	gnl|BL_ORD_ID|39646 sp|O80668|AVT1A_ARATH Amino acid transporter AVT1A OS=Arabidopsis thaliana OX=3702 GN=AVT1A PE=2 SV=2//0
Acc13245.1	Acc13245	protein_coding	LG12	3.71762	2.68881	0.899066	0.936093	-0.89234	-2.02558	-2.13562	gnl|BL_ORD_ID|457153 sp|Q7SCY7|SYM1_NEUCR Protein sym-1 OS=Neurospora crassa (strain ATCC 24698 / 74-OR23-1A / CBS 708.71 / DSM 1257 / FGSC 987) OX=367110 GN=sym-1 PE=3 SV=2//5.18179e-26
Acc13273.1	Acc13273	protein_coding	LG12	2.61837	15.3064	10.3644	4.66892	2.12018	1.99838	0.687473	gnl|BL_ORD_ID|107999 sp|Q8W488|DTX21_ARATH Protein DETOXIFICATION 21 OS=Arabidopsis thaliana OX=3702 GN=DTX21 PE=1 SV=1//0
Acc13288.1	Acc13288	protein_coding	LG12	0.108122	1.32505	0.944474	1.66987	3.15328	3.06286	3.71826	-//-
Acc13303.1	Acc13303	protein_coding	LG12	0.365626	3.91697	0.190874	0.021093	2.97964	-0.892396	-4.20089	-//-
Acc13305.1	Acc13305	protein_coding	LG12	381.613	470.453	1090.97	2628.66	-0.117869	1.54081	2.64821	gnl|BL_ORD_ID|442989 sp|O04132|SRC1_SOYBN Protein SRC1 OS=Glycine max OX=3847 GN=SRC1 PE=2 SV=1//1.55115e-07
Acc13307.1	Acc13307	protein_coding	LG12	2.37218	9.75244	8.95172	24.9529	1.61559	1.93242	3.25016	gnl|BL_ORD_ID|234929 sp|Q42699|METE_CATRO 5-methyltetrahydropteroyltriglutamate--homocysteine methyltransferase OS=Catharanthus roseus OX=4058 GN=METE PE=2 SV=1//0
Acc13317.1	Acc13317	protein_coding	LG12	1.11422	8.37699	2.91954	11.465	2.48169	1.40271	3.21377	gnl|BL_ORD_ID|42876 sp|A7LXU3|BGH3B_BACO1 Beta-glucosidase BoGH3B OS=Bacteroides ovatus (strain ATCC 8483 / DSM 1896 / JCM 5824 / NCTC 11153) OX=411476 GN=BACOVA_02659 PE=1 SV=1//4.63611e-76
Acc13331.1	Acc13331	protein_coding	LG12	4.0667	32.9921	9.15746	8.34055	2.59332	1.186	0.890327	-//-
Acc13347.1	Acc13347	protein_coding	LG12	1.56176	5.59403	7.26211	11.9328	1.41202	2.22763	2.78266	gnl|BL_ORD_ID|268688 sp|Q8LFU0|NFYAA_ARATH Nuclear transcription factor Y subunit A-10 OS=Arabidopsis thaliana OX=3702 GN=NFYA10 PE=2 SV=2//2.67369e-53
Acc13351.1	Acc13351	protein_coding	LG12	0.04266	3.1215	0.769412	1.13553	5.73111	4.15392	4.55824	gnl|BL_ORD_ID|449412 sp|Q9ZSD4|SY121_ARATH Syntaxin-121 OS=Arabidopsis thaliana OX=3702 GN=SYP121 PE=1 SV=1//4.56065e-130
Acc13362.1	Acc13362	protein_coding	LG12	1.36152	25.5734	17.1822	6.39755	3.79875	3.66571	2.08054	gnl|BL_ORD_ID|442278 sp|Q8S948|SPS1_ARATH Solanesyl diphosphate synthase 1 OS=Arabidopsis thaliana OX=3702 GN=SPS1 PE=1 SV=1//0
Acc13372.1	Acc13372	protein_coding	LG12	0.777082	6.88692	3.99389	5.88394	2.70368	2.35864	2.75673	gnl|BL_ORD_ID|166657 sp|Q8GXE9|HA22J_ARATH HVA22-like protein j OS=Arabidopsis thaliana OX=3702 GN=HVA22J PE=2 SV=2//1.942e-69
Acc13382.1	Acc13382	protein_coding	LG12	7.27443	4.60736	4.17929	1.99835	-1.08018	-0.781582	-2.00088	gnl|BL_ORD_ID|435441 sp|Q94KL7|SILD_FORIN Secoisolariciresinol dehydrogenase (Fragment) OS=Forsythia intermedia OX=55183 PE=1 SV=1//1.20867e-134
Acc13385.1	Acc13385	protein_coding	LG12	4.00958	9.82815	23.2193	29.9707	0.867612	2.54705	2.75426	gnl|BL_ORD_ID|191417 sp|P54968|ILR1_ARATH IAA-amino acid hydrolase ILR1 OS=Arabidopsis thaliana OX=3702 GN=ILR1 PE=1 SV=2//0
Acc13412.1	Acc13412	protein_coding	LG12	3.4615	1.64813	0.845351	0.753872	-1.49049	-2.00854	-2.33768	gnl|BL_ORD_ID|3939 sp|Q9LZB8|AB29B_ARATH ABC transporter B family member 29, chloroplastic OS=Arabidopsis thaliana OX=3702 GN=ABCB29 PE=1 SV=1//3.5362e-09
Acc13441.1	Acc13441	protein_coding	LG12	2.89962	1.64615	0.683309	0.344171	-1.27666	-2.03361	-3.17345	gnl|BL_ORD_ID|195080 sp|Q9LFA4|IQM3_ARATH IQ domain-containing protein IQM3 OS=Arabidopsis thaliana OX=3702 GN=IQM3 PE=2 SV=1//1.04725e-168
Acc13463.1	Acc13463	protein_coding	LG12	0.063154	7.11865	4.08325	5.21755	5.88612	5.60614	5.78984	-//-
Acc13488.1	Acc13488	protein_coding	LG12	29.703	6.67483	10.0868	5.54296	-2.57272	-1.53925	-2.56282	gnl|BL_ORD_ID|223591 sp|Q9S7R3|LSH10_ARATH Protein LIGHT-DEPENDENT SHORT HYPOCOTYLS 10 OS=Arabidopsis thaliana OX=3702 GN=LSH10 PE=1 SV=1//2.1715e-80
Acc13490.1	Acc13490	protein_coding	LG12	38.5558	17.5518	5.76798	7.47288	-1.57623	-2.7189	-2.56288	gnl|BL_ORD_ID|14143 sp|Q9FZ49|ALG9_ARATH Dol-P-Man:Man(6)GlcNAc(2)-PP-Dol alpha-1,2-mannosyltransferase OS=Arabidopsis thaliana OX=3702 GN=ALG9 PE=1 SV=1//8.23832e-27
Acc13491.1	Acc13491	protein_coding	LG12	10.3943	5.29277	2.80583	2.76075	-1.39737	-1.87251	-2.05703	gnl|BL_ORD_ID|50978 sp|P27154|CAPP_TOBAC Phosphoenolpyruvate carboxylase OS=Nicotiana tabacum OX=4097 GN=PPC PE=2 SV=1//0
Acc13502.1	Acc13502	protein_coding	LG12	0	1044.82	1561.84	351.085	18.51	19.3575	17.3229	gnl|BL_ORD_ID|117247 sp|P93735|ELIP1_ARATH Early light-induced protein 1, chloroplastic OS=Arabidopsis thaliana OX=3702 GN=ELIP1 PE=1 SV=1//7.89644e-56
Acc13519.1	Acc13519	protein_coding	LG12	0.223361	0.766076	1.16225	2.49045	1.31259	2.35463	3.28693	gnl|BL_ORD_ID|130366 sp|Q9ZR09|FDL25_ARATH Putative F-box/FBD/LRR-repeat protein At4g03220 OS=Arabidopsis thaliana OX=3702 GN=At4g03220 PE=4 SV=1//1.17937e-146
Acc13532.1	Acc13532	protein_coding	LG12	0.232542	5.21882	3.10439	1.45096	4.04882	3.73921	2.48171	gnl|BL_ORD_ID|73265 sp|Q9LJ44|COL12_ARATH Zinc finger protein CONSTANS-LIKE 12 OS=Arabidopsis thaliana OX=3702 GN=COL12 PE=1 SV=2//1.53331e-91
Acc13560.1	Acc13560	protein_coding	LG12	5.80232	1.642	4.18675	1.57779	-2.24401	-0.452427	-2.01858	gnl|BL_ORD_ID|12962 sp|Q9ZSP5|AIR3_ARATH Subtilisin-like protease SBT5.3 OS=Arabidopsis thaliana OX=3702 GN=AIR3 PE=2 SV=1//0
Acc13578.1	Acc13578	protein_coding	LG12	0.594511	1.57873	2.72115	1.73167	0.984068	2.21001	1.39723	gnl|BL_ORD_ID|133108 sp|Q9SU13|FLA2_ARATH Fasciclin-like arabinogalactan protein 2 OS=Arabidopsis thaliana OX=3702 GN=FLA2 PE=1 SV=1//9.36311e-139
Acc13582.1	Acc13582	protein_coding	LG12	2.8193	0.545951	0.724788	0.335268	-2.78391	-1.93949	-3.19459	-//-
Acc13589.1	Acc13589	protein_coding	LG12	29.5354	21.1446	15.7535	7.04178	-0.905676	-0.889815	-2.21178	gnl|BL_ORD_ID|180537 sp|F4JFN3|HS906_ARATH Heat shock protein 90-6, mitochondrial OS=Arabidopsis thaliana OX=3702 GN=HSP90-6 PE=2 SV=1//0
Acc13590.1	Acc13590	protein_coding	LG12	2.01332	46.1165	28.8234	12.5413	4.09037	3.8528	2.49165	gnl|BL_ORD_ID|53403 sp|P12062|CB26_PETSP Chlorophyll a-b binding protein 37, chloroplastic OS=Petunia sp. OX=4104 GN=CAB37 PE=3 SV=1//3.91825e-178
Acc13596.1	Acc13596	protein_coding	LG12	2.46024	22.2834	9.7811	11.5304	2.75043	2.00381	2.08028	gnl|BL_ORD_ID|510117 sp|Q6ICW6|WNK11_ARATH Probable serine/threonine-protein kinase WNK11 OS=Arabidopsis thaliana OX=3702 GN=WNK11 PE=2 SV=1//2.33606e-152
Acc13598.1	Acc13598	protein_coding	LG12	3.20472	47.5213	14.3767	13.2124	3.46529	2.18171	1.89858	gnl|BL_ORD_ID|40570 sp|Q9FGK4|B561J_ARATH Cytochrome b561 and DOMON domain-containing protein At5g47530 OS=Arabidopsis thaliana OX=3702 GN=At5g47530 PE=2 SV=1//4.3918e-141
Acc13606.1	Acc13606	protein_coding	LG12	3.08109	1.63635	0.178269	0.100338	-1.33074	-3.98294	-4.93026	-//-
Acc13607.1	Acc13607	protein_coding	LG12	6.90521	6.01569	0.196649	0	-0.62307	-4.96354	-11.2127	-//-
Acc13618.1	Acc13618	protein_coding	LG12	1.4222	18.9368	9.0546	12.0935	3.30128	2.67692	2.93421	gnl|BL_ORD_ID|107181 sp|Q9ZVN4|DSP1_ARATH Tyrosine-protein phosphatase DSP1 OS=Arabidopsis thaliana OX=3702 GN=DSP1 PE=1 SV=1//9.27235e-96
Acc13619.1	Acc13619	protein_coding	LG12	0.344892	21.2532	20.5267	37.5796	5.50578	5.89584	6.60775	gnl|BL_ORD_ID|5846 sp|Q08507|ACCO3_PETHY 1-aminocyclopropane-1-carboxylate oxidase 3 OS=Petunia hybrida OX=4102 GN=ACO3 PE=3 SV=1//0
Acc13622.1	Acc13622	protein_coding	LG12	70.1268	13.3552	41.8839	9.85789	-2.81576	-0.726608	-2.97322	gnl|BL_ORD_ID|88877 sp|Q7XKU5|DAO_ORYSJ 2-oxoglutarate-dependent dioxygenase DAO OS=Oryza sativa subsp. japonica OX=39947 GN=DAO PE=2 SV=2//4.11673e-96
Acc13627.1	Acc13627	protein_coding	LG12	0.178279	2.48765	0.76068	2.69293	3.33496	2.06712	3.73006	gnl|BL_ORD_ID|79569 sp|Q8RX83|CSLB3_ARATH Cellulose synthase-like protein B3 OS=Arabidopsis thaliana OX=3702 GN=CSLB3 PE=2 SV=1//0
Acc13642.1	Acc13642	protein_coding	LG12	16.9061	61.5409	71.8059	69.1605	1.44032	2.10324	1.88814	-//-
Acc13654.1	Acc13654	protein_coding	LG12	18.4538	9.24691	7.15253	4.3728	-1.41862	-1.35027	-2.22014	gnl|BL_ORD_ID|354982 sp|O23049|RK6_ARATH 50S ribosomal protein L6, chloroplastic OS=Arabidopsis thaliana OX=3702 GN=RPL6 PE=2 SV=1//6.7963e-112
Acc13662.1	Acc13662	protein_coding	LG12	4.55714	5.60609	0.771744	0.646441	0.302599	-2.61514	-3.79841	gnl|BL_ORD_ID|6181 sp|P17069|ACEA_GOSHI Isocitrate lyase OS=Gossypium hirsutum OX=3635 PE=2 SV=1//0
Acc13674.1	Acc13674	protein_coding	LG12	9.11611	85.4937	11.7866	23.0383	2.80543	0.38772	1.19318	gnl|BL_ORD_ID|163384 sp|Q9LFQ0|GT14B_ARATH Beta-glucuronosyltransferase GlcAT14B OS=Arabidopsis thaliana OX=3702 GN=GLCAT14B PE=2 SV=1//4.36547e-151
Acc13677.1	Acc13677	protein_coding	LG12	0.687221	2.65787	3.86067	5.4088	1.51548	2.49313	2.82035	-//-
Acc13688.1	Acc13688	protein_coding	LG12	11.4162	6.13475	2.16968	1.69165	-1.31891	-2.3749	-2.89511	gnl|BL_ORD_ID|240580 sp|Q9FI00|MLO11_ARATH MLO-like protein 11 OS=Arabidopsis thaliana OX=3702 GN=MLO11 PE=2 SV=1//6.9675e-24
Acc13705.1	Acc13705	protein_coding	LG12	26.2548	101.049	287.92	488.238	1.52037	3.47141	4.07229	gnl|BL_ORD_ID|260440 sp|Q93VY3|NAC72_ARATH NAC domain-containing protein 72 OS=Arabidopsis thaliana OX=3702 GN=NAC072 PE=2 SV=1//1.74191e-128
Acc13715.1	Acc13715	protein_coding	LG12	0.258632	3.53738	1.77085	2.69664	3.32466	2.77175	3.21327	gnl|BL_ORD_ID|69310 sp|Q94AS9|CNGC4_ARATH Cyclic nucleotide-gated ion channel 4 OS=Arabidopsis thaliana OX=3702 GN=CNGC4 PE=2 SV=2//0
Acc13723.1	Acc13723	protein_coding	LG12	0	0.698857	3.07643	6.11923	9.07197	11.4743	12.583	gnl|BL_ORD_ID|531889 sp|Q6AWW5|Y5262_ARATH Ankyrin repeat-containing protein At5g02620 OS=Arabidopsis thaliana OX=3702 GN=At5g02620 PE=1 SV=1//3.76169e-22
Acc13734.1	Acc13734	protein_coding	LG12	4.08139	22.2712	11.3353	11.2726	2.02407	1.49049	1.32139	gnl|BL_ORD_ID|131999 sp|Q94B77|FH5_ARATH Formin-like protein 5 OS=Arabidopsis thaliana OX=3702 GN=FH5 PE=2 SV=2//0
Acc13750.1	Acc13750	protein_coding	LG12	0.023309	3.27513	1.78168	2.23793	6.67044	6.22771	6.4019	gnl|BL_ORD_ID|530732 sp|O81832|Y4729_ARATH G-type lectin S-receptor-like serine/threonine-protein kinase At4g27290 OS=Arabidopsis thaliana OX=3702 GN=At4g27290 PE=3 SV=4//0
Acc13752.1	Acc13752	protein_coding	LG12	3.29111	1.58027	0.229094	0.300136	-1.4781	-3.80626	-3.58757	gnl|BL_ORD_ID|240115 sp|Q9LRM4|MIP1B_ARATH B-box domain protein 31 OS=Arabidopsis thaliana OX=3702 GN=MIP1B PE=2 SV=1//5.51526e-09
Acc13757.1	Acc13757	protein_coding	LG12	1.39234	12.3878	0.142316	0.205907	2.72354	-3.25568	-2.87007	gnl|BL_ORD_ID|858 sp|P0C8Y8|2SS2_BEREX 2S sulfur-rich seed storage protein 2 OS=Bertholletia excelsa OX=3645 GN=BE2S2 PE=3 SV=1//6.76535e-07
Acc13760.1	Acc13760	protein_coding	LG12	0.11476	4.30688	0.257141	0.78145	4.621	1.03269	2.45745	gnl|BL_ORD_ID|438300 sp|O48686|SNL3_ARATH Paired amphipathic helix protein Sin3-like 3 OS=Arabidopsis thaliana OX=3702 GN=SNL3 PE=1 SV=3//3.65354e-07
Acc13763.1	Acc13763	protein_coding	LG12	1.12888	6.95296	1.36033	1.57406	2.19154	0.284789	0.337382	gnl|BL_ORD_ID|508739 sp|Q5BPG5|VUP4_ARATH Vascular-related unknown protein 4 OS=Arabidopsis thaliana OX=3702 GN=VUP4 PE=2 SV=1//8.92048e-13
Acc13776.1	Acc13776	protein_coding	LG12	4.01175	1.14944	0.749185	0.708209	-2.22469	-2.40164	-2.64429	gnl|BL_ORD_ID|310623 sp|F4I6M1|POLIA_ARATH DNA polymerase I A, chloroplastic/mitochondrial OS=Arabidopsis thaliana OX=3702 GN=POLIA PE=2 SV=1//0
Acc13781.1	Acc13781	protein_coding	LG12	0.072101	3.82769	0.264653	0.069605	4.85887	1.56254	-0.589473	-//-
Acc13783.1	Acc13783	protein_coding	LG12	20.125	5.02463	3.94666	2.34557	-2.50284	-2.31298	-3.27682	-//-
Acc13787.1	Acc13787	protein_coding	LG12	0.271265	23.8457	7.42112	19.7446	6.02158	4.77824	6.02893	gnl|BL_ORD_ID|264917 sp|F4JJJ3|NDB3_ARATH External alternative NAD(P)H-ubiquinone oxidoreductase B3, mitochondrial OS=Arabidopsis thaliana OX=3702 GN=NDB3 PE=2 SV=1//0
Acc13792.1	Acc13792	protein_coding	LG12	3.85182	15.5973	12.2686	23.8254	1.59184	1.68587	2.48196	gnl|BL_ORD_ID|163383 sp|Q9FLD7|GT14A_ARATH Beta-glucuronosyltransferase GlcAT14A OS=Arabidopsis thaliana OX=3702 GN=GLCAT14A PE=2 SV=1//7.88362e-162
Acc13805.1	Acc13805	protein_coding	LG12	10.1235	2.32611	1.94842	0.657477	-2.53456	-2.35743	-4.06304	gnl|BL_ORD_ID|294103 sp|Q9LR64|PB27A_ARATH Photosystem II repair protein PSB27-H1, chloroplastic OS=Arabidopsis thaliana OX=3702 GN=PSB27-1 PE=1 SV=1//6.32158e-55
Acc13806.1	Acc13806	protein_coding	LG12	20.4449	3.02367	2.03276	2.09652	-3.17832	-3.30847	-3.4292	-//-
Acc13830.1	Acc13830	protein_coding	LG12	2.19569	0.704676	0.889022	1.41474	-2.05678	-1.28398	-0.782905	gnl|BL_ORD_ID|352938 sp|Q9Y7P0|RISA_SCHPO Riboflavin synthase OS=Schizosaccharomyces pombe (strain 972 / ATCC 24843) OX=284812 GN=rib5 PE=1 SV=1//3.82333e-60
Acc13860.1	Acc13860	protein_coding	LG12	0.266684	15.8952	1.09913	4.95025	5.35289	1.95428	3.95587	-//-
Acc13861.1	Acc13861	protein_coding	LG12	0	10.8846	0.091807	5.71628	10.896	4.59233	10.3584	-//-
Acc13863.1	Acc13863	protein_coding	LG12	7.8859	3.01256	2.42795	1.35565	-1.80929	-1.68085	-2.6819	gnl|BL_ORD_ID|92110 sp|Q5ZLK1|DCA13_CHICK DDB1- and CUL4-associated factor 13 OS=Gallus gallus OX=9031 GN=DCAF13 PE=2 SV=1//4.42039e-153
Acc13865.1	Acc13865	protein_coding	LG12	5.05227	18.9725	19.191	29.6763	1.48482	1.94166	2.40952	gnl|BL_ORD_ID|293060 sp|Q9SKX5|PAO2_ARATH Probable polyamine oxidase 2 OS=Arabidopsis thaliana OX=3702 GN=PAO2 PE=2 SV=1//0
Acc13870.1	Acc13870	protein_coding	LG12	11.0924	3.33696	1.3499	1.24232	-2.15122	-3.01994	-3.29919	gnl|BL_ORD_ID|103328 sp|Q9D832|DNJB4_MOUSE DnaJ homolog subfamily B member 4 OS=Mus musculus OX=10090 GN=Dnajb4 PE=1 SV=1//2.76956e-77
Acc13913.1	Acc13913	protein_coding	LG12	1.19355	4.99097	5.93394	8.79423	1.63666	2.32679	2.734	-//-
Acc13919.1	Acc13919	protein_coding	LG12	1.48184	8.59523	2.3941	2.65962	2.47237	1.04775	1.15543	gnl|BL_ORD_ID|550869 sp|Q01111|YPT3_NICPL Ras-related protein YPT3 OS=Nicotiana plumbaginifolia OX=4092 GN=YPT3 PE=2 SV=1//1.4067e-91
Acc13924.1	Acc13924	protein_coding	LG12	16.8826	83.0074	77.125	55.5327	1.87372	2.20832	1.57349	gnl|BL_ORD_ID|139131 sp|Q655S1|FTSH2_ORYSJ ATP-dependent zinc metalloprotease FTSH 2, chloroplastic OS=Oryza sativa subsp. japonica OX=39947 GN=FTSH2 PE=3 SV=1//0
Acc13925.1	Acc13925	protein_coding	LG12	22.4902	102.2	90.4634	66.9801	1.76004	2.02458	1.42998	gnl|BL_ORD_ID|139162 sp|Q8W585|FTSH8_ARATH ATP-dependent zinc metalloprotease FTSH 8, chloroplastic OS=Arabidopsis thaliana OX=3702 GN=FTSH8 PE=1 SV=1//0
Acc13932.1	Acc13932	protein_coding	LG12	0.071008	3.27002	1.90063	0.071771	4.51028	4.15885	-0.583666	-//-
Acc13940.1	Acc13940	protein_coding	LG12	4.84781	1502.72	851.868	3591.58	7.85166	7.47333	9.38825	gnl|BL_ORD_ID|302384 sp|P48979|PGLR_PRUPE Polygalacturonase OS=Prunus persica OX=3760 PE=2 SV=1//0
Acc13958.1	Acc13958	protein_coding	LG12	0.70766	33.296	2.24102	0.633377	5.11322	1.66431	-0.303514	gnl|BL_ORD_ID|512090 sp|Q38911|XTH15_ARATH Xyloglucan endotransglucosylase/hydrolase protein 15 OS=Arabidopsis thaliana OX=3702 GN=XTH15 PE=1 SV=1//2.76385e-135
Acc13965.1	Acc13965	protein_coding	LG12	0.5105	1.98111	3.15683	3.31649	1.50668	2.60736	2.51055	-//-
Acc13984.1	Acc13984	protein_coding	LG13	0.026271	0.221833	4.11363	21.1933	2.59823	7.22466	9.44233	gnl|BL_ORD_ID|250571 sp|Q9LS10|MT810_ARATH Probable S-adenosylmethionine-dependent methyltransferase At5g38100 OS=Arabidopsis thaliana OX=3702 GN=At5g38100 PE=2 SV=1//5.07418e-92
Acc13994.1	Acc13994	protein_coding	LG13	7.99006	44.8153	9.72816	13.234	2.0639	0.300966	0.583746	gnl|BL_ORD_ID|283788 sp|Q94B71|OBE3_ARATH Protein OBERON 3 OS=Arabidopsis thaliana OX=3702 GN=OBE3 PE=1 SV=1//0
Acc14003.1	Acc14003	protein_coding	LG13	1.62577	86.4305	78.8004	74.6777	5.3071	5.61414	5.37585	gnl|BL_ORD_ID|99941 sp|Q9FMX6|DJC76_ARATH Chaperone protein dnaJ C76, chloroplastic OS=Arabidopsis thaliana OX=3702 GN=DJC76 PE=2 SV=1//1.70849e-152
Acc14008.1	Acc14008	protein_coding	LG13	2.18377	1.13925	1.23875	0.484029	-1.36057	-0.800274	-2.30712	gnl|BL_ORD_ID|289400 sp|O82660|P2SAF_ARATH Photosystem II stability/assembly factor HCF136, chloroplastic OS=Arabidopsis thaliana OX=3702 GN=HCF136 PE=1 SV=1//0
Acc14032.1	Acc14032	protein_coding	LG13	0.855271	11.8594	1.89387	2.79643	3.3589	1.16016	1.55514	gnl|BL_ORD_ID|6035 sp|Q8L7U7|ACDH_ARATH ACD11 homolog protein OS=Arabidopsis thaliana OX=3702 GN=At4g39670 PE=2 SV=1//1.11812e-72
Acc14039.1	Acc14039	protein_coding	LG13	6.68467	21.3481	21.5724	30.5629	1.31394	1.72033	2.1366	-//-
Acc14040.1	Acc14040	protein_coding	LG13	6.0696	21.6972	20.7147	24.8073	1.4476	1.88619	2.07537	gnl|BL_ORD_ID|474158 sp|Q9CA28|TKPR2_ARATH Tetraketide alpha-pyrone reductase 2 OS=Arabidopsis thaliana OX=3702 GN=TKPR2 PE=1 SV=1//8.55957e-170
Acc14041.1	Acc14041	protein_coding	LG13	4.2845	1.323	3.9829	3.39777	-2.11346	-0.0875317	-0.478069	gnl|BL_ORD_ID|111951 sp|Q9CA27|EF118_ARATH Ethylene-responsive transcription factor ERF118 OS=Arabidopsis thaliana OX=3702 GN=ERF118 PE=2 SV=1//3.50187e-25
Acc14043.1	Acc14043	protein_coding	LG13	2.59965	1.92887	0.929844	0.495631	-0.870113	-1.40285	-2.68652	gnl|BL_ORD_ID|223321 sp|P93604|LRK10_WHEAT Rust resistance kinase Lr10 OS=Triticum aestivum OX=4565 GN=LRK10 PE=2 SV=1//4.91895e-112
Acc14067.1	Acc14067	protein_coding	LG13	0.009767	11.1795	1.74555	7.66617	9.40058	7.14562	9.14661	gnl|BL_ORD_ID|228335 sp|Q5I0I2|MARH2_RAT E3 ubiquitin-protein ligase MARCH2 OS=Rattus norvegicus OX=10116 GN=March2 PE=1 SV=1//8.97274e-07
Acc14087.1	Acc14087	protein_coding	LG13	3.58348	2.15781	1.52828	0.812568	-1.15574	-1.20605	-2.28042	gnl|BL_ORD_ID|531741 sp|Q9M015|Y5161_ARATH Uncharacterized protein At5g01610 OS=Arabidopsis thaliana OX=3702 GN=At5g01610 PE=1 SV=1//2.91709e-42
Acc14094.1	Acc14094	protein_coding	LG13	3.15498	1.59476	1.09114	0.497583	-1.40303	-1.50833	-2.79694	gnl|BL_ORD_ID|66305 sp|Q67Y99|CLPF_ARATH Clp protease adapter protein ClpF, chloroplastic OS=Arabidopsis thaliana OX=3702 GN=CLPF PE=1 SV=1//1.38945e-134
Acc14106.1	Acc14106	protein_coding	LG13	20.3006	453.707	180.904	276.032	4.05841	3.17248	3.62101	gnl|BL_ORD_ID|48742 sp|H2DH17|C7A22_PANGI Cytochrome P450 CYP749A22 OS=Panax ginseng OX=4054 PE=2 SV=1//0
Acc14107.1	Acc14107	protein_coding	LG13	3.19702	43.6726	6.2766	10.0408	3.10478	1.10536	1.66198	-//-
Acc14112.1	Acc14112	protein_coding	LG13	8.0489	113.315	152.421	125.973	3.39153	4.2598	3.82379	gnl|BL_ORD_ID|125442 sp|Q9BRX8|F213A_HUMAN Redox-regulatory protein FAM213A OS=Homo sapiens OX=9606 GN=FAM213A PE=1 SV=3//2.34874e-25
Acc14119.1	Acc14119	protein_coding	LG13	20.2282	115.5	31.6539	33.1062	2.08932	0.662671	0.566269	gnl|BL_ORD_ID|92192 sp|O80402|DCAM_NICSY S-adenosylmethionine decarboxylase proenzyme OS=Nicotiana sylvestris OX=4096 GN=SAMDC1 PE=2 SV=1//0
Acc14138.1	Acc14138	protein_coding	LG13	5.1797	32.8294	17.661	19.8524	2.24011	1.78645	1.79382	gnl|BL_ORD_ID|82047 sp|Q9ZVH4|CUL3A_ARATH Cullin-3A OS=Arabidopsis thaliana OX=3702 GN=CUL3A PE=1 SV=1//0
Acc14155.1	Acc14155	protein_coding	LG13	3.6409	28.1279	26.6699	23.2762	2.52409	2.88769	2.53056	gnl|BL_ORD_ID|474391 sp|O64511|TLOV1_ARATH Protein TWIN LOV 1 OS=Arabidopsis thaliana OX=3702 GN=TLP1 PE=1 SV=2//9.85918e-26
Acc14162.1	Acc14162	protein_coding	LG13	1.96307	13.7686	51.7053	8.28371	2.3849	4.73182	1.93243	gnl|BL_ORD_ID|163309 sp|Q9FUS8|GSTUH_ARATH Glutathione S-transferase U17 OS=Arabidopsis thaliana OX=3702 GN=GSTU17 PE=2 SV=1//4.33761e-67
Acc14163.1	Acc14163	protein_coding	LG13	0.711069	4.13062	11.4019	2.18069	2.11699	4.01551	1.47297	gnl|BL_ORD_ID|163309 sp|Q9FUS8|GSTUH_ARATH Glutathione S-transferase U17 OS=Arabidopsis thaliana OX=3702 GN=GSTU17 PE=2 SV=1//4.57477e-72
Acc14165.1	Acc14165	protein_coding	LG13	4.10326	1.39505	1.0944	0.878934	-1.97865	-1.8817	-2.36273	-//-
Acc14179.2	Acc14179	protein_coding	LG13	0.174462	7.16122	1.48818	6.41893	4.92351	3.10007	4.79604	gnl|BL_ORD_ID|555099 sp|Q39264|ZFP5_ARATH Zinc finger protein 5 OS=Arabidopsis thaliana OX=3702 GN=ZFP5 PE=1 SV=1//4.39331e-11
Acc14180.1	Acc14180	protein_coding	LG13	2.09923	1.20656	0.859654	0.472134	-1.22238	-1.25512	-2.29357	gnl|BL_ORD_ID|314711 sp|Q9XIK0|PRIN2_ARATH Protein PLASTID REDOX INSENSITIVE 2, chloroplastic OS=Arabidopsis thaliana OX=3702 GN=PRIN2 PE=1 SV=1//1.31178e-61
Acc14184.1	Acc14184	protein_coding	LG13	14.2274	2.2182	0.865941	0.840777	-3.10486	-4.00821	-4.21698	-//-
Acc14224.1	Acc14224	protein_coding	LG13	1.91141	3.70789	1.11954	0.47829	0.529131	-0.751646	-2.1404	gnl|BL_ORD_ID|520842 sp|Q9C9V6|Y1790_ARATH BTB/POZ domain-containing protein At1g67900 OS=Arabidopsis thaliana OX=3702 GN=At1g67900 PE=1 SV=1//0
Acc14247.1	Acc14247	protein_coding	LG13	3.65688	0.244027	0.278116	0.369884	-4.32047	-3.6882	-3.43713	gnl|BL_ORD_ID|520090 sp|C0LGI2|Y1677_ARATH Probable LRR receptor-like serine/threonine-protein kinase At1g67720 OS=Arabidopsis thaliana OX=3702 GN=At1g67720 PE=2 SV=1//0
Acc14287.1	Acc14287	protein_coding	LG13	1.45429	51.9119	12.5398	13.6707	4.70797	3.1	3.06271	-//-
Acc14294.1	Acc14294	protein_coding	LG13	13.1382	3.8821	4.57502	5.64217	-2.1814	-1.50434	-1.36326	gnl|BL_ORD_ID|12340 sp|Q9C5U1|AHK3_ARATH Histidine kinase 3 OS=Arabidopsis thaliana OX=3702 GN=AHK3 PE=1 SV=1//0
Acc14304.1	Acc14304	protein_coding	LG13	0.463848	3.03222	1.68925	1.71507	2.2405	1.83144	1.69992	-//-
Acc14315.1	Acc14315	protein_coding	LG13	0	1.44968	3.52211	2.31846	9.57258	11.1118	10.6297	gnl|BL_ORD_ID|449337 sp|P0DKJ5|SWT15_VITVI Bidirectional sugar transporter SWEET15 OS=Vitis vinifera OX=29760 GN=SWEET15 PE=3 SV=1//1.59909e-81
Acc14324.1	Acc14324	protein_coding	LG13	1.44255	12.8327	11.5013	12.3144	2.72927	3.01109	2.94847	gnl|BL_ORD_ID|472509 sp|Q93ZM9|TIF9_ARATH Protein TIFY 9 OS=Arabidopsis thaliana OX=3702 GN=TIFY9 PE=1 SV=1//4.95038e-36
Acc14326.1	Acc14326	protein_coding	LG13	1.61551	3.38429	8.85878	9.62611	0.63917	2.46734	2.42592	gnl|BL_ORD_ID|427946 sp|Q8RWD5|SCD2_ARATH Coiled-coil domain-containing protein SCD2 OS=Arabidopsis thaliana OX=3702 GN=SCD2 PE=1 SV=1//7.20568e-171
Acc14332.1	Acc14332	protein_coding	LG13	9.95562	7.24356	4.7162	2.26502	-0.882361	-1.05906	-2.27904	gnl|BL_ORD_ID|29494 sp|Q8VZ20|ASR3_ARATH Trihelix transcription factor ASR3 OS=Arabidopsis thaliana OX=3702 GN=ASR3 PE=1 SV=1//2.43746e-101
Acc14364.1	Acc14364	protein_coding	LG13	2.06647	1.03573	0.720034	0.554525	-1.40688	-1.4987	-2.01992	gnl|BL_ORD_ID|309996 sp|Q94AQ8|PNSB2_ARATH Photosynthetic NDH subunit of subcomplex B 2, chloroplastic OS=Arabidopsis thaliana OX=3702 GN=PNSB2 PE=2 SV=1//9.18974e-125
Acc14377.1	Acc14377	protein_coding	LG13	5.37733	2.20895	1.77395	0.88269	-1.70402	-1.57661	-2.75012	gnl|BL_ORD_ID|182983 sp|Q1ACB3|HSTC_ARATH Homogentisate solanesyltransferase, chloroplastic OS=Arabidopsis thaliana OX=3702 GN=HST PE=1 SV=1//0
Acc14401.1	Acc14401	protein_coding	LG13	3.56289	17.2575	15.205	24.6013	1.85093	2.10877	2.64168	gnl|BL_ORD_ID|466341 sp|Q9FG35|TBR_ARATH Protein trichome birefringence OS=Arabidopsis thaliana OX=3702 GN=TBR PE=1 SV=1//0
Acc14415.1	Acc14415	protein_coding	LG13	0	51.1324	0.590015	0.037188	13.7677	7.65391	4.38373	gnl|BL_ORD_ID|212146 sp|P46515|LEA11_HELAN 11 kDa late embryogenesis abundant protein OS=Helianthus annuus OX=4232 PE=2 SV=1//2.9005e-12
Acc14428.1	Acc14428	protein_coding	LG13	20.7076	23.4	3.00477	3.45685	-0.247875	-2.76624	-2.72584	gnl|BL_ORD_ID|116022 sp|Q9ZP41|EGC_CITJA EG45-like domain containing protein OS=Citrus jambhiri OX=64884 GN=CjBAp12 PE=1 SV=1//2.69757e-13
Acc14432.1	Acc14432	protein_coding	LG13	7.77966	2.38108	1.58693	1.96812	-2.1322	-2.26092	-2.12668	-//-
Acc14436.1	Acc14436	protein_coding	LG13	0.822777	2.33881	3.16542	4.42524	1.06908	1.94374	2.2655	gnl|BL_ORD_ID|16923 sp|Q9MAT5|ANM10_ARATH Protein arginine N-methyltransferase PRMT10 OS=Arabidopsis thaliana OX=3702 GN=PRMT10 PE=1 SV=1//0
Acc14438.1	Acc14438	protein_coding	LG13	2.39706	1.30438	1.18491	0.57571	-1.25706	-0.984362	-2.19782	gnl|BL_ORD_ID|225486 sp|Q9QYL8|LYPA2_RAT Acyl-protein thioesterase 2 OS=Rattus norvegicus OX=10116 GN=Lypla2 PE=1 SV=1//4.17942e-31
Acc14462.1	Acc14462	protein_coding	LG13	27.4498	127.583	60.094	131.014	1.79291	1.14733	2.11068	gnl|BL_ORD_ID|178059 sp|O48782|HMOX1_ARATH Heme oxygenase 1, chloroplastic OS=Arabidopsis thaliana OX=3702 GN=HO1 PE=1 SV=2//1.205e-128
Acc14473.1	Acc14473	protein_coding	LG13	1.93519	0.796038	1.1687	0.306536	-1.69107	-0.703885	-2.79717	gnl|BL_ORD_ID|536885 sp|Q8GW46|YAB5_ARATH Axial regulator YABBY 5 OS=Arabidopsis thaliana OX=3702 GN=YAB5 PE=1 SV=1//1.66053e-74
Acc14479.1	Acc14479	protein_coding	LG13	0	0.03626	1.33745	8.96893	3.90236	9.28845	12.1398	gnl|BL_ORD_ID|446064 sp|P00302|STEL_TOXVR Stellacyanin OS=Toxicodendron vernicifluum OX=4013 PE=1 SV=1//3.67066e-23
Acc14487.1	Acc14487	protein_coding	LG13	5.24374	112.558	70.3214	82.8648	3.99854	3.76051	3.83625	gnl|BL_ORD_ID|347959 sp|Q8RX87|RFS6_ARATH Probable galactinol--sucrose galactosyltransferase 6 OS=Arabidopsis thaliana OX=3702 GN=RFS6 PE=2 SV=2//0
Acc14500.1	Acc14500	protein_coding	LG13	5.99344	57.4457	51.3572	64.6904	2.83625	3.11522	3.28716	gnl|BL_ORD_ID|460673 sp|Q8L706|SYT5_ARATH Synaptotagmin-5 OS=Arabidopsis thaliana OX=3702 GN=SYT5 PE=2 SV=1//0
Acc14521.1	Acc14521	protein_coding	LG13	4.165	0.158525	0.459845	0.096235	-5.12421	-3.16152	-5.54257	gnl|BL_ORD_ID|78626 sp|O82258|CRR6_ARATH Protein CHLORORESPIRATORY REDUCTION 6, chloroplastic OS=Arabidopsis thaliana OX=3702 GN=CRR6 PE=2 SV=1//1.0385e-98
Acc14526.1	Acc14526	protein_coding	LG13	10.3975	4.88549	1.12222	2.44998	-1.5092	-3.18581	-2.22587	gnl|BL_ORD_ID|349666 sp|Q852U6|RHY1A_ARATH Probable E3 ubiquitin-protein ligase RHY1A OS=Arabidopsis thaliana OX=3702 GN=RHY1A PE=2 SV=1//1.10852e-11
Acc14527.1	Acc14527	protein_coding	LG13	1.94342	1.84842	0.562739	0.036014	-0.500541	-1.76415	-5.25742	-//-
Acc14532.1	Acc14532	protein_coding	LG13	33.9391	368.662	447.757	397.879	3.01743	3.73841	3.40697	gnl|BL_ORD_ID|510536 sp|Q93ZR6|WSD1_ARATH O-acyltransferase WSD1 OS=Arabidopsis thaliana OX=3702 GN=WSD1 PE=2 SV=1//6.35919e-121
Acc14549.1	Acc14549	protein_coding	LG13	6.51303	68.9406	77.9423	105.688	2.97961	3.59727	3.87555	gnl|BL_ORD_ID|64518 sp|O65554|CIPK6_ARATH CBL-interacting serine/threonine-protein kinase 6 OS=Arabidopsis thaliana OX=3702 GN=CIPK6 PE=1 SV=1//0
Acc14591.1	Acc14591	protein_coding	LG13	3.94866	1.11631	1.11216	0.750746	-2.23176	-1.81345	-2.5413	gnl|BL_ORD_ID|135767 sp|Q9LEW8|FN3KR_ARATH Protein-ribulosamine 3-kinase, chloroplastic OS=Arabidopsis thaliana OX=3702 GN=At3g61080 PE=1 SV=2//0
Acc14592.1	Acc14592	protein_coding	LG13	1.55193	6.22343	11.4799	13.6657	1.57501	2.89747	2.98768	gnl|BL_ORD_ID|500061 sp|Q9LDX3|UTR4_ARATH UDP-galactose/UDP-glucose transporter 4 OS=Arabidopsis thaliana OX=3702 GN=UTR4 PE=2 SV=1//0
Acc14632.1	Acc14632	protein_coding	LG13	2.2808	0.642252	1.1756	1.4702	-2.25057	-0.934737	-0.776832	gnl|BL_ORD_ID|45248 sp|Q9SJJ3|BLH8_ARATH BEL1-like homeodomain protein 8 OS=Arabidopsis thaliana OX=3702 GN=BLH8 PE=1 SV=1//3.92268e-84
Acc14635.1	Acc14635	protein_coding	LG13	71.2341	31.8839	25.7501	17.1178	-1.58331	-1.45086	-2.20087	gnl|BL_ORD_ID|422200 sp|P21239|RUB1_BRANA RuBisCO large subunit-binding protein subunit alpha, chloroplastic (Fragment) OS=Brassica napus OX=3708 PE=2 SV=2//0
Acc14656.1	Acc14656	protein_coding	LG13	5.5308	34.0517	16.6892	25.3493	2.19837	1.61027	2.05194	gnl|BL_ORD_ID|65191 sp|Q39050|CKL11_ARATH Casein kinase 1-like protein 11 OS=Arabidopsis thaliana OX=3702 GN=CKL11 PE=1 SV=1//0
Acc14675.1	Acc14675	protein_coding	LG13	4.6244	83.6235	91.7578	101.483	3.7512	4.32561	4.30993	gnl|BL_ORD_ID|253666 sp|Q7XJ98|MUR3_ARATH Xyloglucan galactosyltransferase MUR3 OS=Arabidopsis thaliana OX=3702 GN=MUR3 PE=1 SV=1//4.59036e-76
Acc14726.1	Acc14726	protein_coding	LG13	13.4317	2.91726	2.86216	2.01835	-2.6111	-2.11859	-2.82132	-//-
Acc14731.1	Acc14731	protein_coding	LG13	66.0434	30.5409	16.1174	10.7552	-1.53598	-2.01723	-2.76175	gnl|BL_ORD_ID|132912 sp|Q38931|FKB62_ARATH Peptidyl-prolyl cis-trans isomerase FKBP62 OS=Arabidopsis thaliana OX=3702 GN=FKBP62 PE=1 SV=2//2.06088e-28
Acc14735.1	Acc14735	protein_coding	LG13	3.0419	0.934825	1.19836	0.862425	-2.11854	-1.30458	-1.94142	gnl|BL_ORD_ID|172625 sp|F4K1R2|HINT3_ARATH Adenylylsulfatase HINT3 OS=Arabidopsis thaliana OX=3702 GN=HINT3 PE=1 SV=1//8.04176e-73
Acc14746.1	Acc14746	protein_coding	LG13	1.13678	14.7067	2.31732	5.02832	3.26751	1.04313	2.00025	gnl|BL_ORD_ID|186234 sp|Q9SKX1|IBH1_ARATH Transcription factor IBH1 OS=Arabidopsis thaliana OX=3702 GN=IBH1 PE=1 SV=1//3.11764e-16
Acc14752.1	Acc14752	protein_coding	LG13	7.26749	61.9932	50.7185	57.7166	2.66729	2.81829	2.84376	gnl|BL_ORD_ID|172458 sp|Q9SZG0|HHP4_ARATH Heptahelical transmembrane protein 4 OS=Arabidopsis thaliana OX=3702 GN=HHP4 PE=2 SV=1//0
Acc14777.1	Acc14777	protein_coding	LG13	0.681489	12.2658	0.191886	0.203496	3.70962	-1.72099	-1.8329	gnl|BL_ORD_ID|230878 sp|F4I111|MCU6_ARATH Calcium uniporter protein 6, mitochondrial OS=Arabidopsis thaliana OX=3702 GN=At1g09575 PE=2 SV=1//6.422e-98
Acc14784.1	Acc14784	protein_coding	LG13	0.518838	2.20786	2.42517	2.13887	1.64563	2.21952	1.87945	gnl|BL_ORD_ID|396821 sp|Q682S0|RPT2_ARATH Root phototropism protein 2 OS=Arabidopsis thaliana OX=3702 GN=RPT2 PE=1 SV=2//0
Acc14788.1	Acc14788	protein_coding	LG13	3.35232	1.07712	0.878866	0.89105	-2.05567	-1.90625	-2.05176	gnl|BL_ORD_ID|91798 sp|Q6BY27|DBP2_DEBHA ATP-dependent RNA helicase DBP2 OS=Debaryomyces hansenii (strain ATCC 36239 / CBS 767 / JCM 1990 / NBRC 0083 / IGC 2968) OX=284592 GN=DBP2 PE=3 SV=1//6.35594e-111
Acc14807.1	Acc14807	protein_coding	LG13	5.01781	1.35485	1.38217	1.6277	-2.30286	-1.84195	-1.76302	gnl|BL_ORD_ID|223597 sp|Q9LMK2|LSH6_ARATH Protein LIGHT-DEPENDENT SHORT HYPOCOTYLS 6 OS=Arabidopsis thaliana OX=3702 GN=LSH6 PE=1 SV=1//3.62641e-73
Acc14809.1	Acc14809	protein_coding	LG13	6.54948	1.77855	5.58095	4.60497	-2.30275	-0.214464	-0.651572	gnl|BL_ORD_ID|275825 sp|Q5NE24|NSP2_MEDTR Nodulation-signaling pathway 2 protein OS=Medicago truncatula OX=3880 GN=NSP2 PE=1 SV=1//2.45409e-21
Acc14810.1	Acc14810	protein_coding	LG13	4.53094	0.808537	1.32278	1.13051	-2.90854	-1.75669	-2.14718	gnl|BL_ORD_ID|122680 sp|O65020|ETO1_ARATH Ethylene-overproduction protein 1 OS=Arabidopsis thaliana OX=3702 GN=ETO1 PE=1 SV=2//0
Acc14811.1	Acc14811	protein_coding	LG13	4.50083	1.72507	1.24564	0.721311	-1.80097	-1.82872	-2.78002	gnl|BL_ORD_ID|311578 sp|Q0WNN7|PP176_ARATH Pentatricopeptide repeat-containing protein At2g30100, chloroplastic OS=Arabidopsis thaliana OX=3702 GN=At2g30100 PE=2 SV=2//0
Acc14828.1	Acc14828	protein_coding	LG13	0.19491	5.43383	4.64005	4.79644	4.35977	4.57243	4.45996	gnl|BL_ORD_ID|17508 sp|O82390|ANTR1_ARATH Sodium-dependent phosphate transport protein 1, chloroplastic OS=Arabidopsis thaliana OX=3702 GN=ANTR1 PE=1 SV=1//0
Acc14829.1	Acc14829	protein_coding	LG13	5.42155	1.90898	0.695426	0.210414	-1.91477	-2.92862	-4.80078	-//-
Acc14838.1	Acc14838	protein_coding	LG13	4.98429	0.812418	1.96968	1.6232	-3.31515	-1.68386	-2.16454	-//-
Acc14840.1	Acc14840	protein_coding	LG13	2.33639	20.0333	4.68197	13.9237	2.67489	1.01896	2.42959	-//-
Acc14849.1	Acc14849	protein_coding	LG13	0.204667	4.43043	2.35675	3.34615	4.00429	3.53693	3.87949	gnl|BL_ORD_ID|223337 sp|Q9M345|LRK42_ARATH L-type lectin-domain containing receptor kinase IV.2 OS=Arabidopsis thaliana OX=3702 GN=LECRK42 PE=2 SV=1//0
Acc14861.1	Acc14861	protein_coding	LG13	6.78192	36.2286	29.2682	26.8441	1.99152	2.12379	1.83832	gnl|BL_ORD_ID|471938 sp|Q8L773|THO4A_ARATH THO complex subunit 4A OS=Arabidopsis thaliana OX=3702 GN=ALY1 PE=1 SV=1//3.88648e-54
Acc14877.1	Acc14877	protein_coding	LG13	0.385502	4.31006	1.92868	1.17084	3.0328	2.3248	1.43117	-//-
Acc14909.1	Acc14909	protein_coding	LG13	23.4156	6.29604	4.46126	4.02538	-2.31571	-2.3736	-2.68252	gnl|BL_ORD_ID|491125 sp|Q9ZQW8|U2AFA_ORYSJ Splicing factor U2af small subunit A OS=Oryza sativa subsp. japonica OX=39947 GN=U2AF35A PE=2 SV=1//1.34725e-100
Acc14911.1	Acc14911	protein_coding	LG13	5.29235	124.2	11.8522	52.7627	4.12735	1.17868	3.17189	gnl|BL_ORD_ID|246134 sp|Q39023|MPK3_ARATH Mitogen-activated protein kinase 3 OS=Arabidopsis thaliana OX=3702 GN=MPK3 PE=1 SV=2//0
Acc14914.1	Acc14914	protein_coding	LG13	3.46971	27.2572	15.7305	20.1289	2.54973	2.1972	2.39182	gnl|BL_ORD_ID|338511 sp|Q9SK03|RAP27_ARATH Ethylene-responsive transcription factor RAP2-7 OS=Arabidopsis thaliana OX=3702 GN=RAP2-7 PE=2 SV=2//1.69714e-96
Acc14923.1	Acc14923	protein_coding	LG13	7.6718	51.0071	22.8049	21.7922	2.30595	1.58598	1.35961	-//-
Acc14935.1	Acc14935	protein_coding	LG13	0.447759	7.35855	1.63437	4.10607	3.60269	1.87656	3.04088	gnl|BL_ORD_ID|133121 sp|Q9SJ81|FLA7_ARATH Fasciclin-like arabinogalactan protein 7 OS=Arabidopsis thaliana OX=3702 GN=FLA7 PE=1 SV=1//2.33581e-71
Acc14942.1	Acc14942	protein_coding	LG13	1.53358	0.349843	3.32134	0.639093	-2.54028	1.13094	-1.40266	gnl|BL_ORD_ID|195059 sp|Q9SF32|IQD1_ARATH Protein IQ-DOMAIN 1 OS=Arabidopsis thaliana OX=3702 GN=IQD1 PE=1 SV=1//5.62775e-14
Acc14955.1	Acc14955	protein_coding	LG13	5.46131	0.404468	0.656025	1.46189	-4.15662	-3.03005	-2.04538	gnl|BL_ORD_ID|164759 sp|O48766|GUN11_ARATH Endoglucanase 11 OS=Arabidopsis thaliana OX=3702 GN=At2g32990 PE=2 SV=1//0
Acc14957.1	Acc14957	protein_coding	LG13	7.72269	2.66829	2.58006	1.74942	-1.95589	-1.56412	-2.28427	gnl|BL_ORD_ID|110952 sp|F4JL28|EBS_ARATH Chromatin remodeling protein EBS OS=Arabidopsis thaliana OX=3702 GN=EBS PE=1 SV=1//2.54529e-129
Acc14974.1	Acc14974	protein_coding	LG13	0.756053	5.07339	2.94737	2.74054	2.3198	1.9765	1.7099	gnl|BL_ORD_ID|20478 sp|O80885|ARASP_ARATH Membrane metalloprotease ARASP, chloroplastic OS=Arabidopsis thaliana OX=3702 GN=ARASP PE=2 SV=1//0
Acc14979.1	Acc14979	protein_coding	LG13	0	3.47384	1.02122	5.7756	11.5645	10.0666	12.6824	gnl|BL_ORD_ID|510480 sp|Q9C519|WRKY6_ARATH WRKY transcription factor 6 OS=Arabidopsis thaliana OX=3702 GN=WRKY6 PE=1 SV=1//4.72356e-124
Acc14999.1	Acc14999	protein_coding	LG13	13.1086	124.583	124.733	81.4148	2.82243	3.26448	2.48815	gnl|BL_ORD_ID|240114 sp|Q1G3I2|MIP1A_ARATH B-box domain protein 30 OS=Arabidopsis thaliana OX=3702 GN=MIP1A PE=1 SV=1//1.77823e-23
Acc15003.1	Acc15003	protein_coding	LG13	0.280948	1.79976	6.66865	4.33299	2.21207	4.53806	3.75549	gnl|BL_ORD_ID|43204 sp|Q9LRJ4|BH117_ARATH Transcription factor bHLH117 OS=Arabidopsis thaliana OX=3702 GN=BHLH117 PE=2 SV=2//3.59577e-18
Acc15006.1	Acc15006	protein_coding	LG13	0.81758	14.7368	18.5178	33.2118	3.73964	4.50901	5.19141	gnl|BL_ORD_ID|240115 sp|Q9LRM4|MIP1B_ARATH B-box domain protein 31 OS=Arabidopsis thaliana OX=3702 GN=MIP1B PE=2 SV=1//7.87e-10
Acc15008.1	Acc15008	protein_coding	LG13	16.5438	172.856	130.116	142.287	2.96127	2.99204	2.96001	gnl|BL_ORD_ID|223194 sp|Q6NRC9|LRCC1_XENLA Leucine-rich repeat and coiled-coil domain-containing protein 1 OS=Xenopus laevis OX=8355 GN=lrrcc1 PE=2 SV=1//7.47558e-12
Acc15022.1	Acc15022	protein_coding	LG13	2.11276	18.1962	12.8822	15.1134	2.6754	2.61819	2.68646	gnl|BL_ORD_ID|495237 sp|Q8GZA8|ULT1_ARATH Protein ULTRAPETALA 1 OS=Arabidopsis thaliana OX=3702 GN=ULT1 PE=1 SV=1//3.47061e-118
Acc15025.1	Acc15025	protein_coding	LG13	2.66399	1.01162	1.24481	1.16963	-2.169	-1.04695	-1.61477	gnl|BL_ORD_ID|350512 sp|O05517|RIMI_BACSU Putative ribosomal-protein-alanine acetyltransferase OS=Bacillus subtilis (strain 168) OX=224308 GN=rimI PE=3 SV=1//1.98801e-12
Acc15031.1	Acc15031	protein_coding	LG13	5.84422	24.1399	33.1388	41.21	1.62114	2.51873	2.67225	gnl|BL_ORD_ID|227696 sp|Q7Y223|MAN2_ARATH Mannan endo-1,4-beta-mannosidase 2 OS=Arabidopsis thaliana OX=3702 GN=MAN2 PE=2 SV=1//0
Acc15035.1	Acc15035	protein_coding	LG13	5.03256	7.08414	1.33557	0.669308	0.0670291	-1.88964	-3.04389	gnl|BL_ORD_ID|47443 sp|F4IVI0|BUB1_ARATH Mitotic checkpoint serine/threonine-protein kinase BUB1 OS=Arabidopsis thaliana OX=3702 GN=BUB1 PE=1 SV=1//0
Acc15038.1	Acc15038	protein_coding	LG13	0.703963	14.1092	0.295604	0	3.89441	-1.22511	-9.31511	gnl|BL_ORD_ID|48268 sp|Q9ZWA1|C3H2_ARATH Zinc finger CCCH domain-containing protein 2 OS=Arabidopsis thaliana OX=3702 GN=At1g03790 PE=2 SV=1//1.32819e-69
Acc15041.1	Acc15041	protein_coding	LG13	480.881	3733.13	2830.92	4999.39	2.53291	2.57437	3.2338	-//-
Acc15054.1	Acc15054	protein_coding	LG13	10.3124	56.7261	24.358	41.8417	2.09286	1.30836	1.92991	gnl|BL_ORD_ID|513937 sp|P43935|Y077_HAEIN Uncharacterized protein HI_0077 OS=Haemophilus influenzae (strain ATCC 51907 / DSM 11121 / KW20 / Rd) OX=71421 GN=HI_0077 PE=4 SV=1//2.14865e-32
Acc15059.1	Acc15059	protein_coding	LG13	61.8722	38.0757	22.0335	16.921	-1.12408	-1.4725	-2.01436	gnl|BL_ORD_ID|553144 sp|Q0VCZ3|YTHD2_BOVIN YTH domain-containing family protein 2 OS=Bos taurus OX=9913 GN=YTHDF2 PE=2 SV=1//5.69625e-52
Acc15075.1	Acc15075	protein_coding	LG13	8.57377	39.1177	34.1046	34.7149	1.76575	2.00841	1.87305	gnl|BL_ORD_ID|348480 sp|Q84W89|RH37_ARATH DEAD-box ATP-dependent RNA helicase 37 OS=Arabidopsis thaliana OX=3702 GN=RH37 PE=2 SV=2//0
Acc15083.1	Acc15083	protein_coding	LG13	9.13289	3.58139	3.01556	2.28323	-1.77349	-1.58162	-2.14145	gnl|BL_ORD_ID|138752 sp|P28723|FTHS_SPIOL Formate--tetrahydrofolate ligase OS=Spinacia oleracea OX=3562 PE=1 SV=3//0
Acc15135.1	Acc15135	protein_coding	LG13	0.316352	2.63894	0.55711	0.650155	2.60386	0.808325	0.867684	gnl|BL_ORD_ID|48844 sp|P98188|C94A2_VICSA Cytochrome P450 94A2 OS=Vicia sativa OX=3908 GN=CYP94A2 PE=2 SV=1//0
Acc15136.1	Acc15136	protein_coding	LG13	0.549029	3.36661	1.1231	1.22615	2.18983	1.05604	1.01766	gnl|BL_ORD_ID|48845 sp|Q9FMV7|C94B1_ARATH Cytochrome P450 94B1 OS=Arabidopsis thaliana OX=3702 GN=CYP94B1 PE=1 SV=1//4.02683e-99
Acc15145.1	Acc15145	protein_coding	LG13	4.80213	5.88841	3.53791	0.65564	-0.130309	-0.423532	-3.01053	gnl|BL_ORD_ID|322074 sp|Q39194|PSBW_ARATH Photosystem II reaction center W protein, chloroplastic OS=Arabidopsis thaliana OX=3702 GN=PSBW PE=1 SV=2//2.34505e-26
Acc15148.1	Acc15148	protein_coding	LG13	5.65285	0.583378	0.402428	0.03913	-3.69341	-3.78357	-7.27936	gnl|BL_ORD_ID|306176 sp|Q941F1|PLA15_ARATH Phospholipase A1-Igamma1, chloroplastic OS=Arabidopsis thaliana OX=3702 GN=At1g06800 PE=1 SV=2//0
Acc15150.1	Acc15150	protein_coding	LG13	0.319552	1.34797	0.955979	1.52615	1.64992	1.60357	2.10583	gnl|BL_ORD_ID|39690 sp|O24542|AX22D_VIGRR Auxin-induced protein 22D OS=Vigna radiata var. radiata OX=3916 GN=AUX22D PE=2 SV=1//4.67875e-85
Acc15160.1	Acc15160	protein_coding	LG13	11.1358	2.85656	6.16762	3.78266	-2.38314	-0.835841	-1.70054	gnl|BL_ORD_ID|186768 sp|O22759|IDD12_ARATH Protein indeterminate-domain 12 OS=Arabidopsis thaliana OX=3702 GN=IDD12 PE=2 SV=2//2.69613e-06
Acc15165.1	Acc15165	protein_coding	LG13	34.6605	7.12267	9.57411	8.12727	-2.70648	-1.83889	-2.23629	gnl|BL_ORD_ID|267953 sp|F4HZB5|NET1D_ARATH Protein NETWORKED 1D OS=Arabidopsis thaliana OX=3702 GN=NET1D PE=3 SV=1//0
Acc15170.1	Acc15170	protein_coding	LG13	3.40976	4.15523	0.223316	0.051024	-0.137565	-3.89821	-6.0769	gnl|BL_ORD_ID|427410 sp|Q04672|SBP_SOYBN Sucrose-binding protein OS=Glycine max OX=3847 GN=SBP PE=1 SV=1//7.2566e-90
Acc15199.1	Acc15199	protein_coding	LG13	0.36363	1.84885	1.65251	1.12428	1.91141	2.18773	1.47377	gnl|BL_ORD_ID|526645 sp|Q55909|Y305_SYNY3 TVP38/TMEM64 family membrane protein slr0305 OS=Synechocystis sp. (strain PCC 6803 / Kazusa) OX=1111708 GN=slr0305 PE=3 SV=1//1.60197e-30
Acc15209.1	Acc15209	protein_coding	LG13	0.017083	0.49285	1.97855	2.25615	4.3602	6.37711	6.36239	-//-
Acc15216.1	Acc15216	protein_coding	LG13	0.820482	4.82106	1.78213	1.84922	2.12151	1.13172	1.02263	gnl|BL_ORD_ID|46672 sp|Q8LFS6|BRN1L_ARATH RNA-binding protein BRN1 OS=Arabidopsis thaliana OX=3702 GN=BRN1 PE=2 SV=1//1.22344e-173
Acc15234.1	Acc15234	protein_coding	LG13	2.51571	1.23144	0.752971	0.545006	-1.45908	-1.72654	-2.35308	gnl|BL_ORD_ID|172684 sp|Q84J88|HIP36_ARATH Heavy metal-associated isoprenylated plant protein 36 OS=Arabidopsis thaliana OX=3702 GN=HIPP36 PE=2 SV=1//6.07917e-28
Acc15244.1	Acc15244	protein_coding	LG13	14.0558	3.91897	5.92564	4.70961	-2.26572	-1.22868	-1.72142	gnl|BL_ORD_ID|48272 sp|O22243|C3H31_ARATH DExH-box ATP-dependent RNA helicase DExH8 OS=Arabidopsis thaliana OX=3702 GN=At2g47680 PE=2 SV=2//0
Acc15247.1	Acc15247	protein_coding	LG13	7.12098	71.2695	25.9887	35.7408	2.89828	1.88349	2.18209	gnl|BL_ORD_ID|79301 sp|Q9C942|CSE_ARATH Caffeoylshikimate esterase OS=Arabidopsis thaliana OX=3702 GN=CSE PE=1 SV=1//7.10633e-61
Acc15249.1	Acc15249	protein_coding	LG13	1.04291	28.4221	11.536	23.4243	4.33547	3.47518	4.336	gnl|BL_ORD_ID|237621 sp|B8K1V7|MHX_ARAHH Magnesium/proton exchanger OS=Arabidopsis halleri subsp. halleri OX=81971 GN=MHX PE=1 SV=1//0
Acc15252.1	Acc15252	protein_coding	LG13	13.6345	96.4505	43.5323	24.2106	2.39797	1.69078	0.684089	gnl|BL_ORD_ID|426224 sp|Q93WF6|SAG21_ARATH Protein SENESCENCE-ASSOCIATED GENE 21, mitochondrial OS=Arabidopsis thaliana OX=3702 GN=SAG21 PE=2 SV=1//1.8559e-16
Acc15254.1	Acc15254	protein_coding	LG13	21.044	159.166	67.0169	37.8782	2.4951	1.68886	0.704517	gnl|BL_ORD_ID|426224 sp|Q93WF6|SAG21_ARATH Protein SENESCENCE-ASSOCIATED GENE 21, mitochondrial OS=Arabidopsis thaliana OX=3702 GN=SAG21 PE=2 SV=1//1.747e-16
Acc15255.1	Acc15255	protein_coding	LG13	42.5067	381.95	134.412	64.2991	2.74249	1.67685	0.452278	gnl|BL_ORD_ID|212181 sp|Q39644|LEA5_CITSI Late embryogenesis abundant protein Lea5 OS=Citrus sinensis OX=2711 GN=LEA5 PE=2 SV=1//8.13268e-22
Acc15262.1	Acc15262	protein_coding	LG13	3.24045	28.3858	5.67985	5.94119	2.70569	0.825172	0.729204	gnl|BL_ORD_ID|417932 sp|P0DKG8|RSH1L_ARATH Putative GTP diphosphokinase RSH1, chloroplastic OS=Arabidopsis thaliana OX=3702 GN=RSH1 PE=1 SV=1//3.91969e-20
Acc15280.1	Acc15280	protein_coding	LG13	1.92319	17.2915	0.603079	0.082397	2.73596	-1.649	-4.66064	-//-
Acc15283.1	Acc15283	protein_coding	LG13	3.64126	1.8191	1.32235	0.982392	-1.42168	-1.44465	-2.02544	-//-
Acc15289.1	Acc15289	protein_coding	LG13	1.41192	3.25016	8.24675	13.1392	0.773603	2.55554	3.06648	gnl|BL_ORD_ID|499707 sp|Q8LGG8|USPAL_ARATH Universal stress protein A-like protein OS=Arabidopsis thaliana OX=3702 GN=At3g01520 PE=1 SV=2//3.8941e-10
Acc15295.1	Acc15295	protein_coding	LG13	1.15511	53.3393	122.51	136.805	5.0947	6.73432	6.73327	gnl|BL_ORD_ID|76018 sp|Q9LZP9|CP122_ARATH Calvin cycle protein CP12-2, chloroplastic OS=Arabidopsis thaliana OX=3702 GN=CP12-2 PE=1 SV=1//9.28555e-39
Acc15296.1	Acc15296	protein_coding	LG13	2.15056	10.4813	10.7801	14.3871	1.86201	2.34249	2.59719	-//-
Acc15301.1	Acc15301	protein_coding	LG13	2.7057	0.555787	0.612242	0.730799	-2.69746	-2.11815	-2.03162	gnl|BL_ORD_ID|342113 sp|Q9SG02|RDR6_ARATH RNA-dependent RNA polymerase 6 OS=Arabidopsis thaliana OX=3702 GN=RDR6 PE=1 SV=1//0
Acc15336.1	Acc15336	protein_coding	LG14	0.107579	4.64818	2.92814	0.768935	4.9399	4.71056	2.63409	gnl|BL_ORD_ID|294473 sp|Q96262|PCAP1_ARATH Plasma membrane-associated cation-binding protein 1 OS=Arabidopsis thaliana OX=3702 GN=PCAP1 PE=1 SV=1//1.0318e-41
Acc15367.1	Acc15367	protein_coding	LG14	0.140553	7.47523	0	0.102394	5.27222	-5.66938	-0.595398	-//-
Acc15370.1	Acc15370	protein_coding	LG14	25.748	159.022	149.598	151.954	2.20284	2.55526	2.41675	gnl|BL_ORD_ID|311220 sp|O64769|POT11_ARATH Potassium transporter 11 OS=Arabidopsis thaliana OX=3702 GN=POT11 PE=2 SV=1//0
Acc15376.1	Acc15376	protein_coding	LG14	1.97145	1.82145	0.522485	0.443782	-0.537384	-1.89	-2.28833	gnl|BL_ORD_ID|198841 sp|Q9C7A2|ITN1_ARATH Ankyrin repeat-containing protein ITN1 OS=Arabidopsis thaliana OX=3702 GN=ITN1 PE=1 SV=1//1.91771e-11
Acc15395.1	Acc15395	protein_coding	LG14	1.78931	6.47122	5.74949	8.56115	1.42319	1.69411	2.10605	gnl|BL_ORD_ID|46509 sp|Q9FHE4|BRG1_ARATH BOI-related E3 ubiquitin-protein ligase 1 OS=Arabidopsis thaliana OX=3702 GN=BRG1 PE=1 SV=1//4.90483e-62
Acc15397.1	Acc15397	protein_coding	LG14	0	9.56283	0	2.22041	12.6036	--	10.8886	gnl|BL_ORD_ID|555328 sp|Q8W245|ZIP10_ARATH Probable zinc transporter 10 OS=Arabidopsis thaliana OX=3702 GN=ZIP10 PE=1 SV=2//4.12882e-141
Acc15398.1	Acc15398	protein_coding	LG14	0.412287	26.0301	4.99678	6.82871	5.53362	3.59279	3.88409	gnl|BL_ORD_ID|555357 sp|Q8S3W4|ZIP8_ARATH Probable zinc transporter 8 OS=Arabidopsis thaliana OX=3702 GN=ZIP8 PE=3 SV=1//8.18645e-75
Acc15406.1	Acc15406	protein_coding	LG14	11.301	65.2739	40.9133	48.1889	2.10624	1.87286	1.94799	gnl|BL_ORD_ID|272988 sp|Q8L746|NPR3_ARATH Regulatory protein NPR3 OS=Arabidopsis thaliana OX=3702 GN=NPR3 PE=1 SV=1//0
Acc15420.1	Acc15420	protein_coding	LG14	2.68076	14.8784	3.69797	2.03503	2.09079	0.560039	-0.466827	gnl|BL_ORD_ID|185375 sp|Q9SM50|HY5_SOLLC Transcription factor HY5 OS=Solanum lycopersicum OX=4081 GN=HY5 PE=2 SV=1//3.75397e-51
Acc15429.1	Acc15429	protein_coding	LG14	3.92558	0.99035	1.06213	0.779288	-2.40588	-1.86584	-2.47111	gnl|BL_ORD_ID|342113 sp|Q9SG02|RDR6_ARATH RNA-dependent RNA polymerase 6 OS=Arabidopsis thaliana OX=3702 GN=RDR6 PE=1 SV=1//4.65561e-23
Acc15443.1	Acc15443	protein_coding	LG14	19.0324	69.0711	55.8827	97.2252	1.43597	1.57074	2.20864	gnl|BL_ORD_ID|205438 sp|Q9FY48|KEG_ARATH E3 ubiquitin-protein ligase KEG OS=Arabidopsis thaliana OX=3702 GN=KEG PE=1 SV=2//1.35811e-06
Acc15453.1	Acc15453	protein_coding	LG14	5.49713	0.849721	1.98618	2.17103	-3.11174	-1.44791	-1.48249	gnl|BL_ORD_ID|76909 sp|Q9SU30|CPR1_ARATH F-box protein CPR1 OS=Arabidopsis thaliana OX=3702 GN=CPR1 PE=1 SV=2//7.46534e-14
Acc15498.1	Acc15498	protein_coding	LG14	7.92963	1.82532	3.00023	1.92341	-2.5413	-1.38191	-2.17911	gnl|BL_ORD_ID|194871 sp|Q93V56|IPYR1_ARATH Soluble inorganic pyrophosphatase 1 OS=Arabidopsis thaliana OX=3702 GN=PPA1 PE=1 SV=1//7.20379e-130
Acc15504.1	Acc15504	protein_coding	LG14	5.6331	1.8407	4.85559	3.21871	-2.03143	-0.196535	-0.950114	gnl|BL_ORD_ID|445862 sp|Q8R1R3|STAR7_MOUSE StAR-related lipid transfer protein 7, mitochondrial OS=Mus musculus OX=10090 GN=Stard7 PE=1 SV=2//1.26043e-12
Acc15506.1	Acc15506	protein_coding	LG14	0.846598	82.153	3.67458	12.7928	6.17346	2.13222	3.77133	-//-
Acc15517.1	Acc15517	protein_coding	LG14	0.109285	59.5781	1.69	12.6369	8.59911	3.89945	6.64273	gnl|BL_ORD_ID|164793 sp|P05522|GUN1_PERAE Endoglucanase 1 OS=Persea americana OX=3435 GN=CEL1 PE=2 SV=1//0
Acc15525.1	Acc15525	protein_coding	LG14	4.4331	14.4642	21.3656	17.4667	1.28236	2.28549	1.83363	gnl|BL_ORD_ID|552877 sp|Q6R3L0|YSL1_ARATH Metal-nicotianamine transporter YSL1 OS=Arabidopsis thaliana OX=3702 GN=YSL1 PE=2 SV=2//0
Acc15530.1	Acc15530	protein_coding	LG14	9.92469	3.69643	3.84834	2.32761	-1.84772	-1.35012	-2.2484	-//-
Acc15556.1	Acc15556	protein_coding	LG14	0.347535	2.01817	0.931533	1.20706	2.17471	1.36469	1.70382	gnl|BL_ORD_ID|270730 sp|Q8RWY4|NLP6_ARATH Protein NLP6 OS=Arabidopsis thaliana OX=3702 GN=NLP6 PE=2 SV=2//1.46426e-54
Acc15558.1	Acc15558	protein_coding	LG14	7.91593	5.1572	3.5248	2.13668	-1.04244	-1.14756	-2.02507	gnl|BL_ORD_ID|398224 sp|Q8VY91|RR6_ARATH 30S ribosomal protein S6 alpha, chloroplastic OS=Arabidopsis thaliana OX=3702 GN=RPS6 PE=2 SV=1//3.59335e-64
Acc15565.1	Acc15565	protein_coding	LG14	0.068337	50.0966	50.0806	43.8569	9.05933	9.49612	9.14879	gnl|BL_ORD_ID|528966 sp|Q9LH89|Y3885_ARATH Uncharacterized protein At3g28850 OS=Arabidopsis thaliana OX=3702 GN=At3g28850 PE=4 SV=1//7.4617e-38
Acc15578.1	Acc15578	protein_coding	LG14	16.9715	6.89971	6.28977	4.13927	-1.72215	-1.41602	-2.18054	gnl|BL_ORD_ID|265942 sp|Q8RXA8|NDK4_SPIOL Nucleoside diphosphate kinase 4, chloroplastic OS=Spinacia oleracea OX=3562 GN=NDK4 PE=1 SV=1//5.88868e-125
Acc15582.1	Acc15582	protein_coding	LG14	1.06859	0.48783	0.233429	3.81514	-1.55116	-2.16048	1.67404	-//-
Acc15590.1	Acc15590	protein_coding	LG14	508.763	155.888	48.1773	263.299	-2.13015	-3.3835	-1.09445	gnl|BL_ORD_ID|164842 sp|Q42059|GUN6_ARATH Endoglucanase 6 OS=Arabidopsis thaliana OX=3702 GN=At1g64390 PE=2 SV=2//0
Acc15605.1	Acc15605	protein_coding	LG14	0.565349	7.59138	9.22614	13.4509	3.31251	4.03439	4.41732	gnl|BL_ORD_ID|466172 sp|O82509|TBL23_ARATH Protein trichome birefringence-like 23 OS=Arabidopsis thaliana OX=3702 GN=TBL23 PE=2 SV=1//3.36882e-156
Acc15614.1	Acc15614	protein_coding	LG14	0	0.299616	0.386527	6.5365	8.12959	8.75698	12.9449	gnl|BL_ORD_ID|530081 sp|Q9SUQ3|Y4374_ARATH Probable inactive receptor kinase At4g23740 OS=Arabidopsis thaliana OX=3702 GN=At4g23740 PE=2 SV=1//0
Acc15616.1	Acc15616	protein_coding	LG14	1.39622	0.369227	1.25558	1.01738	-2.30979	-0.138921	-0.597407	gnl|BL_ORD_ID|40506 sp|Q94F27|B3GTB_ARATH Hydroxyproline O-galactosyltransferase HPGT1 OS=Arabidopsis thaliana OX=3702 GN=HPTG1 PE=1 SV=1//1.22503e-156
Acc15632.1	Acc15632	protein_coding	LG14	6.76128	3.04939	1.87198	1.68135	-1.56603	-1.82977	-2.1486	gnl|BL_ORD_ID|368045 sp|A7HVD8|RL25_PARL1 50S ribosomal protein L25 OS=Parvibaculum lavamentivorans (strain DS-1 / DSM 13023 / NCIMB 13966) OX=402881 GN=rplY PE=3 SV=1//3.91139e-20
Acc15638.1	Acc15638	protein_coding	LG14	0.039219	0.371879	2.59888	3.48703	2.19702	5.43004	5.70395	gnl|BL_ORD_ID|220246 sp|A0MFL4|LOR17_ARATH Protein LURP-one-related 17 OS=Arabidopsis thaliana OX=3702 GN=At5g41590 PE=2 SV=2//3.78292e-52
Acc15647.1	Acc15647	protein_coding	LG14	256.027	92.0387	42.5333	20.1741	-1.88355	-2.53175	-3.6938	gnl|BL_ORD_ID|172686 sp|O03982|HIP39_ARATH Heavy metal-associated isoprenylated plant protein 39 OS=Arabidopsis thaliana OX=3702 GN=HIPP39 PE=2 SV=1//1.05526e-10
Acc15669.1	Acc15669	protein_coding	LG14	1.10753	6.18217	1.15386	3.76883	2.04876	0.0753473	1.61395	gnl|BL_ORD_ID|520007 sp|Q9SRE5|Y1666_ARATH Uncharacterized protein At1g76660 OS=Arabidopsis thaliana OX=3702 GN=At1g76660 PE=2 SV=1//4.75961e-26
Acc15670.1	Acc15670	protein_coding	LG14	0.804044	4.33999	1.59801	1.67695	2.00599	1.00621	0.917073	gnl|BL_ORD_ID|531707 sp|Q9FN67|Y5133_ARATH BTB/POZ domain-containing protein At5g41330 OS=Arabidopsis thaliana OX=3702 GN=At5g41330 PE=2 SV=1//9.99512e-175
Acc15683.1	Acc15683	protein_coding	LG14	3.55849	18.7269	13.9471	17.0652	1.97046	1.98591	2.11579	gnl|BL_ORD_ID|334946 sp|Q9LDD5|PYRP2_ARATH 5-amino-6-(5-phospho-D-ribitylamino)uracil phosphatase, chloroplastic OS=Arabidopsis thaliana OX=3702 GN=PYRP2 PE=1 SV=1//4.82615e-141
Acc15692.1	Acc15692	protein_coding	LG14	4.52592	12.6156	18.0331	19.2676	1.05478	2.01041	1.94475	gnl|BL_ORD_ID|519777 sp|C0LGH8|Y1634_ARATH Probable LRR receptor-like serine/threonine-protein kinase At1g63430 OS=Arabidopsis thaliana OX=3702 GN=At1g63430 PE=2 SV=1//4.03242e-10
Acc15702.1	Acc15702	protein_coding	LG14	11.5787	91.5898	100.418	251.762	2.55826	3.1313	4.29634	gnl|BL_ORD_ID|14342 sp|E3SU11|ALL13_OLEEU Thaumatin-like protein OS=Olea europaea OX=4146 PE=1 SV=1//9.82932e-127
Acc15709.1	Acc15709	protein_coding	LG14	3.88106	45.9908	7.56113	11.8472	3.14263	0.98004	1.46627	gnl|BL_ORD_ID|340009 sp|Q9CAN1|RBL2_ARATH RHOMBOID-like protein 2 OS=Arabidopsis thaliana OX=3702 GN=RBL2 PE=1 SV=1//9.02379e-123
Acc15731.1	Acc15731	protein_coding	LG14	3.54856	16.3245	13.6807	18.6672	1.77716	1.96279	2.24983	gnl|BL_ORD_ID|177792 sp|P54873|HMCS_ARATH Hydroxymethylglutaryl-CoA synthase OS=Arabidopsis thaliana OX=3702 GN=HMGS PE=1 SV=2//0
Acc15769.1	Acc15769	protein_coding	LG14	49.3629	21.4129	16.7963	13.0886	-1.62835	-1.53822	-2.05921	gnl|BL_ORD_ID|15492 sp|Q8H1H9|AMO_ARATH Primary amine oxidase OS=Arabidopsis thaliana OX=3702 GN=At1g62810 PE=2 SV=1//0
Acc15779.1	Acc15779	protein_coding	LG14	1.3288	6.78726	0.25461	0.09837	1.92734	-2.33022	-3.81931	gnl|BL_ORD_ID|507581 sp|P49042|VPE_RICCO Vacuolar-processing enzyme OS=Ricinus communis OX=3988 PE=1 SV=1//0
Acc15786.1	Acc15786	protein_coding	LG14	0.977969	5.31123	1.68079	2.47983	2.00789	0.79257	1.19005	gnl|BL_ORD_ID|478497 sp|Q9SUW0|TPPG_ARATH Probable trehalose-phosphate phosphatase G OS=Arabidopsis thaliana OX=3702 GN=TPPG PE=2 SV=1//0
Acc15787.1	Acc15787	protein_coding	LG14	91.922	411.391	376.98	409.677	1.73829	2.05284	2.01178	gnl|BL_ORD_ID|126262 sp|P49245|FABH2_CUPWR 3-oxoacyl-[acyl-carrier-protein] synthase 3 B, chloroplastic OS=Cuphea wrightii OX=35942 GN=KAS3B PE=2 SV=1//0
Acc15808.1	Acc15808	protein_coding	LG14	4.20281	1.77972	1.19714	0.458509	-1.6616	-1.78665	-3.33352	gnl|BL_ORD_ID|29256 sp|Q940R4|ASP63_ARATH Probable aspartyl protease At4g16563 OS=Arabidopsis thaliana OX=3702 GN=At4g16563 PE=2 SV=1//6.50952e-140
Acc15814.1	Acc15814	protein_coding	LG14	0.868253	15.5699	9.40036	15.0139	3.73666	3.44892	3.96343	gnl|BL_ORD_ID|666 sp|O23507|1MMP_ARATH Metalloendoproteinase 1-MMP OS=Arabidopsis thaliana OX=3702 GN=1MMP PE=1 SV=1//8.14915e-117
Acc15816.1	Acc15816	protein_coding	LG14	26.3926	7.65712	4.40626	3.88392	-2.20737	-2.56515	-2.90802	gnl|BL_ORD_ID|501873 sp|Q8W4K5|VAB_ARATH VAN3-binding protein OS=Arabidopsis thaliana OX=3702 GN=VAB PE=1 SV=1//6.0129e-24
Acc15822.1	Acc15822	protein_coding	LG14	1.37858	11.2748	6.37325	10.4217	2.60131	2.21963	2.76758	gnl|BL_ORD_ID|156378 sp|Q9FFN2|GLYT3_ARATH Probable glycosyltransferase At5g03795 OS=Arabidopsis thaliana OX=3702 GN=At5g03795 PE=3 SV=2//5.24951e-106
Acc15841.1	Acc15841	protein_coding	LG14	0.368631	2.22785	1.0356	1.12363	2.15009	1.50142	1.46118	-//-
Acc15847.1	Acc15847	protein_coding	LG14	5.60425	0.941538	1.20141	0.360775	-2.99471	-2.19527	-4.08812	gnl|BL_ORD_ID|279337 sp|Q8L7W2|NUDT8_ARATH Nudix hydrolase 8 OS=Arabidopsis thaliana OX=3702 GN=NUDT8 PE=2 SV=2//2.43802e-143
Acc15863.1	Acc15863	protein_coding	LG14	1.08433	8.05061	2.25318	3.23297	2.46236	1.0667	1.42677	gnl|BL_ORD_ID|511701 sp|Q9LKI5|XPF_ARATH DNA repair endonuclease UVH1 OS=Arabidopsis thaliana OX=3702 GN=UVH1 PE=1 SV=2//0
Acc15865.1	Acc15865	protein_coding	LG14	0.219527	8.50502	23.1466	50.8588	4.80388	6.68703	7.6629	gnl|BL_ORD_ID|426756 sp|P0C5D6|SAPK3_ORYSJ Serine/threonine-protein kinase SAPK3 OS=Oryza sativa subsp. japonica OX=39947 GN=SAPK3 PE=1 SV=1//0
Acc15866.1	Acc15866	protein_coding	LG14	2.92525	63.248	71.8929	27.1465	3.94806	4.58285	2.97337	gnl|BL_ORD_ID|69179 sp|O81445|CNBL1_ARATH Calcineurin B-like protein 1 OS=Arabidopsis thaliana OX=3702 GN=CBL1 PE=1 SV=3//1.58782e-130
Acc15873.1	Acc15873	protein_coding	LG14	0.586454	2.67963	2.26707	3.00004	1.75471	1.95377	2.19827	gnl|BL_ORD_ID|294280 sp|Q9LTC0|PBL19_ARATH Probable serine/threonine-protein kinase PBL19 OS=Arabidopsis thaliana OX=3702 GN=PBL19 PE=1 SV=1//2.2067e-155
Acc15874.1	Acc15874	protein_coding	LG14	7.60061	58.7745	30.3202	66.1484	2.527	2.01278	2.97691	gnl|BL_ORD_ID|40887 sp|O23553|BAM3_ARATH Beta-amylase 3, chloroplastic OS=Arabidopsis thaliana OX=3702 GN=BAM3 PE=1 SV=3//0
Acc15875.1	Acc15875	protein_coding	LG14	5.96709	14.3028	21.81	29.1424	0.836322	1.88466	2.14171	gnl|BL_ORD_ID|118245 sp|Q503V9|ENDUB_DANRE Poly(U)-specific endoribonuclease-B OS=Danio rerio OX=7955 GN=endoub PE=2 SV=1//8.73158e-59
Acc15876.1	Acc15876	protein_coding	LG14	1.00254	3.51277	7.14365	7.97761	1.37619	2.83567	2.83522	-//-
Acc15888.1	Acc15888	protein_coding	LG14	6.10402	1.76673	3.34355	2.07549	-2.21135	-0.850463	-1.69822	gnl|BL_ORD_ID|194608 sp|Q9FUR2|IP5P2_ARATH Type I inositol polyphosphate 5-phosphatase 2 OS=Arabidopsis thaliana OX=3702 GN=IP5P2 PE=1 SV=2//0
Acc15890.1	Acc15890	protein_coding	LG14	17.9002	20.9581	7.42227	4.24001	-0.196511	-1.25319	-2.22059	gnl|BL_ORD_ID|326015 sp|Q9LQL2|PTR14_ARATH Protein NRT1/ PTR FAMILY 7.3 OS=Arabidopsis thaliana OX=3702 GN=NPF7.3 PE=1 SV=2//0
Acc15897.2	Acc15897	protein_coding	LG14	1.57329	2.14369	3.33538	7.28989	0.026096	1.09447	2.06217	-//-
Acc15906.1	Acc15906	protein_coding	LG14	0.621991	3.9679	0.74238	1.56665	2.20371	0.228559	1.1481	-//-
Acc15907.1	Acc15907	protein_coding	LG14	55.1026	16.8418	24.2556	27.6572	-2.13323	-1.16657	-1.13858	-//-
Acc15932.1	Acc15932	protein_coding	LG14	4.07831	30.5671	19.9625	19.4316	2.482	2.308	2.10815	gnl|BL_ORD_ID|216951 sp|Q6R0H1|LHY_ARATH Protein LHY OS=Arabidopsis thaliana OX=3702 GN=LHY PE=1 SV=2//1.05913e-97
Acc15977.1	Acc15977	protein_coding	LG18	3.96574	2.14972	0.828367	0.855858	-1.30682	-2.23615	-2.35203	gnl|BL_ORD_ID|194881 sp|O82793|IPYR3_ARATH Soluble inorganic pyrophosphatase 3 OS=Arabidopsis thaliana OX=3702 GN=PPA3 PE=2 SV=1//8.42687e-139
Acc15991.1	Acc15991	protein_coding	LG14	0.034554	1.97214	1.59136	6.99024	5.29815	5.42618	7.40032	gnl|BL_ORD_ID|555310 sp|Q94BZ1|ZIFL1_ARATH Protein ZINC INDUCED FACILITATOR-LIKE 1 OS=Arabidopsis thaliana OX=3702 GN=ZIFL1 PE=2 SV=1//1.5586e-11
Acc16013.1	Acc16013	protein_coding	LG14	3.41325	1.19338	0.760316	0.602893	-1.93891	-2.14334	-2.64108	gnl|BL_ORD_ID|433368 sp|E2RBS6|SETD3_CANLF Histone-lysine N-methyltransferase setd3 OS=Canis lupus familiaris OX=9615 GN=SETD3 PE=3 SV=1//3.91545e-09
Acc16015.1	Acc16015	protein_coding	LG14	1.25467	8.44656	6.68532	8.56915	2.32238	2.42609	2.6226	gnl|BL_ORD_ID|306526 sp|P93733|PLDB1_ARATH Phospholipase D beta 1 OS=Arabidopsis thaliana OX=3702 GN=PLDBETA1 PE=1 SV=4//0
Acc16038.1	Acc16038	protein_coding	LG14	4.63391	4.12573	1.96145	1.27538	-0.592243	-1.22167	-2.0048	gnl|BL_ORD_ID|468954 sp|Q9SDW0|TGT3A_ARATH Trihelix transcription factor GT-3a OS=Arabidopsis thaliana OX=3702 GN=GT-3A PE=1 SV=1//4.62623e-26
Acc16055.1	Acc16055	protein_coding	LG14	2.43382	2.18293	1.176	0.151886	-0.326502	-1.00839	-4.07271	gnl|BL_ORD_ID|12618 sp|A8MRP2|AIGLD_ARATH AIG2-like protein D OS=Arabidopsis thaliana OX=3702 GN=AIG2LD PE=2 SV=1//7.40185e-41
Acc16083.1	Acc16083	protein_coding	LG14	3.98132	0.060848	0.023043	0.018551	-6.34958	-7.30478	-7.78851	gnl|BL_ORD_ID|438304 sp|Q0JKZ0|SNL6_ORYSJ Cinnamoyl-CoA reductase-like SNL6 OS=Oryza sativa subsp. japonica OX=39947 GN=SNL6 PE=3 SV=1//9.18759e-45
Acc16096.1	Acc16096	protein_coding	LG14	0.051922	11.4838	5.56122	4.37481	7.31577	6.7047	6.20826	-//-
Acc16102.1	Acc16102	protein_coding	LG14	2.92668	17.1686	11.255	9.89507	2.12575	1.9567	1.61041	gnl|BL_ORD_ID|142272 sp|O81312|GAE3_ARATH UDP-glucuronate 4-epimerase 3 OS=Arabidopsis thaliana OX=3702 GN=GAE3 PE=2 SV=1//0
Acc16159.1	Acc16159	protein_coding	LG14	1.89562	0.952728	0.784937	0.420112	-1.41087	-1.26075	-2.28326	gnl|BL_ORD_ID|202998 sp|O04905|KCY3_ARATH UMP-CMP kinase 3 OS=Arabidopsis thaliana OX=3702 GN=UMK3 PE=1 SV=1//3.96649e-110
Acc16173.1	Acc16173	protein_coding	LG14	2.61911	0.94543	0.832772	0.821641	-2.32034	-1.65178	-1.7971	gnl|BL_ORD_ID|337232 sp|Q9LRR4|R13L1_ARATH Putative disease resistance RPP13-like protein 1 OS=Arabidopsis thaliana OX=3702 GN=RPPL1 PE=3 SV=1//5.30923e-84
Acc16197.1	Acc16197	protein_coding	LG14	0.511798	3.14514	1.69419	1.36852	2.13346	1.69288	1.21343	gnl|BL_ORD_ID|166240 sp|P68428|H32_WHEAT Histone H3.2 OS=Triticum aestivum OX=4565 PE=1 SV=2//1.16781e-75
Acc16202.1	Acc16202	protein_coding	LG14	1.72337	2.42203	5.51556	11.2829	0.0645628	1.69163	2.56167	gnl|BL_ORD_ID|43216 sp|Q66GR3|BH130_ARATH Transcription factor bHLH130 OS=Arabidopsis thaliana OX=3702 GN=BHLH130 PE=1 SV=1//2.87168e-59
Acc16206.1	Acc16206	protein_coding	LG14	9.9655	2.64977	1.32838	1.15187	-2.33216	-2.88399	-3.24604	gnl|BL_ORD_ID|426704 sp|Q9LHJ8|SAP5_ARATH Zinc finger A20 and AN1 domain-containing stress-associated protein 5 OS=Arabidopsis thaliana OX=3702 GN=SAP5 PE=2 SV=1//1.13054e-36
Acc16208.1	Acc16208	protein_coding	LG14	243.961	210.332	108.96	60.3334	-0.637629	-1.14582	-2.15962	gnl|BL_ORD_ID|426702 sp|Q6H7P8|SAP4_ORYSJ Zinc finger A20 and AN1 domain-containing stress-associated protein 4 OS=Oryza sativa subsp. japonica OX=39947 GN=SAP4 PE=2 SV=1//2.18936e-57
Acc16223.1	Acc16223	protein_coding	LG14	0.679463	9.79175	0.432789	0.097011	3.37634	-0.620954	-2.89846	-//-
Acc16241.1	Acc16241	protein_coding	LG14	9.08803	5.07691	0.081911	0.150006	-1.2605	-6.71669	-6.02262	gnl|BL_ORD_ID|427189 sp|O65695|SAU50_ARATH Auxin-responsive protein SAUR50 OS=Arabidopsis thaliana OX=3702 GN=SAUR50 PE=1 SV=1//3.68665e-53
Acc16285.1	Acc16285	protein_coding	LG14	7.51638	0.113731	0.259343	0.143841	-6.44735	-4.83068	-5.83637	gnl|BL_ORD_ID|427423 sp|O49607|SBT16_ARATH Subtilisin-like protease SBT1.6 OS=Arabidopsis thaliana OX=3702 GN=SBT1.6 PE=2 SV=1//0
Acc16286.1	Acc16286	protein_coding	LG14	4.91343	1.47259	0.936005	0.880272	-2.15921	-2.37521	-2.626	gnl|BL_ORD_ID|3577 sp|Q38967|AAP2_ARATH Amino acid permease 2 OS=Arabidopsis thaliana OX=3702 GN=AAP2 PE=1 SV=1//0
Acc16300.1	Acc16300	protein_coding	LG14	3.24618	1.05138	0.914156	0.949163	-2.04615	-1.7943	-1.91531	-//-
Acc16318.1	Acc16318	protein_coding	LG14	14.6509	126.428	243.38	343.616	2.68339	4.06884	4.40544	gnl|BL_ORD_ID|172669 sp|Q9SZN7|HIP26_ARATH Heavy metal-associated isoprenylated plant protein 26 OS=Arabidopsis thaliana OX=3702 GN=HIPP26 PE=1 SV=1//7.29979e-80
Acc16357.1	Acc16357	protein_coding	LG14	20.909	71.0826	0.854377	0.119746	1.3408	-4.564	-7.5403	-//-
Acc16389.1	Acc16389	protein_coding	LG15	16.6908	4.27536	4.3479	2.38161	-2.38704	-1.92395	-2.9512	gnl|BL_ORD_ID|302390 sp|A7PZL3|PGLR_VITVI Probable polygalacturonase OS=Vitis vinifera OX=29760 GN=GSVIVT00026920001 PE=1 SV=1//2.12422e-132
Acc16414.1	Acc16414	protein_coding	LG15	3.76432	1.43511	1.28106	0.635728	-1.81155	-1.53245	-2.70925	-//-
Acc16462.1	Acc16462	protein_coding	LG15	0.022727	2.19039	6.32926	28.4857	6.09963	8.0545	10.078	gnl|BL_ORD_ID|5819 sp|Q84MB3|ACCH1_ARATH 1-aminocyclopropane-1-carboxylate oxidase homolog 1 OS=Arabidopsis thaliana OX=3702 GN=At1g06620 PE=2 SV=1//2.45381e-96
Acc16468.1	Acc16468	protein_coding	LG15	0.142133	4.40012	4.06179	3.82099	4.4247	4.74722	4.50012	-//-
Acc16478.1	Acc16478	protein_coding	LG15	8.28099	1.2659	1.91997	2.36728	-3.13065	-2.08247	-1.9499	-//-
Acc16484.1	Acc16484	protein_coding	LG15	19.0268	8.67526	3.89861	4.6762	-1.55561	-2.26698	-2.16751	gnl|BL_ORD_ID|442856 sp|Q84TH4|SR45A_ARATH Serine/arginine-rich splicing factor SR45a OS=Arabidopsis thaliana OX=3702 GN=SR45A PE=1 SV=1//1.31938e-34
Acc16485.1	Acc16485	protein_coding	LG15	0.939264	11.218	14.7707	16.285	3.14808	3.9853	3.96533	gnl|BL_ORD_ID|304115 sp|P32811|PHSH_SOLTU Alpha-glucan phosphorylase, H isozyme OS=Solanum tuberosum OX=4113 PE=1 SV=1//0
Acc16491.1	Acc16491	protein_coding	LG15	6.64592	3.7206	2.64801	1.37265	-1.25929	-1.30978	-2.41857	gnl|BL_ORD_ID|326023 sp|Q9M390|PTR1_ARATH Protein NRT1/ PTR FAMILY 8.1 OS=Arabidopsis thaliana OX=3702 GN=NPF8.1 PE=1 SV=1//0
Acc16498.1	Acc16498	protein_coding	LG15	0.445117	10.7534	4.18628	9.07523	4.15053	3.23555	4.18652	gnl|BL_ORD_ID|199755 sp|O82391|JOSL_ARATH Josephin-like protein OS=Arabidopsis thaliana OX=3702 GN=At2g29640 PE=2 SV=1//3.47147e-06
Acc16502.1	Acc16502	protein_coding	LG15	1.95339	17.8923	17.0159	17.4655	2.74496	3.16472	3.03197	gnl|BL_ORD_ID|157378 sp|Q84L09|GONS2_ARATH GDP-mannose transporter GONST2 OS=Arabidopsis thaliana OX=3702 GN=GONST2 PE=2 SV=1//2.05334e-179
Acc16504.1	Acc16504	protein_coding	LG15	5.99006	4.14179	3.59665	1.40645	-0.954024	-0.717596	-2.23054	gnl|BL_ORD_ID|484839 sp|P32069|TRPX_ARATH Anthranilate synthase alpha subunit 2, chloroplastic OS=Arabidopsis thaliana OX=3702 GN=ASA2 PE=2 SV=1//0
Acc16508.1	Acc16508	protein_coding	LG15	0.550147	2.93408	2.30011	2.29309	1.98977	2.08009	1.9163	gnl|BL_ORD_ID|93954 sp|Q6NQ88|DDB2_ARATH Protein DAMAGED DNA-BINDING 2 OS=Arabidopsis thaliana OX=3702 GN=DDB2 PE=1 SV=1//5.24697e-40
Acc16515.1	Acc16515	protein_coding	LG15	7.24097	74.922	24.341	15.5731	2.94737	1.76632	0.9611	gnl|BL_ORD_ID|296642 sp|Q8L940|PDX13_ARATH Pyridoxal 5&apos;-phosphate synthase subunit PDX1.3 OS=Arabidopsis thaliana OX=3702 GN=PDX13 PE=1 SV=2//0
Acc16522.1	Acc16522	protein_coding	LG15	1.30818	38.6324	1.42911	1.09618	4.45625	0.147761	-0.39781	gnl|BL_ORD_ID|289216 sp|O80871|P2C25_ARATH Probable protein phosphatase 2C 25 OS=Arabidopsis thaliana OX=3702 GN=At2g30020 PE=1 SV=1//9.95234e-142
Acc16523.1	Acc16523	protein_coding	LG15	1.1266	8.58808	1.52257	0.624744	2.49913	0.44755	-0.99435	gnl|BL_ORD_ID|226646 sp|O80888|M3K17_ARATH Mitogen-activated protein kinase kinase kinase 17 OS=Arabidopsis thaliana OX=3702 GN=MAPKKK17 PE=1 SV=1//1.01465e-68
Acc16542.1	Acc16542	protein_coding	LG15	2.46778	16.7835	8.66185	16.094	2.33544	1.82194	2.55474	gnl|BL_ORD_ID|236860 sp|Q55DY8|MFRN_DICDI Mitoferrin OS=Dictyostelium discoideum OX=44689 GN=mcfF PE=3 SV=1//7.19239e-55
Acc16549.1	Acc16549	protein_coding	LG15	5.03859	5.12096	0.906106	1.39493	-0.401297	-2.45361	-1.99564	gnl|BL_ORD_ID|110577 sp|Q9FGH9|E70B1_ARATH Exocyst complex component EXO70B1 OS=Arabidopsis thaliana OX=3702 GN=EXO70B1 PE=1 SV=1//0
Acc16553.1	Acc16553	protein_coding	LG15	3.34656	57.376	26.6433	51.2001	3.67271	3.00666	3.78805	gnl|BL_ORD_ID|510413 sp|Q6B6R4|WRK24_ORYSI WRKY transcription factor WRKY24 OS=Oryza sativa subsp. indica OX=39946 GN=WRKY24 PE=2 SV=1//3.22623e-119
Acc16573.1	Acc16573	protein_coding	LG15	2.32019	5.58655	10.8523	8.22883	0.842719	2.23869	1.67941	gnl|BL_ORD_ID|171506 sp|Q5XET5|HESO1_ARATH Protein HESO1 OS=Arabidopsis thaliana OX=3702 GN=HESO1 PE=1 SV=1//6.61138e-10
Acc16580.1	Acc16580	protein_coding	LG15	10.8925	0.903104	0.55157	1.13841	-4.01162	-4.28351	-3.39815	gnl|BL_ORD_ID|534661 sp|Q6Z3U3|Y7797_ORYSJ B3 domain-containing protein Os07g0679700 OS=Oryza sativa subsp. japonica OX=39947 GN=Os07g0679700 PE=2 SV=1//0
Acc16583.1	Acc16583	protein_coding	LG15	3.56465	1.85391	0.820119	2.12437	-1.3644	-2.10116	-0.891419	gnl|BL_ORD_ID|466625 sp|P48522|TCMO_CATRO Trans-cinnamate 4-monooxygenase OS=Catharanthus roseus OX=4058 GN=CYP73A4 PE=2 SV=1//0
Acc16590.1	Acc16590	protein_coding	LG15	1.55695	0.277811	1.08185	2.20838	-2.90461	-0.505441	0.355475	gnl|BL_ORD_ID|47971 sp|Q2QYH7|C14C2_ORYSJ Cytochrome P450 714C2 OS=Oryza sativa subsp. japonica OX=39947 GN=CYP714C2 PE=2 SV=1//7.77825e-166
Acc16592.1	Acc16592	protein_coding	LG15	1.18553	2.61033	9.16092	28.5208	0.713639	2.96261	4.43905	gnl|BL_ORD_ID|47971 sp|Q2QYH7|C14C2_ORYSJ Cytochrome P450 714C2 OS=Oryza sativa subsp. japonica OX=39947 GN=CYP714C2 PE=2 SV=1//8.88562e-168
Acc16596.1	Acc16596	protein_coding	LG15	151.197	58.6734	47.7685	26.3109	-1.78922	-1.64533	-2.66673	gnl|BL_ORD_ID|54406 sp|Q9LEV3|CBSX3_ARATH CBS domain-containing protein CBSX3, mitochondrial OS=Arabidopsis thaliana OX=3702 GN=CBSX3 PE=1 SV=1//2.02334e-109
Acc16608.1	Acc16608	protein_coding	LG15	0.139649	6.47752	0.24699	0.254612	5.08763	0.881717	0.739664	gnl|BL_ORD_ID|512090 sp|Q38911|XTH15_ARATH Xyloglucan endotransglucosylase/hydrolase protein 15 OS=Arabidopsis thaliana OX=3702 GN=XTH15 PE=1 SV=1//6.63097e-134
Acc16627.1	Acc16627	protein_coding	LG15	0.616125	5.89351	2.17593	5.15353	2.80251	1.81296	2.88893	gnl|BL_ORD_ID|186234 sp|Q9SKX1|IBH1_ARATH Transcription factor IBH1 OS=Arabidopsis thaliana OX=3702 GN=IBH1 PE=1 SV=1//5.50753e-11
Acc16629.1	Acc16629	protein_coding	LG15	2.10359	1.03244	1.03758	0.383645	-1.43972	-0.99832	-2.55196	gnl|BL_ORD_ID|532704 sp|Q9LV66|Y5848_ARATH Uncharacterized protein At5g48480 OS=Arabidopsis thaliana OX=3702 GN=At5g48480 PE=1 SV=1//2.79641e-27
Acc16654.1	Acc16654	protein_coding	LG15	2.44627	13.5112	2.59599	4.31386	2.03926	0.101147	0.673656	-//-
Acc16670.1	Acc16670	protein_coding	LG15	68.3109	39.4011	29.8549	17.0282	-1.21772	-1.17683	-2.14762	gnl|BL_ORD_ID|391538 sp|Q39290|RPAB5_BRANA DNA-directed RNA polymerases I, II, and III subunit RPABC5 OS=Brassica napus OX=3708 PE=3 SV=1//4.13414e-40
Acc16676.1	Acc16676	protein_coding	LG15	0.703228	7.1284	6.25122	3.18635	2.91333	3.16498	2.03369	gnl|BL_ORD_ID|352519 sp|Q8GYN5|RIN4_ARATH RPM1-interacting protein 4 OS=Arabidopsis thaliana OX=3702 GN=RIN4 PE=1 SV=1//3.32548e-31
Acc16694.1	Acc16694	protein_coding	LG15	0.18022	1.78252	1.20048	2.19414	2.84756	2.71243	3.42473	gnl|BL_ORD_ID|45638 sp|O81851|BOI_ARATH E3 ubiquitin-protein ligase BOI OS=Arabidopsis thaliana OX=3702 GN=BOI PE=1 SV=1//2.58338e-09
Acc16695.1	Acc16695	protein_coding	LG15	2.30661	37.708	2.17529	3.05198	3.60247	-0.0708399	0.257581	gnl|BL_ORD_ID|40887 sp|O23553|BAM3_ARATH Beta-amylase 3, chloroplastic OS=Arabidopsis thaliana OX=3702 GN=BAM3 PE=1 SV=3//0
Acc16697.1	Acc16697	protein_coding	LG15	8.28196	48.393	26.8773	28.7493	2.12204	1.7142	1.6504	gnl|BL_ORD_ID|294280 sp|Q9LTC0|PBL19_ARATH Probable serine/threonine-protein kinase PBL19 OS=Arabidopsis thaliana OX=3702 GN=PBL19 PE=1 SV=1//9.99519e-155
Acc16704.1	Acc16704	protein_coding	LG15	17.8995	12.4527	3.32052	4.5724	-0.947291	-2.3963	-2.10518	-//-
Acc16705.1	Acc16705	protein_coding	LG15	27.6779	17.5346	11.278	5.87167	-1.08132	-1.27814	-2.38036	gnl|BL_ORD_ID|217184 sp|Q9SYX1|LIL31_ARATH Light-harvesting complex-like protein 3 isotype 1, chloroplastic OS=Arabidopsis thaliana OX=3702 GN=LIL3.1 PE=1 SV=1//2.98814e-73
Acc16717.1	Acc16717	protein_coding	LG15	11.4422	64.0763	49.5134	54.9895	2.0603	2.12874	2.11902	gnl|BL_ORD_ID|550889 sp|Q05737|YPTM2_MAIZE GTP-binding protein YPTM2 OS=Zea mays OX=4577 GN=YPTM2 PE=2 SV=1//2.84111e-135
Acc16722.1	Acc16722	protein_coding	LG15	18.6122	3.25322	9.54324	13.6283	-2.93291	-0.94611	-0.593229	gnl|BL_ORD_ID|111937 sp|O80341|EF102_ARATH Ethylene-responsive transcription factor 5 OS=Arabidopsis thaliana OX=3702 GN=ERF5 PE=2 SV=1//6.88509e-43
Acc16729.1	Acc16729	protein_coding	LG15	7.55196	28.5395	34.9172	27.0279	1.49394	2.2256	1.69504	gnl|BL_ORD_ID|275748 sp|Q6PFJ7|NSMA3_DANRE Sphingomyelin phosphodiesterase 4 OS=Danio rerio OX=7955 GN=smpd4 PE=2 SV=1//3.58051e-06
Acc16731.1	Acc16731	protein_coding	LG15	12.2713	6.81518	5.72376	2.60474	-1.40196	-1.09474	-2.38061	gnl|BL_ORD_ID|214745 sp|Q9ZW85|LEUD3_ARATH 3-isopropylmalate dehydratase small subunit 3 OS=Arabidopsis thaliana OX=3702 GN=At2g43090 PE=1 SV=1//1.7142e-86
Acc16741.1	Acc16741	protein_coding	LG15	7.07007	5.44936	2.51429	1.86147	-0.798701	-1.47333	-2.06935	gnl|BL_ORD_ID|103275 sp|Q39079|DNJ13_ARATH Chaperone protein dnaJ 13 OS=Arabidopsis thaliana OX=3702 GN=ATJ13 PE=1 SV=2//0
Acc16770.1	Acc16770	protein_coding	LG15	0.200434	2.44482	1.42308	1.77176	3.12319	2.78576	2.93667	gnl|BL_ORD_ID|229816 sp|F4IDU4|MBOA1_ARATH Lysophospholipid acyltransferase 1 OS=Arabidopsis thaliana OX=3702 GN=LPLAT1 PE=1 SV=1//0
Acc16788.1	Acc16788	protein_coding	LG15	12.2232	5.42261	2.55115	2.95593	-1.59613	-2.24097	-2.18971	gnl|BL_ORD_ID|305586 sp|Q6K7R2|PIRL6_ORYSJ Plant intracellular Ras-group-related LRR protein 6 OS=Oryza sativa subsp. japonica OX=39947 GN=IRL6 PE=2 SV=1//5.55259e-12
Acc16790.1	Acc16790	protein_coding	LG15	13.0215	10.648	2.2741	2.91712	-0.714617	-2.49883	-2.3008	gnl|BL_ORD_ID|240580 sp|Q9FI00|MLO11_ARATH MLO-like protein 11 OS=Arabidopsis thaliana OX=3702 GN=MLO11 PE=2 SV=1//0
Acc16803.1	Acc16803	protein_coding	LG15	0.336115	1.96935	2.79758	2.11142	2.11929	3.06534	2.50113	gnl|BL_ORD_ID|127586 sp|P48620|FAD3C_SESIN Omega-3 fatty acid desaturase, chloroplastic OS=Sesamum indicum OX=4182 GN=FAD7 PE=2 SV=1//0
Acc16823.1	Acc16823	protein_coding	LG15	0.562409	3.62619	1.11825	2.05471	2.2459	0.993403	1.70784	gnl|BL_ORD_ID|17515 sp|Q7XJR2|ANTR3_ARATH Probable anion transporter 3, chloroplastic OS=Arabidopsis thaliana OX=3702 GN=ANTR3 PE=2 SV=2//0
Acc16826.1	Acc16826	protein_coding	LG15	0.751923	0.391745	10.1828	5.3588	-1.36236	3.76608	2.67969	gnl|BL_ORD_ID|46961 sp|Q9FIL1|BSK5_ARATH Serine/threonine-protein kinase BSK5 OS=Arabidopsis thaliana OX=3702 GN=BSK5 PE=1 SV=1//0
Acc16830.1	Acc16830	protein_coding	LG15	0.27822	3.86266	0.757832	1.49469	3.44144	1.53718	2.35215	-//-
Acc16831.1	Acc16831	protein_coding	LG15	6.22793	59.3983	27.5707	58.5638	2.72158	2.10772	2.96436	-//-
Acc16838.1	Acc16838	protein_coding	LG15	0.087514	2.96002	1.0901	2.42058	4.63667	3.63675	4.62395	gnl|BL_ORD_ID|482173 sp|P50165|TRNH_DATST Tropinone reductase homolog OS=Datura stramonium OX=4076 PE=2 SV=1//1.45069e-113
Acc16868.1	Acc16868	protein_coding	LG15	5.1326	2.11078	1.16628	0.737936	-1.70222	-2.11361	-2.933	gnl|BL_ORD_ID|22581 sp|B9SZB6|ARGJ_RICCO Arginine biosynthesis bifunctional protein ArgJ, chloroplastic OS=Ricinus communis OX=3988 GN=RCOM_1202350 PE=3 SV=1//0
Acc16876.1	Acc16876	protein_coding	LG15	6.53737	3.15567	2.34558	1.59251	-1.46864	-1.45878	-2.17335	gnl|BL_ORD_ID|434139 sp|Q9LS48|SG1_ARATH protein SLOW GREEN 1, chloroplastic OS=Arabidopsis thaliana OX=3702 GN=SG1 PE=1 SV=1//4.89627e-27
Acc16882.1	Acc16882	protein_coding	LG15	2.32341	15.5644	12.0249	17.4327	2.31807	2.38653	2.7606	-//-
Acc16888.1	Acc16888	protein_coding	LG22	3.13361	27.1986	5.87883	3.89032	2.68807	0.921419	0.165273	gnl|BL_ORD_ID|31094 sp|Q8L817|ATCA7_ARATH Alpha carbonic anhydrase 7 OS=Arabidopsis thaliana OX=3702 GN=ACA7 PE=2 SV=1//5.93116e-102
Acc16899.1	Acc16899	protein_coding	LG22	17.0311	137.542	78.3354	89.0697	2.58893	2.21742	2.2416	gnl|BL_ORD_ID|506948 sp|Q9SCP9|VP371_ARATH Vacuolar protein-sorting-associated protein 37 homolog 1 OS=Arabidopsis thaliana OX=3702 GN=VPS37-1 PE=1 SV=1//2.03596e-80
Acc16904.1	Acc16904	protein_coding	LG22	2.73887	15.0752	2.7762	6.09726	2.0327	0.0334511	1.00688	gnl|BL_ORD_ID|469553 sp|Q9ZSS6|THD1_ARATH Threonine dehydratase biosynthetic, chloroplastic OS=Arabidopsis thaliana OX=3702 GN=OMR1 PE=1 SV=1//0
Acc16908.1	Acc16908	protein_coding	LG22	4.33056	4.49617	0.351202	0.225052	-0.367059	-3.5825	-4.40061	-//-
Acc16929.1	Acc16929	protein_coding	LG22	4.87218	2.60429	1.37652	1.04293	-1.32368	-1.79988	-2.36322	gnl|BL_ORD_ID|312126 sp|Q9LXI7|PPA20_ARATH Probable purple acid phosphatase 20 OS=Arabidopsis thaliana OX=3702 GN=PAP20 PE=2 SV=1//0
Acc16935.1	Acc16935	protein_coding	LG22	3.37064	55.4542	22.9645	25.4951	3.58308	2.78768	2.74967	gnl|BL_ORD_ID|195507 sp|Q8LCY2|ISAM2_ARATH Iron-sulfur assembly protein IscA-like 2, mitochondrial OS=Arabidopsis thaliana OX=3702 GN=At5g03905 PE=1 SV=2//1.03875e-57
Acc16938.1	Acc16938	protein_coding	LG22	1.55383	13.05	7.32697	10.8918	2.63855	2.24621	2.65725	-//-
Acc16959.1	Acc16959	protein_coding	LG8	0.745525	6.98957	0.558737	1.40234	2.79419	-0.397749	0.764505	gnl|BL_ORD_ID|269466 sp|Q9SJ52|NHL10_ARATH NDR1/HIN1-like protein 10 OS=Arabidopsis thaliana OX=3702 GN=NHL10 PE=2 SV=1//1.88802e-62
Acc16988.1	Acc16988	protein_coding	LG8	0.327061	6.80518	2.08189	6.10743	3.95147	2.68569	4.07474	gnl|BL_ORD_ID|83132 sp|Q9SX25|CXE6_ARATH Probable carboxylesterase 6 OS=Arabidopsis thaliana OX=3702 GN=CXE6 PE=2 SV=1//6.78225e-49
Acc17004.1	Acc17004	protein_coding	LG15	0.315498	7.21504	2.23922	13.0418	4.07992	2.83233	5.21373	-//-
Acc17007.1	Acc17007	protein_coding	LG15	1.32018	3.17531	1.62563	6.72013	0.834513	0.313332	2.19378	gnl|BL_ORD_ID|97585 sp|Q2QDF6|DET2_GOSHI Steroid 5-alpha-reductase DET2 OS=Gossypium hirsutum OX=3635 GN=DET2 PE=1 SV=1//3.20923e-19
Acc17009.1	Acc17009	protein_coding	LG15	2.47925	13.7319	5.01032	6.95781	2.03872	1.02645	1.33703	gnl|BL_ORD_ID|64948 sp|Q6JE37|CITX2_NICBE Thioredoxin-like protein CITRX2, chloroplastic OS=Nicotiana benthamiana OX=4100 GN=CITRX2 PE=1 SV=1//1.1788e-75
Acc17025.1	Acc17025	protein_coding	LG15	0.256126	2.13956	2.29453	2.65608	2.68421	3.20457	3.247	gnl|BL_ORD_ID|219294 sp|F4JCX9|LNK2_ARATH Protein LNK2 OS=Arabidopsis thaliana OX=3702 GN=LNK2 PE=1 SV=1//1.89258e-21
Acc17034.1	Acc17034	protein_coding	LG15	0.435956	2.87455	1.3588	2.04567	2.29227	1.65343	2.08	gnl|BL_ORD_ID|326290 sp|Q9LM76|PUB44_ARATH U-box domain-containing protein 44 OS=Arabidopsis thaliana OX=3702 GN=PUB44 PE=1 SV=1//2.05499e-28
Acc17044.1	Acc17044	protein_coding	LG15	0.329714	6.65372	1.71169	3.06306	3.89303	2.37709	3.05314	gnl|BL_ORD_ID|65272 sp|Q9LY71|CKX6_ARATH Cytokinin dehydrogenase 6 OS=Arabidopsis thaliana OX=3702 GN=CKX6 PE=2 SV=2//0
Acc17045.1	Acc17045	protein_coding	LG15	0.43079	9.58204	12.4	7.81717	4.03064	4.84269	4.01659	gnl|BL_ORD_ID|158527 sp|Q8S0G4|GPDH1_ORYSJ Probable glycerol-3-phosphate dehydrogenase [NAD(+)] 1, cytosolic OS=Oryza sativa subsp. japonica OX=39947 GN=Os01g0939600 PE=2 SV=1//0
Acc17053.1	Acc17053	protein_coding	LG15	0.950868	5.77779	8.42693	13.0913	2.16884	3.14915	3.62567	gnl|BL_ORD_ID|252761 sp|Q9ZT63|MTP1_ARATH Metal tolerance protein 1 OS=Arabidopsis thaliana OX=3702 GN=MTP1 PE=1 SV=2//1.54718e-53
Acc17066.1	Acc17066	protein_coding	LG15	6.06185	29.8979	23.8673	32.3548	1.87791	1.99359	2.27168	gnl|BL_ORD_ID|382732 sp|Q9LXD1|RLF_ARATH Cytochrome b5 domain-containing protein RLF OS=Arabidopsis thaliana OX=3702 GN=RLF PE=2 SV=1//1.94695e-71
Acc17077.1	Acc17077	protein_coding	LG15	5.89481	3.14518	1.8429	1.14927	-1.3301	-1.65605	-2.50224	gnl|BL_ORD_ID|268679 sp|Q9LXV5|NFYA1_ARATH Nuclear transcription factor Y subunit A-1 OS=Arabidopsis thaliana OX=3702 GN=NFYA1 PE=2 SV=1//5.19246e-36
Acc17079.1	Acc17079	protein_coding	LG15	24.1156	15.0027	7.96482	6.12734	-1.10555	-1.56149	-2.09021	gnl|BL_ORD_ID|59357 sp|Q941L0|CESA3_ARATH Cellulose synthase A catalytic subunit 3 [UDP-forming] OS=Arabidopsis thaliana OX=3702 GN=CESA3 PE=1 SV=2//7.85516e-61
Acc17081.1	Acc17081	protein_coding	LG15	5.23386	138.1	97.5697	127.441	4.29729	4.2367	4.46093	gnl|BL_ORD_ID|108030 sp|Q9SFB0|DTX43_ARATH Protein DETOXIFICATION 43 OS=Arabidopsis thaliana OX=3702 GN=DTX43 PE=1 SV=1//0
Acc17086.1	Acc17086	protein_coding	LG15	6.33758	1.9182	0.854357	1.07701	-2.14685	-2.86435	-2.69485	-//-
Acc17087.1	Acc17087	protein_coding	LG15	4.86987	2.01459	0.66624	1.04418	-1.69115	-2.82562	-2.35699	gnl|BL_ORD_ID|474261 sp|P82658|TL19_ARATH Thylakoid lumenal 19 kDa protein, chloroplastic OS=Arabidopsis thaliana OX=3702 GN=At3g63540 PE=1 SV=2//5.38079e-85
Acc17089.1	Acc17089	protein_coding	LG15	6.69508	281.068	108.08	92.1326	4.96276	4.02469	3.6332	-//-
Acc17094.1	Acc17094	protein_coding	LG15	1.80204	8.67186	14.0405	16.0888	1.84091	2.97663	3.01186	gnl|BL_ORD_ID|527851 sp|C0LGP4|Y3475_ARATH Probable LRR receptor-like serine/threonine-protein kinase At3g47570 OS=Arabidopsis thaliana OX=3702 GN=At3g47570 PE=2 SV=1//0
Acc17105.1	Acc17105	protein_coding	LG15	1.40091	16.0145	3.60691	1.44049	3.08477	1.37495	-0.10586	gnl|BL_ORD_ID|285283 sp|O64884|OFT20_ARATH O-fucosyltransferase 20 OS=Arabidopsis thaliana OX=3702 GN=OFUT20 PE=1 SV=1//1.07837e-41
Acc17128.1	Acc17128	protein_coding	LG15	0.34118	5.15187	7.88887	5.50978	3.4782	4.53171	3.85515	gnl|BL_ORD_ID|548336 sp|O64864|YLS3_ARATH Protein YLS3 OS=Arabidopsis thaliana OX=3702 GN=YLS3 PE=2 SV=1//7.12801e-52
Acc17129.1	Acc17129	protein_coding	LG15	3.19724	30.3075	25.9498	34.3679	2.8168	3.03374	3.27794	gnl|BL_ORD_ID|236873 sp|Q6NUT3|MFS12_HUMAN Major facilitator superfamily domain-containing protein 12 OS=Homo sapiens OX=9606 GN=MFSD12 PE=1 SV=2//1.05352e-58
Acc17138.1	Acc17138	protein_coding	LG15	5.26501	3.45674	1.16708	1.11757	-1.03093	-2.15131	-2.37481	-//-
Acc17143.1	Acc17143	protein_coding	LG15	3.44085	30.0505	3.89458	9.43273	2.70185	0.197188	1.30981	-//-
Acc17148.1	Acc17148	protein_coding	LG15	3.95397	0.579347	1.02524	1.48758	-3.18051	-1.91456	-1.55236	gnl|BL_ORD_ID|163073 sp|Q9FQA3|GST23_MAIZE Glutathione transferase GST 23 OS=Zea mays OX=4577 PE=2 SV=1//2.99893e-67
Acc17158.1	Acc17158	protein_coding	LG15	0.862852	8.41668	11.3158	17.2268	2.85707	3.72401	4.16867	gnl|BL_ORD_ID|512110 sp|Q38908|XTH30_ARATH Probable xyloglucan endotransglucosylase/hydrolase protein 30 OS=Arabidopsis thaliana OX=3702 GN=XTH30 PE=2 SV=2//2.30067e-149
Acc17181.1	Acc17181	protein_coding	LG15	2.70255	0.865865	0.671143	0.724957	-2.055	-1.98882	-2.03608	gnl|BL_ORD_ID|468799 sp|Q9M903|TGD4_ARATH Protein TRIGALACTOSYLDIACYLGLYCEROL 4, chloroplastic OS=Arabidopsis thaliana OX=3702 GN=TGD4 PE=1 SV=1//6.54134e-51
Acc17206.1	Acc17206	protein_coding	LG15	4.17595	1.84338	1.21023	0.29674	-1.59834	-1.76319	-3.92799	gnl|BL_ORD_ID|106287 sp|Q05212|DR102_ARATH DNA damage-repair/toleration protein DRT102 OS=Arabidopsis thaliana OX=3702 GN=DRT102 PE=1 SV=2//6.60322e-149
Acc17238.1	Acc17238	protein_coding	LG15	3.28395	0.614117	0.844228	0.742185	-2.55731	-1.69968	-1.99692	-//-
Acc17258.1	Acc17258	protein_coding	LG15	0.695578	22.5022	7.89558	16.9597	4.58183	3.51133	4.45349	gnl|BL_ORD_ID|164975 sp|F4HZC3|GUX5_ARATH Putative UDP-glucuronate:xylan alpha-glucuronosyltransferase 5 OS=Arabidopsis thaliana OX=3702 GN=GUX5 PE=2 SV=1//3.15932e-177
Acc17264.1	Acc17264	protein_coding	LG15	10.1214	3.48636	3.27256	2.31256	-1.95954	-1.6112	-2.2742	gnl|BL_ORD_ID|39753 sp|Q9FZ33|AXR4_ARATH Protein AUXIN RESPONSE 4 OS=Arabidopsis thaliana OX=3702 GN=AXR4 PE=2 SV=1//1.89608e-125
Acc17267.1	Acc17267	protein_coding	LG15	0.464009	0.653537	2.87888	4.86591	0.0641632	2.63745	3.23164	gnl|BL_ORD_ID|220318 sp|Q43191|LOX15_SOLTU Probable linoleate 9S-lipoxygenase 5 OS=Solanum tuberosum OX=4113 GN=LOX1.5 PE=2 SV=1//0
Acc17274.1	Acc17274	protein_coding	LG15	4.12273	1.05419	1.01474	0.67372	-2.61413	-1.95571	-2.79485	-//-
Acc17281.1	Acc17281	protein_coding	LG15	3.14731	1.25422	0.219936	0.535811	-1.74742	-3.81148	-2.68252	gnl|BL_ORD_ID|44867 sp|Q03684|BIP4_TOBAC Luminal-binding protein 4 OS=Nicotiana tabacum OX=4097 GN=BIP4 PE=2 SV=1//0
Acc17286.1	Acc17286	protein_coding	LG15	4.6353	26.8523	10.6116	21.5294	2.10822	1.20907	2.06894	gnl|BL_ORD_ID|428867 sp|Q8GYW8|SCT_ARATH Spermidine coumaroyl-CoA acyltransferase OS=Arabidopsis thaliana OX=3702 GN=SCT PE=1 SV=1//1.18352e-60
Acc17287.1	Acc17287	protein_coding	LG15	3.80028	1.5693	0.536619	0.539892	-1.70004	-2.79496	-2.94551	gnl|BL_ORD_ID|278990 sp|Q8GYB1|NUD15_ARATH Nudix hydrolase 15, mitochondrial OS=Arabidopsis thaliana OX=3702 GN=NUDT15 PE=1 SV=2//3.28996e-96
Acc17301.1	Acc17301	protein_coding	LG15	0.227805	3.91409	0.517127	1.05253	3.66224	1.18414	2.05084	gnl|BL_ORD_ID|240581 sp|O80961|MLO12_ARATH MLO-like protein 12 OS=Arabidopsis thaliana OX=3702 GN=MLO12 PE=2 SV=2//4.5651e-151
Acc17302.1	Acc17302	protein_coding	LG15	2.77671	0.651924	1.10455	0.784958	-2.47259	-1.29987	-1.95188	gnl|BL_ORD_ID|161801 sp|Q9SGP6|GRXC9_ARATH Glutaredoxin-C9 OS=Arabidopsis thaliana OX=3702 GN=GRXC9 PE=1 SV=1//1.16128e-30
Acc17304.1	Acc17304	protein_coding	LG15	3.17509	1.35243	1.1265	0.299993	-1.64277	-1.47448	-3.53464	gnl|BL_ORD_ID|260374 sp|A2YMR0|NAC10_ORYSI NAC transcription factor ONAC010 OS=Oryza sativa subsp. indica OX=39946 GN=ONAC010 PE=3 SV=1//1.41024e-74
Acc17329.1	Acc17329	protein_coding	LG15	3.63234	3.43122	0.789953	5.49826	-0.505497	-2.18166	0.453711	gnl|BL_ORD_ID|491778 sp|Q8VY10|UBC24_ARATH Probable ubiquitin-conjugating enzyme E2 24 OS=Arabidopsis thaliana OX=3702 GN=UBC24 PE=1 SV=1//0
Acc17342.1	Acc17342	protein_coding	LG15	0.069871	2.70942	0.70823	1.10156	4.61569	3.12746	3.59984	gnl|BL_ORD_ID|97510 sp|Q9ZPH4|DES1L_ARATH Sphingolipid delta(4)-desaturase DES1-like OS=Arabidopsis thaliana OX=3702 GN=At4g04930 PE=2 SV=1//0
Acc17357.1	Acc17357	protein_coding	LG15	32.8722	275.92	204.656	395.675	2.64546	2.65503	3.44505	gnl|BL_ORD_ID|260393 sp|Q8GY42|NAC25_ARATH NAC transcription factor 25 OS=Arabidopsis thaliana OX=3702 GN=NAC025 PE=2 SV=1//2.00889e-101
Acc17370.1	Acc17370	protein_coding	LG15	13.6029	3.51743	4.6522	8.03167	-2.37231	-1.52912	-0.904599	gnl|BL_ORD_ID|105151 sp|Q38945|DPNPH_ARATH PAP-specific phosphatase HAL2-like OS=Arabidopsis thaliana OX=3702 GN=AHL PE=2 SV=1//4.29833e-137
Acc17383.1	Acc17383	protein_coding	LG15	2.24653	1.13815	0.672267	0.442926	-1.40129	-1.7223	-2.48023	gnl|BL_ORD_ID|18544 sp|O65418|APC4_ARATH Anaphase-promoting complex subunit 4 OS=Arabidopsis thaliana OX=3702 GN=APC4 PE=2 SV=2//0
Acc17409.1	Acc17409	protein_coding	LG15	0	2.81703	0.736762	2.24688	11.869	10.2049	11.9304	gnl|BL_ORD_ID|515422 sp|O64783|Y1137_ARATH G-type lectin S-receptor-like serine/threonine-protein kinase At1g61370 OS=Arabidopsis thaliana OX=3702 GN=At1g61370 PE=3 SV=2//0
Acc17437.1	Acc17437	protein_coding	LG15	0.218856	1.84346	0.490843	1.44765	2.5864	1.14158	2.51055	-//-
Acc17450.1	Acc17450	protein_coding	LG15	2.58489	1.13795	0.990672	0.665535	-1.60227	-1.3657	-2.08546	gnl|BL_ORD_ID|313624 sp|Q8LE47|PPR87_ARATH Pentatricopeptide repeat-containing protein At1g61870, mitochondrial OS=Arabidopsis thaliana OX=3702 GN=PPR336 PE=2 SV=2//4.24318e-177
Acc17473.1	Acc17473	protein_coding	LG15	3.21213	14.8555	26.624	49.9912	1.78415	3.06602	3.81397	gnl|BL_ORD_ID|510480 sp|Q9C519|WRKY6_ARATH WRKY transcription factor 6 OS=Arabidopsis thaliana OX=3702 GN=WRKY6 PE=1 SV=1//1.95458e-126
Acc17488.1	Acc17488	protein_coding	LG15	1.4989	19.8998	5.59065	9.57443	3.30478	1.91406	2.52876	gnl|BL_ORD_ID|285279 sp|F4HYR4|OFT15_ARATH O-fucosyltransferase 15 OS=Arabidopsis thaliana OX=3702 GN=OFUT15 PE=2 SV=1//0
Acc17489.1	Acc17489	protein_coding	LG15	1.66299	76.0486	18.1114	33.3228	5.08558	3.45638	4.17484	-//-
Acc17492.1	Acc17492	protein_coding	LG15	0.014395	4.35314	2.46983	2.68028	7.18176	6.80009	6.7666	gnl|BL_ORD_ID|73663 sp|P43254|COP1_ARATH E3 ubiquitin-protein ligase COP1 OS=Arabidopsis thaliana OX=3702 GN=COP1 PE=1 SV=2//0
Acc17505.1	Acc17505	protein_coding	LG15	0.010074	10.3421	2.28667	12.0162	8.1144	6.64708	8.85816	-//-
Acc17506.1	Acc17506	protein_coding	LG15	0.097733	21.1125	6.5804	49.6845	7.28849	6.04672	8.80381	gnl|BL_ORD_ID|28607 sp|Q9SV07|ASAT1_ARATH Acyl-CoA--sterol O-acyltransferase 1 OS=Arabidopsis thaliana OX=3702 GN=ASAT1 PE=1 SV=1//5.97471e-99
Acc17513.1	Acc17513	protein_coding	LG15	0.63083	25.5819	11.6157	93.097	4.91082	4.21212	7.05378	gnl|BL_ORD_ID|40570 sp|Q9FGK4|B561J_ARATH Cytochrome b561 and DOMON domain-containing protein At5g47530 OS=Arabidopsis thaliana OX=3702 GN=At5g47530 PE=2 SV=1//5.0097e-151
Acc17524.1	Acc17524	protein_coding	LG15	4.09359	1.87191	0.502458	0.64833	-1.55005	-2.98923	-2.79924	gnl|BL_ORD_ID|80207 sp|A7R385|CSPLC_VITVI CASP-like protein 2B1 OS=Vitis vinifera OX=29760 GN=GSVIVT00013502001 PE=2 SV=1//8.03554e-112
Acc17528.1	Acc17528	protein_coding	LG15	4.84886	0.195791	0.860412	0.572314	-4.96568	-2.45088	-3.19366	-//-
Acc17530.1	Acc17530	protein_coding	LG15	5.37453	1.37341	0.274158	0.659815	-2.38402	-4.2482	-3.16838	-//-
Acc17568.1	Acc17568	protein_coding	LG16	0.974716	3.66838	4.29071	4.6368	1.48727	2.15394	2.10456	gnl|BL_ORD_ID|46778 sp|Q9LJX5|BRTL1_ARATH Probable mitochondrial adenine nucleotide transporter BTL1 OS=Arabidopsis thaliana OX=3702 GN=At3g20240 PE=2 SV=1//1.45044e-115
Acc17571.1	Acc17571	protein_coding	LG16	3.27317	1.78106	1.26693	0.665303	-1.29562	-1.34472	-2.42668	-//-
Acc17578.1	Acc17578	protein_coding	LG16	11.2604	5.61692	5.07992	3.00711	-1.42722	-1.13086	-2.04729	gnl|BL_ORD_ID|520157 sp|Q9FZ45|Y1686_ARATH Uncharacterized membrane protein At1g16860 OS=Arabidopsis thaliana OX=3702 GN=At1g16860 PE=1 SV=1//0
Acc17581.1	Acc17581	protein_coding	LG16	13.094	3.48046	3.56753	2.79775	-2.33221	-1.85612	-2.36968	gnl|BL_ORD_ID|129309 sp|Q9C8K7|FBK21_ARATH F-box/kelch-repeat protein At1g51550 OS=Arabidopsis thaliana OX=3702 GN=At1g51550 PE=2 SV=1//1.02832e-170
Acc17615.1	Acc17615	protein_coding	LG16	1.40428	14.3018	12.404	10.8705	2.90445	3.13996	2.74222	-//-
Acc17616.1	Acc17616	protein_coding	LG16	0.986752	1.29833	2.63548	7.57299	-0.0393277	1.42435	2.78424	gnl|BL_ORD_ID|308508 sp|P83948|PME3_CITSI Pectinesterase 3 OS=Citrus sinensis OX=2711 PE=1 SV=1//0
Acc17631.1	Acc17631	protein_coding	LG16	4.28924	1.40479	2.91379	1.56569	-2.0253	-0.542058	-1.59184	gnl|BL_ORD_ID|151305 sp|Q9SYF0|GLIP2_ARATH GDSL esterase/lipase 2 OS=Arabidopsis thaliana OX=3702 GN=GLIP2 PE=2 SV=1//2.01441e-121
Acc17632.1	Acc17632	protein_coding	LG16	10.594	3.05881	9.64051	9.27128	-2.21474	-0.119297	-0.336557	gnl|BL_ORD_ID|426069 sp|Q94A27|SAC2_ARATH Phosphoinositide phosphatase SAC2 OS=Arabidopsis thaliana OX=3702 GN=SAC2 PE=2 SV=1//0
Acc17635.1	Acc17635	protein_coding	LG16	0.999534	5.7822	0.337549	0.28072	2.09267	-1.53634	-1.9625	gnl|BL_ORD_ID|180432 sp|Q9SYG1|HS174_ARATH 17.4 kDa class III heat shock protein OS=Arabidopsis thaliana OX=3702 GN=HSP17.4B PE=2 SV=1//2.51797e-41
Acc17642.1	Acc17642	protein_coding	LG16	1.26808	1.68043	5.23928	3.2204	-0.0189414	2.05735	1.19672	-//-
Acc17651.1	Acc17651	protein_coding	LG16	1.22826	6.25776	4.67369	6.49862	1.91731	1.93885	2.25122	gnl|BL_ORD_ID|223658 sp|Q8LFL8|LSM1B_ARATH Sm-like protein LSM1B OS=Arabidopsis thaliana OX=3702 GN=LSM1B PE=1 SV=1//6.69486e-56
Acc17663.1	Acc17663	protein_coding	LG16	0	3.98692	2.70862	5.32305	10.8089	10.5171	11.6111	gnl|BL_ORD_ID|3894 sp|Q9ZRA4|AB19A_PRUPE Auxin-binding protein ABP19a OS=Prunus persica OX=3760 GN=ABP19A PE=3 SV=1//3.30161e-103
Acc17674.1	Acc17674	protein_coding	LG16	1.27215	31.8813	4.17659	7.80589	4.21765	1.72697	2.4677	-//-
Acc17682.1	Acc17682	protein_coding	LG16	5.65957	0.784713	0.477324	0.474478	-3.27045	-3.54177	-3.71155	gnl|BL_ORD_ID|13457 sp|Q9LNQ4|ALA4_ARATH Probable phospholipid-transporting ATPase 4 OS=Arabidopsis thaliana OX=3702 GN=ALA4 PE=3 SV=2//0
Acc17687.1	Acc17687	protein_coding	LG16	2.92241	0.813846	0.762929	0.665136	-2.26397	-1.92444	-2.27029	gnl|BL_ORD_ID|541267 sp|O74545|YCV6_SCHPO Putative hydrolase C777.06c OS=Schizosaccharomyces pombe (strain 972 / ATCC 24843) OX=284812 GN=SPCC777.06c PE=4 SV=1//5.37346e-58
Acc17698.1	Acc17698	protein_coding	LG16	2.1814	1.07183	0.735743	0.325767	-1.4348	-1.54624	-2.88271	gnl|BL_ORD_ID|248096 sp|Q8DLQ0|MRNC_THEEB Mini-ribonuclease 3 OS=Thermosynechococcus elongatus (strain BP-1) OX=197221 GN=mrnC PE=3 SV=1//2.36179e-22
Acc17732.1	Acc17732	protein_coding	LG16	3.33439	0.772993	0.929316	0.254039	-2.52472	-1.82327	-3.84833	gnl|BL_ORD_ID|312125 sp|P27061|PPA1_SOLLC Acid phosphatase 1 OS=Solanum lycopersicum OX=4081 GN=APS1 PE=2 SV=1//1.61879e-69
Acc17736.1	Acc17736	protein_coding	LG16	2.75233	0.86903	0.678867	1.08305	-2.08028	-1.9953	-1.48964	gnl|BL_ORD_ID|476865 sp|Q1RIM1|TOP1_RICBR DNA topoisomerase 1 OS=Rickettsia bellii (strain RML369-C) OX=336407 GN=topA PE=3 SV=1//0
Acc17746.1	Acc17746	protein_coding	LG16	2.94052	1.08599	1.02353	0.298306	-1.84483	-1.50533	-3.38951	gnl|BL_ORD_ID|196373 sp|Q5C9I9|ISPD_MENPI (-)-isopiperitenol/(-)-carveol dehydrogenase, mitochondrial OS=Mentha piperita OX=34256 PE=1 SV=1//2.03758e-98
Acc17751.1	Acc17751	protein_coding	LG16	0.131237	5.35563	1.55392	9.46825	4.90504	3.56843	6.00801	-//-
Acc17753.1	Acc17753	protein_coding	LG16	9.52725	6.30423	2.66847	2.20556	-1.01942	-1.81696	-2.25297	gnl|BL_ORD_ID|427492 sp|O64740|SC13B_ARATH Protein transport protein SEC13 homolog B OS=Arabidopsis thaliana OX=3702 GN=SEC13B PE=1 SV=1//4.2883e-176
Acc17761.1	Acc17761	protein_coding	LG16	38.6305	14.0317	13.3609	1.25646	-1.88307	-1.51438	-5.08367	gnl|BL_ORD_ID|473951 sp|Q41951|TIP21_ARATH Aquaporin TIP2-1 OS=Arabidopsis thaliana OX=3702 GN=TIP2-1 PE=1 SV=2//3.74726e-111
Acc17763.1	Acc17763	protein_coding	LG16	2.46548	0.995138	0.898808	0.542417	-1.72456	-1.43591	-2.31998	-//-
Acc17775.1	Acc17775	protein_coding	LG16	3.54153	1.60144	0.72758	1.19695	-1.56524	-2.2622	-1.70057	gnl|BL_ORD_ID|397421 sp|P16180|RR17_ARATH 30S ribosomal protein S17, chloroplastic OS=Arabidopsis thaliana OX=3702 GN=RPS17 PE=1 SV=1//4.08548e-39
Acc17785.1	Acc17785	protein_coding	LG16	3.88239	21.6202	3.42008	8.72073	2.05216	-0.166224	1.02181	gnl|BL_ORD_ID|207557 sp|Q940Y8|KN13B_ARATH Kinesin-like protein KIN-13B OS=Arabidopsis thaliana OX=3702 GN=KIN13B PE=1 SV=1//0
Acc17815.1	Acc17815	protein_coding	LG16	0.22211	2.3087	1.30833	0.89762	2.94332	2.56037	1.86489	gnl|BL_ORD_ID|136884 sp|Q65KJ5|FOSB_BACLD Metallothiol transferase FosB OS=Bacillus licheniformis (strain ATCC 14580 / DSM 13 / JCM 2505 / NBRC 12200 / NCIMB 9375 / NRRL NRS-1264 / Gibson 46) OX=279010 GN=fosB PE=3 SV=1//2.92449e-06
Acc17823.1	Acc17823	protein_coding	LG16	8.22922	24.0024	0.714635	0.259932	1.11834	-3.49831	-5.03793	gnl|BL_ORD_ID|212186 sp|P83442|LEAD3_DAUCA Late embryogenesis abundant protein Dc3 OS=Daucus carota OX=4039 PE=2 SV=1//5.39713e-09
Acc17852.1	Acc17852	protein_coding	LG16	5.05752	57.6986	32.7883	48.2197	3.08776	2.71332	3.10854	-//-
Acc17877.1	Acc17877	protein_coding	LG16	139.255	57.7699	19.5004	34.3256	-1.69299	-2.81922	-2.16449	gnl|BL_ORD_ID|487845 sp|F4JKH6|TSS_ARATH Protein TSS OS=Arabidopsis thaliana OX=3702 GN=TSS PE=1 SV=1//1.09213e-07
Acc17881.1	Acc17881	protein_coding	LG16	65.0706	9.43394	13.7304	5.52742	-3.20844	-2.22678	-3.69993	gnl|BL_ORD_ID|99574 sp|O80449|DIOX4_ARATH Probable 2-oxoglutarate-dependent dioxygenase ANS OS=Arabidopsis thaliana OX=3702 GN=ANS PE=2 SV=1//1.55178e-61
Acc17882.1	Acc17882	protein_coding	LG16	48.553	5.29197	15.6103	9.61653	-3.62027	-1.61918	-2.47999	gnl|BL_ORD_ID|50543 sp|P42322|CANB1_NAEGR Calcineurin subunit B OS=Naegleria gruberi OX=5762 GN=CNB1 PE=3 SV=1//1.20239e-30
Acc17883.1	Acc17883	protein_coding	LG16	3.53815	0.429014	0.69703	0.395528	-3.44574	-2.30451	-3.27526	-//-
Acc17935.1	Acc17935	protein_coding	LG16	4.42447	13.3374	16.3073	25.1587	1.16666	1.89721	2.3611	gnl|BL_ORD_ID|341874 sp|Q84L33|RD23B_ARATH Ubiquitin receptor RAD23b OS=Arabidopsis thaliana OX=3702 GN=RAD23B PE=1 SV=3//1.14493e-131
Acc17937.1	Acc17937	protein_coding	LG16	0.692454	6.79567	3.04615	3.38865	2.74424	2.04965	2.04734	gnl|BL_ORD_ID|211234 sp|Q9SN23|LBD38_ARATH LOB domain-containing protein 38 OS=Arabidopsis thaliana OX=3702 GN=LBD38 PE=1 SV=1//1.95506e-08
Acc17938.1	Acc17938	protein_coding	LG16	1.01711	8.76228	4.4435	4.14466	2.65868	2.12183	1.85958	gnl|BL_ORD_ID|3891 sp|Q9C9W0|AB17I_ARATH ABC transporter I family member 17 OS=Arabidopsis thaliana OX=3702 GN=ABCI17 PE=2 SV=1//6.51749e-66
Acc17955.1	Acc17955	protein_coding	LG16	8.41924	3.33669	2.2028	1.19304	-1.75378	-1.91581	-2.94949	gnl|BL_ORD_ID|529616 sp|Q67YC9|Y4141_ARATH Uncharacterized protein At4g14100 OS=Arabidopsis thaliana OX=3702 GN=At4g14100 PE=2 SV=1//1.81104e-82
Acc17990.1	Acc17990	protein_coding	LG16	3.54079	25.6311	5.96205	10.9202	2.43153	0.768942	1.48005	gnl|BL_ORD_ID|554929 sp|Q0WQK2|ZDHC9_ARATH Probable protein S-acyltransferase 7 OS=Arabidopsis thaliana OX=3702 GN=PAT07 PE=1 SV=1//3.01532e-180
Acc18022.1	Acc18022	protein_coding	LG16	1.30944	7.21962	4.38481	4.51415	2.03909	1.7577	1.64007	gnl|BL_ORD_ID|352901 sp|P49730|RIR2_TOBAC Ribonucleoside-diphosphate reductase small chain OS=Nicotiana tabacum OX=4097 PE=2 SV=1//0
Acc18029.1	Acc18029	protein_coding	LG16	41.4004	13.7595	20.3649	25.0874	-2.01258	-1.00666	-0.866744	gnl|BL_ORD_ID|206678 sp|Q8LBB2|KING1_ARATH SNF1-related protein kinase regulatory subunit gamma-1 OS=Arabidopsis thaliana OX=3702 GN=KING1 PE=1 SV=2//0
Acc18030.1	Acc18030	protein_coding	LG16	5.5919	1.82153	2.31887	2.56278	-2.02981	-1.25017	-1.26615	-//-
Acc18051.1	Acc18051	protein_coding	LG16	0.357739	6.17441	3.3243	10.9255	3.67749	3.22575	4.78016	gnl|BL_ORD_ID|79617 sp|Q339N5|CSLH1_ORYSJ Cellulose synthase-like protein H1 OS=Oryza sativa subsp. japonica OX=39947 GN=CSLH1 PE=2 SV=2//0
Acc18062.1	Acc18062	protein_coding	LG16	1.66138	82.1119	6.52847	7.15294	5.20081	1.9895	1.96052	gnl|BL_ORD_ID|151309 sp|Q8LFJ9|GLIP7_ARATH GDSL esterase/lipase 7 OS=Arabidopsis thaliana OX=3702 GN=GLIP7 PE=2 SV=1//6.26515e-62
Acc18073.1	Acc18073	protein_coding	LG16	0.826767	5.56286	0.665106	3.30089	2.30566	-0.310525	1.83312	gnl|BL_ORD_ID|308296 sp|Q9C5M8|PLY18_ARATH Probable pectate lyase 18 OS=Arabidopsis thaliana OX=3702 GN=At4g24780 PE=2 SV=2//0
Acc18074.1	Acc18074	protein_coding	LG16	0.608886	9.13665	2.70809	7.13293	3.47966	2.16476	3.40198	gnl|BL_ORD_ID|47059 sp|Q9FMK7|BT1_ARATH BTB/POZ and TAZ domain-containing protein 1 OS=Arabidopsis thaliana OX=3702 GN=BT1 PE=1 SV=1//5.87379e-132
Acc18087.1	Acc18087	protein_coding	LG16	3.33808	0.918237	1.71477	0.98891	-2.27165	-0.932915	-1.88499	gnl|BL_ORD_ID|99295 sp|Q5JME8|DI195_ORYSJ Protein DEHYDRATION-INDUCED 19 homolog 5 OS=Oryza sativa subsp. japonica OX=39947 GN=DI19-5 PE=2 SV=1//2.58989e-37
Acc18095.1	Acc18095	protein_coding	LG16	7.37333	113.342	18.1041	37.9829	3.51591	1.31111	2.2183	-//-
Acc18096.1	Acc18096	protein_coding	LG16	0.92828	5.2958	1.17565	1.8649	2.08675	0.361519	0.8632	gnl|BL_ORD_ID|223359 sp|Q9M9E0|LRKS1_ARATH L-type lectin-domain containing receptor kinase S.1 OS=Arabidopsis thaliana OX=3702 GN=LECRKS1 PE=1 SV=1//0
Acc18097.1	Acc18097	protein_coding	LG16	6.0331	26.8325	37.5467	47.7643	1.72928	2.65445	2.84073	gnl|BL_ORD_ID|138201 sp|Q8VY13|FRO8_ARATH Ferric reduction oxidase 8, mitochondrial OS=Arabidopsis thaliana OX=3702 GN=FRO8 PE=1 SV=1//0
Acc18113.1	Acc18113	protein_coding	LG16	6.35752	0.522617	1.13367	0.172648	-3.99141	-2.46047	-5.31773	gnl|BL_ORD_ID|472450 sp|A2RVM0|TIC32_ARATH Short-chain dehydrogenase TIC 32, chloroplastic OS=Arabidopsis thaliana OX=3702 GN=TIC32 PE=2 SV=1//3.16799e-63
Acc18122.1	Acc18122	protein_coding	LG16	17.3958	4.48968	4.83959	5.89799	-2.37419	-1.82669	-1.70375	gnl|BL_ORD_ID|207659 sp|Q84JS6|KNAT6_ARATH Homeobox protein knotted-1-like 6 OS=Arabidopsis thaliana OX=3702 GN=KNAT6 PE=1 SV=1//3.73638e-98
Acc18123.1	Acc18123	protein_coding	LG16	3.55325	1.2545	1.82809	0.952585	-1.92337	-0.93674	-2.03417	gnl|BL_ORD_ID|483728 sp|Q02166|TRPD_ARATH Anthranilate phosphoribosyltransferase, chloroplastic OS=Arabidopsis thaliana OX=3702 GN=PAT1 PE=2 SV=1//4.44641e-178
Acc18152.1	Acc18152	protein_coding	LG16	1.43409	8.98387	1.91102	5.84277	2.21358	0.428069	1.87322	gnl|BL_ORD_ID|446908 sp|Q9ZQ31|STY13_ARATH Serine/threonine-protein kinase STY13 OS=Arabidopsis thaliana OX=3702 GN=STY13 PE=1 SV=2//1.22633e-64
Acc18154.1	Acc18154	protein_coding	LG16	1.12951	7.40696	13.0696	3.58611	2.28633	3.54587	1.52032	gnl|BL_ORD_ID|326258 sp|O80742|PUB19_ARATH U-box domain-containing protein 19 OS=Arabidopsis thaliana OX=3702 GN=PUB19 PE=2 SV=1//1.66946e-170
Acc18184.1	Acc18184	protein_coding	LG16	8.37809	33.4574	19.0817	37.5321	1.56735	1.20167	2.01127	gnl|BL_ORD_ID|259074 sp|Q2V9B0|MY1R1_SOLTU Transcription factor MYB1R1 OS=Solanum tuberosum OX=4113 PE=2 SV=1//4.20352e-65
Acc18193.1	Acc18193	protein_coding	LG16	20.1147	122.746	161.493	235.994	2.18518	3.02143	3.40768	-//-
Acc18204.1	Acc18204	protein_coding	LG16	0.039058	1.39732	1.34126	1.54791	4.7062	5.08218	5.13571	gnl|BL_ORD_ID|252768 sp|Q10PP8|MTP4_ORYSJ Metal tolerance protein 4 OS=Oryza sativa subsp. japonica OX=39947 GN=MTP4 PE=2 SV=1//0
Acc18225.1	Acc18225	protein_coding	LG16	5.9072	36.0492	37.175	41.0228	2.18428	2.66889	2.65013	gnl|BL_ORD_ID|326059 sp|Q944G5|PTR44_ARATH Protein NRT1/ PTR FAMILY 2.10 OS=Arabidopsis thaliana OX=3702 GN=NPF2.10 PE=1 SV=3//1.38575e-161
Acc18226.1	Acc18226	protein_coding	LG16	1.45919	12.5902	13.8038	13.4928	2.66574	3.23719	3.04429	gnl|BL_ORD_ID|326074 sp|Q9M9V7|PTR8_ARATH Protein NRT1/ PTR FAMILY 2.9 OS=Arabidopsis thaliana OX=3702 GN=NPF2.9 PE=1 SV=1//5.75965e-36
Acc18245.1	Acc18245	protein_coding	LG16	18.6299	6.70392	3.3532	4.54254	-1.89728	-2.45649	-2.17816	gnl|BL_ORD_ID|294293 sp|O49840|PBL3_ARATH Probable serine/threonine-protein kinase PBL3 OS=Arabidopsis thaliana OX=3702 GN=PBL3 PE=1 SV=1//0
Acc18254.1	Acc18254	protein_coding	LG16	1.03623	1.12261	0.886766	10.7077	0.210578	0.352014	3.93511	gnl|BL_ORD_ID|116022 sp|Q9ZP41|EGC_CITJA EG45-like domain containing protein OS=Citrus jambhiri OX=64884 GN=CjBAp12 PE=1 SV=1//2.24521e-44
Acc18280.1	Acc18280	protein_coding	LG16	103.841	30.6141	18.4526	17.7637	-2.18577	-2.4753	-2.6915	gnl|BL_ORD_ID|319983 sp|P06411|PSBB_TOBAC Photosystem II CP47 reaction center protein OS=Nicotiana tabacum OX=4097 GN=psbB PE=3 SV=1//0
Acc18287.1	Acc18287	protein_coding	LG16	0.847175	12.1407	2.6214	7.78338	3.40437	1.639	3.04283	gnl|BL_ORD_ID|263989 sp|Q9FLJ2|NC100_ARATH NAC domain-containing protein 100 OS=Arabidopsis thaliana OX=3702 GN=NAC100 PE=2 SV=1//3.3409e-139
Acc18296.1	Acc18296	protein_coding	LG16	2.4787	11.5952	8.24828	11.2994	1.79991	1.74944	2.04226	gnl|BL_ORD_ID|512136 sp|Q9LF80|XXT3_ARATH Probable xyloglucan 6-xylosyltransferase 3 OS=Arabidopsis thaliana OX=3702 GN=XXT3 PE=2 SV=1//0
Acc18298.1	Acc18298	protein_coding	LG16	0.018386	4.01512	1.37809	0.387706	6.71351	5.60753	3.64688	gnl|BL_ORD_ID|220061 sp|D3YY23|LONF1_MOUSE LON peptidase N-terminal domain and RING finger protein 1 OS=Mus musculus OX=10090 GN=Lonrf1 PE=1 SV=2//1.09646e-38
Acc18304.1	Acc18304	protein_coding	LG16	2.34023	2.55184	0.877334	0.542877	-0.297419	-1.38226	-2.2479	gnl|BL_ORD_ID|531741 sp|Q9M015|Y5161_ARATH Uncharacterized protein At5g01610 OS=Arabidopsis thaliana OX=3702 GN=At5g01610 PE=1 SV=1//9.03311e-44
Acc18319.1	Acc18319	protein_coding	LG16	2.20785	23.9689	5.36773	9.42129	3.01256	1.29598	1.94521	gnl|BL_ORD_ID|438375 sp|Q9S7P9|SNP33_ARATH SNAP25 homologous protein SNAP33 OS=Arabidopsis thaliana OX=3702 GN=SNAP33 PE=1 SV=1//1.80509e-102
Acc18330.1	Acc18330	protein_coding	LG16	33.8873	10.1099	11.3859	6.36457	-2.16824	-1.55637	-2.55606	gnl|BL_ORD_ID|66113 sp|P42730|CLPB1_ARATH Chaperone protein ClpB1 OS=Arabidopsis thaliana OX=3702 GN=CLPB1 PE=1 SV=2//0
Acc18331.1	Acc18331	protein_coding	LG16	5.14898	1.65998	1.78463	3.523	-2.2465	-1.56209	-0.675226	gnl|BL_ORD_ID|125571 sp|Q9SBQ9|F3PH_PETHY Flavonoid 3&apos;-monooxygenase OS=Petunia hybrida OX=4102 GN=CYP75B2 PE=2 SV=1//0
Acc18368.1	Acc18368	protein_coding	LG16	4.17351	6.83141	17.059	10.5803	0.286016	2.04647	1.19627	gnl|BL_ORD_ID|11869 sp|Q42429|AGL8_SOLTU Agamous-like MADS-box protein AGL8 homolog OS=Solanum tuberosum OX=4113 PE=2 SV=1//3.92942e-108
Acc18421.1	Acc18421	protein_coding	LG16	2.40118	1.43514	0.407839	0.414895	-1.16499	-2.52803	-2.64471	gnl|BL_ORD_ID|226481 sp|Q9FX43|M2K9_ARATH Mitogen-activated protein kinase kinase 9 OS=Arabidopsis thaliana OX=3702 GN=MKK9 PE=1 SV=1//8.85793e-141
Acc18437.1	Acc18437	protein_coding	LG16	1.34863	19.6966	2.37175	11.0934	3.43748	0.82528	2.8894	-//-
Acc18460.1	Acc18460	protein_coding	LG16	3.38103	93.2698	66.5955	96.8511	4.3591	4.31372	4.69293	gnl|BL_ORD_ID|494517 sp|Q9SUC9|UGPI7_ARATH Uncharacterized GPI-anchored protein At4g28100 OS=Arabidopsis thaliana OX=3702 GN=At4g28100 PE=1 SV=1//1.16959e-56
Acc18468.1	Acc18468	protein_coding	LG16	5.51816	0.298792	8.64139	5.05647	-5.28862	0.704246	-0.270695	-//-
Acc18497.1	Acc18497	protein_coding	LG16	0.86776	101.359	20.2737	38.1826	6.42176	4.54076	5.29356	gnl|BL_ORD_ID|212181 sp|Q39644|LEA5_CITSI Late embryogenesis abundant protein Lea5 OS=Citrus sinensis OX=2711 GN=LEA5 PE=2 SV=1//1.58481e-14
Acc18499.1	Acc18499	protein_coding	LG16	3.34801	0.908136	2.50141	1.87173	-2.30626	-0.405481	-0.981637	gnl|BL_ORD_ID|293508 sp|Q11207|PARP2_ARATH Poly [ADP-ribose] polymerase 2 OS=Arabidopsis thaliana OX=3702 GN=PARP2 PE=2 SV=1//0
Acc18577.1	Acc18577	protein_coding	LG16	1.13766	5.02016	3.33343	6.54044	1.81545	1.60223	2.41956	gnl|BL_ORD_ID|512101 sp|Q38910|XTH23_ARATH Probable xyloglucan endotransglucosylase/hydrolase protein 23 OS=Arabidopsis thaliana OX=3702 GN=XTH23 PE=2 SV=1//3.95165e-117
Acc18581.1	Acc18581	protein_coding	LG16	0.203816	37.9179	17.0898	2.3902	7.09123	6.38118	3.38677	gnl|BL_ORD_ID|42979 sp|Q9LV33|BGL44_ARATH Beta-glucosidase 44 OS=Arabidopsis thaliana OX=3702 GN=BGLU44 PE=2 SV=1//0
Acc18584.1	Acc18584	protein_coding	LG16	1.55491	9.37283	0.761061	0.812032	2.16714	-1.00011	-1.07896	gnl|BL_ORD_ID|142270 sp|Q9M0B6|GAE1_ARATH UDP-glucuronate 4-epimerase 1 OS=Arabidopsis thaliana OX=3702 GN=GAE1 PE=1 SV=1//0
Acc18586.1	Acc18586	protein_coding	LG16	0.887925	6.74336	4.516	5.08841	2.50051	2.36285	2.37259	gnl|BL_ORD_ID|438304 sp|Q0JKZ0|SNL6_ORYSJ Cinnamoyl-CoA reductase-like SNL6 OS=Oryza sativa subsp. japonica OX=39947 GN=SNL6 PE=3 SV=1//4.7263e-50
Acc18597.1	Acc18597	protein_coding	LG16	0.825514	9.78136	1.28898	10.0568	3.13161	0.660087	3.45022	gnl|BL_ORD_ID|528169 sp|Q9LSC2|Y3589_ARATH PTI1-like tyrosine-protein kinase At3g15890 OS=Arabidopsis thaliana OX=3702 GN=At3g15890 PE=2 SV=1//6.11302e-109
Acc18643.1	Acc18643	protein_coding	LG16	1.80456	1.70538	0.671033	0.463514	-0.503312	-1.39212	-2.08528	-//-
Acc18667.1	Acc18667	protein_coding	LG16	5.41575	2.80636	3.57402	1.43721	-1.36994	-0.584272	-2.05759	gnl|BL_ORD_ID|12241 sp|Q8GWW7|AGUA_ARATH Agmatine deiminase OS=Arabidopsis thaliana OX=3702 GN=AIH PE=1 SV=2//0
Acc18670.1	Acc18670	protein_coding	LG16	0.40635	2.91922	1.594	0.759308	2.39876	1.96812	0.749352	-//-
Acc18678.1	Acc18678	protein_coding	LG16	3.69819	6.66036	1.52418	0.426667	0.425613	-1.25837	-3.25553	gnl|BL_ORD_ID|3774 sp|Q9FKM3|AATPK_ARATH AAA-ATPase At5g57480 OS=Arabidopsis thaliana OX=3702 GN=At5g57480 PE=3 SV=1//0
Acc18679.1	Acc18679	protein_coding	LG16	0	1.10545	4.21052	10.404	9.1449	11.3392	12.7602	-//-
Acc18681.1	Acc18681	protein_coding	LG16	0.363692	1.25266	1.83472	1.78351	1.29245	2.28802	2.09294	gnl|BL_ORD_ID|31589 sp|Q0WWQ1|ATG3_ARATH Autophagy-related protein 3 OS=Arabidopsis thaliana OX=3702 GN=ATG3 PE=1 SV=2//1.53221e-26
Acc18691.1	Acc18691	protein_coding	LG16	0.577532	1.27774	2.66221	3.27179	0.712731	2.20278	2.33549	gnl|BL_ORD_ID|434950 sp|O64470|SHT_ARATH Spermidine hydroxycinnamoyl transferase OS=Arabidopsis thaliana OX=3702 GN=SHT PE=1 SV=1//1.2274e-152
Acc18725.1	Acc18725	protein_coding	LG16	0.732059	5.83894	0	0	2.54769	-8.61406	-8.89319	gnl|BL_ORD_ID|473964 sp|O22588|TIP32_ARATH Probable aquaporin TIP3-2 OS=Arabidopsis thaliana OX=3702 GN=TIP3-2 PE=2 SV=1//7.65849e-108
Acc18774.1	Acc18774	protein_coding	LG16	3.9095	33.0531	29.325	36.4464	2.65415	2.92207	3.0746	gnl|BL_ORD_ID|236988 sp|O82730|MGDG2_ARATH Monogalactosyldiacylglycerol synthase 2, chloroplastic OS=Arabidopsis thaliana OX=3702 GN=MGD2 PE=1 SV=1//0
Acc18781.1	Acc18781	protein_coding	LG16	2.01007	1.10585	0.464214	1.72385	-1.28833	-2.09372	-0.368727	gnl|BL_ORD_ID|65645 sp|P60300|CLCG_ARATH Putative chloride channel-like protein CLC-g OS=Arabidopsis thaliana OX=3702 GN=CLC-G PE=1 SV=2//0
Acc18803.1	Acc18803	protein_coding	LG16	33.5915	211.724	54.9503	49.5985	2.23213	0.72688	0.417922	gnl|BL_ORD_ID|259145 sp|Q8VZQ2|MYB61_ARATH Transcription factor MYB61 OS=Arabidopsis thaliana OX=3702 GN=MYB61 PE=2 SV=1//1.28756e-99
Acc18812.1	Acc18812	protein_coding	LG16	2.48051	14.8997	9.19013	11.1806	2.15674	1.90086	2.02149	gnl|BL_ORD_ID|129086 sp|Q9FHP3|FB300_ARATH F-box protein At5g65850 OS=Arabidopsis thaliana OX=3702 GN=At5g65850 PE=2 SV=1//2.65256e-06
Acc18829.1	Acc18829	protein_coding	LG17	3.38757	18.7125	6.44111	14.5204	2.03811	0.940071	1.95143	gnl|BL_ORD_ID|252758 sp|Q0WU02|MTP10_ARATH Metal tolerance protein 10 OS=Arabidopsis thaliana OX=3702 GN=MTP10 PE=2 SV=1//0
Acc18830.1	Acc18830	protein_coding	LG17	4.2999	48.9968	5.10672	12.4001	3.08286	0.264564	1.38118	-//-
Acc18843.1	Acc18843	protein_coding	LG17	1.94461	10.5442	5.88801	10.3111	2.00829	1.60918	2.25495	gnl|BL_ORD_ID|495308 sp|Q32PZ3|UN45A_RAT Protein unc-45 homolog A OS=Rattus norvegicus OX=10116 GN=Unc45a PE=2 SV=1//1.65088e-12
Acc18860.1	Acc18860	protein_coding	LG17	7.8767	10.6278	1.42738	2.25802	0.00928553	-2.43873	-1.94548	gnl|BL_ORD_ID|163384 sp|Q9LFQ0|GT14B_ARATH Beta-glucuronosyltransferase GlcAT14B OS=Arabidopsis thaliana OX=3702 GN=GLCAT14B PE=2 SV=1//1.1004e-154
Acc18861.1	Acc18861	protein_coding	LG17	1.45314	7.59142	7.21817	4.28192	1.96004	2.32745	1.41356	gnl|BL_ORD_ID|440174 sp|Q9LJR3|SPA3_ARATH Protein SPA1-RELATED 3 OS=Arabidopsis thaliana OX=3702 GN=SPA3 PE=1 SV=1//0
Acc18879.1	Acc18879	protein_coding	LG17	0.29893	4.08317	3.21828	2.49915	3.34028	3.43747	2.91114	gnl|BL_ORD_ID|520677 sp|C0LGE0|Y1765_ARATH Probable LRR receptor-like serine/threonine-protein kinase At1g07650 OS=Arabidopsis thaliana OX=3702 GN=At1g07650 PE=1 SV=1//0
Acc18905.1	Acc18905	protein_coding	LG17	8.82113	34.723	33.0456	45.3742	1.55096	1.91989	2.21614	gnl|BL_ORD_ID|550869 sp|Q01111|YPT3_NICPL Ras-related protein YPT3 OS=Nicotiana plumbaginifolia OX=4092 GN=YPT3 PE=2 SV=1//4.4385e-132
Acc18910.1	Acc18910	protein_coding	LG17	6.047	0.635192	0.627147	0.863734	-3.66451	-3.24279	-2.94897	gnl|BL_ORD_ID|306190 sp|Q9SJI7|PLA20_ARATH Phospholipase A1-IIdelta OS=Arabidopsis thaliana OX=3702 GN=At2g42690 PE=1 SV=1//9.82372e-165
Acc18920.1	Acc18920	protein_coding	LG17	0.477505	12.7779	6.18619	5.2477	4.28767	3.68088	3.28389	gnl|BL_ORD_ID|132095 sp|Q84MD8|FHYRK_ARATH Bifunctional riboflavin kinase/FMN phosphatase OS=Arabidopsis thaliana OX=3702 GN=FHY PE=1 SV=1//3.60016e-87
Acc18925.1	Acc18925	protein_coding	LG17	20.6356	111.347	84.9673	107.358	2.00799	2.05846	2.2348	-//-
Acc18937.1	Acc18937	protein_coding	LG17	2.98327	26.5555	11.4424	10.8243	2.72288	1.94871	1.70756	gnl|BL_ORD_ID|337473 sp|Q9FJH0|RAA1F_ARATH Ras-related protein RABA1f OS=Arabidopsis thaliana OX=3702 GN=RABA1F PE=2 SV=1//1.60021e-147
Acc18940.1	Acc18940	protein_coding	LG17	0.406199	3.56639	1.01717	1.43524	2.70261	1.33967	1.67192	gnl|BL_ORD_ID|133088 sp|Q9FFH6|FLA13_ARATH Fasciclin-like arabinogalactan protein 13 OS=Arabidopsis thaliana OX=3702 GN=FLA13 PE=1 SV=1//7.42127e-62
Acc18954.1	Acc18954	protein_coding	LG17	0.488408	13.2071	6.12401	10.5333	4.31045	3.64165	4.17161	-//-
Acc18956.1	Acc18956	protein_coding	LG17	0	9.27125	0.249551	1.14786	10.6676	5.78014	8.05531	-//-
Acc18957.1	Acc18957	protein_coding	LG17	1.34129	16.4475	1.2044	5.51779	3.14511	-0.109127	1.83121	-//-
Acc18963.1	Acc18963	protein_coding	LG17	2.35566	15.5348	4.76153	5.03039	2.29092	1.02501	0.943496	gnl|BL_ORD_ID|121288 sp|Q9LW49|ERF4_NICSY Ethylene-responsive transcription factor 4 OS=Nicotiana sylvestris OX=4096 GN=ERF4 PE=2 SV=1//1.88813e-41
Acc18967.1	Acc18967	protein_coding	LG17	0.479528	22.8701	0.82015	0.357163	5.14165	0.7951	-0.561099	gnl|BL_ORD_ID|512109 sp|P35694|XTH2_SOYBN Xyloglucan endotransglucosylase/hydrolase 2 OS=Glycine max OX=3847 PE=2 SV=1//3.79827e-137
Acc18987.1	Acc18987	protein_coding	LG17	1.40259	6.93598	35.7665	28.7702	1.87671	4.68338	4.20862	gnl|BL_ORD_ID|240459 sp|Q93VR4|ML423_ARATH MLP-like protein 423 OS=Arabidopsis thaliana OX=3702 GN=MLP423 PE=2 SV=1//2.30874e-10
Acc18988.1	Acc18988	protein_coding	LG17	1.39454	1.91943	4.21112	6.33865	0.0390693	1.60916	2.03848	gnl|BL_ORD_ID|477416 sp|Q75VR1|TPC1A_TOBAC Two pore calcium channel protein 1A OS=Nicotiana tabacum OX=4097 GN=TPC1A PE=2 SV=1//0
Acc18996.1	Acc18996	protein_coding	LG17	4.07235	2.19763	1.08592	0.583371	-1.31012	-1.88548	-2.94133	-//-
Acc19015.1	Acc19015	protein_coding	LG17	0.901932	2.40064	2.3725	4.01538	0.982946	1.40431	2.00211	gnl|BL_ORD_ID|443092 sp|Q6R2K3|SRF3_ARATH Protein STRUBBELIG-RECEPTOR FAMILY 3 OS=Arabidopsis thaliana OX=3702 GN=SRF3 PE=2 SV=1//3.7272e-20
Acc19024.1	Acc19024	protein_coding	LG17	0.278153	9.66767	4.97601	12.1226	4.68794	4.1708	5.29342	gnl|BL_ORD_ID|264917 sp|F4JJJ3|NDB3_ARATH External alternative NAD(P)H-ubiquinone oxidoreductase B3, mitochondrial OS=Arabidopsis thaliana OX=3702 GN=NDB3 PE=2 SV=1//0
Acc19026.1	Acc19026	protein_coding	LG17	119.283	16.2158	16.8913	31.2198	-3.3026	-2.80251	-2.07813	-//-
Acc19028.1	Acc19028	protein_coding	LG17	1.62074	7.01905	0.109643	0.019663	1.88662	-3.55915	-5.89983	-//-
Acc19030.1	Acc19030	protein_coding	LG17	2.65712	5.50245	0.161746	0.333939	0.627539	-3.78839	-3.05009	-//-
Acc19032.1	Acc19032	protein_coding	LG17	8.8493	13.3492	1.0103	0.064142	0.169286	-3.10979	-6.8906	-//-
Acc19041.1	Acc19041	protein_coding	LG17	0.266944	1.29563	1.09969	2.34263	1.81346	2.01948	2.94557	gnl|BL_ORD_ID|55331 sp|Q9ZR04|CCD61_ARATH Putative cyclin-D6-1 OS=Arabidopsis thaliana OX=3702 GN=CYCD6-1 PE=3 SV=1//8.04418e-65
Acc19046.1	Acc19046	protein_coding	LG17	0.052181	2.60164	4.25428	8.29006	5.15141	6.29539	7.10386	gnl|BL_ORD_ID|41409 sp|Q9LJB7|BBX32_ARATH B-box zinc finger protein 32 OS=Arabidopsis thaliana OX=3702 GN=BBX32 PE=1 SV=1//7.43023e-09
Acc19047.1	Acc19047	protein_coding	LG17	1.58091	10.9695	1.58557	0.380175	2.36717	0.0217187	-2.18652	gnl|BL_ORD_ID|294332 sp|Q9LSQ6|PBP1_ARATH Calcium-binding protein PBP1 OS=Arabidopsis thaliana OX=3702 GN=PBP1 PE=1 SV=1//2.36433e-41
Acc19051.1	Acc19051	protein_coding	LG17	0.287726	5.50938	0.940441	0.662599	3.82196	1.72126	1.06261	gnl|BL_ORD_ID|512121 sp|Q8LDW9|XTH9_ARATH Xyloglucan endotransglucosylase/hydrolase protein 9 OS=Arabidopsis thaliana OX=3702 GN=XTH9 PE=2 SV=2//1.18522e-147
Acc19055.1	Acc19055	protein_coding	LG17	1.31435	79.5209	47.5752	245.233	5.48577	5.18507	7.38993	-//-
Acc19076.1	Acc19076	protein_coding	LG17	2.88772	1.14838	0.714913	0.2291	-1.74924	-1.99383	-3.77658	gnl|BL_ORD_ID|48851 sp|O48921|C97B2_SOYBN Cytochrome P450 97B2, chloroplastic OS=Glycine max OX=3847 GN=CYP97B2 PE=2 SV=1//0
Acc19093.1	Acc19093	protein_coding	LG17	16.536	12.665	16.9674	4.42582	-0.807582	0.0540885	-2.04563	gnl|BL_ORD_ID|321824 sp|P16059|PSBP_PEA Oxygen-evolving enhancer protein 2, chloroplastic OS=Pisum sativum OX=3888 GN=PSBP PE=1 SV=1//2.92304e-124
Acc19104.1	Acc19104	protein_coding	LG17	0.205619	3.31544	1.18032	3.16357	3.45738	2.41153	3.68044	-//-
Acc19129.1	Acc19129	protein_coding	LG17	25.5337	8.89647	9.02114	5.33721	-1.94325	-1.48398	-2.401	gnl|BL_ORD_ID|99839 sp|Q9MAH3|DJ1B_ARATH Protein DJ-1 homolog B OS=Arabidopsis thaliana OX=3702 GN=DJ1B PE=1 SV=1//0
Acc19152.1	Acc19152	protein_coding	LG17	0.217074	2.16667	0.595393	1.46159	2.89151	1.47211	2.60176	gnl|BL_ORD_ID|149563 sp|F4KGE8|GIL1_ARATH Protein GRAVITROPIC IN THE LIGHT 1 OS=Arabidopsis thaliana OX=3702 GN=GIL1 PE=2 SV=1//9.39868e-45
Acc19185.1	Acc19185	protein_coding	LG17	30.6798	149.132	115.154	143.759	1.85746	1.92493	2.08398	gnl|BL_ORD_ID|337559 sp|P92963|RAB1C_ARATH Ras-related protein RABB1c OS=Arabidopsis thaliana OX=3702 GN=RABB1C PE=1 SV=1//2.0032e-136
Acc19186.1	Acc19186	protein_coding	LG17	7.64966	44.1786	47.1268	65.0862	2.10572	2.63939	2.94413	gnl|BL_ORD_ID|151116 sp|Q9M462|GLGS_BRANA Glucose-1-phosphate adenylyltransferase small subunit, chloroplastic OS=Brassica napus OX=3708 GN=AGPS1 PE=2 SV=1//0
Acc19194.1	Acc19194	protein_coding	LG17	3.19905	1.13941	0.466941	0.453591	-0.923557	-1.08166	-2.02891	gnl|BL_ORD_ID|520424 sp|Q9SHI2|Y1723_ARATH Leucine-rich repeat receptor-like serine/threonine-protein kinase At1g17230 OS=Arabidopsis thaliana OX=3702 GN=At1g17230 PE=2 SV=2//0
Acc19207.1	Acc19207	protein_coding	LG17	0	1.56971	5.77766	15.365	9.59878	11.7346	13.2634	gnl|BL_ORD_ID|88877 sp|Q7XKU5|DAO_ORYSJ 2-oxoglutarate-dependent dioxygenase DAO OS=Oryza sativa subsp. japonica OX=39947 GN=DAO PE=2 SV=2//3.44893e-89
Acc19208.1	Acc19208	protein_coding	LG17	0	1.00513	0.906502	5.17694	8.91402	9.0365	11.6473	gnl|BL_ORD_ID|88877 sp|Q7XKU5|DAO_ORYSJ 2-oxoglutarate-dependent dioxygenase DAO OS=Oryza sativa subsp. japonica OX=39947 GN=DAO PE=2 SV=2//2.68284e-83
Acc19218.1	Acc19218	protein_coding	LG17	1.70278	8.89592	10.2161	5.76572	1.95759	2.59653	1.61091	gnl|BL_ORD_ID|442293 sp|Q76FS5|SPS2_ARATH Solanesyl diphosphate synthase 2, chloroplastic OS=Arabidopsis thaliana OX=3702 GN=SPS2 PE=1 SV=1//0
Acc19219.1	Acc19219	protein_coding	LG17	3.16191	1.28041	0.743291	0.643104	-1.72138	-2.04296	-2.43372	gnl|BL_ORD_ID|128456 sp|Q9C8L2|FAP3_ARATH Fatty-acid-binding protein 3, chloroplastic OS=Arabidopsis thaliana OX=3702 GN=FAP3 PE=1 SV=1//4.48107e-86
Acc19222.1	Acc19222	protein_coding	LG17	1.16075	26.0105	14.5819	11.681	4.05664	3.66184	3.18189	gnl|BL_ORD_ID|249865 sp|Q9C8M2|MSRB1_ARATH Peptide methionine sulfoxide reductase B1, chloroplastic OS=Arabidopsis thaliana OX=3702 GN=MSRB1 PE=1 SV=1//1.85899e-80
Acc19226.1	Acc19226	protein_coding	LG17	27.5875	137.053	101.349	138.65	1.88894	1.89409	2.18516	gnl|BL_ORD_ID|349399 sp|Q9SYM5|RHM1_ARATH Trifunctional UDP-glucose 4,6-dehydratase/UDP-4-keto-6-deoxy-D-glucose 3,5-epimerase/UDP-4-keto-L-rhamnose-reductase RHM1 OS=Arabidopsis thaliana OX=3702 GN=RHM1 PE=1 SV=1//0
Acc19245.1	Acc19245	protein_coding	LG17	2.90335	2.11333	1.47149	0.662122	-0.872898	-0.956283	-2.25417	-//-
Acc19249.1	Acc19249	protein_coding	LG17	0.977912	62.5502	41.6338	4.65221	5.56991	5.42307	2.10113	gnl|BL_ORD_ID|326046 sp|Q9LVE0|PTR33_ARATH Protein NRT1/ PTR FAMILY 6.4 OS=Arabidopsis thaliana OX=3702 GN=NPF6.4 PE=1 SV=1//0
Acc19252.1	Acc19252	protein_coding	LG17	0.274627	79.0687	17.0703	183.736	7.73842	5.96687	9.23481	gnl|BL_ORD_ID|5854 sp|Q8S932|ACCO_DIOKA 1-aminocyclopropane-1-carboxylate oxidase OS=Diospyros kaki OX=35925 GN=DK-ACO1 PE=2 SV=1//0
Acc19263.1	Acc19263	protein_coding	LG17	151.833	42.244	114.691	40.5819	-2.26886	-0.387752	-2.0473	-//-
Acc19267.1	Acc19267	protein_coding	LG17	16.0929	3.44079	2.49791	0.911443	-2.64936	-2.67086	-4.28026	gnl|BL_ORD_ID|180537 sp|F4JFN3|HS906_ARATH Heat shock protein 90-6, mitochondrial OS=Arabidopsis thaliana OX=3702 GN=HSP90-6 PE=2 SV=1//0
Acc19295.1	Acc19295	protein_coding	LG17	0.075724	1.6853	1.45224	1.19932	3.88149	4.10611	3.67371	gnl|BL_ORD_ID|318880 sp|Q9S7N7|PSAG_ARATH Photosystem I reaction center subunit V, chloroplastic OS=Arabidopsis thaliana OX=3702 GN=PSAG PE=1 SV=1//7.28687e-61
Acc19312.1	Acc19312	protein_coding	LG17	3.01581	19.6992	10.9873	11.3354	2.28078	1.87856	1.76268	gnl|BL_ORD_ID|433613 sp|Q501H5|SFH13_ARATH Phosphatidylinositol/phosphatidylcholine transfer protein SFH13 OS=Arabidopsis thaliana OX=3702 GN=SFH13 PE=2 SV=1//0
Acc19325.1	Acc19325	protein_coding	LG17	2.0967	0.602331	1.021	0.631404	-2.20691	-1.01332	-1.87644	gnl|BL_ORD_ID|435639 sp|Q9FE17|SIR1_ARATH NAD-dependent protein deacetylase SRT1 OS=Arabidopsis thaliana OX=3702 GN=SRT1 PE=2 SV=1//0
Acc19407.1	Acc19407	protein_coding	LG17	81.9357	548.783	269.694	385.885	2.31962	1.73531	2.09104	gnl|BL_ORD_ID|447990 sp|Q0D5W6|SUI1_ORYSJ Protein translation factor SUI1 homolog OS=Oryza sativa subsp. japonica OX=39947 GN=GOS2 PE=3 SV=1//3.00458e-62
Acc19423.1	Acc19423	protein_coding	LG17	13.309	1.64132	2.61906	2.44441	-3.43131	-2.32335	-2.58698	gnl|BL_ORD_ID|441376 sp|P87027|SPG1_SCHPO Septum-promoting GTP-binding protein 1 OS=Schizosaccharomyces pombe (strain 972 / ATCC 24843) OX=284812 GN=spg1 PE=1 SV=1//1.33518e-59
Acc19427.1	Acc19427	protein_coding	LG17	9.49904	8.24073	6.753	1.2973	-0.627163	-0.474643	-3.01361	gnl|BL_ORD_ID|469653 sp|F6H9A9|THI41_VITVI Thiamine thiazole synthase 1, chloroplastic OS=Vitis vinifera OX=29760 GN=THI1-1 PE=3 SV=1//0
Acc19437.1	Acc19437	protein_coding	LG17	4.10514	12.6334	1.27974	0.740122	1.19033	-1.66807	-2.61166	gnl|BL_ORD_ID|83211 sp|Q8LDI5|CXXS1_ARATH Thioredoxin-like protein CXXS1 OS=Arabidopsis thaliana OX=3702 GN=CXXS1 PE=2 SV=2//1.10738e-45
Acc19438.1	Acc19438	protein_coding	LG17	3.73792	1.65809	0.312071	0.194675	-1.58265	-3.55674	-4.39624	gnl|BL_ORD_ID|83211 sp|Q8LDI5|CXXS1_ARATH Thioredoxin-like protein CXXS1 OS=Arabidopsis thaliana OX=3702 GN=CXXS1 PE=2 SV=2//1.24485e-43
Acc19440.1	Acc19440	protein_coding	LG17	3.03399	22.7524	10.4781	11.2365	2.48187	1.80382	1.74385	gnl|BL_ORD_ID|131999 sp|Q94B77|FH5_ARATH Formin-like protein 5 OS=Arabidopsis thaliana OX=3702 GN=FH5 PE=2 SV=2//0
Acc19452.1	Acc19452	protein_coding	LG17	0.76723	4.27865	0.189968	0.033826	2.03349	-1.81861	-4.00055	-//-
Acc19462.1	Acc19462	protein_coding	LG17	7.72585	47.4608	1.75071	0.676765	2.19103	-2.11771	-3.65382	gnl|BL_ORD_ID|52143 sp|O81831|CARP1_ARATH Calcium-binding protein KRP1 OS=Arabidopsis thaliana OX=3702 GN=KRP1 PE=2 SV=1//6.90048e-41
Acc19486.1	Acc19486	protein_coding	LG17	2.06376	18.8385	47.3763	67.5576	2.75998	4.53051	4.88143	gnl|BL_ORD_ID|487590 sp|P24805|TSJT1_TOBAC Stem-specific protein TSJT1 OS=Nicotiana tabacum OX=4097 GN=TSJT1 PE=2 SV=1//4.05408e-29
Acc19498.1	Acc19498	protein_coding	LG17	6.77269	34.6128	31.0119	32.4651	1.92889	2.21102	2.11605	gnl|BL_ORD_ID|145223 sp|Q9M9Y5|GAUT6_ARATH Probable galacturonosyltransferase 6 OS=Arabidopsis thaliana OX=3702 GN=GAUT6 PE=2 SV=1//0
Acc19504.1	Acc19504	protein_coding	LG17	6.57594	3.86674	3.94843	1.1102	-1.18912	-0.718371	-2.6987	gnl|BL_ORD_ID|482279 sp|Q42529|TRPA2_ARATH Tryptophan synthase alpha chain, chloroplastic OS=Arabidopsis thaliana OX=3702 GN=TSA1 PE=1 SV=1//3.0512e-137
Acc19507.1	Acc19507	protein_coding	LG17	2.13211	1.24024	1.22341	0.068572	-1.19936	-0.783832	-5.05501	-//-
Acc19528.1	Acc19528	protein_coding	LG17	6.77169	36.6976	26.532	27.2384	2.0134	1.98613	1.86285	gnl|BL_ORD_ID|446908 sp|Q9ZQ31|STY13_ARATH Serine/threonine-protein kinase STY13 OS=Arabidopsis thaliana OX=3702 GN=STY13 PE=1 SV=2//3.77814e-68
Acc19573.1	Acc19573	protein_coding	LG17	0.214716	0.437268	2.74852	0.751587	0.612306	3.67631	1.65674	gnl|BL_ORD_ID|111848 sp|Q93ZT5|EDL3_ARATH EID1-like F-box protein 3 OS=Arabidopsis thaliana OX=3702 GN=EDL3 PE=2 SV=1//1.07373e-102
Acc19580.1	Acc19580	protein_coding	LG17	1.64813	11.4268	9.82894	9.13156	2.36806	2.5913	2.32411	-//-
Acc19591.1	Acc19591	protein_coding	LG17	1.19839	6.79185	4.21693	5.15664	2.07441	1.83002	1.95828	gnl|BL_ORD_ID|165815 sp|O65759|H2AX_CICAR Histone H2AX OS=Cicer arietinum OX=3827 GN=HIS2A PE=2 SV=1//5.79891e-71
Acc19609.1	Acc19609	protein_coding	LG17	12.0474	1.8839	2.09896	2.33033	-3.09771	-2.50282	-2.51243	gnl|BL_ORD_ID|474036 sp|Q570C0|TIR1_ARATH Protein TRANSPORT INHIBITOR RESPONSE 1 OS=Arabidopsis thaliana OX=3702 GN=TIR1 PE=1 SV=2//0
Acc19634.1	Acc19634	protein_coding	LG17	0	1.11204	0.413244	3.99018	9.76994	8.62238	11.9974	gnl|BL_ORD_ID|186775 sp|Q9ZWA6|IDD3_ARATH Zinc finger protein MAGPIE OS=Arabidopsis thaliana OX=3702 GN=MGP PE=1 SV=1//5.04701e-96
Acc19641.1	Acc19641	protein_coding	LG17	69.2543	32.3172	33.8453	12.65	-1.52299	-1.01549	-2.59566	gnl|BL_ORD_ID|163168 sp|P30109|GSTF1_TOBAC Glutathione S-transferase PARB OS=Nicotiana tabacum OX=4097 GN=PARB PE=2 SV=1//2.85304e-105
Acc19654.1	Acc19654	protein_coding	LG17	3.57433	60.5428	49.6096	55.1595	3.65783	3.81109	3.80303	gnl|BL_ORD_ID|3989 sp|Q7DM58|AB4C_ARATH ABC transporter C family member 4 OS=Arabidopsis thaliana OX=3702 GN=ABCC4 PE=1 SV=2//2.44644e-06
Acc19674.1	Acc19674	protein_coding	LG17	4.85413	39.7347	4.67083	7.61753	2.6093	-0.038252	0.506162	-//-
Acc19685.1	Acc19685	protein_coding	LG17	0.393173	1.81588	0.980855	3.58676	1.74534	1.29577	3.00177	gnl|BL_ORD_ID|510460 sp|Q9LP56|WRK65_ARATH Probable WRKY transcription factor 65 OS=Arabidopsis thaliana OX=3702 GN=WRKY65 PE=2 SV=1//1.97161e-31
Acc19704.1	Acc19704	protein_coding	LG17	1.11923	30.1082	1.56041	7.80699	4.31937	0.495105	2.65228	gnl|BL_ORD_ID|45746 sp|Q9M1P7|BOR2_ARATH Probable boron transporter 2 OS=Arabidopsis thaliana OX=3702 GN=BOR2 PE=2 SV=1//0
Acc19708.1	Acc19708	protein_coding	LG17	6.21973	43.9772	22.7611	19.2215	2.39585	1.88658	1.48143	gnl|BL_ORD_ID|289171 sp|Q9FYN7|P2C02_ORYSJ Probable protein phosphatase 2C 2 OS=Oryza sativa subsp. japonica OX=39947 GN=Os01g0295700 PE=2 SV=1//9.63675e-139
Acc19731.1	Acc19731	protein_coding	LG17	0.203175	3.35523	0.611236	1.05393	3.47567	1.46323	2.09299	-//-
Acc19735.1	Acc19735	protein_coding	LG18	0.1377	14.9241	0.62996	1.21104	6.32586	2.20446	2.98409	gnl|BL_ORD_ID|202938 sp|Q9MAM3|KCS1_ARATH 3-ketoacyl-CoA synthase 1 OS=Arabidopsis thaliana OX=3702 GN=KCS1 PE=1 SV=1//0
Acc19743.1	Acc19743	protein_coding	LG18	0.246434	0.749629	4.7348	1.92189	1.02331	4.06992	2.62542	gnl|BL_ORD_ID|427184 sp|Q9ZUZ3|SAU32_ARATH Auxin-responsive protein SAUR32 OS=Arabidopsis thaliana OX=3702 GN=SAUR32 PE=2 SV=1//5.12623e-29
Acc19750.1	Acc19750	protein_coding	LG18	5.80532	92.4319	39.1156	36.835	3.56738	2.76732	2.5197	gnl|BL_ORD_ID|3758 sp|F4IJ77|AATP4_ARATH AAA-ATPase At2g46620 OS=Arabidopsis thaliana OX=3702 GN=At2g46620 PE=2 SV=1//0
Acc19775.1	Acc19775	protein_coding	LG18	3.29049	23.1719	3.489	7.69915	2.39176	0.101603	1.08196	gnl|BL_ORD_ID|487845 sp|F4JKH6|TSS_ARATH Protein TSS OS=Arabidopsis thaliana OX=3702 GN=TSS PE=1 SV=1//0
Acc19785.1	Acc19785	protein_coding	LG18	2.76853	0.850503	0.5437	0.30808	-2.1253	-2.3185	-3.3043	gnl|BL_ORD_ID|510569 sp|A0MFS5|WTF1_ARATH Protein WHAT&apos;S THIS FACTOR 1 homolog OS=Arabidopsis thaliana OX=3702 GN=At4g01037 PE=3 SV=1//0
Acc19788.1	Acc19788	protein_coding	LG18	0.071195	1.91721	0.324096	2.20113	4.23719	2.14019	4.71855	-//-
Acc19803.1	Acc19803	protein_coding	LG18	3.6666	22.0106	15.7411	17.1695	2.15886	2.11545	2.08019	gnl|BL_ORD_ID|251567 sp|Q944H5|MTM1_ARATH Mitochondrial carrier protein MTM1 OS=Arabidopsis thaliana OX=3702 GN=MTM1 PE=2 SV=1//2.77066e-147
Acc19822.1	Acc19822	protein_coding	LG18	0.264069	4.01038	4.04894	3.81971	3.48787	3.94187	3.69714	gnl|BL_ORD_ID|436437 sp|Q43469|SLD1_HELAN Delta(8)-fatty-acid desaturase OS=Helianthus annuus OX=4232 GN=sld1 PE=1 SV=1//0
Acc19827.1	Acc19827	protein_coding	LG18	9.1813	6.41677	3.13734	1.90434	-0.940439	-1.53054	-2.41081	gnl|BL_ORD_ID|422017 sp|Q9SUT9|RTNLB_ARATH Reticulon-like protein B2 OS=Arabidopsis thaliana OX=3702 GN=RTNLB2 PE=1 SV=1//3.29028e-77
Acc19830.1	Acc19830	protein_coding	LG18	1.28041	44.6654	3.73086	10.3904	4.68917	1.55282	2.8652	gnl|BL_ORD_ID|212151 sp|P46519|LEA14_SOYBN Desiccation protectant protein Lea14 homolog OS=Glycine max OX=3847 PE=2 SV=1//6.41316e-73
Acc19832.1	Acc19832	protein_coding	LG18	2.01842	12.5775	7.73067	6.36829	2.21503	1.95389	1.51258	gnl|BL_ORD_ID|305511 sp|P46547|PIP_AERSO Proline iminopeptidase OS=Aeromonas sobria OX=646 GN=pip PE=1 SV=3//1.89075e-102
Acc19852.1	Acc19852	protein_coding	LG18	0.19289	3.53612	3.48302	1.90023	3.74531	4.15962	3.12395	-//-
Acc19855.1	Acc19855	protein_coding	LG18	0.79228	5.91205	5.57433	3.90722	2.45579	2.81086	2.13829	gnl|BL_ORD_ID|31947 sp|Q9SKK8|ATL22_ARATH RING-H2 finger protein ATL22 OS=Arabidopsis thaliana OX=3702 GN=ATL22 PE=2 SV=2//1.80768e-20
Acc19879.1	Acc19879	protein_coding	LG18	8.15046	2.32725	2.29757	1.57752	-2.22451	-1.80707	-2.50373	gnl|BL_ORD_ID|194366 sp|Q9WYP5|IOLG_THEMA Myo-inositol 2-dehydrogenase OS=Thermotoga maritima (strain ATCC 43589 / MSB8 / DSM 3109 / JCM 10099) OX=243274 GN=iolG PE=1 SV=1//5.88667e-19
Acc19908.1	Acc19908	protein_coding	LG18	0.471279	38.6675	17.2394	34.666	5.91398	5.18894	6.03603	gnl|BL_ORD_ID|478496 sp|Q9SU39|TPPF_ARATH Probable trehalose-phosphate phosphatase F OS=Arabidopsis thaliana OX=3702 GN=TPPF PE=2 SV=1//4.0179e-179
Acc19917.1	Acc19917	protein_coding	LG18	1.05239	6.89808	0.264867	0	2.28548	-1.95066	-10.1823	gnl|BL_ORD_ID|507582 sp|P49045|VPE_SOYBN Vacuolar-processing enzyme OS=Glycine max OX=3847 PE=2 SV=1//0
Acc19919.1	Acc19919	protein_coding	LG18	0.397685	0.915031	2.37935	2.47519	0.752103	2.56378	2.45888	gnl|BL_ORD_ID|308563 sp|Q9SI72|PMEI9_ARATH Pectinesterase inhibitor 9 OS=Arabidopsis thaliana OX=3702 GN=PMEI9 PE=2 SV=1//5.39315e-61
Acc19942.1	Acc19942	protein_coding	LG18	0	6.96615	1.14878	4.10176	10.6614	8.34306	10.2837	gnl|BL_ORD_ID|556719 sp|Q9LZX5|ZPR2_ARATH Protein LITTLE ZIPPER 2 OS=Arabidopsis thaliana OX=3702 GN=ZPR2 PE=1 SV=1//7.75251e-08
Acc19945.1	Acc19945	protein_coding	LG18	0.032396	3.73615	0.204332	0.727606	6.37716	2.63902	4.30068	gnl|BL_ORD_ID|515322 sp|C0LGE4|Y1124_ARATH Probable LRR receptor-like serine/threonine-protein kinase At1g12460 OS=Arabidopsis thaliana OX=3702 GN=At1g12460 PE=2 SV=1//0
Acc19946.1	Acc19946	protein_coding	LG18	0.698899	11.1172	9.51152	9.80377	3.55345	3.76833	3.65109	gnl|BL_ORD_ID|471 sp|Q9LQ10|1A110_ARATH Probable aminotransferase ACS10 OS=Arabidopsis thaliana OX=3702 GN=ACS10 PE=1 SV=1//0
Acc19981.1	Acc19981	protein_coding	LG18	2.87903	35.7927	5.25752	5.73682	3.2116	0.887164	0.851548	gnl|BL_ORD_ID|340009 sp|Q9CAN1|RBL2_ARATH RHOMBOID-like protein 2 OS=Arabidopsis thaliana OX=3702 GN=RBL2 PE=1 SV=1//2.01627e-123
Acc19984.1	Acc19984	protein_coding	LG18	4.37434	2.82022	0.625389	0.614461	-1.05662	-2.77714	-2.96724	gnl|BL_ORD_ID|171649 sp|Q9T0D3|HFB2B_ARATH Heat stress transcription factor B-2b OS=Arabidopsis thaliana OX=3702 GN=HSFB2B PE=2 SV=1//3.77075e-80
Acc20011.1	Acc20011	protein_coding	LG18	0.045636	1.04323	3.20585	1.3847	3.81052	5.86236	4.49908	gnl|BL_ORD_ID|465742 sp|P12459|TBB1_SOYBN Tubulin beta-1 chain OS=Glycine max OX=3847 GN=TUBB1 PE=3 SV=1//0
Acc20020.1	Acc20020	protein_coding	LG18	5.10904	2.53845	2.06785	1.24204	-1.43273	-1.28537	-2.18208	gnl|BL_ORD_ID|255879 sp|F4I3P9|MURE_ARATH UDP-N-acetylmuramoyl-L-alanyl-D-glutamate--2,6-diaminopimelate ligase MurE homolog, chloroplastic OS=Arabidopsis thaliana OX=3702 GN=MURE PE=1 SV=1//0
Acc20032.1	Acc20032	protein_coding	LG18	4.4759	5.929	1.01507	0.521138	-0.312675	-1.79858	-3.47207	-//-
Acc20033.1	Acc20033	protein_coding	LG18	1.81585	2.31848	0.434372	0.546959	-0.0637343	-2.03596	-1.86614	gnl|BL_ORD_ID|348537 sp|Q9SUS4|RHA1A_ARATH Probable E3 ubiquitin-protein ligase RHA1A OS=Arabidopsis thaliana OX=3702 GN=RHA1A PE=2 SV=1//5.06441e-19
Acc20098.1	Acc20098	protein_coding	LG18	9.87217	1.58569	1.29102	1.02589	-3.05567	-2.90478	-3.40248	gnl|BL_ORD_ID|398224 sp|Q8VY91|RR6_ARATH 30S ribosomal protein S6 alpha, chloroplastic OS=Arabidopsis thaliana OX=3702 GN=RPS6 PE=2 SV=1//9.40895e-68
Acc20125.1	Acc20125	protein_coding	LG18	0.155033	3.02144	0.261808	0.591544	3.62884	0.659052	1.57154	-//-
Acc20139.1	Acc20139	protein_coding	LG18	0.145993	2.45299	1.94712	2.33935	3.53835	3.63625	3.65166	-//-
Acc20147.1	Acc20147	protein_coding	LG18	0.355333	3.91819	0.619553	1.08034	3.03677	0.823193	1.46212	gnl|BL_ORD_ID|73290 sp|Q9FHH8|COL5_ARATH Zinc finger protein CONSTANS-LIKE 5 OS=Arabidopsis thaliana OX=3702 GN=COL5 PE=2 SV=2//7.48087e-63
Acc20151.1	Acc20151	protein_coding	LG18	4.64708	3.3421	1.09469	1.40287	-0.897492	-2.06949	-1.87634	gnl|BL_ORD_ID|437349 sp|Q9FHH2|SMAX1_ARATH Protein SUPPRESSOR OF MAX2 1 OS=Arabidopsis thaliana OX=3702 GN=SMAX1 PE=1 SV=1//0
Acc20161.1	Acc20161	protein_coding	LG18	1.57308	10.7084	6.19534	10.4486	2.29613	1.89902	2.49552	-//-
Acc20162.1	Acc20162	protein_coding	LG18	50.134	146.972	260.991	592.01	1.12804	2.39702	3.41759	gnl|BL_ORD_ID|59312 sp|Q8H1Z0|CER3_ARATH Protein ECERIFERUM 3 OS=Arabidopsis thaliana OX=3702 GN=CER3 PE=1 SV=1//0
Acc20164.1	Acc20164	protein_coding	LG18	0.945028	2.32008	1.72494	5.55707	0.868889	0.881587	2.40307	gnl|BL_ORD_ID|39654 sp|F4J1Q9|AVT1I_ARATH Amino acid transporter AVT1I OS=Arabidopsis thaliana OX=3702 GN=AVT1I PE=3 SV=1//5.81046e-119
Acc20166.1	Acc20166	protein_coding	LG18	3.45002	19.3061	16.8995	27.1594	2.05838	2.30641	2.83026	gnl|BL_ORD_ID|438304 sp|Q0JKZ0|SNL6_ORYSJ Cinnamoyl-CoA reductase-like SNL6 OS=Oryza sativa subsp. japonica OX=39947 GN=SNL6 PE=3 SV=1//1.51383e-50
Acc20167.1	Acc20167	protein_coding	LG18	3.12132	20.4045	8.12354	7.96459	2.28181	1.39393	1.20493	gnl|BL_ORD_ID|142270 sp|Q9M0B6|GAE1_ARATH UDP-glucuronate 4-epimerase 1 OS=Arabidopsis thaliana OX=3702 GN=GAE1 PE=1 SV=1//0
Acc20218.2	Acc20218	protein_coding	LG18	2.31219	1.07693	0.567115	0.510176	-1.52296	-1.99823	-2.31549	gnl|BL_ORD_ID|349016 sp|Q2HIJ8|RHB1A_ARATH Probable E3 ubiquitin-protein ligase RHB1A OS=Arabidopsis thaliana OX=3702 GN=RHB1A PE=2 SV=1//3.01552e-57
Acc20247.1	Acc20247	protein_coding	LG18	12.3295	22.3259	3.40772	1.72838	0.433092	-1.83732	-2.97461	gnl|BL_ORD_ID|182749 sp|P51819|HSP83_IPONI Heat shock protein 83 OS=Ipomoea nil OX=35883 GN=HSP83A PE=2 SV=1//0
Acc20248.1	Acc20248	protein_coding	LG18	3.21044	17.0465	15.3311	22.8277	1.9825	2.26986	2.68308	gnl|BL_ORD_ID|424844 sp|Q8H0W3|RVE6_ARATH Protein REVEILLE 6 OS=Arabidopsis thaliana OX=3702 GN=RVE6 PE=2 SV=1//5.79781e-99
Acc20256.1	Acc20256	protein_coding	LG18	20.1668	5.64987	3.37086	2.84446	-2.38007	-2.56358	-2.96896	gnl|BL_ORD_ID|491452 sp|Q6VAA7|U88B1_STERE UDP-glycosyltransferase 88B1 OS=Stevia rebaudiana OX=55670 GN=UGT88B1 PE=2 SV=1//1.52068e-177
Acc20259.1	Acc20259	protein_coding	LG18	33.8231	296.033	96.7359	191.693	2.70567	1.5327	2.35822	gnl|BL_ORD_ID|518308 sp|Q6DST1|Y1465_ARATH Late embryogenesis abundant protein At1g64065 OS=Arabidopsis thaliana OX=3702 GN=At1g64065 PE=2 SV=1//1.30626e-12
Acc20263.1	Acc20263	protein_coding	LG18	0.417098	5.96212	0.873344	1.12579	3.40801	1.0759	1.28432	gnl|BL_ORD_ID|518308 sp|Q6DST1|Y1465_ARATH Late embryogenesis abundant protein At1g64065 OS=Arabidopsis thaliana OX=3702 GN=At1g64065 PE=2 SV=1//4.0048e-17
Acc20266.1	Acc20266	protein_coding	LG18	1.14511	3.80302	4.21208	6.17019	1.30543	1.89279	2.28109	gnl|BL_ORD_ID|227405 sp|Q9SH58|MAKR2_ARATH Probable membrane-associated kinase regulator 2 OS=Arabidopsis thaliana OX=3702 GN=MAKR2 PE=2 SV=1//3.42992e-18
Acc20286.1	Acc20286	protein_coding	LG18	0.593014	47.0545	38.9763	12.9595	5.86412	6.03265	4.28378	gnl|BL_ORD_ID|435306 sp|Q9ZNX9|SIGE_ARATH RNA polymerase sigma factor sigE, chloroplastic/mitochondrial OS=Arabidopsis thaliana OX=3702 GN=SIGE PE=1 SV=1//0
Acc20309.1	Acc20309	protein_coding	LG18	33.4784	3.49573	7.83443	8.63567	-3.68266	-2.07844	-2.09873	gnl|BL_ORD_ID|88885 sp|Q6F3I7|DAP4_PSEMX Dipeptidyl aminopeptidase 4 OS=Pseudoxanthomonas mexicana OX=128785 GN=dap4 PE=1 SV=1//6.05143e-111
Acc20317.1	Acc20317	protein_coding	LG18	0.024308	0.512187	1.87655	1.9327	3.70844	6.0083	5.89683	gnl|BL_ORD_ID|201670 sp|P52410|KASC1_ARATH 3-oxoacyl-[acyl-carrier-protein] synthase I, chloroplastic OS=Arabidopsis thaliana OX=3702 GN=KAS1 PE=1 SV=2//0
Acc20323.1	Acc20323	protein_coding	LG18	0.697133	10.7582	23.1829	3.83332	3.49262	5.03795	2.28396	-//-
Acc20336.1	Acc20336	protein_coding	LG18	2.56648	39.0757	6.97813	16.278	3.50311	1.45981	2.51966	gnl|BL_ORD_ID|3758 sp|F4IJ77|AATP4_ARATH AAA-ATPase At2g46620 OS=Arabidopsis thaliana OX=3702 GN=At2g46620 PE=2 SV=1//0
Acc20340.1	Acc20340	protein_coding	LG18	14.5463	4.84569	3.22541	2.97047	-2.0085	-2.15507	-2.43294	gnl|BL_ORD_ID|2479 sp|A2Z3C4|6PGL4_ORYSI Probable 6-phosphogluconolactonase 4, chloroplastic OS=Oryza sativa subsp. indica OX=39946 GN=OsI_031067 PE=3 SV=2//3.85e-129
Acc20343.1	Acc20343	protein_coding	LG18	3.33439	15.7092	8.61016	17.3647	1.80807	1.38284	2.2323	gnl|BL_ORD_ID|427184 sp|Q9ZUZ3|SAU32_ARATH Auxin-responsive protein SAUR32 OS=Arabidopsis thaliana OX=3702 GN=SAUR32 PE=2 SV=1//1.77303e-32
Acc20351.1	Acc20351	protein_coding	LG18	15.4308	110.512	144.406	221.308	2.41626	3.24275	3.69762	gnl|BL_ORD_ID|444010 sp|O82627|SSG1_ANTMA Granule-bound starch synthase 1, chloroplastic/amyloplastic OS=Antirrhinum majus OX=4151 GN=WAXY PE=2 SV=1//0
Acc20355.1	Acc20355	protein_coding	LG18	51.8262	11.6234	8.44859	3.12303	-2.57896	-2.59987	-4.19607	gnl|BL_ORD_ID|317855 sp|P19954|PRSP1_SPIOL Ribosome-binding factor PSRP1, chloroplastic OS=Spinacia oleracea OX=3562 GN=PSRP1 PE=1 SV=2//3.37401e-97
Acc20356.1	Acc20356	protein_coding	LG18	106.01	16.6842	15.2134	20.8934	-3.09046	-2.78368	-2.48638	gnl|BL_ORD_ID|269471 sp|Q9FI03|NHL26_ARATH NDR1/HIN1-like protein 26 OS=Arabidopsis thaliana OX=3702 GN=NHL26 PE=2 SV=1//1.0715e-79
Acc20373.1	Acc20373	protein_coding	LG18	1.40054	8.81979	3.96419	4.68619	2.22845	1.51689	1.59637	gnl|BL_ORD_ID|495322 sp|Q8LG53|UN932_ARATH UNC93-like protein 2 OS=Arabidopsis thaliana OX=3702 GN=At1g18010 PE=2 SV=2//7.38016e-178
Acc20409.1	Acc20409	protein_coding	LG18	8.80579	49.9552	28.6306	32.9298	2.07831	1.71603	1.75665	gnl|BL_ORD_ID|230077 sp|Q9M8T9|MCC1_ARATH Histone acetyltransferase MCC1 OS=Arabidopsis thaliana OX=3702 GN=MCC1 PE=2 SV=1//2.78909e-100
Acc20456.1	Acc20456	protein_coding	LG18	0.603366	3.7667	1.51095	1.10634	2.21454	1.33589	0.728193	gnl|BL_ORD_ID|437351 sp|P38935|SMBP2_HUMAN DNA-binding protein SMUBP-2 OS=Homo sapiens OX=9606 GN=IGHMBP2 PE=1 SV=3//6.10635e-90
Acc20471.1	Acc20471	protein_coding	LG18	13.0579	57.6353	64.6536	59.0414	1.73947	2.35416	2.06094	gnl|BL_ORD_ID|8440 sp|Q9SJM1|ACR10_ARATH ACT domain-containing protein ACR10 OS=Arabidopsis thaliana OX=3702 GN=ACR10 PE=2 SV=1//0
Acc20480.1	Acc20480	protein_coding	LG18	0.602215	1.00651	1.28406	4.03721	0.310083	1.10101	2.58942	gnl|BL_ORD_ID|491367 sp|Q9ZQ97|U73C4_ARATH UDP-glycosyltransferase 73C4 OS=Arabidopsis thaliana OX=3702 GN=UGT73C4 PE=2 SV=1//2.61775e-143
Acc20484.1	Acc20484	protein_coding	LG18	1.01853	8.23818	0.834754	1.46634	2.58804	-0.270965	0.37787	-//-
Acc20490.1	Acc20490	protein_coding	LG18	9.66601	62.817	38.4824	56.8018	2.27617	2.00976	2.41046	gnl|BL_ORD_ID|52975 sp|F4I2J8|CATIN_ARATH Cactin OS=Arabidopsis thaliana OX=3702 GN=CTN PE=1 SV=1//3.16558e-112
Acc20497.1	Acc20497	protein_coding	LG18	2.31649	10.9363	9.16749	14.1533	1.81231	1.99813	2.46363	-//-
Acc20532.1	Acc20532	protein_coding	LG18	0	1.38125	1.36935	3.71503	8.91402	9.1776	10.7232	gnl|BL_ORD_ID|493778 sp|O82081|UCC1_ARATH Uclacyanin 1 OS=Arabidopsis thaliana OX=3702 GN=UCC1 PE=1 SV=1//1.50987e-18
Acc20538.1	Acc20538	protein_coding	LG18	1523.93	2059.87	210.127	837.767	0.0110728	-2.84156	-1.00734	gnl|BL_ORD_ID|5851 sp|P31237|ACCO_ACTDE 1-aminocyclopropane-1-carboxylate oxidase OS=Actinidia deliciosa OX=3627 GN=ACO PE=2 SV=1//0
Acc20557.1	Acc20557	protein_coding	LG18	30.3255	17.7704	6.53053	12.6951	-1.19421	-2.19718	-1.39983	gnl|BL_ORD_ID|108027 sp|Q9LVD9|DTX40_ARATH Protein DETOXIFICATION 40 OS=Arabidopsis thaliana OX=3702 GN=DTX40 PE=1 SV=1//0
Acc20565.1	Acc20565	protein_coding	LG18	0.248479	6.68574	1.94971	1.67237	4.31877	2.98515	2.60025	gnl|BL_ORD_ID|159931 sp|Q94B38|GPT2_ARATH Glucose-6-phosphate/phosphate translocator 2, chloroplastic OS=Arabidopsis thaliana OX=3702 GN=GPT2 PE=2 SV=2//0
Acc20609.1	Acc20609	protein_coding	LG18	0.438715	8.38766	1.39203	1.91909	3.80756	1.66815	1.95892	-//-
Acc20613.1	Acc20613	protein_coding	LG18	3.67592	23.9532	10.3151	25.5456	2.28016	1.5053	2.6524	gnl|BL_ORD_ID|534513 sp|Q0D5G4|Y7633_ORYSJ B3 domain-containing protein Os07g0563300 OS=Oryza sativa subsp. japonica OX=39947 GN=Os07g0563300 PE=3 SV=2//0
Acc20617.1	Acc20617	protein_coding	LG18	0.845415	5.54995	0.230653	0.184439	2.27367	-1.63292	-2.12698	-//-
Acc20623.1	Acc20623	protein_coding	LG18	7.6394	5.24307	3.61433	2.00874	-0.965565	-1.06243	-2.06501	gnl|BL_ORD_ID|149537 sp|Q84WK5|GID8_ARATH Protein GID8 homolog OS=Arabidopsis thaliana OX=3702 GN=GID8 PE=1 SV=1//9.146e-132
Acc20627.1	Acc20627	protein_coding	LG18	2.25304	11.2567	6.43119	20.8216	1.89512	1.52771	3.0615	gnl|BL_ORD_ID|313431 sp|P43309|PPO_MALDO Polyphenol oxidase, chloroplastic OS=Malus domestica OX=3750 PE=2 SV=1//0
Acc20634.1	Acc20634	protein_coding	LG18	1.22985	4.57482	9.30678	13.9039	1.46821	2.92991	3.34864	gnl|BL_ORD_ID|54407 sp|Q84WQ5|CBSX5_ARATH CBS domain-containing protein CBSX5 OS=Arabidopsis thaliana OX=3702 GN=CBSX5 PE=2 SV=2//1.57258e-90
Acc20636.1	Acc20636	protein_coding	LG18	14.2834	0.805064	0.760221	0.217211	-4.54778	-4.2004	-6.15684	gnl|BL_ORD_ID|468066 sp|Q940P5|TET19_ARATH Tetraspanin-19 OS=Arabidopsis thaliana OX=3702 GN=TOM2AH3 PE=2 SV=1//6.80822e-56
Acc20655.1	Acc20655	protein_coding	LG18	463.162	137.149	354.354	224.013	-2.17921	-0.369402	-1.19207	gnl|BL_ORD_ID|242 sp|Q05349|12KD_FRAAN Auxin-repressed 12.5 kDa protein OS=Fragaria ananassa OX=3747 PE=2 SV=1//2.75578e-27
Acc20659.1	Acc20659	protein_coding	LG18	3.3717	44.4587	47.6733	115.169	3.29554	3.83653	4.94805	gnl|BL_ORD_ID|121288 sp|Q9LW49|ERF4_NICSY Ethylene-responsive transcription factor 4 OS=Nicotiana sylvestris OX=4096 GN=ERF4 PE=2 SV=1//7.36531e-27
Acc20680.1	Acc20680	protein_coding	LG18	0	2.82405	0.627357	1.01115	9.89148	7.99635	8.79728	gnl|BL_ORD_ID|325541 sp|O04681|PTI5_SOLLC Pathogenesis-related genes transcriptional activator PTI5 OS=Solanum lycopersicum OX=4081 GN=PTI5 PE=2 SV=1//3.15982e-42
Acc20690.1	Acc20690	protein_coding	LG18	2.42716	1.49323	0.768837	0.417035	-1.118	-1.6344	-2.67727	gnl|BL_ORD_ID|63071 sp|O22436|CHLI_TOBAC Magnesium-chelatase subunit ChlI, chloroplastic OS=Nicotiana tabacum OX=4097 GN=CHLI PE=2 SV=1//0
Acc20699.1	Acc20699	protein_coding	LG18	3.66213	4.20482	8.30206	16.3822	-0.223865	1.19709	2.01622	gnl|BL_ORD_ID|427887 sp|Q9LP46|SCAR3_ARATH Protein SCAR3 OS=Arabidopsis thaliana OX=3702 GN=SCAR3 PE=1 SV=1//9.85289e-33
Acc20706.1	Acc20706	protein_coding	LG18	0.644883	2.98015	2.33404	3.2403	1.78529	1.87223	2.18406	gnl|BL_ORD_ID|231699 sp|C0LGU7|MDIS1_ARATH Protein MALE DISCOVERER 1 OS=Arabidopsis thaliana OX=3702 GN=MDIS1 PE=1 SV=1//0
Acc20721.1	Acc20721	protein_coding	LG18	0.103051	3.18524	1.75353	5.71883	4.36124	3.94476	5.48491	gnl|BL_ORD_ID|270345 sp|Q8LFP7|NIP12_ARATH Aquaporin NIP1-2 OS=Arabidopsis thaliana OX=3702 GN=NIP1-2 PE=2 SV=2//1.23656e-117
Acc20749.1	Acc20749	protein_coding	LG18	0.598912	72.0396	14.6654	2.72574	6.47321	4.61765	2.03495	gnl|BL_ORD_ID|53420 sp|P07369|CB2G_SOLLC Chlorophyll a-b binding protein 3C, chloroplastic OS=Solanum lycopersicum OX=4081 GN=CAB3C PE=3 SV=1//5.11503e-165
Acc20853.1	Acc20853	protein_coding	LG18	1.81905	18.9405	11.8692	6.57135	2.94373	2.70937	1.69789	-//-
Acc20884.1	Acc20884	protein_coding	LG18	2.02886	1.60614	0.807893	0.510932	-0.77353	-1.30621	-2.11877	-//-
Acc20899.1	Acc20899	protein_coding	LG18	0	1.18405	0.982382	2.00765	9.12701	9.11881	10.2683	-//-
Acc20915.1	Acc20915	protein_coding	LG18	1.74545	9.89921	33.3461	20.7176	2.0781	4.26744	3.42025	-//-
Acc20916.1	Acc20916	protein_coding	LG18	4.32616	24.3775	16.0667	12.6568	2.07026	1.90951	1.40418	gnl|BL_ORD_ID|267995 sp|A8MQ27|NEU1B_HUMAN E3 ubiquitin-protein ligase NEURL1B OS=Homo sapiens OX=9606 GN=NEURL1B PE=1 SV=1//2.19084e-09
Acc20949.1	Acc20949	protein_coding	LG18	0.343088	11.4117	0.652157	0.934265	4.6248	0.947081	1.29692	gnl|BL_ORD_ID|143234 sp|Q9SV30|GATA8_ARATH GATA transcription factor 8 OS=Arabidopsis thaliana OX=3702 GN=GATA8 PE=2 SV=1//1.34295e-06
Acc20953.1	Acc20953	protein_coding	LG18	14.4218	78.0428	85.7609	54.5781	2.01189	2.58827	1.7754	gnl|BL_ORD_ID|305467 sp|Q84RL7|PIP21_MAIZE Aquaporin PIP2-1 OS=Zea mays OX=4577 GN=PIP2-1 PE=1 SV=2//1.76775e-165
Acc20954.1	Acc20954	protein_coding	LG18	7.98628	47.3343	47.6733	33.0771	2.1413	2.59231	1.90395	gnl|BL_ORD_ID|305467 sp|Q84RL7|PIP21_MAIZE Aquaporin PIP2-1 OS=Zea mays OX=4577 GN=PIP2-1 PE=1 SV=2//8.63002e-165
Acc20961.1	Acc20961	protein_coding	LG18	0.760761	3.22712	0.044219	0.734269	1.64678	-3.99702	-0.19816	gnl|BL_ORD_ID|499122 sp|Q9SRE4|URGT1_ARATH UDP-rhamnose/UDP-galactose transporter 1 OS=Arabidopsis thaliana OX=3702 GN=URGT1 PE=1 SV=1//0
Acc20963.1	Acc20963	protein_coding	LG19	1.85745	0.796057	0.351706	1.042	-1.6364	-2.31387	-0.983978	gnl|BL_ORD_ID|53479 sp|Q94K71|CBBY_ARATH CBBY-like protein OS=Arabidopsis thaliana OX=3702 GN=CBBY PE=1 SV=1//1.12434e-08
Acc20968.1	Acc20968	protein_coding	LG19	0.565509	10.6899	2.36812	0.741326	3.80296	2.07211	0.2456	gnl|BL_ORD_ID|510402 sp|Q9SA80|WRK14_ARATH Probable WRKY transcription factor 14 OS=Arabidopsis thaliana OX=3702 GN=WRKY14 PE=2 SV=2//5.76296e-90
Acc20976.1	Acc20976	protein_coding	LG19	7.73594	161.551	81.8432	98.2274	3.95997	3.41944	3.52171	gnl|BL_ORD_ID|48745 sp|I7C6E8|C7A52_PANGI Beta-amyrin 28-oxidase OS=Panax ginseng OX=4054 PE=2 SV=1//2.12133e-163
Acc20977.1	Acc20977	protein_coding	LG19	8.35677	176.915	89.4545	118.553	3.97998	3.43671	3.68195	gnl|BL_ORD_ID|48745 sp|I7C6E8|C7A52_PANGI Beta-amyrin 28-oxidase OS=Panax ginseng OX=4054 PE=2 SV=1//3.36991e-163
Acc20983.1	Acc20983	protein_coding	LG19	21.2606	98.831	53.2985	116.997	1.79239	1.34219	2.31536	gnl|BL_ORD_ID|294473 sp|Q96262|PCAP1_ARATH Plasma membrane-associated cation-binding protein 1 OS=Arabidopsis thaliana OX=3702 GN=PCAP1 PE=1 SV=1//5.24995e-42
Acc20991.1	Acc20991	protein_coding	LG19	3.77074	27.283	6.5446	7.42322	2.42812	0.809134	0.829812	gnl|BL_ORD_ID|100229 sp|Q9ZSA7|DLO2_ARATH Protein DMR6-LIKE OXYGENASE 2 OS=Arabidopsis thaliana OX=3702 GN=DLO2 PE=2 SV=1//1.32589e-12
Acc20994.1	Acc20994	protein_coding	LG19	3.28095	0.892865	1.06105	1.29075	-2.29326	-1.61221	-1.48866	gnl|BL_ORD_ID|311547 sp|Q9XIL5|PP154_ARATH Pentatricopeptide repeat-containing protein At2g15820, chloroplastic OS=Arabidopsis thaliana OX=3702 GN=OTP51 PE=2 SV=3//0
Acc21000.1	Acc21000	protein_coding	LG19	0.779298	4.75101	3.42055	2.9736	2.17868	2.14797	1.78279	gnl|BL_ORD_ID|311548 sp|Q9XIM8|PP155_ARATH Pentatricopeptide repeat-containing protein At2g15980 OS=Arabidopsis thaliana OX=3702 GN=At2g15980 PE=2 SV=1//6.66966e-140
Acc21015.1	Acc21015	protein_coding	LG19	7.60627	69.0433	5.28068	6.64424	2.75743	-0.508728	-0.339468	gnl|BL_ORD_ID|41301 sp|Q9SVG3|BBE21_ARATH Berberine bridge enzyme-like 21 OS=Arabidopsis thaliana OX=3702 GN=At4g20840 PE=2 SV=1//0
Acc21049.1	Acc21049	protein_coding	LG19	12.5824	97.5758	18.4872	22.8455	2.53016	0.571467	0.715999	-//-
Acc21054.1	Acc21054	protein_coding	LG19	0.520235	5.93608	3.93087	6.41614	3.07883	2.92327	3.46913	gnl|BL_ORD_ID|554553 sp|Q96289|ZAT10_ARATH Zinc finger protein ZAT10 OS=Arabidopsis thaliana OX=3702 GN=ZAT10 PE=2 SV=1//2.42853e-42
Acc21064.1	Acc21064	protein_coding	LG19	0.203045	8.59037	5.10378	10.0042	4.97282	4.66195	5.4717	-//-
Acc21065.1	Acc21065	protein_coding	LG19	16.4884	158.207	58.1601	104.342	3.1935	2.16937	2.80246	gnl|BL_ORD_ID|289558 sp|Q8VZJ7|P4H9_ARATH Probable prolyl 4-hydroxylase 9 OS=Arabidopsis thaliana OX=3702 GN=P4H9 PE=2 SV=1//1.68022e-143
[truncated: 1,250 more rows]
