# Supplementary material for: Identification and Characterization of Long Non-Coding RNAs: Implicating Insights into Their Regulatory Role in Kiwifruit Ripening and Softening during Low-Temperature Storage
Source: Plants (Basel). 2023 Feb 27;12(5):1070. doi: 10.3390/plants12051070 (PMC10005093; doi:10.3390/plants12051070)
Supplement: Supplementary file 1 [file plants-12-01070-s001.zip › Table S10. KEGG enrichment analysis results based on DEGTLs identified in this study.xls]

## Sheet: 1W vs CK
KEGG pathway	P value	Gene number	Gene ID
Fatty acid metabolism	0.0109161	4	Acc13109, Acc12534, Acc08782, Acc12533
Starch and sucrose metabolism	0.0220288	6	Acc27091, Acc21588, Acc07659, Acc28966, Acc30728, Acc15786
Glucosinolate biosynthesis	0.0228658	2	Acc26637, Acc04573
Photosynthesis - antenna proteins	0.0294045	2	Acc20749, Acc01764
Limonene and pinene degradation	0.0379349	3	Acc11757, Acc30977, Acc25698
Stilbenoid, diarylheptanoid and gingerol biosynthesis	0.0393975	3	Acc11757, Acc30977, Acc25698
Circadian rhythm - plant	0.0677093	2	Acc01304, Acc17492
Biosynthesis of unsaturated fatty acids	0.0677093	2	Acc12534, Acc12533
Fatty acid biosynthesis	0.0805905	2	Acc13109, Acc08782
Brassinosteroid biosynthesis	0.0967223	1	Acc14106
Metabolic pathways	0.103462	27	Acc21588, Acc07659, XLOC_016375, Acc08782, Acc28440, Acc19252, Acc18774, Acc28983, Acc27091, Acc30977, Acc24552, Acc15786, Acc03348, Acc13109, Acc20749, Acc28966, Acc17370, Acc01070, Acc04644, Acc01764, Acc30728, Acc19295, Acc25698, Acc33109, Acc23324, Acc11757, Acc33294
Plant-pathogen interaction	0.120546	4	Acc14911, Acc04715, Acc02636, Acc04716
Pentose phosphate pathway	0.130537	2	Acc28983, Acc28440
Vitamin B6 metabolism	0.146387	1	Acc16515
Sulfur relay system	0.15599	1	Acc33296
Flavonoid biosynthesis	0.220277	1	Acc01070
Photosynthesis	0.222557	2	Acc19295, Acc06686
Peroxisome	0.239165	2	Acc22834, Acc08782
Pentose and glucuronate interconversions	0.239165	2	Acc27091, Acc21588
Ubiquitin mediated proteolysis	0.243776	3	Acc33040, Acc17492, Acc24540
Glycerophospholipid metabolism	0.247495	2	Acc33294, Acc33109
Fatty acid degradation	0.371316	1	Acc08782
Sulfur metabolism	0.378407	1	Acc17370
Pyrimidine metabolism	0.383535	2	Acc04644, Acc23324
Nitrogen metabolism	0.385419	1	Acc02438
N-Glycan biosynthesis	0.399207	1	Acc03348
Tryptophan metabolism	0.405986	1	Acc04573
Amino sugar and nucleotide sugar metabolism	0.407348	2	Acc24397, Acc07659
Glycerolipid metabolism	0.451361	1	Acc18774
Biosynthesis of secondary metabolites	0.460088	12	Acc28983, Acc30977, Acc19252, Acc24552, Acc30728, Acc26637, Acc28440, Acc25698, Acc04573, Acc24397, Acc11757, Acc01070
Citrate cycle (TCA cycle)	0.510282	1	Acc24552
Phosphatidylinositol signaling system	0.532053	1	Acc33294
Carbon fixation in photosynthetic organisms	0.547749	1	Acc28440
Oxidative phosphorylation	0.553005	2	Acc15498, XLOC_016375
2-Oxocarboxylic acid metabolism	0.572757	1	Acc04573
Plant hormone signal transduction	0.598559	3	Acc11766, Acc14294, Acc02781
Glutathione metabolism	0.655897	1	Acc17148
Cysteine and methionine metabolism	0.678654	1	Acc19252
RNA degradation	0.719786	1	Acc09324
mRNA surveillance pathway	0.729225	1	Acc09324
Aminoacyl-tRNA biosynthesis	0.732301	1	XLOC_012315
Carbon metabolism	0.766061	2	Acc28983, Acc28440
Biosynthesis of amino acids	0.788832	2	Acc28983, Acc28440
Purine metabolism	0.834488	1	Acc28983
RNA transport	0.855785	1	Acc09324
Spliceosome	0.889296	1	Acc14909
Protein processing in endoplasmic reticulum	0.919833	1	Acc06085

## Sheet: 2W vs CK
KEGG pathway	P value	Gene number	Gene ID
Brassinosteroid biosynthesis	0.00314127	2	Acc14106, Acc00984
Stilbenoid, diarylheptanoid and gingerol biosynthesis	0.0197874	3	Acc16583, Acc11757, Acc25698
Fatty acid metabolism	0.027488	3	Acc13109, Acc12534, Acc12533
Carotenoid biosynthesis	0.0288873	2	Acc03153, Acc27031
Circadian rhythm - plant	0.042023	2	Acc07530, Acc01304
Biosynthesis of unsaturated fatty acids	0.042023	2	Acc12534, Acc12533
Porphyrin and chlorophyll metabolism	0.0615142	2	Acc23865, Acc23241
Degradation of aromatic compounds	0.0827061	1	Acc16583
Limonene and pinene degradation	0.107362	2	Acc11757, Acc25698
Glycine, serine and threonine metabolism	0.124199	2	Acc26199, Acc21780
Selenocompound metabolism	0.151337	1	Acc10726
Glucosinolate biosynthesis	0.158642	1	Acc04573
Flavonoid biosynthesis	0.173065	1	Acc16583
Plant-pathogen interaction	0.17324	3	Acc04715, Acc04716, Acc06864
Photosynthesis - antenna proteins	0.180185	1	Acc20749
Ribosome biogenesis in eukaryotes	0.221609	2	Acc30013, Acc26820
Biosynthesis of secondary metabolites	0.243915	11	Acc03153, Acc16583, Acc27031, Acc23241, Acc00984, Acc26199, Acc21780, Acc25698, Acc04573, Acc23865, Acc11757
Ubiquinone and other terpenoid-quinone biosynthesis	0.248132	1	Acc16583
Metabolic pathways	0.253269	19	Acc03153, Acc16583, Acc21588, Acc27031, Acc13109, Acc00984, Acc23241, Acc13662, Acc26199, Acc28966, Acc21780, Acc19295, Acc25698, Acc20749, Acc23865, Acc18774, Acc23324, Acc11757, Acc13490
Glycolysis / Gluconeogenesis	0.256593	2	Acc26199, Acc21780
Fatty acid biosynthesis	0.298455	1	Acc13109
Nitrogen metabolism	0.310505	1	Acc02438
N-Glycan biosynthesis	0.322352	1	Acc13490
Tryptophan metabolism	0.328199	1	Acc04573
Carbon metabolism	0.3545	3	Acc13662, Acc26199, Acc21780
Glycerolipid metabolism	0.367757	1	Acc18774
Galactose metabolism	0.383997	1	Acc06220
Plant hormone signal transduction	0.419882	3	Acc06864, Acc02781, Acc24383
Glyoxylate and dicarboxylate metabolism	0.425314	1	Acc13662
2-Oxocarboxylic acid metabolism	0.477684	1	Acc04573
Starch and sucrose metabolism	0.488191	2	Acc21588, Acc28966
Photosynthesis	0.491128	1	Acc19295
Pentose and glucuronate interconversions	0.508523	1	Acc21588
Protein processing in endoplasmic reticulum	0.572197	2	Acc33689, Acc01310
Phenylalanine metabolism	0.63131	1	Acc16583
Pyrimidine metabolism	0.637688	1	Acc23324
Biosynthesis of amino acids	0.652296	2	Acc26199, Acc21780
Phenylpropanoid biosynthesis	0.740103	1	Acc16583
Spliceosome	0.813797	1	Acc14909
Ribosome	0.958001	1	XLOC_012948

## Sheet: 3W vs CK
KEGG pathway	P value	Gene number	Gene ID
Fatty acid metabolism	0.000922133	6	Acc13109, Acc23409, Acc15787, Acc12534, Acc20317, Acc12533
Fatty acid biosynthesis	0.00352616	4	Acc13109, Acc23409, Acc20317, Acc15787
Photosynthesis	0.00637245	5	XLOC_058968, Acc18280, Acc19093, Acc19295, Acc06071
Brassinosteroid biosynthesis	0.00851496	2	Acc14106, Acc00984
Metabolic pathways	0.0168956	38	Acc18280, Acc23409, Acc21588, Acc08241, Acc26199, Acc15578, XLOC_081022, Acc20317, XLOC_080421, Acc13382, Acc05586, Acc27091, Acc06183, Acc27953, Acc19093, Acc21780, Acc20749, Acc19295, Acc12218, XLOC_058968, Acc13109, Acc27031, Acc21768, Acc02004, Acc15787, Acc28966, Acc18667, Acc05265, Acc15083, Acc00984, Acc01764, XLOC_081028, Acc13662, Acc25698, Acc13490, Acc13491, Acc11757, Acc06071
Biotin metabolism	0.0214663	2	Acc23409, Acc20317
Photosynthesis - antenna proteins	0.0458383	2	Acc20749, Acc01764
Carotenoid biosynthesis	0.0724104	2	Acc13382, Acc27031
Plant-pathogen interaction	0.0955685	5	Acc14911, Acc04715, Acc04716, Acc06864, Acc01071
Circadian rhythm - plant	0.102701	2	Acc01304, Acc02004
Biosynthesis of unsaturated fatty acids	0.102701	2	Acc12534, Acc12533
Nitrogen metabolism	0.130898	2	Acc02438, Acc06188
Linoleic acid metabolism	0.134473	1	Acc08241
Carbon metabolism	0.147809	6	Acc26199, Acc21780, Acc13662, Acc05265, Acc13491, Acc15083
Oxidative phosphorylation	0.214915	4	Acc15498, XLOC_081022, XLOC_081028, XLOC_080421
Citrate cycle (TCA cycle)	0.233493	2	Acc06183, Acc05265
Limonene and pinene degradation	0.238802	2	Acc11757, Acc25698
Stilbenoid, diarylheptanoid and gingerol biosynthesis	0.244117	2	Acc11757, Acc25698
Glucosinolate biosynthesis	0.250967	1	Acc04573
One carbon pool by folate	0.261723	1	Acc15083
Glycine, serine and threonine metabolism	0.270744	2	Acc26199, Acc21780
Flavonoid biosynthesis	0.272325	1	Acc02004
Starch and sucrose metabolism	0.296388	4	Acc27091, Acc21588, Acc28966, Acc27953
2-Oxocarboxylic acid metabolism	0.297351	2	Acc04573, Acc05265
Sphingolipid metabolism	0.323108	1	Acc12218
Pentose and glucuronate interconversions	0.334333	2	Acc27091, Acc21588
alpha-Linolenic acid metabolism	0.388343	1	Acc08241
Glutathione metabolism	0.396273	2	Acc28844, Acc27471
N-Glycan biosynthesis	0.478459	1	Acc13490
Porphyrin and chlorophyll metabolism	0.485966	1	Acc05586
Tryptophan metabolism	0.485966	1	Acc04573
Glycolysis / Gluconeogenesis	0.488469	2	Acc26199, Acc21780
Alanine, aspartate and glutamate metabolism	0.507848	1	Acc09824
Plant hormone signal transduction	0.558766	4	Acc11766, Acc06864, Acc02781, Acc24758
Biosynthesis of secondary metabolites	0.59211	14	Acc13382, Acc05586, Acc15578, Acc06183, Acc27031, Acc21768, Acc26199, Acc21780, Acc25698, Acc04573, Acc05265, Acc02004, Acc11757, Acc00984
Glyoxylate and dicarboxylate metabolism	0.604129	1	Acc13662
Protein processing in endoplasmic reticulum	0.623725	3	Acc33689, Acc17935, Acc01310
Nucleotide excision repair	0.637174	1	Acc17935
Carbon fixation in photosynthetic organisms	0.637174	1	Acc13491
Arginine and proline metabolism	0.667478	1	Acc18667
Peroxisome	0.695267	1	Acc22834
Pyruvate metabolism	0.704007	1	Acc13491
Biosynthesis of amino acids	0.719786	3	Acc05265, Acc26199, Acc21780
Ribosome biogenesis in eukaryotes	0.772266	1	Acc26820
RNA degradation	0.80317	1	Acc30030
Aminoacyl-tRNA biosynthesis	0.814331	1	Acc26858
Pyrimidine metabolism	0.817022	1	Acc15578
Amino sugar and nucleotide sugar metabolism	0.832371	1	Acc21768
Ubiquitin mediated proteolysis	0.88706	1	Acc33040
Purine metabolism	0.899551	1	Acc15578
Spliceosome	0.939912	1	Acc14909
Ribosome	0.995023	1	Acc13654
