# Supplementary material for: Identification and Characterization of Long Non-Coding RNAs: Implicating Insights into Their Regulatory Role in Kiwifruit Ripening and Softening during Low-Temperature Storage
Source: Plants (Basel). 2023 Feb 27;12(5):1070. doi: 10.3390/plants12051070 (PMC10005093; doi:10.3390/plants12051070)
Supplement: Supplementary file 1 [file plants-12-01070-s001.zip › Table S2. FPKM values of commonly DEGs in kiwifruit stored at low-temperature for different times.xls]

## Sheet: Sheet1
Table S2. FPKM values of commonly DEGs in kiwifruit stored at low-temperature for different times
Transcript ID	MRNA Name	Type	FPKM(CK)	FPKM(1W)	FPKM(2W)	FPKM(3W)	Readcount(CK)	Readcount(1W)	Readcount(2W)	Readcount(3W)	Log2FC(1W vs CK)	Log2FC(2W vs CK)	Log2FC(3W vs CK)	Gene_description
Acc00005.1	Acc00005	protein_coding	0.133334	5.84469	3.77435	3.89903	8	333	234	306	5.0843	4.91254	4.81146	-//-
Acc00031.1	Acc00031	protein_coding	0.297501	2.32005	1.37288	1.62968	20	156	101	151	2.68119	2.39312	2.48267	gnl|BL_ORD_ID|417998 sp|B9FJG3|RSLE1_ORYSJ Zinc finger BED domain-containing protein RICESLEEPER 1 OS=Oryza sativa subsp. japonica OX=39947 GN=Os05g0239150 PE=3 SV=1//1.30629e-58
Acc00074.1	Acc00074	protein_coding	2.05044	38.6546	82.9763	85.646	279	5264	12310	16050	3.96186	5.52706	5.41812	gnl|BL_ORD_ID|64511 sp|Q7X996|CIPK2_ORYSJ CBL-interacting protein kinase 2 OS=Oryza sativa subsp. japonica OX=39947 GN=CIPK2 PE=2 SV=1//0
Acc00081.1	Acc00081	protein_coding	2.42734	15.0093	10.1162	11.0552	307	1901	1396	1927	2.3546	2.2488	2.22215	gnl|BL_ORD_ID|305711 sp|Q9LFP7|PIX7_ARATH Probable serine/threonine-protein kinase PIX7 OS=Arabidopsis thaliana OX=3702 GN=PIX7 PE=1 SV=1//1.09332e-56
Acc00114.1	Acc00114	protein_coding	0.370248	6.58579	3.91649	3.34414	15	260	169	182	3.82998	3.54708	3.16432	gnl|BL_ORD_ID|302549 sp|Q9SL05|PGR5_ARATH Protein PROTON GRADIENT REGULATION 5, chloroplastic OS=Arabidopsis thaliana OX=3702 GN=PGR5 PE=1 SV=1//3.14073e-52
Acc00204.1	Acc00204	protein_coding	3.64372	0.52468	0.384189	0.344532	372	53	43	49	-3.08337	-3.04501	-3.34815	gnl|BL_ORD_ID|529045 sp|Q0WMN5|Y3913_ARATH Uncharacterized protein At3g49140 OS=Arabidopsis thaliana OX=3702 GN=At3g49140 PE=1 SV=2//1.30285e-11
Acc00230.1	Acc00230	protein_coding	0.168565	5.64751	7.80599	39.6699	7	235	354	2270	4.77146	5.69893	7.8919	gnl|BL_ORD_ID|350231 sp|Q9FFD5|RIC4_ARATH CRIB domain-containing protein RIC4 OS=Arabidopsis thaliana OX=3702 GN=RIC4 PE=1 SV=1//2.99911e-37
Acc00260.1	Acc00260	protein_coding	0	0.772661	3.6265	29.8802	0	68	346	3591	8.95922	11.4676	14.6123	gnl|BL_ORD_ID|63472 sp|P48386|CHS1_CAMSI Chalcone synthase 1 OS=Camellia sinensis OX=4442 GN=CHS1 PE=2 SV=1//0
Acc00297.1	Acc00297	protein_coding	0.14578	1.65928	1.73016	3.21953	12	127	144	337	3.11632	3.63519	4.37199	gnl|BL_ORD_ID|428781 sp|Q42896|SCRK2_SOLLC Fructokinase-2 OS=Solanum lycopersicum OX=4081 GN=FRK2 PE=2 SV=2//1.46274e-179
Acc00327.1	Acc00327	protein_coding	0.542776	4.43628	2.24167	3.37743	43	346	191	363	2.72973	2.21209	2.64705	gnl|BL_ORD_ID|427308 sp|Q9AST3|SBH2_ARATH Sphinganine C4-monooxygenase 2 OS=Arabidopsis thaliana OX=3702 GN=SBH2 PE=1 SV=1//1.04385e-148
Acc00332.1	Acc00332	protein_coding	17.6438	5.81609	3.18471	2.32648	853	282	169	156	-1.87176	-2.27041	-2.87736	-//-
Acc00348.1	Acc00348	protein_coding	7.00035	154.495	95.7253	142.483	940	20775	14024	26368	4.19046	3.96319	4.38232	gnl|BL_ORD_ID|195058 sp|Q8LPG9|IQD14_ARATH Protein IQ-DOMAIN 14 OS=Arabidopsis thaliana OX=3702 GN=IQD14 PE=1 SV=1//7.51907e-20
Acc00408.1	Acc00408	protein_coding	22.4914	319.593	183.759	881.848	917	13052	8176	49563	3.55562	3.22051	5.32853	gnl|BL_ORD_ID|314162 sp|P29063|PR4B_TOBAC Pathogenesis-related protein PR-4B OS=Nicotiana tabacum OX=4097 PE=2 SV=1//2.2919e-68
Acc00493.1	Acc00493	protein_coding	5.80455	0.416868	0.866155	0.338331	318	22	48	22	-4.12043	-2.66055	-4.27207	gnl|BL_ORD_ID|259058 sp|Q9FNV9|MY113_ARATH Transcription factor MYB113 OS=Arabidopsis thaliana OX=3702 GN=MYB113 PE=1 SV=1//1.73785e-58
Acc00515.1	Acc00515	protein_coding	0	1.12243	9.88181	14.8865	0	33	315	598	7.91922	11.3323	12.0264	gnl|BL_ORD_ID|323112 sp|O81003|PSK2_ARATH Phytosulfokines 2 OS=Arabidopsis thaliana OX=3702 GN=PSK2 PE=2 SV=1//5.96829e-11
Acc00555.1	Acc00555	protein_coding	0.212392	1.96786	1.62557	3.78345	18	167	150	440	2.93051	3.11415	4.17588	gnl|BL_ORD_ID|110833 sp|Q9FGQ6|EB1C_ARATH Microtubule-associated protein RP/EB family member 1C OS=Arabidopsis thaliana OX=3702 GN=EB1C PE=1 SV=1//1.40006e-126
Acc00570.1	Acc00570	protein_coding	1.08727	14.3585	5.81907	5.22408	87	1143	505	572	3.43855	2.59971	2.28802	gnl|BL_ORD_ID|70357 sp|F4JU70|COAC2_ARATH Mitochondrial carrier protein CoAc2 OS=Arabidopsis thaliana OX=3702 GN=COAC2 PE=2 SV=1//1.46264e-11
Acc00571.1	Acc00571	protein_coding	0.96375	6.92019	3.29296	4.30521	96	854	424	601	2.87624	2.20574	2.2175	gnl|BL_ORD_ID|70357 sp|F4JU70|COAC2_ARATH Mitochondrial carrier protein CoAc2 OS=Arabidopsis thaliana OX=3702 GN=COAC2 PE=2 SV=1//5.27493e-173
Acc00572.1	Acc00572	protein_coding	0	4.54616	0.307711	0.404901	0	135	10	17	9.94713	6.37195	6.9016	gnl|BL_ORD_ID|224529 sp|Q0DKW8|LTI6B_ORYSJ Hydrophobic protein LTI6B OS=Oryza sativa subsp. japonica OX=39947 GN=LTI6B PE=2 SV=1//1.40267e-14
Acc00639.1	Acc00639	protein_coding	1.09764	22.5609	6.18539	12.0894	150	3088	923	2277	4.0872	2.68461	3.49566	-//-
Acc00654.1	Acc00654	protein_coding	0.77686	8.63665	12.7705	15.9697	89	992	1597	2522	3.20141	4.22774	4.39547	gnl|BL_ORD_ID|305711 sp|Q9LFP7|PIX7_ARATH Probable serine/threonine-protein kinase PIX7 OS=Arabidopsis thaliana OX=3702 GN=PIX7 PE=1 SV=1//9.51947e-170
Acc00700.1	Acc00700	protein_coding	0.983014	9.21582	4.48987	9.92806	87	811	431	1202	2.94357	2.37118	3.35918	gnl|BL_ORD_ID|43160 sp|Q9ZUG9|BH066_ARATH Transcription factor bHLH66 OS=Arabidopsis thaliana OX=3702 GN=BHLH66 PE=1 SV=1//1.04569e-46
Acc00760.1	Acc00760	protein_coding	23.2136	241.817	113.13	149.924	3515	36684	18698	31301	3.1081	2.47553	2.72707	gnl|BL_ORD_ID|264813 sp|Q05001|NCPR_CATRO NADPH--cytochrome P450 reductase OS=Catharanthus roseus OX=4058 GN=CPR PE=2 SV=1//0
Acc00772.1	Acc00772	protein_coding	0.403421	4.41166	2.78898	2.56832	15	160	109	125	3.13002	2.91496	2.62282	-//-
Acc00786.1	Acc00786	protein_coding	7.44369	186.69	188.414	268.745	791	19859	21836	39343	4.37436	4.85095	5.20859	gnl|BL_ORD_ID|465640 sp|B9DHQ0|TBA5_ARATH Tubulin alpha-5 chain OS=Arabidopsis thaliana OX=3702 GN=TUBA5 PE=1 SV=2//0
Acc00885.1	Acc00885	protein_coding	2.61388	0.592036	0.632705	0.346942	171	39	46	32	-2.40377	-1.82726	-2.83981	gnl|BL_ORD_ID|196043 sp|O04196|ISOA1_ARATH Isoamylase 1, chloroplastic OS=Arabidopsis thaliana OX=3702 GN=ISA1 PE=1 SV=1//1.3273e-113
Acc00888.1	Acc00888	protein_coding	0.09788	6.43131	10.7517	7.11303	6	392	713	596	5.72789	6.92692	6.18164	gnl|BL_ORD_ID|512101 sp|Q38910|XTH23_ARATH Probable xyloglucan endotransglucosylase/hydrolase protein 23 OS=Arabidopsis thaliana OX=3702 GN=XTH23 PE=2 SV=1//1.97111e-144
Acc00906.1	Acc00906	protein_coding	6.90282	85.5966	34.0956	47.3424	1333	16559	7187	12605	3.35934	2.49488	2.81364	gnl|BL_ORD_ID|308441 sp|Q03194|PMA4_NICPL Plasma membrane ATPase 4 OS=Nicotiana plumbaginifolia OX=4092 GN=PMA4 PE=2 SV=1//0
Acc00949.1	Acc00949	protein_coding	0.341547	2.59474	1.49638	1.89798	59	449	283	452	2.65019	2.3238	2.50788	gnl|BL_ORD_ID|508876 sp|Q8RY67|WAKLO_ARATH Wall-associated receptor kinase-like 14 OS=Arabidopsis thaliana OX=3702 GN=WAKL14 PE=2 SV=2//0
Acc00977.1	Acc00977	protein_coding	4.47088	0.049751	0.235772	0.037656	345	4	20	4	-6.65779	-4.03599	-6.80759	gnl|BL_ORD_ID|285272 sp|Q3E9B4|OFP8_ARATH Transcription repressor OFP8 OS=Arabidopsis thaliana OX=3702 GN=OFP8 PE=1 SV=1//5.45389e-24
Acc01002.1	Acc01002	protein_coding	3.9799	25.9621	25.9596	23.7853	342	2233	2432	2815	2.43111	2.89389	2.61318	gnl|BL_ORD_ID|312586 sp|Q9FFZ1|PPH_ARATH Pheophytinase, chloroplastic OS=Arabidopsis thaliana OX=3702 GN=PPH PE=1 SV=1//9.01315e-30
Acc01038.1	Acc01038	protein_coding	207.513	32.2902	17.9879	15.6476	40068	6247	3792	4166	-2.95661	-3.33709	-3.69318	gnl|BL_ORD_ID|42701 sp|Q9SCV9|BGAL3_ARATH Beta-galactosidase 3 OS=Arabidopsis thaliana OX=3702 GN=BGAL3 PE=2 SV=1//0
Acc01059.1	Acc01059	protein_coding	53.8847	7.21086	12.1996	7.54757	2282	306	564	441	-3.17354	-1.95202	-2.79855	gnl|BL_ORD_ID|165629 sp|P40267|H1_SOLPN Histone H1 OS=Solanum pennellii OX=28526 PE=2 SV=1//7.11861e-34
Acc01084.1	Acc01084	protein_coding	0.915302	7.24461	0	0	34	270	0	0	2.70988	-8.06109	-8.32151	gnl|BL_ORD_ID|172670 sp|Q67ZW1|HIP27_ARATH Heavy metal-associated isoprenylated plant protein 27 OS=Arabidopsis thaliana OX=3702 GN=HIPP27 PE=1 SV=1//6.27002e-65
Acc01115.1	Acc01115	protein_coding	164.925	1531.8	819.183	745.065	19019	176974	103115	118469	2.9426	2.50302	2.21148	gnl|BL_ORD_ID|305006 sp|Q9FKY4|PILS7_ARATH Protein PIN-LIKES 7 OS=Arabidopsis thaliana OX=3702 GN=PILS7 PE=2 SV=1//1.47428e-168
Acc01195.1	Acc01195	protein_coding	0.295391	2.17153	2.06341	2.06994	14	99	103	130	2.53697	2.93203	2.77815	gnl|BL_ORD_ID|55230 sp|Q8LHA8|CCD22_ORYSJ Cyclin-D2-2 OS=Oryza sativa subsp. japonica OX=39947 GN=CYCD2-2 PE=2 SV=1//4.78798e-64
Acc01275.1	Acc01275	protein_coding	3.4979	1.0969	0.776188	0.437207	119	38	29	21	-1.91849	-1.96803	-2.92148	gnl|BL_ORD_ID|546592 sp|Q9T096|YIPL6_ARATH Protein yippee-like At4g27745 OS=Arabidopsis thaliana OX=3702 GN=At4g27745 PE=3 SV=2//3.42675e-57
Acc01304.1	Acc01304	protein_coding	13.0209	84.1641	102.396	116.248	2014	13039	17283	24785	2.41921	3.16542	3.19376	gnl|BL_ORD_ID|317553 sp|Q689G6|PRR95_ORYSJ Two-component response regulator-like PRR95 OS=Oryza sativa subsp. japonica OX=39947 GN=PRR95 PE=2 SV=1//6.31912e-95
Acc01367.1	Acc01367	protein_coding	20.0283	132.753	145.502	109.037	6382	42380	50607	47906	2.45586	3.05151	2.4806	gnl|BL_ORD_ID|3843 sp|Q9LYS2|AB10C_ARATH ABC transporter C family member 10 OS=Arabidopsis thaliana OX=3702 GN=ABCC10 PE=2 SV=2//0
Acc01368.1	Acc01368	protein_coding	10.6107	66.6139	74.9986	58.6169	2345	14750	18093	17863	2.37758	3.01199	2.50175	gnl|BL_ORD_ID|3843 sp|Q9LYS2|AB10C_ARATH ABC transporter C family member 10 OS=Arabidopsis thaliana OX=3702 GN=ABCC10 PE=2 SV=2//0
Acc01377.1	Acc01377	protein_coding	0.084081	2.77726	4.0236	12.5739	5	165	260	1023	4.7379	5.72899	7.21892	gnl|BL_ORD_ID|518308 sp|Q6DST1|Y1465_ARATH Late embryogenesis abundant protein At1g64065 OS=Arabidopsis thaliana OX=3702 GN=At1g64065 PE=2 SV=1//9.15738e-13
Acc01379.1	Acc01379	protein_coding	0	0.4552	1.17148	4.1852	0	25	70	315	7.52059	9.1643	11.1019	gnl|BL_ORD_ID|518308 sp|Q6DST1|Y1465_ARATH Late embryogenesis abundant protein At1g64065 OS=Arabidopsis thaliana OX=3702 GN=At1g64065 PE=2 SV=1//8.70537e-17
Acc01498.1	Acc01498	protein_coding	6.24819	1.55947	1.45156	1.49594	718	180	182	237	-2.27053	-1.91505	-2.02594	gnl|BL_ORD_ID|30749 sp|Q8GYD7|AT18C_ARATH Autophagy-related protein 18c OS=Arabidopsis thaliana OX=3702 GN=ATG18C PE=2 SV=1//0
Acc01541.1	Acc01541	protein_coding	40.099	12.6555	8.05586	9.93201	2485	786	545	849	-1.93588	-2.12439	-1.97673	gnl|BL_ORD_ID|138042 sp|Q8H1T3|FRI2_TOBAC Ferritin-2, chloroplastic OS=Nicotiana tabacum OX=4097 GN=FER2 PE=2 SV=1//6.21379e-102
Acc01593.1	Acc01593	protein_coding	0.321873	8.0802	10.3378	5.67367	28	699	974	675	4.36084	5.17832	4.15871	gnl|BL_ORD_ID|99830 sp|Q8S9H7|DIV_ANTMA Transcription factor DIVARICATA OS=Antirrhinum majus OX=4151 GN=DIVARICATA PE=2 SV=1//1.15565e-76
Acc01597.1	Acc01597	protein_coding	21.8616	153.131	92.1161	130.371	1201	8428	5524	9875	2.53542	2.26564	2.61193	gnl|BL_ORD_ID|510082 sp|Q9M047|WLI2B_ARATH LIM domain-containing protein WLIM2b OS=Arabidopsis thaliana OX=3702 GN=WLIM2B PE=1 SV=1//1.81636e-111
Acc01615.1	Acc01615	protein_coding	1.44359	11.0449	7.50388	13.5906	178	1361	1008	2304	2.65853	2.56497	3.26591	gnl|BL_ORD_ID|491385 sp|Q9C768|U76B1_ARATH UDP-glycosyltransferase 76B1 OS=Arabidopsis thaliana OX=3702 GN=UGT76B1 PE=2 SV=1//1.12971e-134
Acc01628.1	Acc01628	protein_coding	22.7753	5.16078	4.79502	2.3175	5619	1276	1292	789	-2.41398	-2.05632	-3.25949	gnl|BL_ORD_ID|326387 sp|Q9ZW06|PUM2_ARATH Pumilio homolog 2 OS=Arabidopsis thaliana OX=3702 GN=APUM2 PE=1 SV=1//0
Acc01645.1	Acc01645	protein_coding	7.81613	65.3457	54.1065	60.5791	1152	9648	8703	12309	2.79055	2.98152	2.98988	-//-
Acc01698.1	Acc01698	protein_coding	27.0566	7.00648	1.46798	1.37347	1387	373	82	103	-2.16973	-4.0139	-4.17686	gnl|BL_ORD_ID|163323 sp|Q03662|GSTX1_TOBAC Probable glutathione S-transferase OS=Nicotiana tabacum OX=4097 PE=2 SV=1//1.51295e-85
Acc01710.1	Acc01710	protein_coding	4.82908	0.432742	0.270765	0.184535	435	40	27	23	-3.71381	-3.93961	-4.6602	-//-
Acc01711.1	Acc01711	protein_coding	5.52243	0.386553	0.243223	0.15678	903	64	44	36	-4.0911	-4.29107	-5.0706	-//-
Acc01718.1	Acc01718	protein_coding	4.59872	95.3297	143.683	101.689	300	6219	10212	9130	4.09772	5.15285	4.49958	gnl|BL_ORD_ID|168039 sp|Q9SR77|HBPL1_ARATH Heme-binding-like protein At3g10130, chloroplastic OS=Arabidopsis thaliana OX=3702 GN=At3g10130 PE=1 SV=1//7.07917e-21
Acc01785.1	Acc01785	protein_coding	12.4598	0.735387	0.070339	1.1236	1280	76	8	160	-4.34695	-7.23592	-3.42633	gnl|BL_ORD_ID|53212 sp|Q93Z81|CAX3_ARATH Vacuolar cation/proton exchanger 3 OS=Arabidopsis thaliana OX=3702 GN=CAX3 PE=1 SV=1//0
Acc01812.1	Acc01812	protein_coding	3.78462	0.889684	0.010826	0.114345	156	37	1	7	-2.34708	-7.05595	-4.87729	gnl|BL_ORD_ID|43222 sp|Q9M041|BH140_ARATH Transcription factor bHLH140 OS=Arabidopsis thaliana OX=3702 GN=BHLH140 PE=3 SV=1//4.86117e-26
Acc01866.1	Acc01866	protein_coding	0.038768	0.450099	3.11639	0.542003	6	62	466	103	3.07006	6.31348	3.65063	gnl|BL_ORD_ID|510138 sp|Q9SCU5|WNK5_ARATH Probable serine/threonine-protein kinase WNK5 OS=Arabidopsis thaliana OX=3702 GN=WNK5 PE=1 SV=2//6.62404e-174
Acc01878.1	Acc01878	protein_coding	4.85641	0.400657	0.401801	0.039783	266	22	24	4	-3.86293	-3.3994	-6.43256	-//-
Acc01998.1	Acc01998	protein_coding	6.20349	1.55687	0.764601	1.4568	362	91	49	118	-2.26575	-2.81777	-2.04338	gnl|BL_ORD_ID|289163 sp|Q9ZVQ6|P2B10_ARATH F-box protein PP2-B10 OS=Arabidopsis thaliana OX=3702 GN=PP2B10 PE=1 SV=1//3.80224e-66
Acc02040.1	Acc02040	protein_coding	1.06611	17.3016	15.6206	24.5945	97	1566	1540	3063	3.73598	4.0513	4.55179	-//-
Acc02094.1	Acc02094	protein_coding	0.968843	17.4756	16.9835	26.1595	55	1010	1068	2102	3.92059	4.34044	4.82599	-//-
Acc02114.1	Acc02114	protein_coding	0.392111	24.711	5.97669	15.6553	29	1418	385	1216	5.33077	3.78913	4.95732	gnl|BL_ORD_ID|12353 sp|Q8VYJ2|AHL1_ARATH AT-hook motif nuclear-localized protein 1 OS=Arabidopsis thaliana OX=3702 GN=AHL1 PE=1 SV=1//1.66407e-58
Acc02117.1	Acc02117	protein_coding	0.106839	0.855122	0.79259	2.43655	15	121	122	471	2.72735	3.07734	4.53541	gnl|BL_ORD_ID|48698 sp|P37122|C76A2_SOLME Cytochrome P450 76A2 OS=Solanum melongena OX=4111 GN=CYP76A2 PE=2 SV=1//1.51335e-73
Acc02169.1	Acc02169	protein_coding	13.6289	3.87629	3.09205	1.21484	531	152	132	66	-2.07907	-1.9429	-3.43284	-//-
Acc02231.1	Acc02231	protein_coding	0.228544	2.66821	1.94549	2.53331	10	117	93	153	3.25848	3.26509	3.49401	-//-
Acc02245.1	Acc02245	protein_coding	6.842	46.2578	27.5794	31.2032	575	3891	2528	3612	2.48286	2.2004	2.22345	gnl|BL_ORD_ID|288665 sp|Q8LBZ4|OTU_ARATH OTU domain-containing protein At3g57810 OS=Arabidopsis thaliana OX=3702 GN=At3g57810 PE=2 SV=1//2.62006e-55
Acc02280.1	Acc02280	protein_coding	0.883056	10.8777	12.7312	27.3286	82	1002	1277	3463	3.33391	4.02317	4.97093	-//-
Acc02293.1	Acc02293	protein_coding	1.37137	9.67915	6.25398	8.61239	124	874	615	1070	2.54079	2.37333	2.68065	gnl|BL_ORD_ID|425438 sp|Q8BGF9|S2544_MOUSE Solute carrier family 25 member 44 OS=Mus musculus OX=10090 GN=Slc25a44 PE=1 SV=1//1.34278e-46
Acc02299.1	Acc02299	protein_coding	0.602337	5.10699	2.43232	5.10028	52	441	229	606	2.80609	2.20028	3.11261	gnl|BL_ORD_ID|544883 sp|O94336|YHM3_SCHPO Uncharacterized FCP1 homology domain-containing protein C1271.03c OS=Schizosaccharomyces pombe (strain 972 / ATCC 24843) OX=284812 GN=SPBC1271.03c PE=4 SV=1//3.70342e-08
Acc02341.1	Acc02341	protein_coding	16.7641	98.9759	93.1384	87.2457	1491	8817	9040	10696	2.2885	2.66422	2.41513	gnl|BL_ORD_ID|532790 sp|P0C8Q9|Y5902_ARATH Uncharacterized protein At5g19025 OS=Arabidopsis thaliana OX=3702 GN=At5g19025 PE=2 SV=3//2.71772e-18
Acc02416.1	Acc02416	protein_coding	89.2092	22.004	18.8105	18.0337	6441	1633	1538	1922	-2.25508	-2.00186	-2.1721	gnl|BL_ORD_ID|530946 sp|O49453|Y4844_ARATH Uncharacterized protein At4g28440 OS=Arabidopsis thaliana OX=3702 GN=At4g28440 PE=1 SV=1//1.22292e-44
Acc02417.1	Acc02417	protein_coding	68.4743	19.3275	16.1541	11.5182	10928	3091	2815	2535	-2.09725	-1.89249	-2.53541	gnl|BL_ORD_ID|130349 sp|Q07511|FDH_SOLTU Formate dehydrogenase, mitochondrial OS=Solanum tuberosum OX=4113 GN=FDH1 PE=1 SV=2//0
Acc02422.1	Acc02422	protein_coding	0.340003	2.99226	12.3019	5.34906	23	203	907	498	2.86025	5.35788	4.00268	-//-
Acc02438.1	Acc02438	protein_coding	9.06733	86.1878	156.036	145.14	845	8044	15866	18642	2.9753	4.29492	4.03578	gnl|BL_ORD_ID|275174 sp|Q9LPV5|NRT25_ARATH High affinity nitrate transporter 2.5 OS=Arabidopsis thaliana OX=3702 GN=NRT2.5 PE=1 SV=1//1.5552e-161
Acc02464.1	Acc02464	protein_coding	0	5.72335	0.244346	1.15261	0	298	14	83	11.0887	6.85239	9.17955	gnl|BL_ORD_ID|40794 sp|Q0WUQ1|BAG1_ARATH BAG family molecular chaperone regulator 1 OS=Arabidopsis thaliana OX=3702 GN=BAG1 PE=1 SV=1//8.1413e-17
Acc02500.1	Acc02500	protein_coding	18.522	3.80707	4.1167	0.947914	945	195	230	67	-2.55142	-1.97383	-4.24267	gnl|BL_ORD_ID|354372 sp|P82190|RK27_SPIOL 50S ribosomal protein L27, chloroplastic OS=Spinacia oleracea OX=3562 GN=RPL27 PE=1 SV=2//1.41097e-75
Acc02594.1	Acc02594	protein_coding	2.78873	19.57	37.5817	31.1016	172	1207	2525	2639	2.53474	3.93908	3.51119	gnl|BL_ORD_ID|446528 sp|Q94A65|STR14_ARATH Rhodanese-like domain-containing protein 14, chloroplastic OS=Arabidopsis thaliana OX=3702 GN=At4g27700 PE=2 SV=1//2.92844e-86
Acc02605.1	Acc02605	protein_coding	0.072627	7.67884	4.06908	2.94249	6	600	346	317	6.34182	5.88406	5.27111	gnl|BL_ORD_ID|223321 sp|P93604|LRK10_WHEAT Rust resistance kinase Lr10 OS=Triticum aestivum OX=4565 GN=LRK10 PE=2 SV=1//6.19969e-124
Acc02606.1	Acc02606	protein_coding	0.15362	8.49867	4.17774	4.51535	13	682	366	499	5.42556	4.86591	4.82358	gnl|BL_ORD_ID|223321 sp|P93604|LRK10_WHEAT Rust resistance kinase Lr10 OS=Triticum aestivum OX=4565 GN=LRK10 PE=2 SV=1//1.92083e-36
Acc02607.1	Acc02607	protein_coding	1.10465	17.6438	9.53438	20.3349	96	1536	904	2436	3.72301	3.29778	4.23631	gnl|BL_ORD_ID|69869 sp|O82117|CO3_ORYSJ Zinc finger protein CO3 OS=Oryza sativa subsp. japonica OX=39947 GN=CO3 PE=2 SV=1//5.38477e-09
Acc02655.1	Acc02655	protein_coding	0.294148	11.4708	13.2181	38.0395	17	661	830	3015	4.99636	5.6632	7.03402	gnl|BL_ORD_ID|518308 sp|Q6DST1|Y1465_ARATH Late embryogenesis abundant protein At1g64065 OS=Arabidopsis thaliana OX=3702 GN=At1g64065 PE=2 SV=1//6.6979e-11
Acc02678.1	Acc02678	protein_coding	2.77256	0.740623	0.274522	0.280913	198	53	22	28	-2.17396	-3.09858	-3.24292	gnl|BL_ORD_ID|472451 sp|Q6RVV4|TIC32_PEA Short-chain dehydrogenase TIC 32, chloroplastic OS=Pisum sativum OX=3888 GN=TIC32 PE=1 SV=1//6.26757e-163
Acc02743.1	Acc02743	protein_coding	3.92768	28.2048	0.368389	0.143617	147	1056	16	8	2.56838	-3.12566	-4.6026	gnl|BL_ORD_ID|285549 sp|Q96543|OLE16_BROSE Oleosin 16 kDa OS=Bromus secalinus OX=4502 GN=OLE16 PE=2 SV=1//1.08467e-28
Acc02759.1	Acc02759	protein_coding	1.87271	23.5533	17.7051	60.1151	129	1615	1323	5673	3.36953	3.42136	5.03001	gnl|BL_ORD_ID|521362 sp|Q3E6Y3|Y1869_ARATH Uncharacterized protein At1g28695 OS=Arabidopsis thaliana OX=3702 GN=At1g28695 PE=2 SV=1//6.3954e-94
Acc02767.1	Acc02767	protein_coding	1.05649	15.3157	11.8023	23.3752	71	1020	856	2142	3.56709	3.65361	4.48542	-//-
Acc02770.1	Acc02770	protein_coding	2.69265	16.8488	16.4565	17.2845	314	1964	2090	2773	2.36912	2.79845	2.71469	gnl|BL_ORD_ID|387819 sp|Q96EX2|RNFT2_HUMAN RING finger and transmembrane domain-containing protein 2 OS=Homo sapiens OX=9606 GN=RNFT2 PE=2 SV=2//1.49608e-32
Acc02781.1	Acc02781	protein_coding	0.27304	8.65834	2.17205	1.71935	14	428	117	117	4.64755	3.11569	2.62633	gnl|BL_ORD_ID|28206 sp|Q9FPR6|ARR17_ARATH Two-component response regulator ARR17 OS=Arabidopsis thaliana OX=3702 GN=ARR17 PE=2 SV=1//4.0497e-64
Acc02785.1	Acc02785	protein_coding	4.84873	64.785	38.3546	43.1615	519	6939	4476	6362	3.46522	3.17237	3.1879	gnl|BL_ORD_ID|32008 sp|Q9SG96|ATL72_ARATH RING-H2 finger protein ATL72 OS=Arabidopsis thaliana OX=3702 GN=ATL72 PE=2 SV=1//9.16995e-42
Acc02821.1	Acc02821	protein_coding	16.3405	2.15111	1.35737	1.20895	626	83	57	64	-3.18828	-3.39005	-3.71454	gnl|BL_ORD_ID|211216 sp|Q9SRL8|LBD21_ARATH LOB domain-containing protein 21 OS=Arabidopsis thaliana OX=3702 GN=LBD21 PE=2 SV=1//1.26952e-56
Acc02862.1	Acc02862	protein_coding	0.24665	1.51869	2.18163	1.38215	28	173	270	216	2.34718	3.32783	2.5155	gnl|BL_ORD_ID|494540 sp|U3U992|UGT8_CATRO 7-deoxyloganetic acid glucosyltransferase OS=Catharanthus roseus OX=4058 GN=UGT709C2 PE=1 SV=1//0
Acc02883.1	Acc02883	protein_coding	0.273061	7.95473	3.29544	6.08957	28	814	368	857	4.58054	3.7744	4.50305	gnl|BL_ORD_ID|110239 sp|P52409|E13B_WHEAT Glucan endo-1,3-beta-glucosidase OS=Triticum aestivum OX=4565 GN=GLC1 PE=2 SV=1//1.04973e-153
Acc02956.1	Acc02956	protein_coding	0.14112	9.65636	8.47034	15.7175	8	549	525	1229	5.80535	6.07793	6.81683	-//-
Acc02962.1	Acc02962	protein_coding	0.015308	11.2192	2.11157	6.71865	2	1464	301	1207	9.16105	7.20914	8.73495	gnl|BL_ORD_ID|285282 sp|Q9SH89|OFT19_ARATH O-fucosyltransferase 19 OS=Arabidopsis thaliana OX=3702 GN=OFUT19 PE=2 SV=1//0
Acc03094.1	Acc03094	protein_coding	13.0117	2.00754	1.44604	0.601019	615	96	75	40	-2.95311	-2.96929	-4.36511	gnl|BL_ORD_ID|382719 sp|Q2HIM9|RLF31_ARATH Protein RALF-like 31 OS=Arabidopsis thaliana OX=3702 GN=RALFL31 PE=3 SV=1//2.06869e-23
Acc03120.1	Acc03120	protein_coding	0.04311	0.545322	1.53421	2.31784	5	51	156	297	3.04668	4.99248	5.43514	gnl|BL_ORD_ID|491379 sp|O22822|U74F2_ARATH UDP-glycosyltransferase 74F2 OS=Arabidopsis thaliana OX=3702 GN=UGT74F2 PE=1 SV=1//4.14854e-177
Acc03153.1	Acc03153	protein_coding	11.2077	3.56734	2.39969	2.79731	1036	331	242	357	-1.9211	-2.03311	-1.9641	gnl|BL_ORD_ID|554801 sp|Q9SAC0|ZCIS_ARATH 15-cis-zeta-carotene isomerase, chloroplastic OS=Arabidopsis thaliana OX=3702 GN=Z-ISO PE=1 SV=1//3.73375e-168
Acc03188.1	Acc03188	protein_coding	2.28036	21.2797	10.7798	14.2539	206	1926	1063	1775	2.94878	2.43098	2.67897	gnl|BL_ORD_ID|530787 sp|Q54P70|Y4757_DICDI OTU domain-containing protein DDB_G0284757 OS=Dictyostelium discoideum OX=44689 GN=DDB_G0284757 PE=4 SV=2//7.80981e-18
Acc03246.1	Acc03246	protein_coding	13.7175	2.63968	1.63302	0.99555	1054	204	137	106	-2.64384	-2.87823	-3.73944	gnl|BL_ORD_ID|317855 sp|P19954|PRSP1_SPIOL Ribosome-binding factor PSRP1, chloroplastic OS=Spinacia oleracea OX=3562 GN=PSRP1 PE=1 SV=2//4.86114e-97
Acc03257.1	Acc03257	protein_coding	42.5896	13.1626	7.9219	8.85519	2861	886	581	821	-1.96639	-2.23539	-2.22837	gnl|BL_ORD_ID|180457 sp|P30222|HS22C_PETHY Small heat shock protein, chloroplastic OS=Petunia hybrida OX=4102 GN=HSP22 PE=2 SV=1//1.01423e-92
Acc03370.1	Acc03370	protein_coding	4.75216	32.6698	21.9312	22.4803	633	4354	3184	4123	2.50643	2.39461	2.27572	gnl|BL_ORD_ID|28049 sp|Q6K908|ARP3_ORYSJ Actin-related protein 3 OS=Oryza sativa subsp. japonica OX=39947 GN=ARP3 PE=2 SV=1//0
Acc03407.1	Acc03407	protein_coding	18.7524	203.146	167.846	319.316	1191	12919	11630	27947	3.16371	3.35175	4.12482	gnl|BL_ORD_ID|518308 sp|Q6DST1|Y1465_ARATH Late embryogenesis abundant protein At1g64065 OS=Arabidopsis thaliana OX=3702 GN=At1g64065 PE=2 SV=1//4.86912e-10
Acc03459.1	Acc03459	protein_coding	32.2403	350.476	351.787	176.727	3675	40024	43770	27776	3.16959	3.63836	2.49048	gnl|BL_ORD_ID|2003 sp|Q9SMT7|4CLLA_ARATH Oxalate--CoA ligase OS=Arabidopsis thaliana OX=3702 GN=AAE3 PE=1 SV=1//0
Acc03522.1	Acc03522	protein_coding	0.403013	15.2894	24.8662	52.955	29	1096	1942	5223	4.9592	6.12338	7.05992	gnl|BL_ORD_ID|83122 sp|Q0ZPV7|CXE1_ACTER Carboxylesterase 1 OS=Actinidia eriantha OX=165200 GN=CXE1 PE=1 SV=1//7.40153e-128
Acc03525.1	Acc03525	protein_coding	4.08373	35.2353	18.9518	24.2419	354	3058	1792	2895	2.83495	2.40361	2.60387	gnl|BL_ORD_ID|428786 sp|Q9FLH8|SCRK7_ARATH Probable fructokinase-7 OS=Arabidopsis thaliana OX=3702 GN=At5g51830 PE=1 SV=1//9.44882e-179
Acc03581.1	Acc03581	protein_coding	0.333001	5.48843	1.35505	7.14881	36	593	161	1087	3.76235	2.22126	4.48463	gnl|BL_ORD_ID|44401 sp|Q8GW43|BIOF_ARATH 8-amino-7-oxononanoate synthase OS=Arabidopsis thaliana OX=3702 GN=BIOF PE=1 SV=2//0
Acc03610.1	Acc03610	protein_coding	15.0108	3.85034	2.34854	1.49354	1175	302	201	162	-2.23494	-2.48239	-3.28496	gnl|BL_ORD_ID|287401 sp|A0A0D3MU35|ORGRE_CUCME Protein ORANGE-GREEN, chloroplastic OS=Cucumis melo OX=3656 GN=OR PE=2 SV=1//9.04179e-158
Acc03629.1	Acc03629	protein_coding	3.93408	36.677	31.5227	38.2738	137	1278	1197	1835	2.94519	3.19026	3.31502	-//-
Acc03712.1	Acc03712	protein_coding	0.979341	21.4602	9.8576	15.3868	52	1140	571	1125	4.176	3.51796	4.00499	gnl|BL_ORD_ID|546596 sp|P59234|YIPL_SOLTU Protein yippee-like OS=Solanum tuberosum OX=4113 PE=2 SV=1//8.99067e-61
Acc03873.1	Acc03873	protein_coding	0.834082	19.6985	26.0398	25.3108	66	1551	2233	2742	4.27683	5.14195	4.94686	gnl|BL_ORD_ID|510136 sp|Q6EU49|WNK4_ORYSJ Probable serine/threonine-protein kinase WNK4 OS=Oryza sativa subsp. japonica OX=39947 GN=WNK4 PE=2 SV=1//2.91104e-75
Acc04028.1	Acc04028	protein_coding	0.814545	4.44841	7.2572	10.6935	89	486	864	1608	2.17224	3.34157	3.74621	gnl|BL_ORD_ID|73282 sp|Q96502|COL2_ARATH Zinc finger protein CONSTANS-LIKE 2 OS=Arabidopsis thaliana OX=3702 GN=COL2 PE=1 SV=1//2.0305e-106
Acc04106.1	Acc04106	protein_coding	10.6379	2.74057	1.98713	1.47552	845	219	173	162	-2.22273	-2.2231	-2.80937	gnl|BL_ORD_ID|142743 sp|Q9GKX6|GALM_PIG Aldose 1-epimerase OS=Sus scrofa OX=9823 GN=GALM PE=2 SV=1//1.22949e-91
Acc04213.1	Acc04213	protein_coding	0.244672	3.45591	4.0041	4.16077	17	240	302	397	3.53527	4.20501	4.10953	gnl|BL_ORD_ID|39690 sp|O24542|AX22D_VIGRR Auxin-induced protein 22D OS=Vigna radiata var. radiata OX=3916 GN=AUX22D PE=2 SV=1//4.18666e-85
Acc04248.1	Acc04248	protein_coding	0.555187	3.34683	2.24865	3.85223	70	419	307	664	2.30425	2.19504	2.81637	gnl|BL_ORD_ID|446908 sp|Q9ZQ31|STY13_ARATH Serine/threonine-protein kinase STY13 OS=Arabidopsis thaliana OX=3702 GN=STY13 PE=1 SV=2//6.25526e-68
Acc04291.1	Acc04291	protein_coding	0	0.251651	1.27522	5.55069	0	28	154	845	7.68324	10.3004	12.5251	gnl|BL_ORD_ID|446442 sp|Q94AZ2|STP13_ARATH Sugar transport protein 13 OS=Arabidopsis thaliana OX=3702 GN=STP13 PE=1 SV=2//0
Acc04383.1	Acc04383	protein_coding	11.3521	1.17284	0.88808	0.167413	737	77	63	15	-3.53181	-3.48141	-6.03262	gnl|BL_ORD_ID|55160 sp|Q9LSE4|CCB1_ARATH Protein COFACTOR ASSEMBLY OF COMPLEX C SUBUNIT B CCB1, chloroplastic OS=Arabidopsis thaliana OX=3702 GN=CCB1 PE=1 SV=1//6.71684e-102
Acc04386.1	Acc04386	protein_coding	0	12.8018	11.8322	0.982032	0	366	369	39	11.3851	11.5605	8.09272	gnl|BL_ORD_ID|218623 sp|Q96500|LIRP1_ARATH Light-regulated protein 1, chloroplastic OS=Arabidopsis thaliana OX=3702 GN=LIR1 PE=1 SV=1//6.83418e-26
Acc04390.1	Acc04390	protein_coding	0.627576	6.75012	2.81983	4.47101	76	810	369	738	3.13653	2.34189	2.8503	gnl|BL_ORD_ID|159036 sp|A7HZ35|GPMA_PARL1 2,3-bisphosphoglycerate-dependent phosphoglycerate mutase OS=Parvibaculum lavamentivorans (strain DS-1 / DSM 13023 / NCIMB 13966) OX=402881 GN=gpmA PE=3 SV=1//9.28194e-07
Acc04509.1	Acc04509	protein_coding	7.65444	0.863211	0.655848	1.58019	431	49	41	123	-3.40861	-3.32584	-2.23521	gnl|BL_ORD_ID|148036 sp|Q7JUR6|GDAP2_DROME Protein GDAP2 homolog OS=Drosophila melanogaster OX=7227 GN=CG18812 PE=2 SV=1//1.05348e-08
Acc04538.1	Acc04538	protein_coding	0.706204	4.48483	5.89464	7.37602	54	343	491	775	2.38932	3.24592	3.41308	-//-
Acc04573.1	Acc04573	protein_coding	0.043479	2.16451	1.83582	1.00179	5	200	185	128	5.01523	5.23828	4.22174	gnl|BL_ORD_ID|48793 sp|O65782|C83B1_ARATH Cytochrome P450 83B1 OS=Arabidopsis thaliana OX=3702 GN=CYP83B1 PE=1 SV=1//1.72929e-150
Acc04591.1	Acc04591	protein_coding	12.1283	2.96555	2.69335	0.938483	648	159	157	70	-2.30139	-1.98011	-3.63536	gnl|BL_ORD_ID|95274 sp|P23706|DEFA_ANTMA Floral homeotic protein DEFICIENS OS=Antirrhinum majus OX=4151 GN=DEFA PE=1 SV=1//2.78847e-120
Acc04620.1	Acc04620	protein_coding	0.759581	6.16058	3.9629	4.5293	150	1217	853	1231	2.74395	2.57084	2.60843	gnl|BL_ORD_ID|39444 sp|Q9FWS1|AUL1_ARATH Auxilin-like protein 1 OS=Arabidopsis thaliana OX=3702 GN=AUL1 PE=2 SV=2//3.43668e-63
Acc04673.1	Acc04673	protein_coding	0	2.54873	1.02432	5.63013	0	260	114	790	10.892	9.86694	12.428	gnl|BL_ORD_ID|199579 sp|O48716|JGB_ARATH Protein JINGUBANG OS=Arabidopsis thaliana OX=3702 GN=JGB PE=1 SV=1//0
Acc04697.1	Acc04697	protein_coding	2.94458	32.0298	12.9238	21.2882	263	2865	1260	2621	3.16943	2.32401	2.88897	-//-
Acc04704.1	Acc04704	protein_coding	6.63282	0.180533	0.466102	0.065515	440	12	34	6	-5.45582	-3.62486	-6.59018	gnl|BL_ORD_ID|83128 sp|Q9SX78|CXE2_ARATH Probable carboxylesterase 2 OS=Arabidopsis thaliana OX=3702 GN=CXE2 PE=2 SV=1//1.20891e-137
Acc04715.1	Acc04715	protein_coding	7.33751	1.25189	0.299771	0.483934	180	31	8	17	-2.80762	-4.40672	-3.82063	gnl|BL_ORD_ID|68547 sp|Q8RZB5|CML10_ORYSJ Probable calcium-binding protein CML10 OS=Oryza sativa subsp. japonica OX=39947 GN=CML10 PE=2 SV=1//3.94325e-13
Acc04716.1	Acc04716	protein_coding	6.63465	0.063753	0.343484	0.091874	208	3	12	4	-6.3273	-4.03746	-6.07787	gnl|BL_ORD_ID|68547 sp|Q8RZB5|CML10_ORYSJ Probable calcium-binding protein CML10 OS=Oryza sativa subsp. japonica OX=39947 GN=CML10 PE=2 SV=1//1.9744e-10
Acc04723.1	Acc04723	protein_coding	5.04499	36.1134	45.1175	79.2031	550	3941	5363	11893	2.56539	3.34952	4.00677	-//-
Acc04743.1	Acc04743	protein_coding	0.201375	3.92958	0.935452	1.05132	21	410	107	151	4.00448	2.40633	2.41264	gnl|BL_ORD_ID|444049 sp|Q1E2D2|SSH4_COCIM Protein SSH4 OS=Coccidioides immitis (strain RS) OX=246410 GN=SSH4 PE=3 SV=1//1.39284e-07
Acc04837.1	Acc04837	protein_coding	10.5001	90.8489	45.2408	61.8588	932	8077	4382	7568	2.83985	2.29731	2.59387	gnl|BL_ORD_ID|302441 sp|Q9FGF0|PGML1_ARATH Phosphoglycerate mutase-like protein 1 OS=Arabidopsis thaliana OX=3702 GN=At5g64460 PE=2 SV=1//3.24884e-146
Acc04887.1	Acc04887	protein_coding	2.86996	0.548508	0.667645	0.625313	185	36	47	56	-2.63228	-1.90976	-2.14867	gnl|BL_ORD_ID|76381 sp|Q39061|CP33_ARATH RNA-binding protein CP33, chloroplastic OS=Arabidopsis thaliana OX=3702 GN=CP33 PE=2 SV=1//6.01548e-22
Acc04893.1	Acc04893	protein_coding	0.77277	6.6248	5.34159	6.32806	85	722	634	949	2.8094	2.96134	3.05178	gnl|BL_ORD_ID|285317 sp|B7ZWR7|OFUT7_ARATH O-fucosyltransferase 7 OS=Arabidopsis thaliana OX=3702 GN=OFUT7 PE=2 SV=1//0
Acc04926.1	Acc04926	protein_coding	8.47492	2.13885	0.722926	0.517703	824	209	77	70	-2.25381	-3.35337	-3.98196	gnl|BL_ORD_ID|338509 sp|Q8H1E4|RAP24_ARATH Ethylene-responsive transcription factor RAP2-4 OS=Arabidopsis thaliana OX=3702 GN=RAP2-4 PE=1 SV=1//1.17747e-59
Acc04937.1	Acc04937	protein_coding	16.3954	192.471	154.714	179.665	1973	23195	20314	29798	3.27986	3.42821	3.48918	gnl|BL_ORD_ID|121222 sp|P35614|ERF1Z_ARATH Eukaryotic peptide chain release factor subunit 1-3 OS=Arabidopsis thaliana OX=3702 GN=ERF1-3 PE=1 SV=1//0
Acc05027.1	Acc05027	protein_coding	0.85786	15.6025	13.4847	6.90765	59	1054	981	636	3.88102	4.11681	3.00045	gnl|BL_ORD_ID|312427 sp|O49292|PPD4_ARATH PsbP domain-containing protein 4, chloroplastic OS=Arabidopsis thaliana OX=3702 GN=PPD4 PE=1 SV=2//1.28487e-124
Acc05104.1	Acc05104	protein_coding	0.040932	3.22875	0.960819	0.328425	8	633	205	89	6.0107	4.72176	3.03145	gnl|BL_ORD_ID|269651 sp|P36859|NIA_PETHY Nitrate reductase [NADH] OS=Petunia hybrida OX=4102 GN=NIA PE=2 SV=1//0
Acc05159.1	Acc05159	protein_coding	8.15127	1.84603	0.497286	0.515398	1634	371	109	143	-2.4139	-3.84022	-3.94048	gnl|BL_ORD_ID|330535 sp|O22938|PXC3_ARATH Leucine-rich repeat receptor-like tyrosine-protein kinase PXC3 OS=Arabidopsis thaliana OX=3702 GN=PXC3 PE=2 SV=1//1.51436e-124
Acc05265.1	Acc05265	protein_coding	0.456762	5.50185	3.89675	4.33024	42	503	388	544	3.30319	3.26795	3.26436	gnl|BL_ORD_ID|186851 sp|O81796|IDH3_ARATH Isocitrate dehydrogenase [NAD] regulatory subunit 3, mitochondrial OS=Arabidopsis thaliana OX=3702 GN=IDH3 PE=1 SV=1//0
Acc05295.1	Acc05295	protein_coding	22.4401	5.91593	2.94083	3.18663	1351	357	194	265	-2.19502	-2.73484	-2.7768	gnl|BL_ORD_ID|32019 sp|Q8LC69|ATL8_ARATH RING-H2 finger protein ATL8 OS=Arabidopsis thaliana OX=3702 GN=ATL8 PE=2 SV=2//4.15628e-54
Acc05319.1	Acc05319	protein_coding	0.056614	16.4748	1.64949	4.45022	9	2617	286	973	7.89041	5.03451	6.31209	gnl|BL_ORD_ID|177844 sp|Q01559|HMDH_NICSY 3-hydroxy-3-methylglutaryl-coenzyme A reductase OS=Nicotiana sylvestris OX=4096 GN=HMGR PE=2 SV=1//0
Acc05367.1	Acc05367	protein_coding	0.269075	4.43122	1.3107	2.43295	16	263	85	199	3.75409	2.46427	3.20058	gnl|BL_ORD_ID|279000 sp|Q9ZU95|NUD17_ARATH Nudix hydrolase 17, mitochondrial OS=Arabidopsis thaliana OX=3702 GN=NUDT17 PE=2 SV=1//1.89977e-57
Acc05411.1	Acc05411	protein_coding	1.66726	29.7661	66.9983	33.9206	165	2941	7211	4612	3.87943	5.51285	4.37646	gnl|BL_ORD_ID|108005 sp|Q9FKQ1|DTX27_ARATH Protein DETOXIFICATION 27 OS=Arabidopsis thaliana OX=3702 GN=DTX27 PE=2 SV=1//0
Acc05417.1	Acc05417	protein_coding	11.0432	0.193535	0.303123	0.65315	1237	22	38	101	-6.0798	-4.95594	-4.04	gnl|BL_ORD_ID|31045 sp|Q940J1|ATB16_ARATH Homeobox-leucine zipper protein ATHB-16 OS=Arabidopsis thaliana OX=3702 GN=ATHB-16 PE=2 SV=2//2.73076e-62
Acc05430.1	Acc05430	protein_coding	2.36377	49.6806	108.981	60.9839	112	2343	5599	3958	4.11	5.70627	4.71437	gnl|BL_ORD_ID|108005 sp|Q9FKQ1|DTX27_ARATH Protein DETOXIFICATION 27 OS=Arabidopsis thaliana OX=3702 GN=DTX27 PE=2 SV=1//2.07643e-21
Acc05547.1	Acc05547	protein_coding	10.3764	3.16905	1.78036	1.20311	809	248	152	130	-1.98062	-2.34685	-3.06373	gnl|BL_ORD_ID|436065 sp|Q9LW20|SKL1_ARATH Probable inactive shikimate kinase like 1, chloroplastic OS=Arabidopsis thaliana OX=3702 GN=SKL1 PE=2 SV=1//4.79364e-75
Acc05558.1	Acc05558	protein_coding	6.92653	0.463551	1.05538	1.15327	686	46	115	158	-4.16987	-2.51103	-2.54471	gnl|BL_ORD_ID|8464 sp|Q9SGA0|ACR6_ARATH ACT domain-containing protein ACR6 OS=Arabidopsis thaliana OX=3702 GN=ACR6 PE=2 SV=1//0
Acc05570.1	Acc05570	protein_coding	162.105	52.8866	34.297	32.5365	6421	2099	1483	1778	-1.88844	-2.04991	-2.27996	gnl|BL_ORD_ID|40386 sp|P37707|B2_DAUCA B2 protein OS=Daucus carota OX=4039 PE=2 SV=1//2.86991e-55
Acc05638.1	Acc05638	protein_coding	0.090291	3.07028	1.18863	1.84104	9	297	125	245	4.75162	3.84121	4.32306	gnl|BL_ORD_ID|260456 sp|Q6NQK2|NAC8_ARATH SUPPRESSOR OF GAMMA RESPONSE 1 OS=Arabidopsis thaliana OX=3702 GN=SOG1 PE=1 SV=1//1.49572e-77
Acc05676.1	Acc05676	protein_coding	0.219113	7.47245	2.44344	3.11588	34	1159	413	665	4.81116	3.66183	3.85804	gnl|BL_ORD_ID|260850 sp|Q94AY1|NADB_ARATH L-aspartate oxidase, chloroplastic OS=Arabidopsis thaliana OX=3702 GN=AO PE=1 SV=1//0
Acc05691.1	Acc05691	protein_coding	42.0422	3.3407	4.8016	1.20752	3738	298	466	149	-3.92368	-2.93925	-5.07504	gnl|BL_ORD_ID|510614 sp|Q94JU2|WTR18_ARATH WAT1-related protein At3g28050 OS=Arabidopsis thaliana OX=3702 GN=At3g28050 PE=2 SV=1//7.96611e-132
Acc05744.1	Acc05744	protein_coding	1.31737	35.2979	9.40905	6.92093	216	5775	1678	1559	4.46458	3.02117	2.42343	-//-
Acc05749.2	Acc05749	protein_coding	1.58926	54.4036	44.1063	98.1547	147	5012	4427	12443	4.81501	4.97551	5.97484	gnl|BL_ORD_ID|39654 sp|F4J1Q9|AVT1I_ARATH Amino acid transporter AVT1I OS=Arabidopsis thaliana OX=3702 GN=AVT1I PE=3 SV=1//5.81792e-136
Acc05766.1	Acc05766	protein_coding	3.60558	0.518426	0.536322	0.45719	765	111	125	134	-3.05875	-2.54808	-2.93939	-//-
Acc05774.1	Acc05774	protein_coding	2.29779	11.2459	8.31617	11.0986	231	1383	1263	2194	2.30586	2.51451	2.81952	gnl|BL_ORD_ID|69308 sp|O65718|CNGC2_ARATH Cyclic nucleotide-gated ion channel 2 OS=Arabidopsis thaliana OX=3702 GN=CNGC2 PE=1 SV=1//0
Acc05780.1	Acc05780	protein_coding	1.51361	15.0389	8.644	10.5609	160	1587	994	1533	3.03385	2.69848	2.83188	gnl|BL_ORD_ID|253244 sp|Q9MAB9|MUB1_ARATH Membrane-anchored ubiquitin-fold protein 1 OS=Arabidopsis thaliana OX=3702 GN=MUB1 PE=1 SV=1//6.63728e-46
Acc05781.1	Acc05781	protein_coding	2.9419	52.1112	27.7435	33.1471	406	7201	4177	6304	3.87285	3.42679	3.52886	gnl|BL_ORD_ID|145231 sp|Q8GWT1|GAUTE_ARATH Probable galacturonosyltransferase 14 OS=Arabidopsis thaliana OX=3702 GN=GAUT14 PE=2 SV=1//6.15288e-20
Acc05818.1	Acc05818	protein_coding	0.17554	4.81243	1.66939	1.74834	14	380	144	190	4.47599	3.41497	3.32514	gnl|BL_ORD_ID|532555 sp|Q93XX5|Y5713_ARATH PI-PLC X domain-containing protein At5g67130 OS=Arabidopsis thaliana OX=3702 GN=At5g67130 PE=1 SV=1//3.73423e-143
Acc05832.1	Acc05832	protein_coding	1.36636	10.7755	18.752	14.4616	179	1409	2671	2602	2.70045	3.96267	3.4333	gnl|BL_ORD_ID|39666 sp|Q9LI61|AVT6A_ARATH Amino acid transporter AVT6A OS=Arabidopsis thaliana OX=3702 GN=AVT6A PE=2 SV=1//0
Acc05840.1	Acc05840	protein_coding	0.363517	28.1622	8.34479	7.39141	40	3085	996	1115	5.9897	4.69793	4.36974	gnl|BL_ORD_ID|92187 sp|Q96471|DCAM_IPONI S-adenosylmethionine decarboxylase proenzyme OS=Ipomoea nil OX=35883 GN=SAMDC PE=3 SV=1//0
Acc05844.1	Acc05844	protein_coding	0.151428	11.4466	3.28491	4.22416	4	289	91	142	5.85996	4.52865	4.68575	-//-
Acc05901.1	Acc05901	protein_coding	0	8.08865	13.1987	25.5975	0	332	688	1640	11.2445	12.459	13.4816	gnl|BL_ORD_ID|172664 sp|Q9LF57|HIP21_ARATH Heavy metal-associated isoprenylated plant protein 21 OS=Arabidopsis thaliana OX=3702 GN=HIPP21 PE=1 SV=1//2.37881e-61
Acc05989.1	Acc05989	protein_coding	9.05238	1.10001	0.673041	0.330281	1083	132	88	55	-3.3105	-3.55527	-4.72335	gnl|BL_ORD_ID|386728 sp|Q9SZV0|RNC1_ARATH Ribonuclease III domain-containing protein RNC1, chloroplastic OS=Arabidopsis thaliana OX=3702 GN=RNC1 PE=2 SV=1//0
Acc05992.1	Acc05992	protein_coding	0.417299	7.70639	11.5672	11.2361	35	641	1047	1285	3.91513	4.96196	4.76654	gnl|BL_ORD_ID|150074 sp|Q9FN15|GLD27_ARATH Protein CONSERVED IN THE GREEN LINEAGE AND DIATOMS 27, chloroplastic OS=Arabidopsis thaliana OX=3702 GN=CGLD27 PE=2 SV=1//5.99263e-142
Acc05994.1	Acc05994	protein_coding	0.034578	4.70831	0.3153	1.049	2	273	20	84	6.7387	3.30565	4.89235	-//-
Acc06057.1	Acc06057	protein_coding	0.494609	5.97071	6.0257	9.36275	55	663	729	1430	3.31342	3.78959	4.27028	gnl|BL_ORD_ID|48702 sp|Q8VWZ7|C76B6_CATRO Geraniol 8-hydroxylase OS=Catharanthus roseus OX=4058 GN=CYP76B6 PE=1 SV=1//0
Acc06060.1	Acc06060	protein_coding	0.065781	0.779468	3.45336	16.089	5	48	230	1349	2.95945	5.5522	7.61795	gnl|BL_ORD_ID|426054 sp|Q6RYA0|SABP2_TOBAC Salicylic acid-binding protein 2 OS=Nicotiana tabacum OX=4097 GN=SABP2 PE=1 SV=1//4.37727e-119
Acc06115.1	Acc06115	protein_coding	2.22772	15.9746	11.4897	16.1474	449	3224	2526	4484	2.56834	2.55601	2.8922	gnl|BL_ORD_ID|326306 sp|O23225|PUB5_ARATH U-box domain-containing protein 5 OS=Arabidopsis thaliana OX=3702 GN=PUB5 PE=3 SV=3//7.83176e-122
Acc06145.1	Acc06145	protein_coding	3.09813	117.667	71.6525	148.382	362	13773	9138	23904	4.97386	4.72161	5.6172	gnl|BL_ORD_ID|467438 sp|Q8LG88|TDT_ARATH Tonoplast dicarboxylate transporter OS=Arabidopsis thaliana OX=3702 GN=TDT PE=2 SV=2//0
Acc06149.1	Acc06149	protein_coding	0.03993	7.90833	0.31679	0.335442	3	397	18	24	6.71972	2.59883	2.53071	-//-
Acc06162.1	Acc06162	protein_coding	3.42813	0.545262	0.785239	0.702628	767	123	192	217	-2.91459	-1.93316	-2.24829	gnl|BL_ORD_ID|69109 sp|Q9FYG2|CMTA4_ARATH Calmodulin-binding transcription activator 4 OS=Arabidopsis thaliana OX=3702 GN=CAMTA4 PE=1 SV=1//4.21708e-53
Acc06172.1	Acc06172	protein_coding	5.13204	1.20415	1.15584	0.845574	483	114	119	110	-2.35701	-1.95568	-2.56046	gnl|BL_ORD_ID|129189 sp|Q9FYF9|FB76_ARATH F-box protein At1g67340 OS=Arabidopsis thaliana OX=3702 GN=At1g67340 PE=1 SV=1//2.41003e-160
Acc06178.1	Acc06178	protein_coding	9.07689	114.413	43.8504	97.8202	875	11039	4610	12989	3.3816	2.46152	3.4642	gnl|BL_ORD_ID|46512 sp|Q9LDD1|BRG3_ARATH Probable BOI-related E3 ubiquitin-protein ligase 3 OS=Arabidopsis thaliana OX=3702 GN=BRG3 PE=1 SV=1//5.37016e-26
Acc06186.1	Acc06186	protein_coding	0.064049	3.88834	1.09455	1.34909	5	256	79	123	5.37115	4.01196	4.16432	gnl|BL_ORD_ID|207659 sp|Q84JS6|KNAT6_ARATH Homeobox protein knotted-1-like 6 OS=Arabidopsis thaliana OX=3702 GN=KNAT6 PE=1 SV=1//1.93405e-104
Acc06188.1	Acc06188	protein_coding	0.242237	9.35944	1.47511	3.49601	30	1161	200	597	4.99359	2.796	3.88242	gnl|BL_ORD_ID|275174 sp|Q9LPV5|NRT25_ARATH High affinity nitrate transporter 2.5 OS=Arabidopsis thaliana OX=3702 GN=NRT2.5 PE=1 SV=1//0
Acc06220.1	Acc06220	protein_coding	0	1.29044	6.4233	14.3361	0	98	529	1491	9.48558	12.08	13.3442	gnl|BL_ORD_ID|157281 sp|Q9XGN4|GOLS1_AJURE Galactinol synthase 1 OS=Ajuga reptans OX=38596 GN=GOLS1 PE=1 SV=1//0
Acc06238.1	Acc06238	protein_coding	2.04883	12.3431	9.66663	15.1983	303	1827	1559	3096	2.31624	2.42702	2.92507	gnl|BL_ORD_ID|311233 sp|Q8W4I4|POT6_ARATH Potassium transporter 6 OS=Arabidopsis thaliana OX=3702 GN=POT6 PE=2 SV=1//1.57614e-154
Acc06264.1	Acc06264	protein_coding	0.499944	11.3774	2.38143	5.27665	42	956	218	610	4.22946	2.43658	3.42952	gnl|BL_ORD_ID|828 sp|O04529|2MMP_ARATH Metalloendoproteinase 2-MMP OS=Arabidopsis thaliana OX=3702 GN=2MMP PE=1 SV=1//5.60661e-144
Acc06272.1	Acc06272	protein_coding	0.056816	3.60945	2.33373	3.38482	6	380	268	490	5.68305	5.51566	5.89918	gnl|BL_ORD_ID|145116 sp|O04536|GATL9_ARATH Probable galacturonosyltransferase-like 9 OS=Arabidopsis thaliana OX=3702 GN=GATL9 PE=2 SV=1//0
Acc06335.1	Acc06335	protein_coding	0.221089	1.53479	1.02407	1.57338	11	77	56	108	2.51974	2.39869	2.85595	gnl|BL_ORD_ID|163302 sp|Q9CA57|GSTUA_ARATH Glutathione S-transferase U10 OS=Arabidopsis thaliana OX=3702 GN=GSTU10 PE=2 SV=1//8.45076e-49
Acc06337.1	Acc06337	protein_coding	6.07451	38.7752	34.4107	47.618	435	2777	2685	4693	2.39872	2.68976	3.00361	-//-
Acc06338.1	Acc06338	protein_coding	4.56235	29.2541	28.3986	39.7116	817	5248	5550	9804	2.40778	2.82817	3.15729	-//-
Acc06350.1	Acc06350	protein_coding	10.3591	86.5314	91.3768	120.272	784	6553	7540	12535	2.78763	3.32971	3.57128	gnl|BL_ORD_ID|260395 sp|O49255|NAC29_ARATH NAC transcription factor 29 OS=Arabidopsis thaliana OX=3702 GN=NAC029 PE=2 SV=1//3.2352e-100
Acc06357.1	Acc06357	protein_coding	9.91567	1.93583	1.85851	0.893746	1137	223	233	142	-2.62479	-2.22195	-3.42745	gnl|BL_ORD_ID|339146 sp|P94026|RBCMT_TOBAC Ribulose-1,5 bisphosphate carboxylase/oxygenase large subunit N-methyltransferase, chloroplastic OS=Nicotiana tabacum OX=4097 GN=RBCMT PE=2 SV=1//0
Acc06370.1	Acc06370	protein_coding	0.817918	4.85066	4.53887	4.50109	57	336	342	429	2.28174	2.64653	2.48222	gnl|BL_ORD_ID|435225 sp|O74446|SIF2_SCHPO Sad1-interacting factor 2 OS=Schizosaccharomyces pombe (strain 972 / ATCC 24843) OX=284812 GN=sif2 PE=1 SV=2//5.28866e-09
Acc06405.1	Acc06405	protein_coding	0.253101	1.77551	1.30222	1.41268	10	70	56	77	2.51853	2.53454	2.50474	-//-
Acc06418.1	Acc06418	protein_coding	49.3874	5.95934	2.9173	7.95897	1191	144	77	265	-3.32222	-3.88475	-2.59496	-//-
Acc06472.1	Acc06472	protein_coding	0.303312	4.95427	1.93869	2.26732	67	1086	463	684	3.74105	2.85069	2.92227	gnl|BL_ORD_ID|442309 sp|O04933|SPSA2_CRAPL Probable sucrose-phosphate synthase 2 OS=Craterostigma plantagineum OX=4153 GN=SPS2 PE=2 SV=1//0
Acc06487.1	Acc06487	protein_coding	0.250562	7.9615	5.76122	1.31211	15	478	377	109	4.70813	4.70404	2.42547	gnl|BL_ORD_ID|53420 sp|P07369|CB2G_SOLLC Chlorophyll a-b binding protein 3C, chloroplastic OS=Solanum lycopersicum OX=4081 GN=CAB3C PE=3 SV=1//9.17331e-173
Acc06539.1	Acc06539	protein_coding	0.131512	1.48909	0.996869	2.28276	14	159	116	335	3.21974	3.10332	4.14283	gnl|BL_ORD_ID|41301 sp|Q9SVG3|BBE21_ARATH Berberine bridge enzyme-like 21 OS=Arabidopsis thaliana OX=3702 GN=At4g20840 PE=2 SV=1//0
Acc06559.1	Acc06559	protein_coding	0.106839	4.57953	1.26405	1.18913	8	461	143	169	5.55338	4.20252	3.9555	gnl|BL_ORD_ID|43148 sp|Q9XEF0|BH051_ARATH Transcription factor bHLH51 OS=Arabidopsis thaliana OX=3702 GN=BHLH51 PE=2 SV=1//3.47389e-28
Acc06566.1	Acc06566	protein_coding	18.9108	3.45736	2.65939	1.03737	1706	313	262	129	-2.72127	-2.63813	-4.15117	gnl|BL_ORD_ID|466190 sp|Q8VY22|TBL38_ARATH Protein trichome birefringence-like 38 OS=Arabidopsis thaliana OX=3702 GN=TBL38 PE=2 SV=1//1.12202e-172
Acc06589.1	Acc06589	protein_coding	0.721802	11.9203	3.25881	5.5118	70	1146	342	730	3.75553	2.35074	2.95305	gnl|BL_ORD_ID|289313 sp|Q0WRB2|P2C73_ARATH Probable protein phosphatase 2C 73 OS=Arabidopsis thaliana OX=3702 GN=PPC6-7 PE=2 SV=1//6.20211e-148
Acc06645.1	Acc06645	protein_coding	0.051244	2.12547	3.05525	6.76293	7	291	455	1271	5.07966	6.06094	7.05524	gnl|BL_ORD_ID|523669 sp|Q9SJG2|Y2296_ARATH Probable receptor-like protein kinase At2g42960 OS=Arabidopsis thaliana OX=3702 GN=At2g42960 PE=3 SV=1//0
Acc06706.1	Acc06706	protein_coding	0.271725	7.52453	2.02983	4.03016	15	415	122	306	4.5043	3.07734	3.91345	gnl|BL_ORD_ID|100633 sp|Q9M897|DMP5_ARATH Protein DMP5 OS=Arabidopsis thaliana OX=3702 GN=DMP5 PE=2 SV=1//1.11171e-48
Acc06752.1	Acc06752	protein_coding	0.070717	3.84557	0.916776	1.52386	8	401	103	220	5.35228	3.72963	4.33569	gnl|BL_ORD_ID|505474 sp|Q9M2C0|VITH4_ARATH Vacuolar iron transporter homolog 4 OS=Arabidopsis thaliana OX=3702 GN=At3g43660 PE=2 SV=1//4.04275e-79
Acc06784.1	Acc06784	protein_coding	0	5.51962	0.876809	3.34899	0	770	134	643	12.4578	10.0999	12.131	gnl|BL_ORD_ID|3849 sp|Q8RXN0|AB11G_ARATH ABC transporter G family member 11 OS=Arabidopsis thaliana OX=3702 GN=ABCG11 PE=1 SV=1//0
Acc06786.1	Acc06786	protein_coding	1.73582	26.7477	10.1513	38.9203	132	2029	839	4063	3.6656	2.73123	4.51532	gnl|BL_ORD_ID|388 sp|P46266|1433_PEA 14-3-3-like protein OS=Pisum sativum OX=3888 PE=2 SV=1//1.34586e-160
Acc06799.1	Acc06799	protein_coding	0.967804	10.1443	7.52796	8.59394	98	1024	828	1194	3.1084	3.14139	3.17798	gnl|BL_ORD_ID|296251 sp|Q9SBJ1|PDK_ARATH [Pyruvate dehydrogenase (acetyl-transferring)] kinase, mitochondrial OS=Arabidopsis thaliana OX=3702 GN=PDK PE=1 SV=1//0
Acc06823.1	Acc06823	protein_coding	4.36165	0.668464	0.518508	0.220375	258	40	34	18	-2.96042	-2.85502	-4.25796	gnl|BL_ORD_ID|396822 sp|Q9FMF5|RPT3_ARATH Root phototropism protein 3 OS=Arabidopsis thaliana OX=3702 GN=RPT3 PE=1 SV=2//3.27385e-123
Acc06877.1	Acc06877	protein_coding	0	1.76217	1.36905	2.09244	0	143	121	233	10.0301	9.95282	10.6671	gnl|BL_ORD_ID|55279 sp|Q6YXH8|CCD41_ORYSJ Cyclin-D4-1 OS=Oryza sativa subsp. japonica OX=39947 GN=CYCD4-1 PE=2 SV=2//3.48479e-52
Acc06893.1	Acc06893	protein_coding	6.0353	67.3181	36.644	44.1836	417	4653	2760	4203	3.20428	2.79045	2.90547	gnl|BL_ORD_ID|554553 sp|Q96289|ZAT10_ARATH Zinc finger protein ZAT10 OS=Arabidopsis thaliana OX=3702 GN=ZAT10 PE=2 SV=1//3.80895e-32
Acc06898.1	Acc06898	protein_coding	6.17802	132.235	26.9514	46.4264	650	13869	3094	6587	4.13963	2.31502	2.9134	gnl|BL_ORD_ID|304099 sp|Q9LH39|PHSD_ARATH Probable polyamine transporter At3g19553 OS=Arabidopsis thaliana OX=3702 GN=At3g19553 PE=3 SV=1//0
Acc06989.1	Acc06989	protein_coding	68.8997	12.5065	16.9181	13.0729	3460	630	928	906	-2.7325	-1.83416	-2.36051	gnl|BL_ORD_ID|233326 sp|Q9XIM0|MEE14_ARATH CCG-binding protein 1 OS=Arabidopsis thaliana OX=3702 GN=MEE14 PE=1 SV=1//3.58935e-28
Acc07103.1	Acc07103	protein_coding	4.08837	72.0129	37.3559	87.0433	203	3566	2016	5932	3.85859	3.37541	4.44074	gnl|BL_ORD_ID|427188 sp|Q9SA49|SAU41_ARATH Auxin-responsive protein SAUR41 OS=Arabidopsis thaliana OX=3702 GN=SAUR41 PE=2 SV=1//1.90586e-15
Acc07104.1	Acc07104	protein_coding	1.29836	15.1518	7.06335	22.3927	52	603	306	1225	3.25735	2.61827	4.12783	gnl|BL_ORD_ID|427189 sp|O65695|SAU50_ARATH Auxin-responsive protein SAUR50 OS=Arabidopsis thaliana OX=3702 GN=SAUR50 PE=1 SV=1//1.4423e-56
Acc07105.1	Acc07105	protein_coding	0.387744	21.1445	11.7435	14.2366	37	1992	1205	1846	5.47083	5.08482	5.20919	-//-
Acc07108.1	Acc07108	protein_coding	0	4.58188	1.27961	1.055	0	166	51	53	10.2451	8.70838	8.53384	gnl|BL_ORD_ID|438164 sp|Q93X17|SNAK2_SOLTU Snakin-2 OS=Solanum tuberosum OX=4113 GN=SN2 PE=1 SV=1//1.28878e-26
Acc07142.1	Acc07142	protein_coding	93.8074	25.9588	20.9062	6.13271	6949	1927	1691	627	-2.12579	-1.97457	-3.89747	gnl|BL_ORD_ID|305486 sp|P93004|PIP27_ARATH Aquaporin PIP2-7 OS=Arabidopsis thaliana OX=3702 GN=PIP2-7 PE=1 SV=2//2.45699e-177
Acc07164.1	Acc07164	protein_coding	0.195461	4.82409	3.58677	9.3404	21	517	419	1378	4.33892	4.37444	5.60138	gnl|BL_ORD_ID|216906 sp|Q9SX98|LHTL8_ARATH Lysine histidine transporter-like 8 OS=Arabidopsis thaliana OX=3702 GN=AATL1 PE=1 SV=1//2.51867e-172
Acc07251.1	Acc07251	protein_coding	3.16538	0.410404	0.456977	0.270918	152	20	24	18	-3.19265	-2.59257	-3.49507	gnl|BL_ORD_ID|172669 sp|Q9SZN7|HIP26_ARATH Heavy metal-associated isoprenylated plant protein 26 OS=Arabidopsis thaliana OX=3702 GN=HIPP26 PE=1 SV=1//6.32104e-88
Acc07267.1	Acc07267	protein_coding	2.60818	0.672372	0.501961	0.384461	242	63	51	50	-2.21454	-2.17946	-2.69902	gnl|BL_ORD_ID|471878 sp|A0A1P8B554|THLP1_ARATH Thaumatin-like protein 1 OS=Arabidopsis thaliana OX=3702 GN=TLP1 PE=2 SV=1//2.66538e-83
Acc07403.1	Acc07403	protein_coding	10.0869	2.63628	2.27081	2.00483	998	262	246	274	-2.2043	-1.95557	-2.29177	gnl|BL_ORD_ID|341863 sp|P43297|RD21A_ARATH Cysteine proteinase RD21A OS=Arabidopsis thaliana OX=3702 GN=RD21A PE=1 SV=1//9.63421e-166
Acc07445.1	Acc07445	protein_coding	0.151691	19.8592	3.45568	24.6177	6	781	149	1333	6.72211	4.66927	7.34274	gnl|BL_ORD_ID|314268 sp|P11670|PRB1_TOBAC Basic form of pathogenesis-related protein 1 OS=Nicotiana tabacum OX=4097 PE=3 SV=1//1.34863e-69
Acc07481.1	Acc07481	protein_coding	0	0.238791	0.456156	3.65642	0	23	48	481	7.40098	8.62113	11.7123	gnl|BL_ORD_ID|100229 sp|Q9ZSA7|DLO2_ARATH Protein DMR6-LIKE OXYGENASE 2 OS=Arabidopsis thaliana OX=3702 GN=DLO2 PE=2 SV=1//6.37383e-60
Acc07499.1	Acc07499	protein_coding	14.8853	92.7094	73.9484	104.313	1482	9243	8033	14313	2.36531	2.50257	2.84411	gnl|BL_ORD_ID|493529 sp|O24454|UBP3_ARATH Ubiquitin carboxyl-terminal hydrolase 3 OS=Arabidopsis thaliana OX=3702 GN=UBP3 PE=1 SV=1//0
Acc07528.1	Acc07528	protein_coding	5.14242	32.4933	44.9245	62.6901	541	3419	5150	9078	2.38421	3.31485	3.64091	gnl|BL_ORD_ID|252761 sp|Q9ZT63|MTP1_ARATH Metal tolerance protein 1 OS=Arabidopsis thaliana OX=3702 GN=MTP1 PE=1 SV=2//1.88576e-78
Acc07567.1	Acc07567	protein_coding	0.177481	2.22403	1.53188	2.15895	31	388	292	519	3.36555	3.29458	3.63333	gnl|BL_ORD_ID|43130 sp|Q9LNJ5|BH013_ARATH Transcription factor bHLH13 OS=Arabidopsis thaliana OX=3702 GN=BHLH13 PE=1 SV=1//0
Acc07602.1	Acc07602	protein_coding	10.8462	2.08748	2.05269	1.34815	627	121	130	108	-2.6475	-2.20461	-2.96327	gnl|BL_ORD_ID|172686 sp|O03982|HIP39_ARATH Heavy metal-associated isoprenylated plant protein 39 OS=Arabidopsis thaliana OX=3702 GN=HIPP39 PE=2 SV=1//5.11586e-15
Acc07608.1	Acc07608	protein_coding	3.42815	0.477048	0.787898	0.33931	395	56	100	54	-3.09066	-1.91627	-3.29489	gnl|BL_ORD_ID|515556 sp|Q3EDL4|Y1154_ARATH Probable serine/threonine-protein kinase At1g01540 OS=Arabidopsis thaliana OX=3702 GN=At1g01540 PE=1 SV=2//0
Acc07723.1	Acc07723	protein_coding	2.81118	0.921039	0.659671	0.414155	146	48	38	30	-1.87729	-1.87424	-2.70461	gnl|BL_ORD_ID|530995 sp|Q7XLP4|Y4869_ORYSJ B3 domain-containing protein Os04g0386900 OS=Oryza sativa subsp. japonica OX=39947 GN=Os04g0386900 PE=2 SV=3//3.62639e-32
Acc07726.1	Acc07726	protein_coding	35.0305	228.416	166.793	197.112	2065	13486	10730	16017	2.43177	2.44165	2.52782	-//-
Acc07749.1	Acc07749	protein_coding	0.86462	18.8508	11.5151	17.7757	98	2090	1394	2729	4.13759	3.89283	4.37045	-//-
Acc07771.1	Acc07771	protein_coding	395.904	86.2697	43.0943	36.4445	38054	8308	4522	4831	-2.47087	-3.0087	-3.40512	-//-
Acc07792.1	Acc07792	protein_coding	6.1805	0.931582	1.16596	0.869284	2379	360	490	462	-2.99922	-2.21494	-2.79151	gnl|BL_ORD_ID|275132 sp|Q5D869|NRPE1_ARATH DNA-directed RNA polymerase V subunit 1 OS=Arabidopsis thaliana OX=3702 GN=NRPE1 PE=1 SV=1//1.99097e-47
Acc07809.1	Acc07809	protein_coding	237.751	15.3349	42.2035	11.4477	11383	683	1987	681	-4.33399	-2.45386	-4.4903	gnl|BL_ORD_ID|106673 sp|Q8LD26|DRMH3_ARATH Dormancy-associated protein homolog 3 OS=Arabidopsis thaliana OX=3702 GN=At1g56220 PE=1 SV=1//2.06083e-20
Acc07895.1	Acc07895	protein_coding	4.07224	0.643348	0.530641	0.631353	168	27	24	36	-2.90652	-2.73684	-2.64508	-//-
Acc07982.1	Acc07982	protein_coding	0.134104	2.45124	5.47749	35.5261	10	168	409	3350	3.77992	5.40042	7.94527	gnl|BL_ORD_ID|494545 sp|G3FIN9|UGTK5_MANES Linamarin synthase 2 OS=Manihot esculenta OX=3983 GN=UGT85K5 PE=1 SV=1//1.13791e-170
Acc07983.1	Acc07983	protein_coding	0.023304	0.980278	1.50607	11.2315	3	85	142	1330	4.49794	5.57013	8.31452	gnl|BL_ORD_ID|494545 sp|G3FIN9|UGTK5_MANES Linamarin synthase 2 OS=Manihot esculenta OX=3983 GN=UGT85K5 PE=1 SV=1//2.71469e-52
Acc08011.1	Acc08011	protein_coding	0.324849	12.0137	16.6161	23.8927	21	762	1148	2086	4.89842	5.82827	6.19949	gnl|BL_ORD_ID|260396 sp|Q39013|NAC2_ARATH NAC domain-containing protein 2 OS=Arabidopsis thaliana OX=3702 GN=NAC002 PE=2 SV=2//3.25437e-120
Acc08118.1	Acc08118	protein_coding	0.258854	1.89974	3.96328	20.6895	20	147	334	2202	2.59553	4.1174	6.34759	gnl|BL_ORD_ID|142868 sp|O49133|GALUR_FRAAN D-galacturonate reductase OS=Fragaria ananassa OX=3747 GN=GALUR PE=1 SV=1//2.72165e-161
Acc08203.1	Acc08203	protein_coding	6.8146	2.26969	1.54347	0.656602	301	101	75	40	-1.84941	-1.93878	-3.33455	gnl|BL_ORD_ID|511229 sp|Q9SI09|XERIC_ARATH Probable E3 ubiquitin-protein ligase XERICO OS=Arabidopsis thaliana OX=3702 GN=XERICO PE=1 SV=1//4.43821e-14
Acc08228.1	Acc08228	protein_coding	0.816376	9.39198	4.8554	7.68507	231	2662	1500	2998	3.2505	2.7626	3.26993	gnl|BL_ORD_ID|3969 sp|Q9LK64|AB3C_ARATH ABC transporter C family member 3 OS=Arabidopsis thaliana OX=3702 GN=ABCC3 PE=1 SV=1//0
Acc08261.1	Acc08261	protein_coding	3.091	50.5504	19.8307	27.0911	102	1660	710	1224	3.74764	2.86198	3.15612	-//-
Acc08278.1	Acc08278	protein_coding	1.66566	15.0524	12.5275	11.7024	103	1008	1018	1024	3.01397	3.36769	2.8847	-//-
Acc08338.1	Acc08338	protein_coding	1.19485	14.0795	6.24023	6.04202	138	1626	786	961	3.28211	2.57303	2.37146	gnl|BL_ORD_ID|3758 sp|F4IJ77|AATP4_ARATH AAA-ATPase At2g46620 OS=Arabidopsis thaliana OX=3702 GN=At2g46620 PE=2 SV=1//0
Acc08352.1	Acc08352	protein_coding	0.391095	6.66042	2.92177	1.9066	22	374	179	148	3.80518	3.0813	2.31694	gnl|BL_ORD_ID|529505 sp|Q9M160|Y4095_ARATH Uncharacterized protein At4g00950 OS=Arabidopsis thaliana OX=3702 GN=At4g00950 PE=2 SV=1//6.89855e-11
Acc08371.1	Acc08371	protein_coding	0.359476	5.16237	0	0	18	259	0	0	3.56319	-7.14835	-7.40798	gnl|BL_ORD_ID|499707 sp|Q8LGG8|USPAL_ARATH Universal stress protein A-like protein OS=Arabidopsis thaliana OX=3702 GN=At3g01520 PE=1 SV=2//1.25331e-17
Acc08390.1	Acc08390	protein_coding	21.8049	286.535	143.304	261.48	1259	16570	9029	20811	3.44269	2.90644	3.61938	gnl|BL_ORD_ID|269473 sp|Q9FNH6|NHL3_ARATH NDR1/HIN1-like protein 3 OS=Arabidopsis thaliana OX=3702 GN=NHL3 PE=1 SV=1//5.94475e-65
Acc08473.1	Acc08473	protein_coding	0.146634	3.01942	0.380287	1.514	5	216	26	150	5.12618	2.41315	4.45032	gnl|BL_ORD_ID|172687 sp|Q9FJH5|HIP3_ARATH Heavy metal-associated isoprenylated plant protein 3 OS=Arabidopsis thaliana OX=3702 GN=HIPP03 PE=1 SV=1//6.64348e-31
Acc08487.1	Acc08487	protein_coding	0.440202	19.9549	12.2212	5.56002	32	1445	964	554	5.21648	4.97161	3.68181	gnl|BL_ORD_ID|305478 sp|Q9ATM6|PIP24_MAIZE Aquaporin PIP2-4 OS=Zea mays OX=4577 GN=PIP2-4 PE=1 SV=1//5.06764e-168
Acc08503.1	Acc08503	protein_coding	1.01507	7.86933	5.2338	8.3951	183	1418	1027	2081	2.67777	2.55197	3.07911	-//-
Acc08527.1	Acc08527	protein_coding	0.486593	3.03769	1.93621	2.64472	38	273	198	340	2.56585	2.44176	2.73052	gnl|BL_ORD_ID|295613 sp|Q9SF86|PCRK1_ARATH Serine/threonine-protein kinase PCRK1 OS=Arabidopsis thaliana OX=3702 GN=PCRK1 PE=1 SV=1//0
Acc08536.1	Acc08536	protein_coding	0.378708	2.40301	2.38494	2.96593	28	177	191	300	2.38013	2.82871	2.98916	gnl|BL_ORD_ID|305480 sp|Q9SV31|PIP25_ARATH Probable aquaporin PIP2-5 OS=Arabidopsis thaliana OX=3702 GN=PIP2-5 PE=1 SV=1//5.51133e-166
Acc08554.1	Acc08554	protein_coding	1.96703	21.305	8.86236	13.757	265	2872	1302	2552	3.16203	2.36039	2.83956	gnl|BL_ORD_ID|510435 sp|Q9ZUU0|WRK44_ARATH WRKY transcription factor 44 OS=Arabidopsis thaliana OX=3702 GN=WRKY44 PE=1 SV=2//9.95151e-91
Acc08604.1	Acc08604	protein_coding	2.40695	15.2216	11.6743	21.4053	231	1463	1222	2830	2.38698	2.46691	3.18674	gnl|BL_ORD_ID|345968 sp|B9DFK5|RETIC_ARATH Protein RETICULATA, chloroplastic OS=Arabidopsis thaliana OX=3702 GN=RE PE=1 SV=1//4.57496e-154
Acc08607.1	Acc08607	protein_coding	0.100793	2.93223	0.602728	3.12574	12	349	78	511	4.57373	2.7517	4.97235	gnl|BL_ORD_ID|326036 sp|P0CI03|PTR28_ARATH Protein NRT1/ PTR FAMILY 5.6 OS=Arabidopsis thaliana OX=3702 GN=NPF5.6 PE=2 SV=1//0
Acc08616.1	Acc08616	protein_coding	1.40855	12.6054	9.25901	10.1298	170	1524	1220	1686	2.88801	2.90662	2.88171	gnl|BL_ORD_ID|46961 sp|Q9FIL1|BSK5_ARATH Serine/threonine-protein kinase BSK5 OS=Arabidopsis thaliana OX=3702 GN=BSK5 PE=1 SV=1//0
Acc08642.1	Acc08642	protein_coding	5.27617	43.0977	39.9973	40.906	335	2736	2766	3574	2.754	3.10936	2.9874	gnl|BL_ORD_ID|177930 sp|O49595|HMGB1_ARATH High mobility group B protein 1 OS=Arabidopsis thaliana OX=3702 GN=HMGB1 PE=1 SV=1//7.82622e-30
Acc08697.1	Acc08697	protein_coding	0.532326	4.11219	3.49849	2.89862	42	384	372	383	2.91386	3.20722	2.75826	gnl|BL_ORD_ID|275825 sp|Q5NE24|NSP2_MEDTR Nodulation-signaling pathway 2 protein OS=Medicago truncatula OX=3880 GN=NSP2 PE=1 SV=1//1.72057e-29
Acc08970.1	Acc08970	protein_coding	0	7.67385	1.54076	14.4241	0	716	157	1852	12.3529	10.3282	13.657	gnl|BL_ORD_ID|63513 sp|P48387|CHS2_CAMSI Chalcone synthase 2 OS=Camellia sinensis OX=4442 GN=CHS2 PE=2 SV=1//0
Acc09118.1	Acc09118	protein_coding	0.850091	8.13906	8.34577	14.3532	238	2277	2543	5525	2.98208	3.48108	4.10883	gnl|BL_ORD_ID|480038 sp|F4HSD5|TRM32_ARATH Protein TRM32 OS=Arabidopsis thaliana OX=3702 GN=TRM32 PE=2 SV=1//1.64409e-10
Acc09173.1	Acc09173	protein_coding	0.965702	19.2932	12.3545	10.8576	55	1088	759	843	4.0279	3.84776	3.50797	gnl|BL_ORD_ID|436437 sp|Q43469|SLD1_HELAN Delta(8)-fatty-acid desaturase OS=Helianthus annuus OX=4232 GN=sld1 PE=1 SV=1//1.15508e-114
Acc09174.1	Acc09174	protein_coding	1.45223	26.6357	15.9493	15.7925	130	2383	1555	1944	3.91961	3.64331	3.47386	gnl|BL_ORD_ID|436437 sp|Q43469|SLD1_HELAN Delta(8)-fatty-acid desaturase OS=Helianthus annuus OX=4232 GN=sld1 PE=1 SV=1//0
Acc09181.1	Acc09181	protein_coding	1.84088	16.5583	24.1491	37.083	199	1785	2836	5500	2.88896	3.89644	4.36035	gnl|BL_ORD_ID|129368 sp|Q9M310|FBK77_ARATH F-box/kelch-repeat protein At3g61590 OS=Arabidopsis thaliana OX=3702 GN=At3g61590 PE=1 SV=1//0
Acc09250.1	Acc09250	protein_coding	0.478681	4.84833	7.22726	8.37509	68	689	1120	1639	3.06337	4.10355	4.1615	gnl|BL_ORD_ID|219294 sp|F4JCX9|LNK2_ARATH Protein LNK2 OS=Arabidopsis thaliana OX=3702 GN=LNK2 PE=1 SV=1//7.2386e-12
Acc09251.1	Acc09251	protein_coding	0.138299	4.9682	7.44161	5.28092	9	291	475	426	4.72219	5.76617	5.12077	gnl|BL_ORD_ID|219294 sp|F4JCX9|LNK2_ARATH Protein LNK2 OS=Arabidopsis thaliana OX=3702 GN=LNK2 PE=1 SV=1//4.23332e-19
Acc09272.1	Acc09272	protein_coding	0.066748	8.47121	1.61469	4.49081	8	998	208	728	6.66742	4.74271	6.06147	gnl|BL_ORD_ID|65272 sp|Q9LY71|CKX6_ARATH Cytokinin dehydrogenase 6 OS=Arabidopsis thaliana OX=3702 GN=CKX6 PE=2 SV=2//0
Acc09318.1	Acc09318	protein_coding	0.1978	2.95402	0.943348	2.96697	16	234	82	324	3.58563	2.41251	3.9034	gnl|BL_ORD_ID|427659 sp|Q54XK2|SC61A_DICDI Protein transport protein Sec61 subunit alpha OS=Dictyostelium discoideum OX=44689 GN=sec61a PE=3 SV=1//2.52781e-154
Acc09329.1	Acc09329	protein_coding	0	5.75937	5.56062	31.9585	0	293	308	2232	11.0643	11.2999	13.9262	gnl|BL_ORD_ID|171529 sp|P02877|HEVE_HEVBR Pro-hevein OS=Hevea brasiliensis OX=3981 GN=HEV1 PE=1 SV=2//7.76337e-85
Acc09335.1	Acc09335	protein_coding	0	0.346835	1.10667	2.87119	0	37	127	416	8.08363	10.0226	11.503	gnl|BL_ORD_ID|505021 sp|A2SY66|VICHY_VICSN Vicianin hydrolase (Fragment) OS=Vicia sativa subsp. nigra OX=3909 PE=1 SV=1//8.72626e-160
Acc09382.1	Acc09382	protein_coding	4.98298	0.664462	0.082989	0.155841	379	51	7	17	-3.16561	-5.66993	-4.89439	gnl|BL_ORD_ID|31984 sp|Q9LF64|ATL52_ARATH RING-H2 finger protein ATL52 OS=Arabidopsis thaliana OX=3702 GN=ATL52 PE=2 SV=1//7.63692e-73
Acc09392.1	Acc09392	protein_coding	0.016874	8.66075	15.4693	20.1362	3	1029	2002	3291	8.09345	9.38646	9.62152	gnl|BL_ORD_ID|326015 sp|Q9LQL2|PTR14_ARATH Protein NRT1/ PTR FAMILY 7.3 OS=Arabidopsis thaliana OX=3702 GN=NPF7.3 PE=1 SV=2//0
Acc09459.1	Acc09459	protein_coding	0.190171	6.79974	18.5352	6.54104	9	317	939	419	4.8456	6.74919	5.09688	gnl|BL_ORD_ID|12390 sp|Q9ZNV9|AHP1_ARATH Histidine-containing phosphotransfer protein 1 OS=Arabidopsis thaliana OX=3702 GN=AHP1 PE=1 SV=1//4.31755e-56
Acc09484.1	Acc09484	protein_coding	0.330053	8.28316	2.936	11.6235	17	407	157	785	4.29692	3.26176	5.09282	gnl|BL_ORD_ID|56404 sp|Q75HV0|CCP31_ORYSJ Cyclin-P3-1 OS=Oryza sativa subsp. japonica OX=39947 GN=CYCP3-1 PE=3 SV=1//8.90712e-67
Acc09498.1	Acc09498	protein_coding	3.74003	0.767946	0.671709	0.387996	707	146	139	102	-2.55004	-2.28133	-3.21884	gnl|BL_ORD_ID|502144 sp|Q8S9K3|VAR3_ARATH Zinc finger protein VAR3, chloroplastic OS=Arabidopsis thaliana OX=3702 GN=VAR3 PE=1 SV=2//1.1853e-31
Acc09562.1	Acc09562	protein_coding	4.27129	0.37756	0.402859	0.363296	568	51	59	67	-3.74916	-3.20016	-3.50835	gnl|BL_ORD_ID|62555 sp|Q94AN2|CHER1_ARATH Choline transporter protein 1 OS=Arabidopsis thaliana OX=3702 GN=CHER1 PE=1 SV=1//0
Acc09588.1	Acc09588	protein_coding	0.467902	4.23884	1.83914	4.95469	53	493	240	802	2.93943	2.24051	3.48939	-//-
Acc09629.1	Acc09629	protein_coding	1.11391	33.0908	6.50674	21.0701	111	3365	722	2903	4.64515	2.76431	4.28009	-//-
Acc09636.1	Acc09636	protein_coding	0.17093	1.80989	1.03203	1.52403	9	87	54	100	2.98185	2.63217	3.0315	gnl|BL_ORD_ID|78325 sp|Q8GYA4|CRK10_ARATH Cysteine-rich receptor-like protein kinase 10 OS=Arabidopsis thaliana OX=3702 GN=CRK10 PE=1 SV=3//1.50431e-70
Acc09681.1	Acc09681	protein_coding	0.096143	10.5807	0.481703	0.905254	7	772	39	91	6.48682	2.52075	3.2534	gnl|BL_ORD_ID|427034 sp|Q42588|SAT1_ARATH Serine acetyltransferase 1, chloroplastic OS=Arabidopsis thaliana OX=3702 GN=SAT1 PE=1 SV=2//3.41865e-123
Acc09700.1	Acc09700	protein_coding	0.508435	10.0786	6.40421	3.18815	16	309	214	135	3.98652	3.7951	2.64126	-//-
Acc09715.1	Acc09715	protein_coding	0.136236	7.42092	4.71781	4.51407	21	1106	766	926	5.43583	5.24464	5.02796	gnl|BL_ORD_ID|73663 sp|P43254|COP1_ARATH E3 ubiquitin-protein ligase COP1 OS=Arabidopsis thaliana OX=3702 GN=COP1 PE=1 SV=2//0
Acc09717.1	Acc09717	protein_coding	2.71089	95.7906	91.6775	231.51	198	6975	7274	23201	4.86241	5.26255	6.44427	gnl|BL_ORD_ID|5851 sp|P31237|ACCO_ACTDE 1-aminocyclopropane-1-carboxylate oxidase OS=Actinidia deliciosa OX=3627 GN=ACO PE=2 SV=1//0
Acc09720.1	Acc09720	protein_coding	5.03587	0.698255	1.03766	0.529042	332	47	75	48	-3.09216	-2.08014	-3.21374	gnl|BL_ORD_ID|110952 sp|F4JL28|EBS_ARATH Chromatin remodeling protein EBS OS=Arabidopsis thaliana OX=3702 GN=EBS PE=1 SV=1//5.28078e-120
Acc09780.1	Acc09780	protein_coding	0.611791	7.39865	8.88879	3.07464	41	488	639	279	3.2942	4.02219	2.33606	gnl|BL_ORD_ID|512101 sp|Q38910|XTH23_ARATH Probable xyloglucan endotransglucosylase/hydrolase protein 23 OS=Arabidopsis thaliana OX=3702 GN=XTH23 PE=2 SV=1//2.36412e-143
Acc09795.1	Acc09795	protein_coding	146.636	1022.43	722.463	846.636	20361	191834	108437	161997	2.96055	2.47725	2.56457	gnl|BL_ORD_ID|308441 sp|Q03194|PMA4_NICPL Plasma membrane ATPase 4 OS=Nicotiana plumbaginifolia OX=4092 GN=PMA4 PE=2 SV=1//0
Acc09851.1	Acc09851	protein_coding	145.583	10.28	13.8867	10.506	10872	770	1132	1082	-4.09479	-3.19925	-3.75617	gnl|BL_ORD_ID|48250 sp|O82199|C3H20_ARATH Zinc finger CCCH domain-containing protein 20 OS=Arabidopsis thaliana OX=3702 GN=At2g19810 PE=2 SV=1//1.78624e-79
Acc09875.1	Acc09875	protein_coding	4.51942	1.09363	1.07569	0.85748	612	149	159	160	-2.31258	-1.87941	-2.36192	gnl|BL_ORD_ID|110198 sp|Q9FJU9|E1313_ARATH Glucan endo-1,3-beta-glucosidase 13 OS=Arabidopsis thaliana OX=3702 GN=At5g56590 PE=1 SV=1//0
Acc09917.1	Acc09917	protein_coding	7.74171	0.420415	0.331176	0.240964	255	14	12	11	-4.44902	-4.33121	-4.94435	-//-
Acc09955.1	Acc09955	protein_coding	0.77464	116.189	124.851	69.372	37	5457	6389	4485	6.92465	7.49126	6.48983	-//-
Acc09971.1	Acc09971	protein_coding	0.399734	5.70191	9.88064	34.9905	21	293	552	2467	3.51995	4.77206	6.4415	gnl|BL_ORD_ID|41482 sp|Q07488|BCB1_ARATH Blue copper protein OS=Arabidopsis thaliana OX=3702 GN=BCB PE=1 SV=2//8.97624e-20
Acc09987.1	Acc09987	protein_coding	17.0583	1.53428	2.42494	3.13513	1996	180	310	506	-3.74545	-2.62201	-2.40708	gnl|BL_ORD_ID|64556 sp|Q8W1D5|CIPKP_ARATH CBL-interacting serine/threonine-protein kinase 25 OS=Arabidopsis thaliana OX=3702 GN=CIPK25 PE=2 SV=1//0
Acc10070.1	Acc10070	protein_coding	1.98618	13.044	10.2072	14.0926	180	1185	1010	1761	2.44266	2.55172	2.86208	gnl|BL_ORD_ID|43160 sp|Q9ZUG9|BH066_ARATH Transcription factor bHLH66 OS=Arabidopsis thaliana OX=3702 GN=BHLH66 PE=1 SV=1//1.69232e-55
Acc10131.1	Acc10131	protein_coding	0.442802	3.29347	2.47169	2.80001	36	227	183	322	2.37755	2.40591	2.72986	-//-
Acc10163.1	Acc10163	protein_coding	0.228833	9.94266	7.09124	7.76963	29	1253	968	1350	5.15231	5.119	5.10812	gnl|BL_ORD_ID|466341 sp|Q9FG35|TBR_ARATH Protein trichome birefringence OS=Arabidopsis thaliana OX=3702 GN=TBR PE=1 SV=1//0
Acc10201.1	Acc10201	protein_coding	16.265	93.0317	77.6672	76.9056	1842	10551	9597	12004	2.24255	2.44551	2.2766	gnl|BL_ORD_ID|108029 sp|Q9SYD6|DTX42_ARATH Protein DETOXIFICATION 42 OS=Arabidopsis thaliana OX=3702 GN=DTX42 PE=2 SV=2//0
Acc10240.1	Acc10240	protein_coding	4.87287	0.062481	0.1063	0.119428	1004	13	24	34	-6.53157	-5.31515	-5.30567	gnl|BL_ORD_ID|41048 sp|O49545|BAME1_ARATH Leucine-rich repeat receptor-like serine/threonine-protein kinase BAM1 OS=Arabidopsis thaliana OX=3702 GN=BAM1 PE=1 SV=1//0
Acc10352.1	Acc10352	protein_coding	0.977059	6.0271	6.35009	10.4947	89	549	630	1315	2.34804	2.88597	3.45604	gnl|BL_ORD_ID|306783 sp|O48723|PLP2_ARATH Patatin-like protein 2 OS=Arabidopsis thaliana OX=3702 GN=PLP2 PE=1 SV=1//3.61283e-138
Acc10375.1	Acc10375	protein_coding	0.162793	12.1352	0.718975	1.3185	21	1539	100	231	5.91242	2.30883	3.02551	gnl|BL_ORD_ID|29212 sp|Q00624|ASOL_BRANA L-ascorbate oxidase homolog OS=Brassica napus OX=3708 GN=Bp10 PE=2 SV=1//0
Acc10376.1	Acc10376	protein_coding	0.352515	6.01369	0.049805	0	20	329	3	0	3.75706	-2.62426	-7.55913	gnl|BL_ORD_ID|422028 sp|O64837|RTNLM_ARATH Reticulon-like protein B13 OS=Arabidopsis thaliana OX=3702 GN=RTNLB13 PE=2 SV=1//1.48211e-37
Acc10422.1	Acc10422	protein_coding	11.3283	3.7447	0.292339	0.585866	2266	751	64	162	-1.86849	-5.07898	-4.23238	gnl|BL_ORD_ID|42701 sp|Q9SCV9|BGAL3_ARATH Beta-galactosidase 3 OS=Arabidopsis thaliana OX=3702 GN=BGAL3 PE=2 SV=1//0
Acc10427.1	Acc10427	protein_coding	0.236769	2.38964	1.8443	1.70645	18	181	152	178	3.04656	3.13324	2.87094	gnl|BL_ORD_ID|128896 sp|Q8RY82|FB121_ARATH F-box protein At2g32560 OS=Arabidopsis thaliana OX=3702 GN=At2g32560 PE=2 SV=1//1.20986e-122
Acc10520.1	Acc10520	protein_coding	0.588477	31.1518	17.4997	19.6495	55	2870	1757	2491	5.42716	5.05857	5.07093	-//-
Acc10549.1	Acc10549	protein_coding	0.290104	10.0873	1.52004	11.9689	20	682	112	1114	4.80844	2.5421	5.36461	gnl|BL_ORD_ID|338343 sp|Q9LFT9|RAH1E_ARATH Ras-related protein RABH1e OS=Arabidopsis thaliana OX=3702 GN=RABH1E PE=2 SV=1//8.71179e-136
Acc10581.1	Acc10581	protein_coding	2.3924	0.566256	0.539568	0.57137	169	40	37	57	-2.35041	-2.12348	-1.99278	-//-
Acc10635.1	Acc10635	protein_coding	0.017996	0.810504	2.16053	4.59766	2	60	173	464	4.5554	6.41058	7.35599	gnl|BL_ORD_ID|503810 sp|Q40316|VESTR_MEDSA Vestitone reductase OS=Medicago sativa OX=3879 PE=1 SV=1//5.8281e-122
Acc10662.1	Acc10662	protein_coding	4.14861	0.756316	0.756782	0.801719	1046	191	209	279	-2.72778	-2.25836	-2.33346	gnl|BL_ORD_ID|314220 sp|Q947D2|PRAF1_ARATH PH, RCC1 and FYVE domains-containing protein 1 OS=Arabidopsis thaliana OX=3702 GN=PRAF1 PE=1 SV=1//3.63212e-35
Acc10694.1	Acc10694	protein_coding	4.0425	35.2735	35.4045	59.5722	396	3461	3785	8045	2.85184	3.32059	3.91665	gnl|BL_ORD_ID|290750 sp|Q66GM8|PAE10_ARATH Pectin acetylesterase 10 OS=Arabidopsis thaliana OX=3702 GN=PAE10 PE=2 SV=1//0
Acc10699.1	Acc10699	protein_coding	3.29661	40.8912	26.1419	28.6905	208	2583	1800	2495	3.35827	3.17684	3.15622	gnl|BL_ORD_ID|149776 sp|Q6I544|GL52_ORYSJ Germin-like protein 5-1 OS=Oryza sativa subsp. japonica OX=39947 GN=Os05g0277500 PE=2 SV=1//5.80222e-101
Acc10709.1	Acc10709	protein_coding	3.3837	0.41066	0.370029	0.296504	545	67	66	66	-3.2968	-2.9791	-3.47038	gnl|BL_ORD_ID|164811 sp|Q38890|GUN25_ARATH Endoglucanase 25 OS=Arabidopsis thaliana OX=3702 GN=KOR PE=1 SV=1//0
Acc10726.1	Acc10726	protein_coding	0.19406	1.47077	1.90067	1.88146	40	300	422	528	2.62806	3.45927	3.29151	gnl|BL_ORD_ID|241211 sp|Q9LTB2|MMT1_ARATH Methionine S-methyltransferase OS=Arabidopsis thaliana OX=3702 GN=MMT1 PE=1 SV=1//0
Acc10736.1	Acc10736	protein_coding	1.7193	44.4164	14.254	40.8342	254	6563	2295	8304	4.41543	3.23923	4.60282	gnl|BL_ORD_ID|42701 sp|Q9SCV9|BGAL3_ARATH Beta-galactosidase 3 OS=Arabidopsis thaliana OX=3702 GN=BGAL3 PE=2 SV=1//0
Acc10745.1	Acc10745	protein_coding	2.67669	0.670205	0.410756	0.533824	176	44	30	49	-2.27186	-2.48344	-2.26889	gnl|BL_ORD_ID|427439 sp|Q8L7I2|SBT36_ARATH Subtilisin-like protease SBT3.6 OS=Arabidopsis thaliana OX=3702 GN=SBT3.6 PE=2 SV=1//8.43049e-55
Acc10790.1	Acc10790	protein_coding	4.6753	27.0039	28.5325	33.1002	403	2329	2681	3928	2.25512	2.79781	2.85711	gnl|BL_ORD_ID|306462 sp|P34024|PLC_LISMO 1-phosphatidylinositol phosphodiesterase OS=Listeria monocytogenes serovar 1/2a (strain ATCC BAA-679 / EGD-e) OX=169963 GN=plcA PE=1 SV=1//4.80037e-14
Acc10801.1	Acc10801	protein_coding	4.2719	0.244109	0.025616	0.020279	306	18	2	2	-4.35248	-7.10814	-7.5855	gnl|BL_ORD_ID|259087 sp|P81393|MYB08_ANTMA Myb-related protein 308 OS=Antirrhinum majus OX=4151 GN=MYB308 PE=2 SV=1//1.54847e-109
Acc10840.1	Acc10840	protein_coding	0.115007	1.39832	1.89336	7.32444	13	158	232	1133	3.31668	4.20847	6.00639	gnl|BL_ORD_ID|216906 sp|Q9SX98|LHTL8_ARATH Lysine histidine transporter-like 8 OS=Arabidopsis thaliana OX=3702 GN=AATL1 PE=1 SV=1//9.11941e-178
Acc10900.1	Acc10900	protein_coding	0.583597	7.37397	16.5453	20.004	61	764	1867	2850	3.36886	4.99713	5.11606	gnl|BL_ORD_ID|219295 sp|Q9LHH5|LNK3_ARATH Protein LNK3 OS=Arabidopsis thaliana OX=3702 GN=LNK3 PE=1 SV=1//4.48193e-07
Acc10911.1	Acc10911	protein_coding	3.38458	38.8062	37.3023	49.293	420	4821	5049	8427	3.24511	3.65142	3.89871	gnl|BL_ORD_ID|193170 sp|O80480|IMPA4_ARATH Importin subunit alpha-4 OS=Arabidopsis thaliana OX=3702 GN=IMPA4 PE=1 SV=1//0
Acc10971.1	Acc10971	protein_coding	1.7977	15.1581	7.51663	8.09298	265	2237	1209	1644	2.80156	2.25348	2.20519	gnl|BL_ORD_ID|227031 sp|Q9STW5|MACP2_ARATH MACPF domain-containing protein At4g24290 OS=Arabidopsis thaliana OX=3702 GN=At4g24290 PE=2 SV=1//0
Acc10975.1	Acc10975	protein_coding	1.29688	12.2364	11.0052	13.272	240	2260	2214	3373	2.95921	3.26914	3.38484	gnl|BL_ORD_ID|100589 sp|Q6RHR6|DMI1_MEDTR Ion channel DMI1 OS=Medicago truncatula OX=3880 GN=DMI1 PE=1 SV=1//0
Acc11029.1	Acc11029	protein_coding	0.10119	0.754837	1.73042	2.98835	7	53	131	285	2.62575	4.2656	4.89888	gnl|BL_ORD_ID|87711 sp|Q43317|CYSK_CITLA Cysteine synthase OS=Citrullus lanatus OX=3654 PE=1 SV=1//2.7644e-140
Acc11072.1	Acc11072	protein_coding	11.5424	100.993	62.0137	63.1554	960	8408	5625	7237	2.85509	2.61487	2.48665	gnl|BL_ORD_ID|308885 sp|B6ZJZ9|PNC1_SOYBN Peroxisomal adenine nucleotide carrier 1 OS=Glycine max OX=3847 GN=PNC1 PE=2 SV=1//2.0392e-167
Acc11090.1	Acc11090	protein_coding	428.463	24.004	19.7867	6.60773	14972	872	783	328	-4.377	-4.19261	-5.93931	gnl|BL_ORD_ID|106673 sp|Q8LD26|DRMH3_ARATH Dormancy-associated protein homolog 3 OS=Arabidopsis thaliana OX=3702 GN=At1g56220 PE=1 SV=1//4.35338e-20
Acc11098.1	Acc11098	protein_coding	0.143356	1.52674	1.89007	2.17521	12	125	168	244	3.09345	3.85741	3.90636	gnl|BL_ORD_ID|289234 sp|Q9M9W9|P2C34_ARATH Probable protein phosphatase 2C 34 OS=Arabidopsis thaliana OX=3702 GN=At3g05640 PE=2 SV=1//4.87916e-178
Acc11140.1	Acc11140	protein_coding	0.483048	10.1113	11.0234	10.105	34	695	825	956	4.07348	4.65987	4.3816	gnl|BL_ORD_ID|41402 sp|C0SVM5|BBX19_ARATH B-box zinc finger protein 19 OS=Arabidopsis thaliana OX=3702 GN=BBX19 PE=1 SV=1//2.13408e-68
Acc11158.1	Acc11158	protein_coding	3.28501	0.71323	0.756117	0.557134	734	160	185	172	-2.47211	-1.92327	-2.51989	gnl|BL_ORD_ID|275132 sp|Q5D869|NRPE1_ARATH DNA-directed RNA polymerase V subunit 1 OS=Arabidopsis thaliana OX=3702 GN=NRPE1 PE=1 SV=1//0
Acc11162.1	Acc11162	protein_coding	105.772	30.3601	12.7887	3.70299	16516	4750	2180	798	-2.07325	-2.85711	-4.79859	gnl|BL_ORD_ID|151090 sp|Q00081|GLGL1_SOLTU Glucose-1-phosphate adenylyltransferase large subunit 1 (Fragment) OS=Solanum tuberosum OX=4113 GN=AGPS1 PE=1 SV=1//0
Acc11214.1	Acc11214	protein_coding	0.827385	11.8207	4.21739	7.74958	62	883	344	797	3.55425	2.53389	3.25451	gnl|BL_ORD_ID|83117 sp|Q9SMM9|CXE13_ARATH Probable carboxylesterase 13 OS=Arabidopsis thaliana OX=3702 GN=CXE13 PE=1 SV=1//2.93734e-85
Acc11230.1	Acc11230	protein_coding	4.6073	0.337984	0.426276	0.300522	337	25	34	31	-4.02077	-3.24023	-3.86371	gnl|BL_ORD_ID|199095 sp|Q9FH92|IX15L_ARATH Protein IRX15-LIKE OS=Arabidopsis thaliana OX=3702 GN=IRX15-L PE=2 SV=1//5.03805e-101
Acc11269.1	Acc11269	protein_coding	0.052031	0.723213	2.43527	8.52982	6	84	307	1357	3.50734	5.71159	7.36848	gnl|BL_ORD_ID|48745 sp|I7C6E8|C7A52_PANGI Beta-amyrin 28-oxidase OS=Panax ginseng OX=4054 PE=2 SV=1//1.87977e-69
Acc11295.1	Acc11295	protein_coding	0.055407	6.32539	12.2116	5.01007	3	343	721	374	6.50887	7.91324	6.4846	gnl|BL_ORD_ID|554553 sp|Q96289|ZAT10_ARATH Zinc finger protein ZAT10 OS=Arabidopsis thaliana OX=3702 GN=ZAT10 PE=2 SV=1//2.3656e-47
Acc11338.1	Acc11338	protein_coding	26.1998	145.658	161.94	200.401	3688	20541	24881	38894	2.20214	2.81837	2.97109	gnl|BL_ORD_ID|199070 sp|F4ICK8|IWS1_ARATH Protein IWS1 homolog 1 OS=Arabidopsis thaliana OX=3702 GN=IWS1 PE=1 SV=1//8.97085e-09
Acc11380.1	Acc11380	protein_coding	3.90467	0.854977	0.414016	0.065704	173	38	20	4	-2.45787	-3.04069	-5.81221	-//-
Acc11393.1	Acc11393	protein_coding	1.36053	12.5283	6.19807	6.72696	236	2172	1171	1605	2.92615	2.37454	2.33769	gnl|BL_ORD_ID|289179 sp|Q0JLP9|P2C06_ORYSJ Probable protein phosphatase 2C 6 OS=Oryza sativa subsp. japonica OX=39947 GN=Os01g0583100 PE=1 SV=1//3.48623e-153
Acc11415.1	Acc11415	protein_coding	2.13659	26.2449	22.6337	40.9162	164	2013	1892	4319	3.34127	3.5914	4.29053	gnl|BL_ORD_ID|83121 sp|Q9LT10|CXE18_ARATH Probable carboxylesterase 18 OS=Arabidopsis thaliana OX=3702 GN=CXE18 PE=1 SV=1//5.01725e-115
Acc11506.1	Acc11506	protein_coding	0.15058	1.3188	1.8099	3.43295	18	158	235	563	2.85065	3.76142	4.53141	gnl|BL_ORD_ID|304680 sp|Q56YP2|PI5K1_ARATH Phosphatidylinositol 4-phosphate 5-kinase 1 OS=Arabidopsis thaliana OX=3702 GN=PIP5K1 PE=1 SV=1//6.02491e-08
Acc11529.1	Acc11529	protein_coding	0.844045	9.89566	9.97168	26.9325	96	1121	1231	4197	3.26867	3.74316	5.02112	gnl|BL_ORD_ID|13408 sp|Q70DU8|AL3H1_ARATH Aldehyde dehydrogenase family 3 member H1 OS=Arabidopsis thaliana OX=3702 GN=ALDH3H1 PE=1 SV=2//0
Acc11606.1	Acc11606	protein_coding	0.244537	4.34833	1.85299	3.03955	21	363	169	349	3.82889	3.06514	3.62055	gnl|BL_ORD_ID|111944 sp|Q70II3|EF110_ARATH Ethylene-responsive transcription factor ERF110 OS=Arabidopsis thaliana OX=3702 GN=ERF110 PE=2 SV=2//5.01164e-27
Acc11611.1	Acc11611	protein_coding	2.1839	16.9985	10.2935	14.2387	263	2048	1351	2361	2.68514	2.42461	2.73826	gnl|BL_ORD_ID|499127 sp|Q9FDZ5|URGT6_ARATH UDP-rhamnose/UDP-galactose transporter 6 OS=Arabidopsis thaliana OX=3702 GN=URGT6 PE=1 SV=1//8.92245e-46
Acc11620.1	Acc11620	protein_coding	1.58003	10.3703	7.12295	12.6678	90	591	443	994	2.43827	2.36194	3.03624	gnl|BL_ORD_ID|337738 sp|Q41640|RAB7_VIGAC Ras-related protein Rab7 OS=Vigna aconitifolia OX=3918 PE=2 SV=1//3.54946e-134
Acc11632.1	Acc11632	protein_coding	4.88179	1.50218	0.999783	0.475884	298	92	67	40	-1.96943	-2.08679	-3.3201	gnl|BL_ORD_ID|35901 sp|P32980|ATPD_TOBAC ATP synthase delta chain, chloroplastic OS=Nicotiana tabacum OX=4097 GN=ATPD PE=2 SV=1//1.20326e-86
Acc11651.1	Acc11651	protein_coding	0.008144	3.52182	8.94421	8.55837	2	609	1683	2035	7.89584	9.69186	9.48848	gnl|BL_ORD_ID|47745 sp|Q9SGZ5|BXL7_ARATH Probable beta-D-xylosidase 7 OS=Arabidopsis thaliana OX=3702 GN=BXL7 PE=2 SV=2//7.15895e-38
Acc11662.1	Acc11662	protein_coding	0.116383	3.6543	0.53942	0.915937	8	252	41	87	4.68239	2.40327	2.99871	gnl|BL_ORD_ID|124257 sp|Q9ZPE7|EXO_ARATH Protein EXORDIUM OS=Arabidopsis thaliana OX=3702 GN=EXO PE=2 SV=1//2.24808e-143
Acc11671.1	Acc11671	protein_coding	5.12111	32.6501	36.9278	37.4661	244	1552	1913	2452	2.39322	3.0345	2.90095	-//-
Acc11731.1	Acc11731	protein_coding	1.56709	10.1497	23.2735	10.4536	54	349	871	495	2.41433	4.07272	2.76646	-//-
Acc11744.1	Acc11744	protein_coding	12.4217	2.67029	1.97612	1.36475	1771	382	308	269	-2.48791	-2.45881	-3.14571	gnl|BL_ORD_ID|337204 sp|Q94AI1|QWRF2_ARATH QWRF motif-containing protein 2 OS=Arabidopsis thaliana OX=3702 GN=QWRF2 PE=2 SV=1//4.47212e-125
Acc11757.1	Acc11757	protein_coding	0.600659	23.6341	4.82539	13.2334	136	5332	1187	4109	5.01642	3.18872	4.48852	gnl|BL_ORD_ID|48778 sp|Q6WNQ8|C81E8_MEDTR Cytochrome P450 81E8 OS=Medicago truncatula OX=3880 GN=CYP81E8 PE=2 SV=1//1.58416e-61
Acc11781.1	Acc11781	protein_coding	6.7414	1.19179	0.792372	0.049009	470	84	61	5	-2.75761	-2.879	-6.94163	gnl|BL_ORD_ID|510358 sp|Q6X7J9|WOX4_ARATH WUSCHEL-related homeobox 4 OS=Arabidopsis thaliana OX=3702 GN=WOX4 PE=1 SV=1//6.77019e-54
Acc11815.1	Acc11815	protein_coding	0.895282	39.3245	9.81378	44.6513	73	3200	871	5001	5.17644	3.63867	5.66861	gnl|BL_ORD_ID|230873 sp|O64823|MCU2_ARATH Calcium uniporter protein 2, mitochondrial OS=Arabidopsis thaliana OX=3702 GN=At2g23790 PE=2 SV=1//1.43931e-92
Acc11862.1	Acc11862	protein_coding	2.98324	0.376604	0.537879	0.375331	297	39	59	52	-3.19983	-2.26503	-2.93793	gnl|BL_ORD_ID|107126 sp|F1DLK1|DSE1_NICBE Protein DECREASED SIZE EXCLUSION LIMIT 1 OS=Nicotiana benthamiana OX=4100 GN=DSE1 PE=2 SV=1//0
Acc11870.1	Acc11870	protein_coding	0.162681	16.4815	26.8112	50.0984	9	907	1606	3791	6.36182	7.52338	8.274	gnl|BL_ORD_ID|219448 sp|Q8LBB7|LOG5_ARATH Cytokinin riboside 5&apos;-monophosphate phosphoribohydrolase LOG5 OS=Arabidopsis thaliana OX=3702 GN=LOG5 PE=1 SV=1//1.47211e-122
Acc12008.1	Acc12008	protein_coding	1.11529	13.5389	13.0975	15.4324	92	1119	1179	1755	3.32742	3.74222	3.82463	gnl|BL_ORD_ID|230873 sp|O64823|MCU2_ARATH Calcium uniporter protein 2, mitochondrial OS=Arabidopsis thaliana OX=3702 GN=At2g23790 PE=2 SV=1//1.29031e-90
Acc12014.1	Acc12014	protein_coding	0.761134	11.7312	3.70937	6.78083	89	1367	471	1088	3.66396	2.46644	3.18269	gnl|BL_ORD_ID|17712 sp|K4BV52|AOS1_SOLLC Allene oxide synthase 1, chloroplastic OS=Solanum lycopersicum OX=4081 GN=AOS1 PE=2 SV=1//1.44442e-44
Acc12024.1	Acc12024	protein_coding	0.205399	6.47858	0.908653	1.47493	26	804	123	252	4.66918	2.30072	2.84425	-//-
Acc12039.1	Acc12039	protein_coding	1.98455	29.8504	50.1834	54.9696	155	2323	4254	5886	3.62926	4.84162	4.81848	-//-
Acc12168.1	Acc12168	protein_coding	2.07294	18.0108	21.2339	22.957	137	1186	1524	2081	2.83741	3.53867	3.4965	-//-
Acc12235.1	Acc12235	protein_coding	0.169873	6.55326	11.9146	27.2269	15	579	1147	3311	4.98461	6.30896	7.3485	gnl|BL_ORD_ID|111944 sp|Q70II3|EF110_ARATH Ethylene-responsive transcription factor ERF110 OS=Arabidopsis thaliana OX=3702 GN=ERF110 PE=2 SV=2//1.6212e-15
Acc12260.1	Acc12260	protein_coding	3.14584	0.47702	0.735694	0.679682	302	46	77	90	-2.98651	-1.90566	-2.17227	gnl|BL_ORD_ID|236758 sp|Q9FHX2|MFL1_ARATH Protein MITOFERRINLIKE 1, chloroplastic OS=Arabidopsis thaliana OX=3702 GN=MFL1 PE=2 SV=1//1.08127e-179
Acc12268.1	Acc12268	protein_coding	0.343851	3.57924	3.07109	19.627	21	209	196	1576	3.03282	3.27882	5.79505	gnl|BL_ORD_ID|317482 sp|P16273|PRPX_HORVU Pathogen-related protein OS=Hordeum vulgare OX=4513 PE=2 SV=2//8.25801e-80
Acc12364.1	Acc12364	protein_coding	15.388	4.63764	0.968582	1.70214	817	247	57	125	-2.00064	-3.77415	-3.13445	gnl|BL_ORD_ID|510442 sp|Q8VWQ5|WRK50_ARATH Probable WRKY transcription factor 50 OS=Arabidopsis thaliana OX=3702 GN=WRKY50 PE=2 SV=1//2.18827e-38
Acc12533.1	Acc12533	protein_coding	58.5817	10.656	9.00047	7.6872	4301	784	722	779	-2.73095	-2.51012	-2.89225	gnl|BL_ORD_ID|11194 sp|Q949X0|ADS3_ARATH Palmitoyl-monogalactosyldiacylglycerol delta-7 desaturase, chloroplastic OS=Arabidopsis thaliana OX=3702 GN=ADS3 PE=1 SV=2//1.26555e-168
Acc12534.1	Acc12534	protein_coding	93.6725	20.6021	16.3739	14.7971	8573	1889	1636	1868	-2.45751	-2.32526	-2.62572	gnl|BL_ORD_ID|11194 sp|Q949X0|ADS3_ARATH Palmitoyl-monogalactosyldiacylglycerol delta-7 desaturase, chloroplastic OS=Arabidopsis thaliana OX=3702 GN=ADS3 PE=1 SV=2//1.02578e-172
Acc12536.1	Acc12536	protein_coding	11.7008	3.0755	1.11551	1.06499	808	213	85	102	-2.19819	-3.18269	-3.41146	gnl|BL_ORD_ID|179816 sp|Q9AR73|HQGT_RAUSE Hydroquinone glucosyltransferase OS=Rauvolfia serpentina OX=4060 GN=AS PE=1 SV=1//3.07841e-46
Acc12577.1	Acc12577	protein_coding	0.09194	180.578	80.6621	105.703	14	26934	13108	21698	10.6228	9.92199	10.1595	gnl|BL_ORD_ID|45748 sp|Q9XI23|BOR4_ARATH Boron transporter 4 OS=Arabidopsis thaliana OX=3702 GN=BOR4 PE=2 SV=1//0
Acc12629.1	Acc12629	protein_coding	8.28796	84.2621	55.4005	62.1127	610	6213	4451	6303	3.07276	2.93127	2.94143	gnl|BL_ORD_ID|43162 sp|Q8S3D1|BH068_ARATH Transcription factor bHLH68 OS=Arabidopsis thaliana OX=3702 GN=BHLH68 PE=1 SV=2//2.02399e-40
Acc12635.1	Acc12635	protein_coding	15.3993	1.27439	0.518624	0.377521	1057	88	39	36	-3.85966	-4.69173	-5.29775	gnl|BL_ORD_ID|473951 sp|Q41951|TIP21_ARATH Aquaporin TIP2-1 OS=Arabidopsis thaliana OX=3702 GN=TIP2-1 PE=1 SV=2//4.18115e-100
Acc12646.1	Acc12646	protein_coding	2.85334	0.262142	0.294223	0.763406	156	15	18	58	-3.64187	-3.04261	-1.85235	-//-
Acc12693.1	Acc12693	protein_coding	0.06211	1.74211	3.18325	3.46841	9	228	453	623	4.3704	5.69777	5.669	gnl|BL_ORD_ID|433655 sp|F4JVA6|SFH6_ARATH Phosphatidylinositol/phosphatidylcholine transfer protein SFH6 OS=Arabidopsis thaliana OX=3702 GN=SFH6 PE=2 SV=1//0
Acc12694.1	Acc12694	protein_coding	23.7411	7.26766	5.35028	4.57836	1821	559	448	485	-1.97896	-1.95858	-2.33584	gnl|BL_ORD_ID|41288 sp|Q93VH2|BBD2_ARATH Bifunctional nuclease 2 OS=Arabidopsis thaliana OX=3702 GN=BBD2 PE=2 SV=1//4.65624e-140
Acc12754.1	Acc12754	protein_coding	0.36973	4.13117	2.14328	6.64952	27	281	167	654	3.09879	2.68734	4.16538	gnl|BL_ORD_ID|104543 sp|O82155|DOF17_ARATH Dof zinc finger protein DOF1.7 OS=Arabidopsis thaliana OX=3702 GN=DOF1.7 PE=2 SV=1//1.58764e-38
Acc12950.1	Acc12950	protein_coding	0.268571	4.15946	7.52242	8.31317	16	242	476	665	3.6341	4.948	4.94043	gnl|BL_ORD_ID|148939 sp|Q6AWT8|GG3_ARATH Guanine nucleotide-binding protein subunit gamma 3 OS=Arabidopsis thaliana OX=3702 GN=GG3 PE=2 SV=1//7.4485e-29
Acc13055.1	Acc13055	protein_coding	0.0388	14.5409	1.00899	5.98508	5	1858	141	1053	8.23002	4.84675	7.26061	gnl|BL_ORD_ID|108041 sp|Q9SZE2|DTX51_ARATH Protein DETOXIFICATION 51 OS=Arabidopsis thaliana OX=3702 GN=DTX51 PE=2 SV=1//0
Acc13057.1	Acc13057	protein_coding	0.765748	4.17405	3.60706	6.15385	62	334	314	677	2.15205	2.4023	3.01914	gnl|BL_ORD_ID|472307 sp|Q9LN27|TI171_ARATH Mitochondrial import inner membrane translocase subunit TIM17-1 OS=Arabidopsis thaliana OX=3702 GN=TIM17-1 PE=2 SV=1//5.06823e-49
Acc13109.1	Acc13109	protein_coding	43.3597	709.914	291.506	317.003	4580	75127	33610	46170	3.76046	2.93972	2.906	gnl|BL_ORD_ID|128837 sp|Q9SQI3|FATB_GOSHI Palmitoyl-acyl carrier protein thioesterase, chloroplastic OS=Gossypium hirsutum OX=3635 GN=FATB1 PE=1 SV=1//0
Acc13123.1	Acc13123	protein_coding	0.527331	6.68776	4.85327	4.35605	33	413	327	370	3.36573	3.368	3.05539	-//-
Acc13214.1	Acc13214	protein_coding	0.175738	1.62616	0.871711	2.42776	24	214	125	439	2.87523	2.43885	3.75968	gnl|BL_ORD_ID|223348 sp|Q9SZD5|LRK59_ARATH L-type lectin-domain containing receptor kinase V.9 OS=Arabidopsis thaliana OX=3702 GN=LECRK59 PE=2 SV=1//0
Acc13221.1	Acc13221	protein_coding	0	4.25914	1.48429	4.90799	0	229	87	362	10.7089	9.47747	11.3024	-//-
Acc13222.1	Acc13222	protein_coding	0.405935	7.01986	20.2321	24.0085	46	784	2460	3688	3.81244	5.80123	5.89427	gnl|BL_ORD_ID|39646 sp|O80668|AVT1A_ARATH Amino acid transporter AVT1A OS=Arabidopsis thaliana OX=3702 GN=AVT1A PE=2 SV=2//0
Acc13288.1	Acc13288	protein_coding	0.108122	1.32505	0.944474	1.66987	3	37	28	62	3.30101	3.23278	3.89468	-//-
Acc13351.1	Acc13351	protein_coding	0.04266	3.1215	0.769412	1.13553	4	293	79	147	5.87979	4.32493	4.73562	gnl|BL_ORD_ID|449412 sp|Q9ZSD4|SY121_ARATH Syntaxin-121 OS=Arabidopsis thaliana OX=3702 GN=SYP121 PE=1 SV=1//4.56065e-130
Acc13362.1	Acc13362	protein_coding	1.36152	25.5734	17.1822	6.39755	154	2882	2110	993	3.94966	3.83941	2.26057	gnl|BL_ORD_ID|442278 sp|Q8S948|SPS1_ARATH Solanesyl diphosphate synthase 1 OS=Arabidopsis thaliana OX=3702 GN=SPS1 PE=1 SV=1//0
Acc13372.1	Acc13372	protein_coding	0.777082	6.88692	3.99389	5.88394	44	386	244	454	2.85442	2.53213	2.93657	gnl|BL_ORD_ID|166657 sp|Q8GXE9|HA22J_ARATH HVA22-like protein j OS=Arabidopsis thaliana OX=3702 GN=HVA22J PE=2 SV=2//1.942e-69
Acc13463.1	Acc13463	protein_coding	0.063154	7.11865	4.08325	5.21755	16	1280	847	1357	6.0365	5.77923	5.96927	-//-
Acc13502.1	Acc13502	protein_coding	0	1044.82	1561.84	351.085	0	53509	87147	24746	18.5764	19.4437	17.3969	gnl|BL_ORD_ID|117247 sp|P93735|ELIP1_ARATH Early light-induced protein 1, chloroplastic OS=Arabidopsis thaliana OX=3702 GN=ELIP1 PE=1 SV=1//7.89644e-56
Acc13532.1	Acc13532	protein_coding	0.232542	5.21882	3.10439	1.45096	28	625	405	239	4.19944	3.91257	2.66139	gnl|BL_ORD_ID|73265 sp|Q9LJ44|COL12_ARATH Zinc finger protein CONSTANS-LIKE 12 OS=Arabidopsis thaliana OX=3702 GN=COL12 PE=1 SV=2//1.53331e-91
Acc13590.1	Acc13590	protein_coding	2.01332	46.1165	28.8234	12.5413	169	3871	2636	1449	4.24128	4.02651	2.67169	gnl|BL_ORD_ID|53403 sp|P12062|CB26_PETSP Chlorophyll a-b binding protein 37, chloroplastic OS=Petunia sp. OX=4104 GN=CAB37 PE=3 SV=1//3.91825e-178
Acc13596.1	Acc13596	protein_coding	2.46024	22.2834	9.7811	11.5304	213	1927	922	1373	2.90135	2.17752	2.26033	gnl|BL_ORD_ID|510117 sp|Q6ICW6|WNK11_ARATH Probable serine/threonine-protein kinase WNK11 OS=Arabidopsis thaliana OX=3702 GN=WNK11 PE=2 SV=1//2.33606e-152
Acc13618.1	Acc13618	protein_coding	1.4222	18.9368	9.0546	12.0935	116	1538	801	1352	3.45216	2.85059	3.11422	gnl|BL_ORD_ID|107181 sp|Q9ZVN4|DSP1_ARATH Tyrosine-protein phosphatase DSP1 OS=Arabidopsis thaliana OX=3702 GN=DSP1 PE=1 SV=1//9.27235e-96
Acc13619.1	Acc13619	protein_coding	0.344892	21.2532	20.5267	37.5796	27	1655	1742	4027	5.6564	6.06921	6.78746	gnl|BL_ORD_ID|5846 sp|Q08507|ACCO3_PETHY 1-aminocyclopropane-1-carboxylate oxidase 3 OS=Petunia hybrida OX=4102 GN=ACO3 PE=3 SV=1//0
Acc13627.1	Acc13627	protein_coding	0.178279	2.48765	0.76068	2.69293	28	381	127	568	3.48558	2.24043	3.90977	gnl|BL_ORD_ID|79569 sp|Q8RX83|CSLB3_ARATH Cellulose synthase-like protein B3 OS=Arabidopsis thaliana OX=3702 GN=CSLB3 PE=2 SV=1//0
Acc13715.1	Acc13715	protein_coding	0.258632	3.53738	1.77085	2.69664	36	486	266	510	3.47535	2.94519	3.39306	gnl|BL_ORD_ID|69310 sp|Q94AS9|CNGC4_ARATH Cyclic nucleotide-gated ion channel 4 OS=Arabidopsis thaliana OX=3702 GN=CNGC4 PE=2 SV=2//0
Acc13723.1	Acc13723	protein_coding	0	0.698857	3.07643	6.11923	0	77	369	926	9.1382	11.5605	12.6571	gnl|BL_ORD_ID|531889 sp|Q6AWW5|Y5262_ARATH Ankyrin repeat-containing protein At5g02620 OS=Arabidopsis thaliana OX=3702 GN=At5g02620 PE=1 SV=1//3.76169e-22
Acc13750.1	Acc13750	protein_coding	0.023309	3.27513	1.78168	2.23793	4	562	333	528	6.81913	6.39882	6.57933	gnl|BL_ORD_ID|530732 sp|O81832|Y4729_ARATH G-type lectin S-receptor-like serine/threonine-protein kinase At4g27290 OS=Arabidopsis thaliana OX=3702 GN=At4g27290 PE=3 SV=4//0
Acc13757.1	Acc13757	protein_coding	1.39234	12.3878	0.142316	0.205907	63	560	7	13	2.87435	-3.08359	-2.69096	gnl|BL_ORD_ID|858 sp|P0C8Y8|2SS2_BEREX 2S sulfur-rich seed storage protein 2 OS=Bertholletia excelsa OX=3645 GN=BE2S2 PE=3 SV=1//6.76535e-07
Acc13776.1	Acc13776	protein_coding	4.01175	1.14944	0.749185	0.708209	936	269	191	228	-2.07376	-2.22793	-2.46424	gnl|BL_ORD_ID|310623 sp|F4I6M1|POLIA_ARATH DNA polymerase I A, chloroplastic/mitochondrial OS=Arabidopsis thaliana OX=3702 GN=POLIA PE=2 SV=1//0
Acc13783.1	Acc13783	protein_coding	20.125	5.02463	3.94666	2.34557	1502	356	326	236	-2.35191	-2.13924	-3.09676	-//-
Acc13787.1	Acc13787	protein_coding	0.271265	23.8457	7.42112	19.7446	39	3414	1158	3890	6.17231	4.95173	6.20876	gnl|BL_ORD_ID|264917 sp|F4JJJ3|NDB3_ARATH External alternative NAD(P)H-ubiquinone oxidoreductase B3, mitochondrial OS=Arabidopsis thaliana OX=3702 GN=NDB3 PE=2 SV=1//0
Acc13805.1	Acc13805	protein_coding	10.1235	2.32611	1.94842	0.657477	561	130	118	51	-2.38368	-2.18377	-3.88316	gnl|BL_ORD_ID|294103 sp|Q9LR64|PB27A_ARATH Photosystem II repair protein PSB27-H1, chloroplastic OS=Arabidopsis thaliana OX=3702 GN=PSB27-1 PE=1 SV=1//6.32158e-55
Acc13806.1	Acc13806	protein_coding	20.4449	3.02367	2.03276	2.09652	2857	424	311	404	-3.02737	-3.13473	-3.24912	-//-
Acc13870.1	Acc13870	protein_coding	11.0924	3.33696	1.3499	1.24232	873	264	116	135	-2.0003	-2.84627	-3.11917	gnl|BL_ORD_ID|103328 sp|Q9D832|DNJB4_MOUSE DnaJ homolog subfamily B member 4 OS=Mus musculus OX=10090 GN=Dnajb4 PE=1 SV=1//2.76956e-77
Acc13940.1	Acc13940	protein_coding	4.84781	1502.72	851.868	3591.58	432	134132	82844	441205	8.00261	7.64708	9.56834	gnl|BL_ORD_ID|302384 sp|P48979|PGLR_PRUPE Polygalacturonase OS=Prunus persica OX=3760 PE=2 SV=1//0
Acc14003.1	Acc14003	protein_coding	1.62577	86.4305	78.8004	74.6777	173	9210	9148	10952	5.45802	5.78785	5.5559	gnl|BL_ORD_ID|99941 sp|Q9FMX6|DJC76_ARATH Chaperone protein dnaJ C76, chloroplastic OS=Arabidopsis thaliana OX=3702 GN=DJC76 PE=2 SV=1//1.70849e-152
Acc14067.1	Acc14067	protein_coding	0.009767	11.1795	1.74555	7.66617	1	1005	171	949	9.54317	7.30968	9.31682	gnl|BL_ORD_ID|228335 sp|Q5I0I2|MARH2_RAT E3 ubiquitin-protein ligase MARCH2 OS=Rattus norvegicus OX=10116 GN=March2 PE=1 SV=1//8.97274e-07
Acc14106.1	Acc14106	protein_coding	20.3006	453.707	180.904	276.032	3262	73039	31730	61156	4.20937	3.34625	3.80112	gnl|BL_ORD_ID|48742 sp|H2DH17|C7A22_PANGI Cytochrome P450 CYP749A22 OS=Panax ginseng OX=4054 PE=2 SV=1//0
Acc14112.1	Acc14112	protein_coding	8.0489	113.315	152.421	125.973	1153	16262	23832	24880	3.54249	4.43357	4.00389	gnl|BL_ORD_ID|125442 sp|Q9BRX8|F213A_HUMAN Redox-regulatory protein FAM213A OS=Homo sapiens OX=9606 GN=FAM213A PE=1 SV=3//2.34874e-25
Acc14155.1	Acc14155	protein_coding	3.6409	28.1279	26.6699	23.2762	310	2397	2476	2730	2.67503	3.06143	2.71063	gnl|BL_ORD_ID|474391 sp|O64511|TLOV1_ARATH Protein TWIN LOV 1 OS=Arabidopsis thaliana OX=3702 GN=TLP1 PE=1 SV=2//9.85918e-26
Acc14179.2	Acc14179	protein_coding	0.174462	7.16122	1.48818	6.41893	24	983	223	1020	5.07409	3.27335	4.97569	gnl|BL_ORD_ID|555099 sp|Q39264|ZFP5_ARATH Zinc finger protein 5 OS=Arabidopsis thaliana OX=3702 GN=ZFP5 PE=1 SV=1//4.39331e-11
Acc14184.1	Acc14184	protein_coding	14.2274	2.2182	0.865941	0.840777	673	105	45	55	-2.954	-3.83469	-4.03708	-//-
Acc14247.1	Acc14247	protein_coding	3.65688	0.244027	0.278116	0.369884	790	53	66	111	-4.16969	-3.5146	-3.25713	gnl|BL_ORD_ID|520090 sp|C0LGI2|Y1677_ARATH Probable LRR receptor-like serine/threonine-protein kinase At1g67720 OS=Arabidopsis thaliana OX=3702 GN=At1g67720 PE=2 SV=1//0
Acc14287.1	Acc14287	protein_coding	1.45429	51.9119	12.5398	13.6707	60	2111	556	765	4.85878	3.27358	3.24263	-//-
Acc14315.1	Acc14315	protein_coding	0	1.44968	3.52211	2.31846	0	109	287	239	9.63885	11.198	10.7038	gnl|BL_ORD_ID|449337 sp|P0DKJ5|SWT15_VITVI Bidirectional sugar transporter SWEET15 OS=Vitis vinifera OX=29760 GN=SWEET15 PE=3 SV=1//1.59909e-81
Acc14324.1	Acc14324	protein_coding	1.44255	12.8327	11.5013	12.3144	122	1088	1062	1436	2.88015	3.18477	3.12848	gnl|BL_ORD_ID|472509 sp|Q93ZM9|TIF9_ARATH Protein TIFY 9 OS=Arabidopsis thaliana OX=3702 GN=TIFY9 PE=1 SV=1//4.95038e-36
Acc14432.1	Acc14432	protein_coding	7.77966	2.38108	1.58693	1.96812	307	94	69	107	-1.98136	-2.08733	-1.9467	-//-
Acc14487.1	Acc14487	protein_coding	5.24374	112.558	70.3214	82.8648	860	18475	12576	18719	4.1495	3.93428	4.01635	gnl|BL_ORD_ID|347959 sp|Q8RX87|RFS6_ARATH Probable galactinol--sucrose galactosyltransferase 6 OS=Arabidopsis thaliana OX=3702 GN=RFS6 PE=2 SV=2//0
Acc14500.1	Acc14500	protein_coding	5.99344	57.4457	51.3572	64.6904	864	8293	8078	12853	2.98721	3.28899	3.46726	gnl|BL_ORD_ID|460673 sp|Q8L706|SYT5_ARATH Synaptotagmin-5 OS=Arabidopsis thaliana OX=3702 GN=SYT5 PE=2 SV=1//0
Acc14521.1	Acc14521	protein_coding	4.165	0.158525	0.459845	0.096235	341	13	41	11	-4.97397	-2.98804	-5.36347	gnl|BL_ORD_ID|78626 sp|O82258|CRR6_ARATH Protein CHLORORESPIRATORY REDUCTION 6, chloroplastic OS=Arabidopsis thaliana OX=3702 GN=CRR6 PE=2 SV=1//1.0385e-98
Acc14532.1	Acc14532	protein_coding	33.9391	368.662	447.757	397.879	3429	37314	49376	55423	3.1684	3.91218	3.58708	gnl|BL_ORD_ID|510536 sp|Q93ZR6|WSD1_ARATH O-acyltransferase WSD1 OS=Arabidopsis thaliana OX=3702 GN=WSD1 PE=2 SV=1//6.35919e-121
Acc14549.1	Acc14549	protein_coding	6.51303	68.9406	77.9423	105.688	745	7898	9729	16664	3.13056	3.77103	4.05565	gnl|BL_ORD_ID|64518 sp|O65554|CIPK6_ARATH CBL-interacting serine/threonine-protein kinase 6 OS=Arabidopsis thaliana OX=3702 GN=CIPK6 PE=1 SV=1//0
Acc14675.1	Acc14675	protein_coding	4.6244	83.6235	91.7578	101.483	284	5141	6146	8586	3.90213	4.49935	4.49	gnl|BL_ORD_ID|253666 sp|Q7XJ98|MUR3_ARATH Xyloglucan galactosyltransferase MUR3 OS=Arabidopsis thaliana OX=3702 GN=MUR3 PE=1 SV=1//4.59036e-76
Acc14726.1	Acc14726	protein_coding	13.4317	2.91726	2.86216	2.01835	1369	301	340	295	-2.46017	-1.94485	-2.64125	-//-
Acc14752.1	Acc14752	protein_coding	7.26749	61.9932	50.7185	57.7166	701	5985	5335	7669	2.81825	2.99206	3.02385	gnl|BL_ORD_ID|172458 sp|Q9SZG0|HHP4_ARATH Heptahelical transmembrane protein 4 OS=Arabidopsis thaliana OX=3702 GN=HHP4 PE=2 SV=1//0
Acc14828.1	Acc14828	protein_coding	0.19491	5.43383	4.64005	4.79644	24	665	619	808	4.51034	4.74574	4.6396	gnl|BL_ORD_ID|17508 sp|O82390|ANTR1_ARATH Sodium-dependent phosphate transport protein 1, chloroplastic OS=Arabidopsis thaliana OX=3702 GN=ANTR1 PE=1 SV=1//0
Acc14849.1	Acc14849	protein_coding	0.204667	4.43043	2.35675	3.34615	28	606	352	630	4.15491	3.71029	4.05919	gnl|BL_ORD_ID|223337 sp|Q9M345|LRK42_ARATH L-type lectin-domain containing receptor kinase IV.2 OS=Arabidopsis thaliana OX=3702 GN=LECRK42 PE=2 SV=1//0
Acc14909.1	Acc14909	protein_coding	23.4156	6.29604	4.46126	4.02538	1749	472	364	415	-2.16476	-2.19986	-2.50244	gnl|BL_ORD_ID|491125 sp|Q9ZQW8|U2AFA_ORYSJ Splicing factor U2af small subunit A OS=Oryza sativa subsp. japonica OX=39947 GN=U2AF35A PE=2 SV=1//1.34725e-100
Acc14914.1	Acc14914	protein_coding	3.46971	27.2572	15.7305	20.1289	523	4116	2588	4183	2.70068	2.37095	2.5719	gnl|BL_ORD_ID|338511 sp|Q9SK03|RAP27_ARATH Ethylene-responsive transcription factor RAP2-7 OS=Arabidopsis thaliana OX=3702 GN=RAP2-7 PE=2 SV=2//1.69714e-96
Acc14955.1	Acc14955	protein_coding	5.46131	0.404468	0.656025	1.46189	599	45	79	221	-4.00587	-2.85643	-1.86534	gnl|BL_ORD_ID|164759 sp|O48766|GUN11_ARATH Endoglucanase 11 OS=Arabidopsis thaliana OX=3702 GN=At2g32990 PE=2 SV=1//0
Acc14979.1	Acc14979	protein_coding	0	3.47384	1.02122	5.7756	0	434	139	992	11.6309	10.1527	12.7564	gnl|BL_ORD_ID|510480 sp|Q9C519|WRKY6_ARATH WRKY transcription factor 6 OS=Arabidopsis thaliana OX=3702 GN=WRKY6 PE=1 SV=1//4.72356e-124
Acc14999.1	Acc14999	protein_coding	13.1086	124.583	124.733	81.4148	536	5096	5558	4583	2.97338	3.43823	2.66824	gnl|BL_ORD_ID|240114 sp|Q1G3I2|MIP1A_ARATH B-box domain protein 30 OS=Arabidopsis thaliana OX=3702 GN=MIP1A PE=1 SV=1//1.77823e-23
Acc15003.1	Acc15003	protein_coding	0.280948	1.79976	6.66865	4.33299	33	206	830	681	2.36271	4.71149	3.93526	gnl|BL_ORD_ID|43204 sp|Q9LRJ4|BH117_ARATH Transcription factor bHLH117 OS=Arabidopsis thaliana OX=3702 GN=BHLH117 PE=2 SV=2//3.59577e-18
Acc15006.1	Acc15006	protein_coding	0.81758	14.7368	18.5178	33.2118	57	1025	1403	3179	3.89043	4.68259	5.37133	gnl|BL_ORD_ID|240115 sp|Q9LRM4|MIP1B_ARATH B-box domain protein 31 OS=Arabidopsis thaliana OX=3702 GN=MIP1B PE=2 SV=1//7.87e-10
Acc15008.1	Acc15008	protein_coding	16.5438	172.856	130.116	142.287	2791	29212	23957	33093	3.11224	3.16582	3.14012	gnl|BL_ORD_ID|223194 sp|Q6NRC9|LRCC1_XENLA Leucine-rich repeat and coiled-coil domain-containing protein 1 OS=Xenopus laevis OX=8355 GN=lrrcc1 PE=2 SV=1//7.47558e-12
Acc15022.1	Acc15022	protein_coding	2.11276	18.1962	12.8822	15.1134	156	1340	1034	1531	2.8263	2.79189	2.8665	gnl|BL_ORD_ID|495237 sp|Q8GZA8|ULT1_ARATH Protein ULTRAPETALA 1 OS=Arabidopsis thaliana OX=3702 GN=ULT1 PE=1 SV=1//3.47061e-118
Acc15041.1	Acc15041	protein_coding	480.881	3733.13	2830.92	4999.39	15757	122550	101251	225869	2.68388	2.74814	3.41391	-//-
Acc15148.1	Acc15148	protein_coding	5.65285	0.583378	0.402428	0.03913	627	65	49	6	-3.5426	-3.61003	-7.10104	gnl|BL_ORD_ID|306176 sp|Q941F1|PLA15_ARATH Phospholipase A1-Igamma1, chloroplastic OS=Arabidopsis thaliana OX=3702 GN=At1g06800 PE=1 SV=2//0
Acc15209.1	Acc15209	protein_coding	0.017083	0.49285	1.97855	2.25615	2	58	190	263	4.5066	6.54571	6.53727	-//-
Acc15249.1	Acc15249	protein_coding	1.04291	28.4221	11.536	23.4243	132	3584	1585	4065	4.48636	3.64887	4.51603	gnl|BL_ORD_ID|237621 sp|B8K1V7|MHX_ARAHH Magnesium/proton exchanger OS=Arabidopsis halleri subsp. halleri OX=81971 GN=MHX PE=1 SV=1//0
Acc15295.1	Acc15295	protein_coding	1.15511	53.3393	122.51	136.805	35	1612	4034	5690	5.2454	6.90778	6.91307	gnl|BL_ORD_ID|76018 sp|Q9LZP9|CP122_ARATH Calvin cycle protein CP12-2, chloroplastic OS=Arabidopsis thaliana OX=3702 GN=CP12-2 PE=1 SV=1//9.28555e-39
Acc15301.1	Acc15301	protein_coding	2.7057	0.555787	0.612242	0.730799	435	90	108	162	-2.54662	-1.94449	-1.8516	gnl|BL_ORD_ID|342113 sp|Q9SG02|RDR6_ARATH RNA-dependent RNA polymerase 6 OS=Arabidopsis thaliana OX=3702 GN=RDR6 PE=1 SV=1//0
Acc15336.1	Acc15336	protein_coding	0.107579	4.64818	2.92814	0.768935	7	293	201	67	5.08953	4.88276	2.8125	gnl|BL_ORD_ID|294473 sp|Q96262|PCAP1_ARATH Plasma membrane-associated cation-binding protein 1 OS=Arabidopsis thaliana OX=3702 GN=PCAP1 PE=1 SV=1//1.0318e-41
Acc15370.1	Acc15370	protein_coding	25.748	159.022	149.598	151.954	5309	32847	33666	43196	2.35381	2.72903	2.59686	gnl|BL_ORD_ID|311220 sp|O64769|POT11_ARATH Potassium transporter 11 OS=Arabidopsis thaliana OX=3702 GN=POT11 PE=2 SV=1//0
Acc15398.1	Acc15398	protein_coding	0.412287	26.0301	4.99678	6.82871	34	2123	444	767	5.68431	3.76622	4.06387	gnl|BL_ORD_ID|555357 sp|Q8S3W4|ZIP8_ARATH Probable zinc transporter 8 OS=Arabidopsis thaliana OX=3702 GN=ZIP8 PE=3 SV=1//8.18645e-75
Acc15506.1	Acc15506	protein_coding	0.846598	82.153	3.67458	12.7928	46	4472	218	959	6.32423	2.30571	3.95119	-//-
Acc15517.1	Acc15517	protein_coding	0.109285	59.5781	1.69	12.6369	12	6309	195	1842	8.74931	4.07227	6.82194	gnl|BL_ORD_ID|164793 sp|P05522|GUN1_PERAE Endoglucanase 1 OS=Persea americana OX=3435 GN=CEL1 PE=2 SV=1//0
Acc15565.1	Acc15565	protein_coding	0.068337	50.0966	50.0806	43.8569	6	4378	4768	5275	9.20878	9.66812	9.32712	gnl|BL_ORD_ID|528966 sp|Q9LH89|Y3885_ARATH Uncharacterized protein At3g28850 OS=Arabidopsis thaliana OX=3702 GN=At3g28850 PE=4 SV=1//7.4617e-38
Acc15605.1	Acc15605	protein_coding	0.565349	7.59138	9.22614	13.4509	59	789	1045	1924	3.46331	4.20797	4.59725	gnl|BL_ORD_ID|466172 sp|O82509|TBL23_ARATH Protein trichome birefringence-like 23 OS=Arabidopsis thaliana OX=3702 GN=TBL23 PE=2 SV=1//3.36882e-156
Acc15614.1	Acc15614	protein_coding	0	0.299616	0.386527	6.5365	0	40	56	1190	8.19571	8.843	13.0189	gnl|BL_ORD_ID|530081 sp|Q9SUQ3|Y4374_ARATH Probable inactive receptor kinase At4g23740 OS=Arabidopsis thaliana OX=3702 GN=At4g23740 PE=2 SV=1//0
Acc15702.1	Acc15702	protein_coding	11.5787	91.5898	100.418	251.762	587	4647	5550	17577	2.70921	3.30506	4.47643	gnl|BL_ORD_ID|14342 sp|E3SU11|ALL13_OLEEU Thaumatin-like protein OS=Olea europaea OX=4146 PE=1 SV=1//9.82932e-127
Acc15814.1	Acc15814	protein_coding	0.868253	15.5699	9.40036	15.0139	79	1417	932	1880	3.8875	3.62255	4.14339	gnl|BL_ORD_ID|666 sp|O23507|1MMP_ARATH Metalloendoproteinase 1-MMP OS=Arabidopsis thaliana OX=3702 GN=1MMP PE=1 SV=1//8.14915e-117
Acc15816.1	Acc15816	protein_coding	26.3926	7.65712	4.40626	3.88392	2705	787	493	549	-2.05642	-2.3914	-2.72794	gnl|BL_ORD_ID|501873 sp|Q8W4K5|VAB_ARATH VAN3-binding protein OS=Arabidopsis thaliana OX=3702 GN=VAB PE=1 SV=1//6.0129e-24
Acc15822.1	Acc15822	protein_coding	1.37858	11.2748	6.37325	10.4217	221	1803	1111	2294	2.75223	2.39335	2.94764	gnl|BL_ORD_ID|156378 sp|Q9FFN2|GLYT3_ARATH Probable glycosyltransferase At5g03795 OS=Arabidopsis thaliana OX=3702 GN=At5g03795 PE=3 SV=2//5.24951e-106
Acc15847.1	Acc15847	protein_coding	5.60425	0.941538	1.20141	0.360775	582	98	137	52	-2.84385	-2.02159	-3.90823	gnl|BL_ORD_ID|279337 sp|Q8L7W2|NUDT8_ARATH Nudix hydrolase 8 OS=Arabidopsis thaliana OX=3702 GN=NUDT8 PE=2 SV=2//2.43802e-143
Acc15865.1	Acc15865	protein_coding	0.219527	8.50502	23.1466	50.8588	17	642	1903	5280	4.95429	6.86017	7.84237	gnl|BL_ORD_ID|426756 sp|P0C5D6|SAPK3_ORYSJ Serine/threonine-protein kinase SAPK3 OS=Oryza sativa subsp. japonica OX=39947 GN=SAPK3 PE=1 SV=1//0
Acc15866.1	Acc15866	protein_coding	2.92525	63.248	71.8929	27.1465	213	4420	5510	2550	4.09898	4.75658	3.15342	gnl|BL_ORD_ID|69179 sp|O81445|CNBL1_ARATH Calcineurin B-like protein 1 OS=Arabidopsis thaliana OX=3702 GN=CBL1 PE=1 SV=3//1.58782e-130
Acc15874.1	Acc15874	protein_coding	7.60061	58.7745	30.3202	66.1484	844	6538	3675	10126	2.67795	2.18654	3.15701	gnl|BL_ORD_ID|40887 sp|O23553|BAM3_ARATH Beta-amylase 3, chloroplastic OS=Arabidopsis thaliana OX=3702 GN=BAM3 PE=1 SV=3//0
Acc15932.1	Acc15932	protein_coding	4.07831	30.5671	19.9625	19.4316	749	5624	4002	4921	2.63296	2.48176	2.28824	gnl|BL_ORD_ID|216951 sp|Q6R0H1|LHY_ARATH Protein LHY OS=Arabidopsis thaliana OX=3702 GN=LHY PE=1 SV=2//1.05913e-97
Acc15991.1	Acc15991	protein_coding	0.034554	1.97214	1.59136	6.99024	4	217	191	1055	5.44682	5.59727	7.57777	gnl|BL_ORD_ID|555310 sp|Q94BZ1|ZIFL1_ARATH Protein ZINC INDUCED FACILITATOR-LIKE 1 OS=Arabidopsis thaliana OX=3702 GN=ZIFL1 PE=2 SV=1//1.5586e-11
Acc16015.1	Acc16015	protein_coding	1.25467	8.44656	6.68532	8.56915	300	2017	1740	2816	2.47331	2.59982	2.80267	gnl|BL_ORD_ID|306526 sp|P93733|PLDB1_ARATH Phospholipase D beta 1 OS=Arabidopsis thaliana OX=3702 GN=PLDBETA1 PE=1 SV=4//0
Acc16083.1	Acc16083	protein_coding	3.98132	0.060848	0.023043	0.018551	312	5	2	2	-6.20045	-7.13614	-7.61351	gnl|BL_ORD_ID|438304 sp|Q0JKZ0|SNL6_ORYSJ Cinnamoyl-CoA reductase-like SNL6 OS=Oryza sativa subsp. japonica OX=39947 GN=SNL6 PE=3 SV=1//9.18759e-45
Acc16096.1	Acc16096	protein_coding	0.051922	11.4838	5.56122	4.37481	3	665	351	349	7.46374	6.87497	6.38483	-//-
Acc16206.1	Acc16206	protein_coding	9.9655	2.64977	1.32838	1.15187	555	148	81	89	-2.18127	-2.71037	-3.06607	gnl|BL_ORD_ID|426704 sp|Q9LHJ8|SAP5_ARATH Zinc finger A20 and AN1 domain-containing stress-associated protein 5 OS=Arabidopsis thaliana OX=3702 GN=SAP5 PE=2 SV=1//1.13054e-36
Acc16285.1	Acc16285	protein_coding	7.51638	0.113731	0.259343	0.143841	1243	19	47	33	-6.29687	-4.65714	-5.65659	gnl|BL_ORD_ID|427423 sp|O49607|SBT16_ARATH Subtilisin-like protease SBT1.6 OS=Arabidopsis thaliana OX=3702 GN=SBT1.6 PE=2 SV=1//0
Acc16286.1	Acc16286	protein_coding	4.91343	1.47259	0.936005	0.880272	592	178	123	146	-2.0083	-2.20153	-2.44598	gnl|BL_ORD_ID|3577 sp|Q38967|AAP2_ARATH Amino acid permease 2 OS=Arabidopsis thaliana OX=3702 GN=AAP2 PE=1 SV=1//0
Acc16318.1	Acc16318	protein_coding	14.6509	126.428	243.38	343.616	598	5163	10829	19313	2.83434	4.2426	4.58553	gnl|BL_ORD_ID|172669 sp|Q9SZN7|HIP26_ARATH Heavy metal-associated isoprenylated plant protein 26 OS=Arabidopsis thaliana OX=3702 GN=HIPP26 PE=1 SV=1//7.29979e-80
Acc16462.1	Acc16462	protein_coding	0.022727	2.19039	6.32926	28.4857	2	194	608	3457	6.24615	8.22315	10.2529	gnl|BL_ORD_ID|5819 sp|Q84MB3|ACCH1_ARATH 1-aminocyclopropane-1-carboxylate oxidase homolog 1 OS=Arabidopsis thaliana OX=3702 GN=At1g06620 PE=2 SV=1//2.45381e-96
Acc16468.1	Acc16468	protein_coding	0.142133	4.40012	4.06179	3.82099	14	407	409	486	4.57499	4.92021	4.67943	-//-
Acc16485.1	Acc16485	protein_coding	0.939264	11.218	14.7707	16.285	197	2348	3368	4691	3.299	4.15902	4.14539	gnl|BL_ORD_ID|304115 sp|P32811|PHSH_SOLTU Alpha-glucan phosphorylase, H isozyme OS=Solanum tuberosum OX=4113 PE=1 SV=1//0
Acc16498.1	Acc16498	protein_coding	0.445117	10.7534	4.18628	9.07523	18	432	184	502	4.30097	3.40867	4.366	gnl|BL_ORD_ID|199755 sp|O82391|JOSL_ARATH Josephin-like protein OS=Arabidopsis thaliana OX=3702 GN=At2g29640 PE=2 SV=1//3.47147e-06
Acc16502.1	Acc16502	protein_coding	1.95339	17.8923	17.0159	17.4655	246	2217	2381	3067	2.89589	3.33845	3.21203	gnl|BL_ORD_ID|157378 sp|Q84L09|GONS2_ARATH GDP-mannose transporter GONST2 OS=Arabidopsis thaliana OX=3702 GN=GONST2 PE=2 SV=1//2.05334e-179
Acc16553.1	Acc16553	protein_coding	3.34656	57.376	26.6433	51.2001	431	7388	3738	9074	3.82365	3.18041	3.96814	gnl|BL_ORD_ID|510413 sp|Q6B6R4|WRK24_ORYSI WRKY transcription factor WRKY24 OS=Oryza sativa subsp. indica OX=39946 GN=WRKY24 PE=2 SV=1//3.22623e-119
Acc16580.1	Acc16580	protein_coding	10.8925	0.903104	0.55157	1.13841	2042	170	113	295	-3.86071	-4.10984	-3.21808	gnl|BL_ORD_ID|534661 sp|Q6Z3U3|Y7797_ORYSJ B3 domain-containing protein Os07g0679700 OS=Oryza sativa subsp. japonica OX=39947 GN=Os07g0679700 PE=2 SV=1//0
Acc16676.1	Acc16676	protein_coding	0.703228	7.1284	6.25122	3.18635	65	659	630	406	3.06414	3.33857	2.21361	gnl|BL_ORD_ID|352519 sp|Q8GYN5|RIN4_ARATH RPM1-interacting protein 4 OS=Arabidopsis thaliana OX=3702 GN=RIN4 PE=1 SV=1//3.32548e-31
Acc16694.1	Acc16694	protein_coding	0.18022	1.78252	1.20048	2.19414	18	175	128	296	2.99796	2.88553	3.6042	gnl|BL_ORD_ID|45638 sp|O81851|BOI_ARATH E3 ubiquitin-protein ligase BOI OS=Arabidopsis thaliana OX=3702 GN=BOI PE=1 SV=1//2.58338e-09
Acc16717.1	Acc16717	protein_coding	11.4422	64.0763	49.5134	54.9895	768	4305	3624	5084	2.21125	2.3025	2.29912	gnl|BL_ORD_ID|550889 sp|Q05737|YPTM2_MAIZE GTP-binding protein YPTM2 OS=Zea mays OX=4577 GN=YPTM2 PE=2 SV=1//2.84111e-135
Acc16770.1	Acc16770	protein_coding	0.200434	2.44482	1.42308	1.77176	21	247	157	246	3.27368	2.95896	3.11623	gnl|BL_ORD_ID|229816 sp|F4IDU4|MBOA1_ARATH Lysophospholipid acyltransferase 1 OS=Arabidopsis thaliana OX=3702 GN=LPLAT1 PE=1 SV=1//0
Acc16803.1	Acc16803	protein_coding	0.336115	1.96935	2.79758	2.11142	34	199	308	294	2.26994	3.23877	2.68089	gnl|BL_ORD_ID|127586 sp|P48620|FAD3C_SESIN Omega-3 fatty acid desaturase, chloroplastic OS=Sesamum indicum OX=4182 GN=FAD7 PE=2 SV=1//0
Acc16831.1	Acc16831	protein_coding	6.22793	59.3983	27.5707	58.5638	484	4291	2251	5757	2.87253	2.28147	3.14445	-//-
Acc16838.1	Acc16838	protein_coding	0.087514	2.96002	1.0901	2.42058	6	204	82	229	4.78607	3.80862	4.80223	gnl|BL_ORD_ID|482173 sp|P50165|TRNH_DATST Tropinone reductase homolog OS=Datura stramonium OX=4076 PE=2 SV=1//1.45069e-113
Acc16882.1	Acc16882	protein_coding	2.32341	15.5644	12.0249	17.4327	166	1113	937	1715	2.46898	2.56023	2.94064	-//-
Acc16899.1	Acc16899	protein_coding	17.0311	137.542	78.3354	89.0697	1186	9590	5951	8547	2.73989	2.39119	2.4217	gnl|BL_ORD_ID|506948 sp|Q9SCP9|VP371_ARATH Vacuolar protein-sorting-associated protein 37 homolog 1 OS=Arabidopsis thaliana OX=3702 GN=VPS37-1 PE=1 SV=1//2.03596e-80
Acc16935.1	Acc16935	protein_coding	3.37064	55.4542	22.9645	25.4951	194	3126	1446	1989	3.73399	2.96139	2.92972	gnl|BL_ORD_ID|195507 sp|Q8LCY2|ISAM2_ARATH Iron-sulfur assembly protein IscA-like 2, mitochondrial OS=Arabidopsis thaliana OX=3702 GN=At5g03905 PE=1 SV=2//1.03875e-57
Acc16938.1	Acc16938	protein_coding	1.55383	13.05	7.32697	10.8918	131	1097	671	1260	2.78944	2.41989	2.83727	-//-
Acc16988.1	Acc16988	protein_coding	0.327061	6.80518	2.08189	6.10743	29	605	202	747	4.1021	2.85904	4.25446	gnl|BL_ORD_ID|83132 sp|Q9SX25|CXE6_ARATH Probable carboxylesterase 6 OS=Arabidopsis thaliana OX=3702 GN=CXE6 PE=2 SV=1//6.78225e-49
Acc17004.1	Acc17004	protein_coding	0.315498	7.21504	2.23922	13.0418	12	275	93	684	4.23009	3.00509	5.39293	-//-
Acc17025.1	Acc17025	protein_coding	0.256126	2.13956	2.29453	2.65608	38	329	379	551	2.83491	3.37803	3.42681	gnl|BL_ORD_ID|219294 sp|F4JCX9|LNK2_ARATH Protein LNK2 OS=Arabidopsis thaliana OX=3702 GN=LNK2 PE=1 SV=1//1.89258e-21
Acc17044.1	Acc17044	protein_coding	0.329714	6.65372	1.71169	3.06306	57	1140	320	722	4.04382	2.55064	3.23305	gnl|BL_ORD_ID|65272 sp|Q9LY71|CKX6_ARATH Cytokinin dehydrogenase 6 OS=Arabidopsis thaliana OX=3702 GN=CKX6 PE=2 SV=2//0
Acc17045.1	Acc17045	protein_coding	0.43079	9.58204	12.4	7.81717	60	1320	1861	1482	4.18145	5.01628	4.19651	gnl|BL_ORD_ID|158527 sp|Q8S0G4|GPDH1_ORYSJ Probable glycerol-3-phosphate dehydrogenase [NAD(+)] 1, cytosolic OS=Oryza sativa subsp. japonica OX=39947 GN=Os01g0939600 PE=2 SV=1//0
Acc17053.1	Acc17053	protein_coding	0.950868	5.77779	8.42693	13.0913	35	212	336	660	2.3195	3.32258	3.80546	gnl|BL_ORD_ID|252761 sp|Q9ZT63|MTP1_ARATH Metal tolerance protein 1 OS=Arabidopsis thaliana OX=3702 GN=MTP1 PE=1 SV=2//1.54718e-53
Acc17081.1	Acc17081	protein_coding	5.23386	138.1	97.5697	127.441	671	17732	13650	22520	4.44825	4.41047	4.64102	gnl|BL_ORD_ID|108030 sp|Q9SFB0|DTX43_ARATH Protein DETOXIFICATION 43 OS=Arabidopsis thaliana OX=3702 GN=DTX43 PE=1 SV=1//0
Acc17086.1	Acc17086	protein_coding	6.33758	1.9182	0.854357	1.07701	264	80	39	62	-1.99603	-2.69089	-2.51495	-//-
Acc17089.1	Acc17089	protein_coding	6.69508	281.068	108.08	92.1326	286	11990	5024	5409	5.1137	4.19842	3.81327	-//-
Acc17128.1	Acc17128	protein_coding	0.34118	5.15187	7.88887	5.50978	19	286	477	421	3.62865	4.7049	4.03466	gnl|BL_ORD_ID|548336 sp|O64864|YLS3_ARATH Protein YLS3 OS=Arabidopsis thaliana OX=3702 GN=YLS3 PE=2 SV=1//7.12801e-52
Acc17129.1	Acc17129	protein_coding	3.19724	30.3075	25.9498	34.3679	333	3154	2943	4923	2.96774	3.20748	3.45802	gnl|BL_ORD_ID|236873 sp|Q6NUT3|MFS12_HUMAN Major facilitator superfamily domain-containing protein 12 OS=Homo sapiens OX=9606 GN=MFSD12 PE=1 SV=2//1.05352e-58
Acc17158.1	Acc17158	protein_coding	0.862852	8.41668	11.3158	17.2268	68	663	971	1866	3.00788	3.89762	4.34861	gnl|BL_ORD_ID|512110 sp|Q38908|XTH30_ARATH Probable xyloglucan endotransglucosylase/hydrolase protein 30 OS=Arabidopsis thaliana OX=3702 GN=XTH30 PE=2 SV=2//2.30067e-149
Acc17258.1	Acc17258	protein_coding	0.695578	22.5022	7.89558	16.9597	75	2417	924	2507	4.73267	3.68495	4.63345	gnl|BL_ORD_ID|164975 sp|F4HZC3|GUX5_ARATH Putative UDP-glucuronate:xylan alpha-glucuronosyltransferase 5 OS=Arabidopsis thaliana OX=3702 GN=GUX5 PE=2 SV=1//3.15932e-177
Acc17342.1	Acc17342	protein_coding	0.069871	2.70942	0.70823	1.10156	7	234	67	131	4.76531	3.29955	3.77833	gnl|BL_ORD_ID|97510 sp|Q9ZPH4|DES1L_ARATH Sphingolipid delta(4)-desaturase DES1-like OS=Arabidopsis thaliana OX=3702 GN=At4g04930 PE=2 SV=1//0
Acc17357.1	Acc17357	protein_coding	32.8722	275.92	204.656	395.675	3134	26353	21297	52010	2.79643	2.82881	3.62516	gnl|BL_ORD_ID|260393 sp|Q8GY42|NAC25_ARATH NAC transcription factor 25 OS=Arabidopsis thaliana OX=3702 GN=NAC025 PE=2 SV=1//2.00889e-101
Acc17409.1	Acc17409	protein_coding	0	2.81703	0.736762	2.24688	0	536	153	589	11.9353	10.291	12.0045	gnl|BL_ORD_ID|515422 sp|O64783|Y1137_ARATH G-type lectin S-receptor-like serine/threonine-protein kinase At1g61370 OS=Arabidopsis thaliana OX=3702 GN=At1g61370 PE=3 SV=2//0
Acc17489.1	Acc17489	protein_coding	1.66299	76.0486	18.1114	33.3228	116	5298	1375	3195	5.23646	3.63006	4.35485	-//-
Acc17492.1	Acc17492	protein_coding	0.014395	4.35314	2.46983	2.68028	3	606	375	514	7.32973	6.97036	6.94318	gnl|BL_ORD_ID|73663 sp|P43254|COP1_ARATH E3 ubiquitin-protein ligase COP1 OS=Arabidopsis thaliana OX=3702 GN=COP1 PE=1 SV=2//0
Acc17505.1	Acc17505	protein_coding	0.010074	10.3421	2.28667	12.0162	1	412	121	777	8.25697	6.81111	9.02838	-//-
Acc17506.1	Acc17506	protein_coding	0.097733	21.1125	6.5804	49.6845	8	1703	579	5515	7.43831	6.21915	8.98258	gnl|BL_ORD_ID|28607 sp|Q9SV07|ASAT1_ARATH Acyl-CoA--sterol O-acyltransferase 1 OS=Arabidopsis thaliana OX=3702 GN=ASAT1 PE=1 SV=1//5.97471e-99
Acc17513.1	Acc17513	protein_coding	0.63083	25.5819	11.6157	93.097	63	2551	1262	12774	5.06164	4.38572	7.23371	gnl|BL_ORD_ID|40570 sp|Q9FGK4|B561J_ARATH Cytochrome b561 and DOMON domain-containing protein At5g47530 OS=Arabidopsis thaliana OX=3702 GN=At5g47530 PE=2 SV=1//5.0097e-151
Acc17528.1	Acc17528	protein_coding	4.84886	0.195791	0.860412	0.572314	259	11	51	43	-4.81558	-2.27736	-3.01384	-//-
Acc17530.1	Acc17530	protein_coding	5.37453	1.37341	0.274158	0.659815	284	73	16	48	-2.23321	-4.07513	-2.98853	-//-
Acc17615.1	Acc17615	protein_coding	1.40428	14.3018	12.404	10.8705	98	987	933	1000	3.05531	3.31362	2.92221	-//-
Acc17663.1	Acc17663	protein_coding	0	3.98692	2.70862	5.32305	0	257	190	472	10.8752	10.6033	11.6851	gnl|BL_ORD_ID|3894 sp|Q9ZRA4|AB19A_PRUPE Auxin-binding protein ABP19a OS=Prunus persica OX=3760 GN=ABP19A PE=3 SV=1//3.30161e-103
Acc17682.1	Acc17682	protein_coding	5.65957	0.784713	0.477324	0.474478	1437	200	133	167	-3.11953	-3.36808	-3.53152	gnl|BL_ORD_ID|13457 sp|Q9LNQ4|ALA4_ARATH Probable phospholipid-transporting ATPase 4 OS=Arabidopsis thaliana OX=3702 GN=ALA4 PE=3 SV=2//0
Acc17751.1	Acc17751	protein_coding	0.131237	5.35563	1.55392	9.46825	7	286	91	696	5.05466	3.74056	6.18657	-//-
Acc17852.1	Acc17852	protein_coding	5.05752	57.6986	32.7883	48.2197	322	3680	2279	4233	3.2387	2.88706	3.28861	-//-
Acc17881.1	Acc17881	protein_coding	65.0706	9.43394	13.7304	5.52742	5758	837	1327	675	-3.05748	-2.05302	-3.51983	gnl|BL_ORD_ID|99574 sp|O80449|DIOX4_ARATH Probable 2-oxoglutarate-dependent dioxygenase ANS OS=Arabidopsis thaliana OX=3702 GN=ANS PE=2 SV=1//1.55178e-61
Acc17883.1	Acc17883	protein_coding	3.53815	0.429014	0.69703	0.395528	147	18	32	23	-3.29534	-2.13114	-3.0957	-//-
Acc17937.1	Acc17937	protein_coding	0.692454	6.79567	3.04615	3.38865	42	379	188	265	2.89496	2.22311	2.22715	gnl|BL_ORD_ID|211234 sp|Q9SN23|LBD38_ARATH LOB domain-containing protein 38 OS=Arabidopsis thaliana OX=3702 GN=LBD38 PE=1 SV=1//1.95506e-08
Acc18051.1	Acc18051	protein_coding	0.357739	6.17441	3.3243	10.9255	53	913	536	2223	3.82827	3.39931	4.96006	gnl|BL_ORD_ID|79617 sp|Q339N5|CSLH1_ORYSJ Cellulose synthase-like protein H1 OS=Oryza sativa subsp. japonica OX=39947 GN=CSLH1 PE=2 SV=2//0
Acc18074.1	Acc18074	protein_coding	0.608886	9.13665	2.70809	7.13293	52	781	252	839	3.63044	2.33828	3.58187	gnl|BL_ORD_ID|47059 sp|Q9FMK7|BT1_ARATH BTB/POZ and TAZ domain-containing protein 1 OS=Arabidopsis thaliana OX=3702 GN=BT1 PE=1 SV=1//5.87379e-132
Acc18113.1	Acc18113	protein_coding	6.35752	0.522617	1.13367	0.172648	475	40	93	18	-3.84069	-2.28684	-5.13824	gnl|BL_ORD_ID|472450 sp|A2RVM0|TIC32_ARATH Short-chain dehydrogenase TIC 32, chloroplastic OS=Arabidopsis thaliana OX=3702 GN=TIC32 PE=2 SV=1//3.16799e-63
Acc18193.1	Acc18193	protein_coding	20.1147	122.746	161.493	235.994	1616	9877	14157	26133	2.33615	3.1952	3.58778	-//-
Acc18204.1	Acc18204	protein_coding	0.039058	1.39732	1.34126	1.54791	5	179	187	273	4.8553	5.25378	5.31364	gnl|BL_ORD_ID|252768 sp|Q10PP8|MTP4_ORYSJ Metal tolerance protein 4 OS=Oryza sativa subsp. japonica OX=39947 GN=MTP4 PE=2 SV=1//0
Acc18225.1	Acc18225	protein_coding	5.9072	36.0492	37.175	41.0228	774	4728	5311	7404	2.33524	2.84266	2.83022	gnl|BL_ORD_ID|326059 sp|Q944G5|PTR44_ARATH Protein NRT1/ PTR FAMILY 2.10 OS=Arabidopsis thaliana OX=3702 GN=NPF2.10 PE=1 SV=3//1.38575e-161
Acc18226.1	Acc18226	protein_coding	1.45919	12.5902	13.8038	13.4928	63	538	642	793	2.81654	3.41078	3.22421	gnl|BL_ORD_ID|326074 sp|Q9M9V7|PTR8_ARATH Protein NRT1/ PTR FAMILY 2.9 OS=Arabidopsis thaliana OX=3702 GN=NPF2.9 PE=1 SV=1//5.75965e-36
Acc18280.1	Acc18280	protein_coding	103.841	30.6141	18.4526	17.7637	11799	3485	2289	2783	-2.03481	-2.30153	-2.5114	gnl|BL_ORD_ID|319983 sp|P06411|PSBB_TOBAC Photosystem II CP47 reaction center protein OS=Nicotiana tabacum OX=4097 GN=psbB PE=3 SV=1//0
Acc18298.1	Acc18298	protein_coding	0.018386	4.01512	1.37809	0.387706	3	438	164	59	6.86147	5.77777	3.8233	gnl|BL_ORD_ID|220061 sp|D3YY23|LONF1_MOUSE LON peptidase N-terminal domain and RING finger protein 1 OS=Mus musculus OX=10090 GN=Lonrf1 PE=1 SV=2//1.09646e-38
Acc18460.1	Acc18460	protein_coding	3.38103	93.2698	66.5955	96.8511	263	7256	5645	10369	4.51003	4.48745	4.873	gnl|BL_ORD_ID|494517 sp|Q9SUC9|UGPI7_ARATH Uncharacterized GPI-anchored protein At4g28100 OS=Arabidopsis thaliana OX=3702 GN=At4g28100 PE=1 SV=1//1.16959e-56
Acc18497.1	Acc18497	protein_coding	0.86776	101.359	20.2737	38.1826	37	4275	932	2217	6.57248	4.71423	5.47338	gnl|BL_ORD_ID|212181 sp|Q39644|LEA5_CITSI Late embryogenesis abundant protein Lea5 OS=Citrus sinensis OX=2711 GN=LEA5 PE=2 SV=1//1.58481e-14
Acc18581.1	Acc18581	protein_coding	0.203816	37.9179	17.0898	2.3902	23	4234	2079	368	7.2418	6.55449	3.56638	gnl|BL_ORD_ID|42979 sp|Q9LV33|BGL44_ARATH Beta-glucosidase 44 OS=Arabidopsis thaliana OX=3702 GN=BGLU44 PE=2 SV=1//0
Acc18586.1	Acc18586	protein_coding	0.887925	6.74336	4.516	5.08841	70	533	389	553	2.65133	2.53645	2.55252	gnl|BL_ORD_ID|438304 sp|Q0JKZ0|SNL6_ORYSJ Cinnamoyl-CoA reductase-like SNL6 OS=Oryza sativa subsp. japonica OX=39947 GN=SNL6 PE=3 SV=1//4.7263e-50
Acc18679.1	Acc18679	protein_coding	0	1.10545	4.21052	10.404	0	81	336	1047	9.21114	11.4253	12.8343	-//-
Acc18725.1	Acc18725	protein_coding	0.732059	5.83894	0	0	47	370	0	0	2.69844	-8.52672	-8.78739	gnl|BL_ORD_ID|473964 sp|O22588|TIP32_ARATH Probable aquaporin TIP3-2 OS=Arabidopsis thaliana OX=3702 GN=TIP3-2 PE=2 SV=1//7.65849e-108
Acc18774.1	Acc18774	protein_coding	3.9095	33.0531	29.325	36.4464	436	3689	3566	5598	2.80509	3.09582	3.25469	gnl|BL_ORD_ID|236988 sp|O82730|MGDG2_ARATH Monogalactosyldiacylglycerol synthase 2, chloroplastic OS=Arabidopsis thaliana OX=3702 GN=MGD2 PE=1 SV=1//0
Acc18879.1	Acc18879	protein_coding	0.29893	4.08317	3.21828	2.49915	65	886	761	746	3.49109	3.61107	3.09107	gnl|BL_ORD_ID|520677 sp|C0LGE0|Y1765_ARATH Probable LRR receptor-like serine/threonine-protein kinase At1g07650 OS=Arabidopsis thaliana OX=3702 GN=At1g07650 PE=1 SV=1//0
Acc18910.1	Acc18910	protein_coding	6.047	0.635192	0.627147	0.863734	624	66	71	123	-3.5137	-3.06919	-2.76896	gnl|BL_ORD_ID|306190 sp|Q9SJI7|PLA20_ARATH Phospholipase A1-IIdelta OS=Arabidopsis thaliana OX=3702 GN=At2g42690 PE=1 SV=1//9.82372e-165
Acc18920.1	Acc18920	protein_coding	0.477505	12.7779	6.18619	5.2477	46	1210	638	684	4.43843	3.85441	3.46375	gnl|BL_ORD_ID|132095 sp|Q84MD8|FHYRK_ARATH Bifunctional riboflavin kinase/FMN phosphatase OS=Arabidopsis thaliana OX=3702 GN=FHY PE=1 SV=1//3.60016e-87
Acc18925.1	Acc18925	protein_coding	20.6356	111.347	84.9673	107.358	2180	11784	9797	15636	2.15895	2.23223	2.41491	-//-
Acc18954.1	Acc18954	protein_coding	0.488408	13.2071	6.12401	10.5333	14	376	190	387	4.46073	3.8146	4.35092	-//-
Acc19024.1	Acc19024	protein_coding	0.278153	9.66767	4.97601	12.1226	32	1112	624	1918	4.83861	4.34422	5.47319	gnl|BL_ORD_ID|264917 sp|F4JJJ3|NDB3_ARATH External alternative NAD(P)H-ubiquinone oxidoreductase B3, mitochondrial OS=Arabidopsis thaliana OX=3702 GN=NDB3 PE=2 SV=1//0
Acc19026.1	Acc19026	protein_coding	119.283	16.2158	16.8913	31.2198	7211	982	1115	2602	-3.15164	-2.62874	-1.89803	-//-
Acc19046.1	Acc19046	protein_coding	0.052181	2.60164	4.25428	8.29006	4	196	349	859	5.30007	6.4665	7.2813	gnl|BL_ORD_ID|41409 sp|Q9LJB7|BBX32_ARATH B-box zinc finger protein 32 OS=Arabidopsis thaliana OX=3702 GN=BBX32 PE=1 SV=1//7.43023e-09
Acc19055.1	Acc19055	protein_coding	1.31435	79.5209	47.5752	245.233	58	3499	2281	14848	5.63657	5.35866	7.56986	-//-
Acc19104.1	Acc19104	protein_coding	0.205619	3.31544	1.18032	3.16357	6	90	35	119	3.60672	2.58323	3.85868	-//-
Acc19186.1	Acc19186	protein_coding	7.64966	44.1786	47.1268	65.0862	952	5507	6400	11165	2.25668	2.81316	3.12423	gnl|BL_ORD_ID|151116 sp|Q9M462|GLGS_BRANA Glucose-1-phosphate adenylyltransferase small subunit, chloroplastic OS=Brassica napus OX=3708 GN=AGPS1 PE=2 SV=1//0
Acc19207.1	Acc19207	protein_coding	0	1.56971	5.77766	15.365	0	111	442	1484	9.66505	11.8208	13.3374	gnl|BL_ORD_ID|88877 sp|Q7XKU5|DAO_ORYSJ 2-oxoglutarate-dependent dioxygenase DAO OS=Oryza sativa subsp. japonica OX=39947 GN=DAO PE=2 SV=2//3.44893e-89
Acc19208.1	Acc19208	protein_coding	0	1.00513	0.906502	5.17694	0	69	68	484	8.98024	9.12255	11.7213	gnl|BL_ORD_ID|88877 sp|Q7XKU5|DAO_ORYSJ 2-oxoglutarate-dependent dioxygenase DAO OS=Oryza sativa subsp. japonica OX=39947 GN=DAO PE=2 SV=2//2.68284e-83
Acc19222.1	Acc19222	protein_coding	1.16075	26.0105	14.5819	11.681	71	1590	971	983	4.20747	3.83545	3.36184	gnl|BL_ORD_ID|249865 sp|Q9C8M2|MSRB1_ARATH Peptide methionine sulfoxide reductase B1, chloroplastic OS=Arabidopsis thaliana OX=3702 GN=MSRB1 PE=1 SV=1//1.85899e-80
Acc19249.1	Acc19249	protein_coding	0.977912	62.5502	41.6338	4.65221	120	7667	5560	785	5.7208	5.59676	2.28113	gnl|BL_ORD_ID|326046 sp|Q9LVE0|PTR33_ARATH Protein NRT1/ PTR FAMILY 6.4 OS=Arabidopsis thaliana OX=3702 GN=NPF6.4 PE=1 SV=1//0
Acc19252.1	Acc19252	protein_coding	0.274627	79.0687	17.0703	183.736	23	6631	1560	21206	7.88898	6.14017	9.41445	gnl|BL_ORD_ID|5854 sp|Q8S932|ACCO_DIOKA 1-aminocyclopropane-1-carboxylate oxidase OS=Diospyros kaki OX=35925 GN=DK-ACO1 PE=2 SV=1//0
Acc19267.1	Acc19267	protein_coding	16.0929	3.44079	2.49791	0.911443	2769	593	469	217	-2.4984	-2.49711	-4.10021	gnl|BL_ORD_ID|180537 sp|F4JFN3|HS906_ARATH Heat shock protein 90-6, mitochondrial OS=Arabidopsis thaliana OX=3702 GN=HSP90-6 PE=2 SV=1//0
Acc19295.1	Acc19295	protein_coding	0.075724	1.6853	1.45224	1.19932	5	101	95	99	4.03055	4.27766	3.85157	gnl|BL_ORD_ID|318880 sp|Q9S7N7|PSAG_ARATH Photosystem I reaction center subunit V, chloroplastic OS=Arabidopsis thaliana OX=3702 GN=PSAG PE=1 SV=1//7.28687e-61
Acc19423.1	Acc19423	protein_coding	13.309	1.64132	2.61906	2.44441	868	108	187	220	-3.28044	-2.14964	-2.40693	gnl|BL_ORD_ID|441376 sp|P87027|SPG1_SCHPO Septum-promoting GTP-binding protein 1 OS=Schizosaccharomyces pombe (strain 972 / ATCC 24843) OX=284812 GN=spg1 PE=1 SV=1//1.33518e-59
Acc19462.1	Acc19462	protein_coding	7.72585	47.4608	1.75071	0.676765	282	1731	70	34	2.34196	-1.94412	-3.47407	gnl|BL_ORD_ID|52143 sp|O81831|CARP1_ARATH Calcium-binding protein KRP1 OS=Arabidopsis thaliana OX=3702 GN=KRP1 PE=2 SV=1//6.90048e-41
Acc19486.1	Acc19486	protein_coding	2.06376	18.8385	47.3763	67.5576	118	1075	2945	5304	2.91086	4.70419	5.06145	gnl|BL_ORD_ID|487590 sp|P24805|TSJT1_TOBAC Stem-specific protein TSJT1 OS=Nicotiana tabacum OX=4097 GN=TSJT1 PE=2 SV=1//4.05408e-29
Acc19580.1	Acc19580	protein_coding	1.64813	11.4268	9.82894	9.13156	218	1513	1418	1664	2.51898	2.76502	2.50417	-//-
Acc19609.1	Acc19609	protein_coding	12.0474	1.8839	2.09896	2.33033	1708	268	325	456	-2.94678	-2.32908	-2.33234	gnl|BL_ORD_ID|474036 sp|Q570C0|TIR1_ARATH Protein TRANSPORT INHIBITOR RESPONSE 1 OS=Arabidopsis thaliana OX=3702 GN=TIR1 PE=1 SV=2//0
Acc19634.1	Acc19634	protein_coding	0	1.11204	0.413244	3.99018	0	125	51	617	9.83622	8.70838	12.0715	gnl|BL_ORD_ID|186775 sp|Q9ZWA6|IDD3_ARATH Zinc finger protein MAGPIE OS=Arabidopsis thaliana OX=3702 GN=MGP PE=1 SV=1//5.04701e-96
Acc19654.1	Acc19654	protein_coding	3.57433	60.5428	49.6096	55.1595	1952	33111	29561	41518	3.80879	3.98486	3.98313	gnl|BL_ORD_ID|3989 sp|Q7DM58|AB4C_ARATH ABC transporter C family member 4 OS=Arabidopsis thaliana OX=3702 GN=ABCC4 PE=1 SV=2//2.44644e-06
Acc19735.1	Acc19735	protein_coding	0.1377	14.9241	0.62996	1.21104	17	1844	85	206	6.47628	2.37748	3.16352	gnl|BL_ORD_ID|202938 sp|Q9MAM3|KCS1_ARATH 3-ketoacyl-CoA synthase 1 OS=Arabidopsis thaliana OX=3702 GN=KCS1 PE=1 SV=1//0
Acc19750.1	Acc19750	protein_coding	5.80532	92.4319	39.1156	36.835	690	10994	5069	6030	3.71834	2.94108	2.69979	gnl|BL_ORD_ID|3758 sp|F4IJ77|AATP4_ARATH AAA-ATPase At2g46620 OS=Arabidopsis thaliana OX=3702 GN=At2g46620 PE=2 SV=1//0
Acc19785.1	Acc19785	protein_coding	2.76853	0.850503	0.5437	0.30808	338	104	73	52	-1.97444	-2.1449	-3.12443	gnl|BL_ORD_ID|510569 sp|A0MFS5|WTF1_ARATH Protein WHAT&apos;S THIS FACTOR 1 homolog OS=Arabidopsis thaliana OX=3702 GN=At4g01037 PE=3 SV=1//0
Acc19788.1	Acc19788	protein_coding	0.071195	1.91721	0.324096	2.20113	10	256	48	405	4.3872	2.31267	4.89755	-//-
Acc19803.1	Acc19803	protein_coding	3.6666	22.0106	15.7411	17.1695	432	2593	2020	2784	2.3098	2.2892	2.26027	gnl|BL_ORD_ID|251567 sp|Q944H5|MTM1_ARATH Mitochondrial carrier protein MTM1 OS=Arabidopsis thaliana OX=3702 GN=MTM1 PE=2 SV=1//2.77066e-147
Acc19822.1	Acc19822	protein_coding	0.264069	4.01038	4.04894	3.81971	33	499	549	654	3.63854	4.1153	3.87691	gnl|BL_ORD_ID|436437 sp|Q43469|SLD1_HELAN Delta(8)-fatty-acid desaturase OS=Helianthus annuus OX=4232 GN=sld1 PE=1 SV=1//0
Acc19852.1	Acc19852	protein_coding	0.19289	3.53612	3.48302	1.90023	10	182	195	134	3.89531	4.33227	3.3029	-//-
Acc19855.1	Acc19855	protein_coding	0.79228	5.91205	5.57433	3.90722	60	443	455	403	2.60658	2.98443	2.31819	gnl|BL_ORD_ID|31947 sp|Q9SKK8|ATL22_ARATH RING-H2 finger protein ATL22 OS=Arabidopsis thaliana OX=3702 GN=ATL22 PE=2 SV=2//1.80768e-20
Acc19908.1	Acc19908	protein_coding	0.471279	38.6675	17.2394	34.666	52	4222	2051	5209	6.06477	5.3625	6.21593	gnl|BL_ORD_ID|478496 sp|Q9SU39|TPPF_ARATH Probable trehalose-phosphate phosphatase F OS=Arabidopsis thaliana OX=3702 GN=TPPF PE=2 SV=1//4.0179e-179
Acc19942.1	Acc19942	protein_coding	0	6.96615	1.14878	4.10176	0	232	42	188	10.7277	8.42901	10.3577	gnl|BL_ORD_ID|556719 sp|Q9LZX5|ZPR2_ARATH Protein LITTLE ZIPPER 2 OS=Arabidopsis thaliana OX=3702 GN=ZPR2 PE=1 SV=1//7.75251e-08
Acc19945.1	Acc19945	protein_coding	0.032396	3.73615	0.204332	0.727606	6	682	41	183	6.52659	2.81076	4.47895	gnl|BL_ORD_ID|515322 sp|C0LGE4|Y1124_ARATH Probable LRR receptor-like serine/threonine-protein kinase At1g12460 OS=Arabidopsis thaliana OX=3702 GN=At1g12460 PE=2 SV=1//0
Acc19946.1	Acc19946	protein_coding	0.698899	11.1172	9.51152	9.80377	79	1248	1163	1514	3.7043	3.94196	3.83105	gnl|BL_ORD_ID|471 sp|Q9LQ10|1A110_ARATH Probable aminotransferase ACS10 OS=Arabidopsis thaliana OX=3702 GN=ACS10 PE=1 SV=1//0
Acc20011.1	Acc20011	protein_coding	0.045636	1.04323	3.20585	1.3847	6	115	384	210	3.95988	6.03434	4.67735	gnl|BL_ORD_ID|465742 sp|P12459|TBB1_SOYBN Tubulin beta-1 chain OS=Glycine max OX=3847 GN=TUBB1 PE=3 SV=1//0
Acc20098.1	Acc20098	protein_coding	9.87217	1.58569	1.29102	1.02589	570	92	82	82	-2.90481	-2.73116	-3.22252	gnl|BL_ORD_ID|398224 sp|Q8VY91|RR6_ARATH 30S ribosomal protein S6 alpha, chloroplastic OS=Arabidopsis thaliana OX=3702 GN=RPS6 PE=2 SV=1//9.40895e-68
Acc20139.1	Acc20139	protein_coding	0.145993	2.45299	1.94712	2.33935	35	548	471	672	3.68904	3.8097	3.83145	-//-
Acc20166.1	Acc20166	protein_coding	3.45002	19.3061	16.8995	27.1594	257	1439	1372	2786	2.20931	2.48013	3.01032	gnl|BL_ORD_ID|438304 sp|Q0JKZ0|SNL6_ORYSJ Cinnamoyl-CoA reductase-like SNL6 OS=Oryza sativa subsp. japonica OX=39947 GN=SNL6 PE=3 SV=1//1.51383e-50
Acc20256.1	Acc20256	protein_coding	20.1668	5.64987	3.37086	2.84446	2313	597	422	450	-2.22912	-2.38983	-2.78888	gnl|BL_ORD_ID|491452 sp|Q6VAA7|U88B1_STERE UDP-glycosyltransferase 88B1 OS=Stevia rebaudiana OX=55670 GN=UGT88B1 PE=2 SV=1//1.52068e-177
Acc20286.1	Acc20286	protein_coding	0.593014	47.0545	38.9763	12.9595	68	5331	4811	2021	6.01495	6.20627	4.46373	gnl|BL_ORD_ID|435306 sp|Q9ZNX9|SIGE_ARATH RNA polymerase sigma factor sigE, chloroplastic/mitochondrial OS=Arabidopsis thaliana OX=3702 GN=SIGE PE=1 SV=1//0
Acc20309.1	Acc20309	protein_coding	33.4784	3.49573	7.83443	8.63567	5763	603	1472	2050	-3.53171	-1.90467	-1.91863	gnl|BL_ORD_ID|88885 sp|Q6F3I7|DAP4_PSEMX Dipeptidyl aminopeptidase 4 OS=Pseudoxanthomonas mexicana OX=128785 GN=dap4 PE=1 SV=1//6.05143e-111
Acc20317.1	Acc20317	protein_coding	0.024308	0.512187	1.87655	1.9327	4	72	286	372	3.85702	6.1794	6.07426	gnl|BL_ORD_ID|201670 sp|P52410|KASC1_ARATH 3-oxoacyl-[acyl-carrier-protein] synthase I, chloroplastic OS=Arabidopsis thaliana OX=3702 GN=KAS1 PE=1 SV=2//0
Acc20323.1	Acc20323	protein_coding	0.697133	10.7582	23.1829	3.83332	20	304	713	149	3.6431	5.21117	2.46345	-//-
Acc20340.1	Acc20340	protein_coding	14.5463	4.84569	3.22541	2.97047	1177	393	285	332	-1.85757	-1.98134	-2.25287	gnl|BL_ORD_ID|2479 sp|A2Z3C4|6PGL4_ORYSI Probable 6-phosphogluconolactonase 4, chloroplastic OS=Oryza sativa subsp. indica OX=39946 GN=OsI_031067 PE=3 SV=2//3.85e-129
Acc20351.1	Acc20351	protein_coding	15.4308	110.512	144.406	221.308	2194	15739	22407	43377	2.56723	3.41652	3.87772	gnl|BL_ORD_ID|444010 sp|O82627|SSG1_ANTMA Granule-bound starch synthase 1, chloroplastic/amyloplastic OS=Antirrhinum majus OX=4151 GN=WAXY PE=2 SV=1//0
Acc20355.1	Acc20355	protein_coding	51.8262	11.6234	8.44859	3.12303	4260	958	758	354	-2.42801	-2.42611	-4.01599	gnl|BL_ORD_ID|317855 sp|P19954|PRSP1_SPIOL Ribosome-binding factor PSRP1, chloroplastic OS=Spinacia oleracea OX=3562 GN=PSRP1 PE=1 SV=2//3.37401e-97
Acc20356.1	Acc20356	protein_coding	106.01	16.6842	15.2134	20.8934	5458	861	855	1484	-2.93951	-2.60992	-2.30628	gnl|BL_ORD_ID|269471 sp|Q9FI03|NHL26_ARATH NDR1/HIN1-like protein 26 OS=Arabidopsis thaliana OX=3702 GN=NHL26 PE=2 SV=1//1.0715e-79
Acc20490.1	Acc20490	protein_coding	9.66601	62.817	38.4824	56.8018	1461	9511	6348	11836	2.42713	2.18353	2.59056	gnl|BL_ORD_ID|52975 sp|F4I2J8|CATIN_ARATH Cactin OS=Arabidopsis thaliana OX=3702 GN=CTN PE=1 SV=1//3.16558e-112
Acc20532.1	Acc20532	protein_coding	0	1.38125	1.36935	3.71503	0	69	75	255	8.98024	9.26367	10.7972	gnl|BL_ORD_ID|493778 sp|O82081|UCC1_ARATH Uclacyanin 1 OS=Arabidopsis thaliana OX=3702 GN=UCC1 PE=1 SV=1//1.50987e-18
Acc20565.1	Acc20565	protein_coding	0.248479	6.68574	1.94971	1.67237	26	700	223	241	4.46937	3.15846	2.7799	gnl|BL_ORD_ID|159931 sp|Q94B38|GPT2_ARATH Glucose-6-phosphate/phosphate translocator 2, chloroplastic OS=Arabidopsis thaliana OX=3702 GN=GPT2 PE=2 SV=2//0
Acc20636.1	Acc20636	protein_coding	14.2834	0.805064	0.760221	0.217211	803	46	47	17	-4.39703	-4.02687	-5.97737	gnl|BL_ORD_ID|468066 sp|Q940P5|TET19_ARATH Tetraspanin-19 OS=Arabidopsis thaliana OX=3702 GN=TOM2AH3 PE=2 SV=1//6.80822e-56
Acc20659.1	Acc20659	protein_coding	3.3717	44.4587	47.6733	115.169	214	2825	3300	10070	3.44646	4.01026	5.1281	gnl|BL_ORD_ID|121288 sp|Q9LW49|ERF4_NICSY Ethylene-responsive transcription factor 4 OS=Nicotiana sylvestris OX=4096 GN=ERF4 PE=2 SV=1//7.36531e-27
Acc20680.1	Acc20680	protein_coding	0	2.82405	0.627357	1.01115	0	136	33	67	9.95777	8.08223	8.8712	gnl|BL_ORD_ID|325541 sp|O04681|PTI5_SOLLC Pathogenesis-related genes transcriptional activator PTI5 OS=Solanum lycopersicum OX=4081 GN=PTI5 PE=2 SV=1//3.15982e-42
Acc20721.1	Acc20721	protein_coding	0.103051	3.18524	1.75353	5.71883	10	279	168	689	4.51126	4.1174	5.66393	gnl|BL_ORD_ID|270345 sp|Q8LFP7|NIP12_ARATH Aquaporin NIP1-2 OS=Arabidopsis thaliana OX=3702 GN=NIP1-2 PE=2 SV=2//1.23656e-117
Acc20749.1	Acc20749	protein_coding	0.598912	72.0396	14.6654	2.72574	39	4669	1036	244	6.62394	4.79114	2.21474	gnl|BL_ORD_ID|53420 sp|P07369|CB2G_SOLLC Chlorophyll a-b binding protein 3C, chloroplastic OS=Solanum lycopersicum OX=4081 GN=CAB3C PE=3 SV=1//5.11503e-165
Acc20899.1	Acc20899	protein_coding	0	1.18405	0.982382	2.00765	0	80	72	186	9.19325	9.20487	10.3423	-//-
Acc20915.1	Acc20915	protein_coding	1.74545	9.89921	33.3461	20.7176	69	392	1436	1127	2.22891	4.44105	3.6002	-//-
Acc20976.1	Acc20976	protein_coding	7.73594	161.551	81.8432	98.2274	786	16440	9074	13757	4.11092	3.59321	3.70181	gnl|BL_ORD_ID|48745 sp|I7C6E8|C7A52_PANGI Beta-amyrin 28-oxidase OS=Panax ginseng OX=4054 PE=2 SV=1//2.12133e-163
Acc20977.1	Acc20977	protein_coding	8.35677	176.915	89.4545	118.553	856	18154	10001	16742	4.13094	3.61048	3.86204	gnl|BL_ORD_ID|48745 sp|I7C6E8|C7A52_PANGI Beta-amyrin 28-oxidase OS=Panax ginseng OX=4054 PE=2 SV=1//3.36991e-163
Acc21054.1	Acc21054	protein_coding	0.520235	5.93608	3.93087	6.41614	28	319	230	474	3.22944	3.09662	3.64884	gnl|BL_ORD_ID|554553 sp|Q96289|ZAT10_ARATH Zinc finger protein ZAT10 OS=Arabidopsis thaliana OX=3702 GN=ZAT10 PE=2 SV=1//2.42853e-42
Acc21064.1	Acc21064	protein_coding	0.203045	8.59037	5.10378	10.0042	38	1608	1041	2576	5.12354	4.83544	5.65152	-//-
Acc21065.1	Acc21065	protein_coding	16.4884	158.207	58.1601	104.342	1200	14754	5824	12757	3.34446	2.34314	2.98256	gnl|BL_ORD_ID|289558 sp|Q8VZJ7|P4H9_ARATH Probable prolyl 4-hydroxylase 9 OS=Arabidopsis thaliana OX=3702 GN=P4H9 PE=2 SV=1//1.68022e-143
Acc21105.1	Acc21105	protein_coding	0.311361	44.851	87.191	32.7323	31	4469	9465	4489	6.89091	8.31256	6.74557	gnl|BL_ORD_ID|428040 sp|Q9AT54|SCGT_TOBAC Scopoletin glucosyltransferase OS=Nicotiana tabacum OX=4097 GN=TOGT1 PE=1 SV=1//0
Acc21106.1	Acc21106	protein_coding	0.24972	36.1978	70.5339	28.4003	25	3600	7643	3888	6.88805	8.31302	6.84736	gnl|BL_ORD_ID|428040 sp|Q9AT54|SCGT_TOBAC Scopoletin glucosyltransferase OS=Nicotiana tabacum OX=4097 GN=TOGT1 PE=1 SV=1//0
Acc21111.1	Acc21111	protein_coding	2.42152	24.1256	14.6092	14.8315	254	2532	1670	2142	3.0414	2.78061	2.64804	gnl|BL_ORD_ID|510536 sp|Q93ZR6|WSD1_ARATH O-acyltransferase WSD1 OS=Arabidopsis thaliana OX=3702 GN=WSD1 PE=2 SV=1//1.32252e-58
Acc21158.1	Acc21158	protein_coding	0.177085	2.85455	2.57029	2.52323	16	257	252	312	3.72081	4.03079	3.84898	-//-
Acc21168.1	Acc21168	protein_coding	2.14441	21.29	8.97456	10.2094	423	4207	1932	2777	3.03831	2.2553	2.287	gnl|BL_ORD_ID|190843 sp|Q9LJM4|IKU2_ARATH Receptor-like protein kinase HAIKU2 OS=Arabidopsis thaliana OX=3702 GN=IKU2 PE=1 SV=1//0
Acc21194.1	Acc21194	protein_coding	0.06048	2.34231	1.2907	1.42741	5	169	101	142	4.77243	4.3659	4.37133	gnl|BL_ORD_ID|311222 sp|Q8LPL8|POT13_ARATH Potassium transporter 13 OS=Arabidopsis thaliana OX=3702 GN=POT13 PE=1 SV=1//2.49313e-91
Acc21251.1	Acc21251	protein_coding	0.022595	9.38991	11.9184	26.1271	5	1495	2041	5750	7.91644	8.70109	9.70951	gnl|BL_ORD_ID|13254 sp|Q38898|AKT2_ARATH Potassium channel AKT2/3 OS=Arabidopsis thaliana OX=3702 GN=AKT2 PE=1 SV=1//0
Acc21328.1	Acc21328	protein_coding	0.015388	11.3073	2.7276	0.862584	2	737	194	78	8.17101	6.57575	4.78562	gnl|BL_ORD_ID|53397 sp|P27495|CB24_TOBAC Chlorophyll a-b binding protein 40, chloroplastic OS=Nicotiana tabacum OX=4097 GN=CAB40 PE=2 SV=1//1.96736e-174
Acc21374.1	Acc21374	protein_coding	2.15816	20.6831	10.0364	10.2059	125	1197	633	813	2.98287	2.40337	2.27285	gnl|BL_ORD_ID|350224 sp|P40393|RIC2_ORYSJ Ras-related protein RIC2 OS=Oryza sativa subsp. japonica OX=39947 GN=RIC2 PE=2 SV=2//9.01883e-134
Acc21385.1	Acc21385	protein_coding	0.449602	4.87236	3.04969	2.50085	62	665	454	470	3.14526	2.93405	2.49278	gnl|BL_ORD_ID|52111 sp|Q9FK63|CARLK_ARATH Calmodulin-binding receptor kinase CaMRLK OS=Arabidopsis thaliana OX=3702 GN=CAMRLK PE=1 SV=1//0
Acc21404.1	Acc21404	protein_coding	36.9317	9.65958	6.13338	3.92004	3271	857	593	479	-2.2076	-2.3991	-3.19876	gnl|BL_ORD_ID|466190 sp|Q8VY22|TBL38_ARATH Protein trichome birefringence-like 38 OS=Arabidopsis thaliana OX=3702 GN=TBL38 PE=2 SV=1//5.72782e-175
Acc21418.1	Acc21418	protein_coding	0.026999	3.42473	1.23559	0.91552	3	297	117	109	6.30121	5.29101	4.70723	gnl|BL_ORD_ID|3503 sp|Q3MKY2|AAE_RAUSE Acetylajmalan esterase OS=Rauvolfia serpentina OX=4060 GN=AAE PE=1 SV=1//5.79234e-103
Acc21428.1	Acc21428	protein_coding	0.285474	2.08528	5.80799	4.89024	48	346	1048	1115	2.57142	4.50908	4.10734	gnl|BL_ORD_ID|160455 sp|Q9ZQ47|GRDP1_ARATH Glycine-rich domain-containing protein 1 OS=Arabidopsis thaliana OX=3702 GN=GRDP1 PE=2 SV=1//5.23392e-31
Acc21444.1	Acc21444	protein_coding	4.3254	47.6538	51.3436	58.8046	261	2878	3378	4887	3.18697	3.75768	3.79877	gnl|BL_ORD_ID|103344 sp|Q9QYI7|DNJB8_MOUSE DnaJ homolog subfamily B member 8 OS=Mus musculus OX=10090 GN=Dnajb8 PE=2 SV=1//2.97872e-16
Acc21499.1	Acc21499	protein_coding	0	1.27326	0.322016	2.5937	0	51	14	143	8.54515	6.85239	9.96334	gnl|BL_ORD_ID|308564 sp|P83326|PMEI_ACTDE Pectinesterase inhibitor OS=Actinidia deliciosa OX=3627 GN=PMEI PE=1 SV=2//2.21352e-31
Acc21518.1	Acc21518	protein_coding	1.77323	10.3538	8.21679	13.2128	151	878	759	1542	2.2634	2.39285	2.92379	-//-
Acc21535.1	Acc21535	protein_coding	0.581934	6.00117	4.86288	7.32067	72	738	652	1239	3.08014	3.2408	3.67556	gnl|BL_ORD_ID|26478 sp|Q9SGD6|AROD6_ARATH Arogenate dehydratase/prephenate dehydratase 6, chloroplastic OS=Arabidopsis thaliana OX=3702 GN=ADT6 PE=1 SV=1//0
Acc21588.1	Acc21588	protein_coding	0	14.472	0.569616	1.09624	0	1073	46	112	12.9365	8.55989	9.61123	gnl|BL_ORD_ID|308535 sp|Q9FM79|PME62_ARATH Pectinesterase QRT1 OS=Arabidopsis thaliana OX=3702 GN=QRT1 PE=2 SV=1//2.30426e-150
Acc21637.1	Acc21637	protein_coding	0.353815	3.64575	3.17596	6.84981	37	377	358	974	3.06967	3.33416	4.28688	-//-
Acc21715.1	Acc21715	protein_coding	5.59734	1.49763	1.10698	1.14237	361	97	78	102	-2.16978	-2.14442	-2.24934	gnl|BL_ORD_ID|548310 sp|P71020|YLMH_BACSU Putative RNA-binding protein YlmH OS=Bacillus subtilis (strain 168) OX=224308 GN=ylmH PE=4 SV=1//6.20555e-18
Acc21759.1	Acc21759	protein_coding	8.78189	318.278	51.1146	264.62	679	24624	4309	28176	4.90486	2.72992	4.94719	gnl|BL_ORD_ID|140895 sp|Q9SQ80|G2OX1_PEA Gibberellin 2-beta-dioxygenase 1 OS=Pisum sativum OX=3888 GN=GA2OX1 PE=1 SV=1//9.20469e-156
Acc21775.1	Acc21775	protein_coding	0.844605	9.33914	9.42691	13.2559	80	656	1024	1754	2.75847	3.74022	4.0252	gnl|BL_ORD_ID|491337 sp|D3UAG2|U71K2_PYRCO UDP-glycosyltransferase 71K2 OS=Pyrus communis OX=23211 GN=UGT71K2 PE=1 SV=1//2.76478e-165
Acc21776.1	Acc21776	protein_coding	0.323875	2.2991	4.79632	5.28278	32	227	515	717	2.54691	4.0673	4.05381	gnl|BL_ORD_ID|491337 sp|D3UAG2|U71K2_PYRCO UDP-glycosyltransferase 71K2 OS=Pyrus communis OX=23211 GN=UGT71K2 PE=1 SV=1//7.65603e-159
Acc21786.1	Acc21786	protein_coding	0.777041	7.06059	29.5287	37.3585	69	610	2598	4095	2.86668	5.29634	5.46144	gnl|BL_ORD_ID|129132 sp|Q9FGY4|FB341_ARATH F-box protein At5g49610 OS=Arabidopsis thaliana OX=3702 GN=At5g49610 PE=1 SV=1//1.19207e-16
Acc21811.1	Acc21811	protein_coding	0.805297	6.21988	3.58584	11.8319	41	312	196	817	2.64909	2.31785	3.88564	gnl|BL_ORD_ID|14420 sp|Q9M7R0|ALL8_OLEEU Calcium-binding allergen Ole e 8 OS=Olea europaea OX=4146 PE=1 SV=1//1.17775e-54
Acc21829.1	Acc21829	protein_coding	2.00258	25.5148	8.21505	22.7237	184	2341	822	2870	3.39313	2.22293	3.535	gnl|BL_ORD_ID|349170 sp|Q9FMM4|RHG1A_ARATH Probable E3 ubiquitin-protein ligase RHG1A OS=Arabidopsis thaliana OX=3702 GN=RHG1A PE=2 SV=1//2.68409e-32
Acc21895.1	Acc21895	protein_coding	0.229214	1.71327	0.909442	1.51706	24	180	104	219	2.62579	2.17379	2.75687	gnl|BL_ORD_ID|466692 sp|Q9FME3|TCP5_ARATH Transcription factor TCP5 OS=Arabidopsis thaliana OX=3702 GN=TCP5 PE=1 SV=1//3.65166e-43
Acc21930.1	Acc21930	protein_coding	0.177599	2.13346	3.2544	4.59898	19	228	378	674	3.30185	4.36939	4.71341	gnl|BL_ORD_ID|57714 sp|Q8LFV3|CDF3_ARATH Cyclic dof factor 3 OS=Arabidopsis thaliana OX=3702 GN=CDF3 PE=1 SV=2//3.80868e-68
Acc21982.1	Acc21982	protein_coding	0.241075	21.6927	2.80622	1.9654	8	721	102	90	6.19846	3.71557	3.04754	-//-
Acc21985.1	Acc21985	protein_coding	0.366688	7.0532	12.1133	17.2304	40	770	1441	2589	3.98755	5.23073	5.58498	gnl|BL_ORD_ID|326282 sp|Q9FJP6|PUB38_ARATH U-box domain-containing protein 38 OS=Arabidopsis thaliana OX=3702 GN=PUB38 PE=1 SV=1//2.18493e-157
Acc22104.1	Acc22104	protein_coding	16.0822	416.752	136.751	257.029	1582	41068	14683	34859	4.42268	3.2785	4.03411	gnl|BL_ORD_ID|43219 sp|Q93W88|BH137_ARATH Transcription factor bHLH137 OS=Arabidopsis thaliana OX=3702 GN=BHLH137 PE=1 SV=1//5.47026e-44
Acc22141.1	Acc22141	protein_coding	0.253393	6.57268	2.47394	8.46886	22	568	233	1008	4.40785	3.46144	5.08357	gnl|BL_ORD_ID|510431 sp|Q9SAH7|WRK40_ARATH Probable WRKY transcription factor 40 OS=Arabidopsis thaliana OX=3702 GN=WRKY40 PE=1 SV=1//2.06473e-96
Acc22188.1	Acc22188	protein_coding	0.266927	1.75306	3.81673	2.70329	19	121	287	257	2.38859	3.97221	3.32292	gnl|BL_ORD_ID|209347 sp|Q9SEX2|KTNA1_ARATH Katanin p60 ATPase-containing subunit A1 OS=Arabidopsis thaliana OX=3702 GN=AAA1 PE=1 SV=1//8.79364e-171
Acc22192.1	Acc22192	protein_coding	1.02743	7.40526	7.09734	5.73106	138	996	1040	1061	2.57508	2.97696	2.51426	gnl|BL_ORD_ID|268231 sp|F4I9E1|NFD4_ARATH Protein NUCLEAR FUSION DEFECTIVE 4 OS=Arabidopsis thaliana OX=3702 GN=NFD4 PE=3 SV=1//1.07452e-47
Acc22197.1	Acc22197	protein_coding	14.3493	2.94743	2.77936	1.38308	2300	474	487	306	-2.55375	-2.17508	-3.33693	gnl|BL_ORD_ID|39610 sp|P21616|AVP_VIGRR Pyrophosphate-energized vacuolar membrane proton pump OS=Vigna radiata var. radiata OX=3916 PE=1 SV=4//0
Acc22222.1	Acc22222	protein_coding	0.208036	59.8611	40.4811	32.9235	9	2416	1780	1829	7.77513	7.67178	7.22253	gnl|BL_ORD_ID|212186 sp|P83442|LEAD3_DAUCA Late embryogenesis abundant protein Dc3 OS=Daucus carota OX=4039 PE=2 SV=1//2.47458e-29
Acc22237.1	Acc22237	protein_coding	34.0624	8.90317	4.93194	6.1346	1275	334	202	317	-2.20753	-2.59306	-2.43492	-//-
Acc22246.1	Acc22246	protein_coding	0.077147	21.1116	21.3546	29.6575	6	1624	1789	3138	7.77813	8.25395	8.57782	gnl|BL_ORD_ID|71743 sp|Q9C827|COB22_ARATH Coatomer subunit beta&apos;-2 OS=Arabidopsis thaliana OX=3702 GN=At1g52360 PE=1 SV=1//1.34009e-08
Acc22255.1	Acc22255	protein_coding	2.19773	32.6173	22.393	29.5914	212	3145	2353	3927	3.6148	3.53585	3.78311	gnl|BL_ORD_ID|40651 sp|Q9CA93|BAC2_ARATH Mitochondrial arginine transporter BAC2 OS=Arabidopsis thaliana OX=3702 GN=BAC2 PE=1 SV=1//1.74749e-145
Acc22259.1	Acc22259	protein_coding	0.076176	1.35909	0.680533	2.45099	5	72	40	178	3.54305	3.03228	4.69702	-//-
Acc22268.1	Acc22268	protein_coding	3.4663	0.730192	0.741326	0.706858	171	36	40	48	-2.51882	-2.02832	-2.25699	gnl|BL_ORD_ID|469451 sp|Q9LVW6|THA8_ARATH Protein THYLAKOID ASSEMBLY 8, chloroplastic OS=Arabidopsis thaliana OX=3702 GN=THA8 PE=2 SV=1//1.23867e-53
Acc22314.1	Acc22314	protein_coding	0.044325	2.73238	1.45577	4.00534	3	124	72	250	5.04202	4.59151	5.90376	-//-
Acc22322.1	Acc22322	protein_coding	8.35281	1.96527	1.8412	1.96575	797	188	192	259	-2.35842	-1.9885	-2.04853	gnl|BL_ORD_ID|230241 sp|Q54VX4|MCFJ_DICDI Mitochondrial substrate carrier family protein J OS=Dictyostelium discoideum OX=44689 GN=mcfJ PE=2 SV=1//9.77435e-31
Acc22342.1	Acc22342	protein_coding	1.50908	9.02117	7.15344	9.11154	103	615	532	855	2.30126	2.43161	2.62452	-//-
Acc22438.1	Acc22438	protein_coding	0	5.63115	0.131619	0.477142	0	386	10	45	11.4618	6.37195	8.29847	gnl|BL_ORD_ID|510431 sp|Q9SAH7|WRK40_ARATH Probable WRKY transcription factor 40 OS=Arabidopsis thaliana OX=3702 GN=WRKY40 PE=1 SV=1//3.03493e-65
Acc22439.1	Acc22439	protein_coding	0	5.41923	0.19777	0.411408	0	401	16	42	11.5168	7.04348	8.19926	gnl|BL_ORD_ID|510431 sp|Q9SAH7|WRK40_ARATH Probable WRKY transcription factor 40 OS=Arabidopsis thaliana OX=3702 GN=WRKY40 PE=1 SV=1//2.16044e-68
Acc22450.1	Acc22450	protein_coding	1.81017	13.0135	7.71191	11.1317	132	945	610	1112	2.56333	2.27145	2.64606	gnl|BL_ORD_ID|157401 sp|Q9LMP7|GOS11_ARATH Golgi SNAP receptor complex member 1-1 OS=Arabidopsis thaliana OX=3702 GN=GOS11 PE=2 SV=1//4.41943e-86
Acc22492.1	Acc22492	protein_coding	0.396913	17.9283	4.20867	5.59919	26	1159	309	502	5.19672	3.6288	3.83811	gnl|BL_ORD_ID|185375 sp|Q9SM50|HY5_SOLLC Transcription factor HY5 OS=Solanum lycopersicum OX=4081 GN=HY5 PE=2 SV=1//2.53281e-51
Acc22514.1	Acc22514	protein_coding	0	0.81884	3.1673	1.95163	0	26	110	85	7.57687	9.81546	9.21385	-//-
Acc22600.1	Acc22600	protein_coding	18.9222	2.31052	2.78497	2.46474	1831	224	295	329	-3.30569	-2.56906	-2.90343	gnl|BL_ORD_ID|48250 sp|O82199|C3H20_ARATH Zinc finger CCCH domain-containing protein 20 OS=Arabidopsis thaliana OX=3702 GN=At2g19810 PE=2 SV=1//9.92855e-107
Acc22608.1	Acc22608	protein_coding	0.540541	13.1565	15.8244	9.94444	64	1556	2039	1619	4.32579	5.05514	4.23111	gnl|BL_ORD_ID|97516 sp|O04353|DES6_BOROF Acyl-lipid (9-3)-desaturase OS=Borago officinalis OX=13363 PE=1 SV=1//0
Acc22629.1	Acc22629	protein_coding	0.138213	358.282	10.8113	215.519	13	32676	1075	27052	11.0076	6.42002	10.5837	gnl|BL_ORD_ID|7018 sp|Q3ZPN4|ACMAT_VITLA Methanol O-anthraniloyltransferase OS=Vitis labrusca OX=103355 GN=AMAT PE=1 SV=1//0
Acc22630.1	Acc22630	protein_coding	0	11.7861	0.576406	11.2532	0	1127	61	1481	13.0073	8.96612	13.3345	gnl|BL_ORD_ID|7018 sp|Q3ZPN4|ACMAT_VITLA Methanol O-anthraniloyltransferase OS=Vitis labrusca OX=103355 GN=AMAT PE=1 SV=1//0
Acc22631.1	Acc22631	protein_coding	0.021127	32.4531	0.953798	18.8914	3	3078	99	2466	9.67407	5.05028	9.20519	gnl|BL_ORD_ID|7018 sp|Q3ZPN4|ACMAT_VITLA Methanol O-anthraniloyltransferase OS=Vitis labrusca OX=103355 GN=AMAT PE=1 SV=1//0
Acc22633.1	Acc22633	protein_coding	0.009893	9.33508	0.305659	4.69675	1	946	34	655	9.4559	4.98343	8.78201	gnl|BL_ORD_ID|7018 sp|Q3ZPN4|ACMAT_VITLA Methanol O-anthraniloyltransferase OS=Vitis labrusca OX=103355 GN=AMAT PE=1 SV=1//0
Acc22634.1	Acc22634	protein_coding	0.015238	4.9679	0.242241	2.21986	2	477	26	294	7.54348	3.68214	6.69794	gnl|BL_ORD_ID|7018 sp|Q3ZPN4|ACMAT_VITLA Methanol O-anthraniloyltransferase OS=Vitis labrusca OX=103355 GN=AMAT PE=1 SV=1//0
Acc22646.1	Acc22646	protein_coding	0.114051	1.51222	0.628666	3.30544	16	211	96	635	3.43645	2.6396	4.87385	gnl|BL_ORD_ID|3865 sp|Q9C6W5|AB14G_ARATH ABC transporter G family member 14 OS=Arabidopsis thaliana OX=3702 GN=ABCG14 PE=2 SV=1//0
Acc22754.1	Acc22754	protein_coding	5.80002	91.4704	27.6018	56.6366	141	2226	732	1897	3.7042	2.43937	3.32147	gnl|BL_ORD_ID|186553 sp|P82381|ICI_LINUS Proteinase inhibitor OS=Linum usitatissimum OX=4006 PE=1 SV=1//7.4688e-19
Acc22758.1	Acc22758	protein_coding	0.049613	1.91667	1.06926	1.59465	10	388	236	444	4.98685	4.60743	5.03015	-//-
Acc22773.1	Acc22773	protein_coding	6.57829	0.523544	0.518732	0.316227	1387	111	120	92	-3.91709	-3.46524	-4.33956	gnl|BL_ORD_ID|4658 sp|Q9LY77|ACA12_ARATH Calcium-transporting ATPase 12, plasma membrane-type OS=Arabidopsis thaliana OX=3702 GN=ACA12 PE=2 SV=1//3.03596e-85
Acc22792.1	Acc22792	protein_coding	1.35332	11.3668	0.103458	0	108	904	9	0	2.78858	-3.50293	-9.98584	gnl|BL_ORD_ID|212169 sp|P09444|LEA34_GOSHI Late embryogenesis abundant protein D-34 OS=Gossypium hirsutum OX=3635 PE=3 SV=1//2.88125e-86
Acc22802.1	Acc22802	protein_coding	0.045979	22.9678	10.4334	9.12106	4	1506	745	823	8.24099	7.56025	7.21954	gnl|BL_ORD_ID|537463 sp|Q09893|YAI5_SCHPO Uncharacterized protein C24B11.05 OS=Schizosaccharomyces pombe (strain 972 / ATCC 24843) OX=284812 GN=SPAC24B11.05 PE=3 SV=1//2.1283e-19
Acc22819.1	Acc22819	protein_coding	1.82888	12.3855	8.18738	8.85414	303	2054	1480	2021	2.48519	2.352	2.30977	gnl|BL_ORD_ID|246122 sp|Q8W4J2|MPK16_ARATH Mitogen-activated protein kinase 16 OS=Arabidopsis thaliana OX=3702 GN=MPK16 PE=2 SV=2//0
Acc22823.1	Acc22823	protein_coding	0.14385	4.00222	0.023448	0.015616	25	688	5	4	4.50077	-2.23016	-3.02669	gnl|BL_ORD_ID|312451 sp|Q42910|PPDK_MESCR Pyruvate, phosphate dikinase, chloroplastic OS=Mesembryanthemum crystallinum OX=3544 GN=PPD PE=2 SV=1//0
Acc22828.1	Acc22828	protein_coding	0.034778	3.0296	7.91991	1.84886	5	350	995	294	5.82216	7.66468	5.4205	gnl|BL_ORD_ID|111843 sp|Q8LBI9|EDL16_ARATH Sugar transporter ERD6-like 16 OS=Arabidopsis thaliana OX=3702 GN=At5g18840 PE=2 SV=2//0
Acc22935.1	Acc22935	protein_coding	0	0.63392	3.89293	14.5037	0	66	441	2074	8.91624	11.8175	13.8203	gnl|BL_ORD_ID|48745 sp|I7C6E8|C7A52_PANGI Beta-amyrin 28-oxidase OS=Panax ginseng OX=4054 PE=2 SV=1//0
Acc22983.1	Acc22983	protein_coding	4.4222	62.9816	20.0966	26.6227	435	6207	2158	3611	3.55905	2.37455	2.62551	gnl|BL_ORD_ID|449412 sp|Q9ZSD4|SY121_ARATH Syntaxin-121 OS=Arabidopsis thaliana OX=3702 GN=SYP121 PE=1 SV=1//1.52359e-128
Acc23030.1	Acc23030	protein_coding	1.13132	50.6257	367.729	727.234	40	1791	14174	35407	5.20524	8.52873	9.35848	-//-
Acc23128.1	Acc23128	protein_coding	0	6.0156	3.54942	27.3485	0	511	329	3193	11.8664	11.395	14.4428	gnl|BL_ORD_ID|110249 sp|P36401|E13H_TOBAC Glucan endo-1,3-beta-glucosidase, acidic isoform PR-Q&apos; OS=Nicotiana tabacum OX=4097 PE=1 SV=1//1.30897e-160
Acc23132.1	Acc23132	protein_coding	5.21135	37.3372	28.2326	26.4585	444	3186	2625	3107	2.56739	2.62762	2.3791	gnl|BL_ORD_ID|68619 sp|Q8W4L0|CML49_ARATH Probable calcium-binding protein CML49 OS=Arabidopsis thaliana OX=3702 GN=CML49 PE=2 SV=1//4.36215e-107
Acc23140.1	Acc23140	protein_coding	8.24026	74.3827	57.1457	50.435	704	6365	5327	5939	2.90089	2.98373	2.64888	gnl|BL_ORD_ID|468223 sp|Q9SS44|TF2B2_ARATH Transcription initiation factor IIB-2 OS=Arabidopsis thaliana OX=3702 GN=TFIIB2 PE=2 SV=1//0
Acc23141.1	Acc23141	protein_coding	6.26796	86.2192	42.9879	63.4101	676	10122	5627	10717	3.62869	3.12131	3.55902	-//-
Acc23159.1	Acc23159	protein_coding	0.12791	12.343	10.5653	14.2383	14	1350	1259	2143	6.30451	6.54202	6.81971	-//-
Acc23184.1	Acc23184	protein_coding	3.71738	0.757532	0.778366	0.600132	416	85	96	93	-2.56454	-2.0498	-2.58693	gnl|BL_ORD_ID|43146 sp|Q8VZ02|BH048_ARATH Transcription factor bHLH48 OS=Arabidopsis thaliana OX=3702 GN=BHLH48 PE=2 SV=1//1.46102e-71
Acc23206.1	Acc23206	protein_coding	0	1.46827	2.36239	2.56106	0	116	202	277	9.72854	10.6916	10.9165	gnl|BL_ORD_ID|17698 sp|Q945B6|AOP1L_ARATH Probable 2-oxoglutarate-dependent dioxygenase AOP1.2 OS=Arabidopsis thaliana OX=3702 GN=AOP1.2 PE=2 SV=1//6.74043e-88
Acc23221.1	Acc23221	protein_coding	2.23236	27.5568	12.1633	19.988	234	2890	1390	2885	3.35044	2.63413	3.1959	gnl|BL_ORD_ID|432903 sp|Q5R533|SERC3_PONAB Serine incorporator 3 OS=Pongo abelii OX=9601 GN=SERINC3 PE=2 SV=1//2.07128e-08
Acc23227.1	Acc23227	protein_coding	0.040002	13.4069	1.81413	1.68824	1	325	48	57	7.9149	5.47942	5.26286	-//-
Acc23234.1	Acc23234	protein_coding	0.287404	1.83625	1.47092	1.60296	20	128	112	154	2.39606	2.5421	2.51102	gnl|BL_ORD_ID|181048 sp|Q9LV52|HSFC1_ARATH Heat stress transcription factor C-1 OS=Arabidopsis thaliana OX=3702 GN=HSFC1 PE=1 SV=1//3.84229e-76
Acc23241.1	Acc23241	protein_coding	4.54319	58.6086	24.4524	27.622	584	7540	3428	4891	3.41485	2.61735	2.63836	gnl|BL_ORD_ID|283237 sp|Q5N800|NYC1_ORYSJ Probable chlorophyll(ide) b reductase NYC1, chloroplastic OS=Oryza sativa subsp. japonica OX=39947 GN=NYC1 PE=1 SV=1//0
Acc23260.1	Acc23260	protein_coding	22.1278	7.08852	4.15001	3.49347	1712	550	351	373	-1.91333	-2.22146	-2.62548	gnl|BL_ORD_ID|186007 sp|Q9ZSY8|IAA27_ARATH Auxin-responsive protein IAA27 OS=Arabidopsis thaliana OX=3702 GN=IAA27 PE=1 SV=1//2.09681e-105
Acc23287.1	Acc23287	protein_coding	91.6596	8.76205	17.3951	9.42672	2698	259	559	383	-3.65558	-2.20644	-3.2435	-//-
Acc23365.1	Acc23365	protein_coding	0.016965	13.7945	1.14892	5.74048	3	1646	150	943	8.7711	5.64914	7.81848	gnl|BL_ORD_ID|46805 sp|Q8GZ92|BRXL4_ARATH Protein Brevis radix-like 4 OS=Arabidopsis thaliana OX=3702 GN=BRXL4 PE=2 SV=1//6.41956e-158
Acc23386.1	Acc23386	protein_coding	6.91408	64.1989	35.5911	77.1577	1139	10592	6398	17520	2.94159	2.554	3.51553	gnl|BL_ORD_ID|427425 sp|Q9ZUF6|SBT18_ARATH Subtilisin-like protease SBT1.8 OS=Arabidopsis thaliana OX=3702 GN=SBT1.8 PE=1 SV=1//0
Acc23387.1	Acc23387	protein_coding	0	6.53451	1.12781	1.963	0	346	65	143	11.3041	9.05758	9.96334	gnl|BL_ORD_ID|220245 sp|A0MFH4|LOR16_ARATH Protein LURP-one-related 16 OS=Arabidopsis thaliana OX=3702 GN=At5g20640 PE=2 SV=2//5.40181e-58
Acc23388.1	Acc23388	protein_coding	0.115621	15.6771	1.86127	3.8979	7	831	108	285	6.59305	3.98735	4.89888	gnl|BL_ORD_ID|220245 sp|A0MFH4|LOR16_ARATH Protein LURP-one-related 16 OS=Arabidopsis thaliana OX=3702 GN=At5g20640 PE=2 SV=2//5.56964e-58
Acc23416.1	Acc23416	protein_coding	27.5321	6.80222	2.73003	4.51402	1034	256	112	234	-2.28882	-3.14099	-2.57043	-//-
Acc23427.1	Acc23427	protein_coding	0.092562	1.16965	5.31278	5.50774	11	132	650	850	3.29628	5.93276	5.83071	gnl|BL_ORD_ID|308470 sp|O48711|PME12_ARATH Probable pectinesterase/pectinesterase inhibitor 12 OS=Arabidopsis thaliana OX=3702 GN=PME12 PE=2 SV=1//0
Acc23455.1	Acc23455	protein_coding	1.0642	6.60368	10.634	9.67534	150	928	1627	1870	2.35287	3.50234	3.21158	gnl|BL_ORD_ID|177805 sp|P29057|HMDH1_HEVBR 3-hydroxy-3-methylglutaryl-coenzyme A reductase 1 OS=Hevea brasiliensis OX=3981 GN=HMGR1 PE=2 SV=1//0
Acc23483.1	Acc23483	protein_coding	0.06589	5.43479	0.451142	1.18765	8	661	60	199	6.07313	2.95125	4.19106	gnl|BL_ORD_ID|520409 sp|Q94K98|Y1720_ARATH Glycosyltransferase family 92 protein At1g27200 OS=Arabidopsis thaliana OX=3702 GN=At1g27200 PE=2 SV=2//5.48945e-94
Acc23487.1	Acc23487	protein_coding	2.92637	0.423992	0.2924	0.432916	626	91	69	128	-3.05573	-3.11495	-2.71616	gnl|BL_ORD_ID|270728 sp|Q9LE38|NLP4_ARATH Protein NLP4 OS=Arabidopsis thaliana OX=3702 GN=NLP4 PE=2 SV=1//0
Acc23516.1	Acc23516	protein_coding	7.20734	0.25765	0.752354	0.874768	446	16	51	75	-5.06439	-3.06115	-2.99718	gnl|BL_ORD_ID|148037 sp|Q292F9|GDAP2_DROPS Protein GDAP2 homolog OS=Drosophila pseudoobscura pseudoobscura OX=46245 GN=GA15091 PE=3 SV=1//2.47907e-10
Acc23537.1	Acc23537	protein_coding	0.260503	3.49846	3.51099	5.32233	40	538	588	1125	3.47041	3.93773	4.38262	gnl|BL_ORD_ID|78666 sp|Q9LNU1|CRSP_ARATH CO(2)-response secreted protease OS=Arabidopsis thaliana OX=3702 GN=CRSP PE=2 SV=1//0
Acc23554.1	Acc23554	protein_coding	1.38098	37.7111	55.3327	105.391	111	3014	4818	11592	4.48623	5.50246	6.27755	gnl|BL_ORD_ID|474414 sp|P83332|TLP1_PRUPE Thaumatin-like protein 1 OS=Prunus persica OX=3760 PE=2 SV=1//1.56809e-87
Acc23583.1	Acc23583	protein_coding	18.3305	5.13458	2.5212	2.37877	3287	923	494	589	-2.10762	-2.6696	-2.90763	gnl|BL_ORD_ID|195061 sp|Q9FXI5|IQD32_ARATH Protein IQ-DOMAIN 32 OS=Arabidopsis thaliana OX=3702 GN=IQD32 PE=1 SV=3//1.75568e-94
Acc23624.1	Acc23624	protein_coding	0.500592	7.57963	10.2404	10.4554	46	698	1028	1325	3.64484	4.54252	4.41752	gnl|BL_ORD_ID|172460 sp|Q94CD1|HHT1_ARATH Omega-hydroxypalmitate O-feruloyl transferase OS=Arabidopsis thaliana OX=3702 GN=HHT1 PE=1 SV=1//2.55842e-72
Acc23629.1	Acc23629	protein_coding	0.298771	3.04898	4.87252	3.94801	22	225	391	400	3.07241	4.20797	3.75046	-//-
Acc23635.1	Acc23635	protein_coding	1.27037	12.1106	8.80329	12.3812	58	546	432	768	2.95691	2.95842	3.2971	gnl|BL_ORD_ID|39444 sp|Q9FWS1|AUL1_ARATH Auxilin-like protein 1 OS=Arabidopsis thaliana OX=3702 GN=AUL1 PE=2 SV=2//4.09492e-69
Acc23652.1	Acc23652	protein_coding	0.189431	34.8834	3.9295	13.5038	18	3224	396	1718	7.20032	4.51395	6.14068	gnl|BL_ORD_ID|528742 sp|B1MGB7|Y3787_MYCA9 Putative S-adenosyl-L-methionine-dependent methyltransferase MAB_3787 OS=Mycobacterium abscessus (strain ATCC 19977 / DSM 44196 / CIP 104536 / JCM 13569 / NCTC 13031 / TMC 1543) OX=561007 GN=MAB_3787 PE=3 SV=1//6.31666e-12
Acc23664.1	Acc23664	protein_coding	15.5998	5.15199	3.33878	3.58052	917	304	215	291	-1.8678	-2.02768	-2.08287	-//-
Acc23741.1	Acc23741	protein_coding	2.91525	16.3883	44.1854	67.7034	252	1417	4160	8052	2.21542	4.10868	4.56976	-//-
Acc23746.1	Acc23746	protein_coding	1.93702	19.2938	45.4598	37.0062	226	2254	5786	5950	3.04204	4.74167	4.29034	gnl|BL_ORD_ID|12563 sp|Q9M7Q4|AI5L5_ARATH ABSCISIC ACID-INSENSITIVE 5-like protein 5 OS=Arabidopsis thaliana OX=3702 GN=ABF2 PE=1 SV=1//1.26712e-93
Acc23806.1	Acc23806	protein_coding	11.5079	65.2135	59.2846	62.3584	1171	6644	6581	8744	2.22878	2.55472	2.47294	gnl|BL_ORD_ID|189905 sp|Q5S1U6|IFRD1_PIG Interferon-related developmental regulator 1 OS=Sus scrofa OX=9823 GN=IFRD1 PE=2 SV=1//1.11062e-34
Acc23865.1	Acc23865	protein_coding	0.668788	8.63371	4.01309	5.72528	91	1175	595	1072	3.41361	2.77151	3.12929	gnl|BL_ORD_ID|169160 sp|P93111|HEM11_CUCSA Glutamyl-tRNA reductase 1, chloroplastic OS=Cucumis sativus OX=3659 GN=HEMA1 PE=2 SV=1//0
Acc23869.1	Acc23869	protein_coding	0.863402	8.0259	4.3644	5.12308	74	687	407	603	2.93738	2.52166	2.59732	gnl|BL_ORD_ID|302441 sp|Q9FGF0|PGML1_ARATH Phosphoglycerate mutase-like protein 1 OS=Arabidopsis thaliana OX=3702 GN=At5g64460 PE=2 SV=1//6.29346e-135
Acc23900.1	Acc23900	protein_coding	0.516232	3.29227	5.9711	7.25995	24	153	301	462	2.39152	3.70587	3.83333	-//-
Acc23931.1	Acc23931	protein_coding	5.7435	0.46441	1.08164	1.38204	458	38	99	151	-3.86186	-2.14419	-2.02727	gnl|BL_ORD_ID|129682 sp|Q9ZPE4|FBW2_ARATH F-box protein FBW2 OS=Arabidopsis thaliana OX=3702 GN=FBW2 PE=1 SV=1//2.7867e-105
Acc23967.1	Acc23967	protein_coding	0	2.91237	1.37493	7.85243	0	122	63	451	9.80121	9.01258	11.6195	gnl|BL_ORD_ID|270817 sp|Q8VYI9|NLTL5_ARATH Non-specific lipid-transfer protein-like protein At5g64080 OS=Arabidopsis thaliana OX=3702 GN=At5g64080 PE=1 SV=1//2.48915e-23
Acc23990.1	Acc23990	protein_coding	2.78408	0.741082	0.625696	0.535624	142	38	35	38	-2.1732	-1.95245	-2.32498	gnl|BL_ORD_ID|535135 sp|P0C8Z0|Y8359_ORYSI Uncharacterized protein OsI_027940 OS=Oryza sativa subsp. indica OX=39946 GN=OsI_027940 PE=1 SV=2//1.1869e-41
Acc24030.1	Acc24030	protein_coding	0.008945	2.01558	1.32303	5.03137	1	145	116	510	6.75126	6.75029	8.4211	gnl|BL_ORD_ID|510648 sp|Q6NMB7|WTR7_ARATH WAT1-related protein At1g43650 OS=Arabidopsis thaliana OX=3702 GN=At1g43650 PE=2 SV=1//6.27775e-98
Acc24075.1	Acc24075	protein_coding	0.038956	0.882915	1.01864	2.83983	7	137	172	604	3.99358	4.65812	5.98208	gnl|BL_ORD_ID|508858 sp|Q9LMP1|WAK2_ARATH Wall-associated receptor kinase 2 OS=Arabidopsis thaliana OX=3702 GN=WAK2 PE=1 SV=1//0
Acc24078.1	Acc24078	protein_coding	0.07075	5.18454	1.84996	4.21243	11	782	304	875	5.86167	4.8367	5.87252	gnl|BL_ORD_ID|508858 sp|Q9LMP1|WAK2_ARATH Wall-associated receptor kinase 2 OS=Arabidopsis thaliana OX=3702 GN=WAK2 PE=1 SV=1//0
Acc24135.1	Acc24135	protein_coding	7.22626	77.6846	36.6801	65.7636	1117	12030	6189	14016	3.15339	2.53422	3.22174	gnl|BL_ORD_ID|293622 sp|Q9M0R2|PATL5_ARATH Patellin-5 OS=Arabidopsis thaliana OX=3702 GN=PATL5 PE=1 SV=2//1.08488e-155
Acc24179.1	Acc24179	protein_coding	13.3529	99.0325	194.96	227.746	1360	10102	21667	31972	2.61744	4.05798	4.12752	gnl|BL_ORD_ID|219295 sp|Q9LHH5|LNK3_ARATH Protein LNK3 OS=Arabidopsis thaliana OX=3702 GN=LNK3 PE=1 SV=1//5.01207e-11
Acc24208.1	Acc24208	protein_coding	1.9364	27.9188	8.48797	18.2157	78	1125	373	1011	3.57297	2.32002	3.26689	-//-
Acc24210.1	Acc24210	protein_coding	2.2443	13.3246	13.7914	17.2205	327	1943	2191	3456	2.29511	2.80803	2.97382	gnl|BL_ORD_ID|194027 sp|Q9FXA8|INVA_ARATH Alkaline/neutral invertase A, mitochondrial OS=Arabidopsis thaliana OX=3702 GN=INVA PE=1 SV=1//0
Acc24264.1	Acc24264	protein_coding	0.05071	1.03996	1.1816	1.80741	6	103	128	246	3.80109	4.45029	4.90548	-//-
Acc24326.1	Acc24326	protein_coding	25.0932	3.15832	2.0677	1.31452	2873	363	259	208	-3.25945	-3.40663	-4.21447	gnl|BL_ORD_ID|3308 sp|Q9FFE6|AAE5_ARATH Probable acyl-activating enzyme 5, peroxisomal OS=Arabidopsis thaliana OX=3702 GN=AAE5 PE=1 SV=1//0
Acc24327.1	Acc24327	protein_coding	21.7989	2.97712	1.8987	1.22649	2291	314	218	178	-3.142	-3.32857	-4.11244	gnl|BL_ORD_ID|3308 sp|Q9FFE6|AAE5_ARATH Probable acyl-activating enzyme 5, peroxisomal OS=Arabidopsis thaliana OX=3702 GN=AAE5 PE=1 SV=1//0
Acc24332.1	Acc24332	protein_coding	0.032248	4.45232	1.82775	6.02875	3	277	124	516	6.20068	5.37476	6.94878	gnl|BL_ORD_ID|269474 sp|Q8LD98|NHL6_ARATH NDR1/HIN1-like protein 6 OS=Arabidopsis thaliana OX=3702 GN=NHL6 PE=1 SV=1//1.0959e-81
Acc24357.1	Acc24357	protein_coding	1.7883	20.053	10.9363	12.4268	184	2064	1227	1761	3.21146	2.80078	2.83039	gnl|BL_ORD_ID|305710 sp|Q9SII6|PIX13_ARATH Probable serine/threonine-protein kinase PIX13 OS=Arabidopsis thaliana OX=3702 GN=PIX13 PE=1 SV=2//2.82666e-141
Acc24378.1	Acc24378	protein_coding	8.94507	65.3742	48.6168	73.3151	760	5558	4503	8578	2.5949	2.6309	3.06889	gnl|BL_ORD_ID|494289 sp|Q9C521|UGAL1_ARATH UDP-galactose transporter 1 OS=Arabidopsis thaliana OX=3702 GN=UDP-GALT1 PE=2 SV=1//0
Acc24431.1	Acc24431	protein_coding	0.109719	13.4148	5.00843	17.0636	8	941	383	1648	6.58259	5.62308	7.24002	gnl|BL_ORD_ID|19962 sp|Q42564|APX3_ARATH L-ascorbate peroxidase 3 OS=Arabidopsis thaliana OX=3702 GN=APX3 PE=1 SV=1//5.287e-146
Acc24435.1	Acc24435	protein_coding	0	0.634144	1.23229	3.32499	0	34	72	245	7.96211	9.20487	10.7395	gnl|BL_ORD_ID|227731 sp|C0HJB3|MANA_CANEN Alpha-mannosidase OS=Canavalia ensiformis OX=3823 PE=1 SV=1//1.35854e-130
Acc24490.1	Acc24490	protein_coding	1.52531	11.114	0.061404	0	71	515	4	0	2.58135	-4.04464	-9.38144	-//-
Acc24536.1	Acc24536	protein_coding	3.00375	44.0315	13.6668	13.7525	120	1751	592	753	3.59041	2.36561	2.2211	gnl|BL_ORD_ID|76181 sp|Q9FDX6|CP1_ARATH Calcium-binding protein CP1 OS=Arabidopsis thaliana OX=3702 GN=CP1 PE=2 SV=1//3.12275e-48
Acc24574.1	Acc24574	protein_coding	0	0.252372	6.03678	0.35933	0	12	312	24	6.47018	11.3185	7.39558	gnl|BL_ORD_ID|317980 sp|O50001|PRU1_PRUAR Major allergen Pru ar 1 OS=Prunus armeniaca OX=36596 PE=1 SV=1//3.5991e-64
Acc24590.1	Acc24590	protein_coding	2.68749	0.5276	0.249879	0.547109	137	27	14	39	-2.61246	-3.2152	-2.23596	gnl|BL_ORD_ID|245575 sp|Q84JZ6|MORF3_ARATH Multiple organellar RNA editing factor 3, mitochondrial OS=Arabidopsis thaliana OX=3702 GN=MORF3 PE=1 SV=1//2.68547e-91
Acc24604.1	Acc24604	protein_coding	4.94559	45.964	35.5002	29.0497	466	4335	3648	3770	2.94191	3.03264	2.58838	-//-
Acc24629.1	Acc24629	protein_coding	8.37403	66.52	47.6764	43.6536	1362	10834	8460	9785	2.71625	2.6991	2.41725	gnl|BL_ORD_ID|194043 sp|Q9FK88|INVE_ARATH Alkaline/neutral invertase E, chloroplastic OS=Arabidopsis thaliana OX=3702 GN=INVE PE=1 SV=1//0
Acc24680.1	Acc24680	protein_coding	0.896358	8.61642	4.10531	6.1401	39	373	194	366	2.97856	2.37498	2.79942	gnl|BL_ORD_ID|117070 sp|Q9ZTP3|EIN4_ARATH Protein EIN4 OS=Arabidopsis thaliana OX=3702 GN=EIN4 PE=1 SV=1//4.45036e-63
Acc24769.1	Acc24769	protein_coding	0.847228	19.2849	5.23332	7.88464	71	1598	473	899	4.21471	2.79801	3.23299	gnl|BL_ORD_ID|78538 sp|Q93YN1|CRPK1_ARATH Cold-responsive protein kinase 1 OS=Arabidopsis thaliana OX=3702 GN=CRPK1 PE=1 SV=1//7.70232e-116
Acc24780.1	Acc24780	protein_coding	0.057157	0.500334	1.63849	5.909	10	88	313	1422	2.8481	5.01462	6.70912	gnl|BL_ORD_ID|223355 sp|Q9LFH9|LRK81_ARATH L-type lectin-domain containing receptor kinase VIII.1 OS=Arabidopsis thaliana OX=3702 GN=LECRK81 PE=2 SV=1//0
Acc24783.1	Acc24783	protein_coding	0.543861	4.63079	2.93291	2.58507	60	509	351	392	2.80688	2.61015	2.27828	-//-
Acc24790.1	Acc24790	protein_coding	3.28933	17.9726	16.3128	15.4559	188	1026	1014	1214	2.17213	2.49473	2.26281	gnl|BL_ORD_ID|472302 sp|Q8RV04|TI141_ARATH Mitochondrial import inner membrane translocase subunit TIM14-1 OS=Arabidopsis thaliana OX=3702 GN=TIM14-1 PE=1 SV=1//1.78213e-53
Acc24797.1	Acc24797	protein_coding	2.26616	43.9915	42.3579	34.1079	366	7109	7458	7586	4.0039	4.41268	3.94552	gnl|BL_ORD_ID|311694 sp|Q9SF38|PP222_ARATH Pentatricopeptide repeat-containing protein At3g09650, chloroplastic OS=Arabidopsis thaliana OX=3702 GN=HCF152 PE=2 SV=1//0
Acc24801.1	Acc24801	protein_coding	0.928181	11.1795	12.1373	11.6818	73	878	1039	1263	3.31083	3.89309	3.68337	gnl|BL_ORD_ID|424847 sp|Q8RWU3|RVE8_ARATH Protein REVEILLE 8 OS=Arabidopsis thaliana OX=3702 GN=RVE8 PE=2 SV=1//5.12779e-105
Acc24812.1	Acc24812	protein_coding	5.98347	96.136	65.2696	78.6439	751	12082	8937	13602	3.73228	3.63696	3.75117	gnl|BL_ORD_ID|289243 sp|Q9LHJ9|P2C38_ARATH Probable protein phosphatase 2C 38 OS=Arabidopsis thaliana OX=3702 GN=PP2C38 PE=1 SV=1//2.10235e-174
Acc24853.1	Acc24853	protein_coding	6.61438	44.4716	29.4673	55.4595	407	2739	1978	4701	2.4748	2.34486	3.10203	gnl|BL_ORD_ID|338251 sp|P28186|RAE1C_ARATH Ras-related protein RABE1c OS=Arabidopsis thaliana OX=3702 GN=RABE1C PE=1 SV=1//6.31954e-99
Acc24856.1	Acc24856	protein_coding	0.017368	2.86195	0.731523	1.98056	3	496	138	472	7.04082	5.52894	6.82023	gnl|BL_ORD_ID|63791 sp|Q9M353|CHX20_ARATH Cation/H(+) antiporter 20 OS=Arabidopsis thaliana OX=3702 GN=CHX20 PE=2 SV=1//0
Acc24869.1	Acc24869	protein_coding	77.9935	881.292	1216.06	772.972	13175	149145	224220	180034	3.22541	4.15331	3.34488	gnl|BL_ORD_ID|182628 sp|P27322|HSP72_SOLLC Heat shock cognate 70 kDa protein 2 OS=Solanum lycopersicum OX=4081 GN=HSC-2 PE=2 SV=1//0
Acc24971.1	Acc24971	protein_coding	0.078812	0.746522	2.7558	1.32635	4	38	153	93	2.93747	5.27746	4.07593	-//-
Acc25008.1	Acc25008	protein_coding	430.444	87.2421	104.528	69.7429	16034	3256	4250	3582	-2.57533	-1.85129	-2.58976	gnl|BL_ORD_ID|88007 sp|Q6TPK4|CYT1_ACTDE Cysteine proteinase inhibitor 1 OS=Actinidia deliciosa OX=3627 PE=1 SV=1//6.06964e-55
Acc25077.1	Acc25077	protein_coding	0.03346	5.03836	1.50255	1.10629	5	754	245	228	6.92907	5.64331	5.05392	gnl|BL_ORD_ID|264878 sp|Q8GWA1|NDA1_ARATH Internal alternative NAD(P)H-ubiquinone oxidoreductase A1, mitochondrial OS=Arabidopsis thaliana OX=3702 GN=NDA1 PE=2 SV=1//0
Acc25093.1	Acc25093	protein_coding	0.863847	12.6416	12.8066	16.1944	77	1104	1231	1951	3.56438	4.06086	4.23382	gnl|BL_ORD_ID|54407 sp|Q84WQ5|CBSX5_ARATH CBS domain-containing protein CBSX5 OS=Arabidopsis thaliana OX=3702 GN=CBSX5 PE=2 SV=2//4.11133e-86
Acc25112.1	Acc25112	protein_coding	138.244	9.56304	15.7169	13.6202	5836	405	725	793	-4.12394	-2.94443	-3.30686	gnl|BL_ORD_ID|242 sp|Q05349|12KD_FRAAN Auxin-repressed 12.5 kDa protein OS=Fragaria ananassa OX=3747 PE=2 SV=1//6.80781e-30
Acc25114.1	Acc25114	protein_coding	0.485204	13.0444	3.82203	5.55518	32	852	272	500	4.45443	3.14664	3.53389	gnl|BL_ORD_ID|121288 sp|Q9LW49|ERF4_NICSY Ethylene-responsive transcription factor 4 OS=Nicotiana sylvestris OX=4096 GN=ERF4 PE=2 SV=1//6.90344e-25
Acc25211.1	Acc25211	protein_coding	28.4002	257.37	284.536	272.466	1217	11042	13300	16087	2.90607	3.51417	3.29687	-//-
Acc25256.1	Acc25256	protein_coding	5.4146	35.3507	27.0816	36.3349	562	3673	3066	5195	2.43266	2.51173	2.78074	gnl|BL_ORD_ID|20388 sp|Q9SA77|ARAE1_ARATH UDP-arabinose 4-epimerase 1 OS=Arabidopsis thaliana OX=3702 GN=MUR4 PE=1 SV=1//0
Acc25293.1	Acc25293	protein_coding	0.133171	1.41316	1.17807	2.72296	13	138	126	366	3.1216	3.32841	4.37654	gnl|BL_ORD_ID|143172 sp|F4HW02|GAT1_ARATH GABA transporter 1 OS=Arabidopsis thaliana OX=3702 GN=GAT1 PE=1 SV=1//9.28184e-180
Acc25389.1	Acc25389	protein_coding	11.6118	90.3851	53.7386	80.3817	548	4267	2764	5223	2.68531	2.39852	2.82488	-//-
Acc25392.1	Acc25392	protein_coding	5.26135	33.2161	23.9109	24.2874	246	1550	1216	1560	2.37958	2.36909	2.23682	gnl|BL_ORD_ID|166023 sp|O65819|H2B3_SOLLC Histone H2B.3 (Fragment) OS=Solanum lycopersicum OX=4081 GN=H2B-3 PE=2 SV=1//1.78793e-54
Acc25427.1	Acc25427	protein_coding	25.1793	4.71144	1.84076	2.6834	2065	388	165	304	-2.687	-3.58034	-3.1909	gnl|BL_ORD_ID|305467 sp|Q84RL7|PIP21_MAIZE Aquaporin PIP2-1 OS=Zea mays OX=4577 GN=PIP2-1 PE=1 SV=2//2.09625e-161
Acc25462.1	Acc25462	protein_coding	0.231232	1.61713	1.45607	2.29852	35	245	240	479	2.52809	2.83737	3.34314	-//-
Acc25520.1	Acc25520	protein_coding	0.621249	10.4302	0.094475	0.090716	30	502	5	7	3.7842	-2.49197	-2.50291	gnl|BL_ORD_ID|487748 sp|O82245|TSPO_ARATH Translocator protein homolog OS=Arabidopsis thaliana OX=3702 GN=TSPO PE=1 SV=1//2.48871e-29
Acc25540.1	Acc25540	protein_coding	0.606604	5.90558	3.62459	3.07817	61	594	397	426	3.00582	2.76397	2.37443	gnl|BL_ORD_ID|46672 sp|Q8LFS6|BRN1L_ARATH RNA-binding protein BRN1 OS=Arabidopsis thaliana OX=3702 GN=BRN1 PE=2 SV=1//1.26039e-179
Acc25545.1	Acc25545	protein_coding	0.133279	1.4676	5.04132	8.06949	17	187	697	1409	3.1755	5.41128	5.93661	gnl|BL_ORD_ID|121192 sp|P93051|ERDL7_ARATH Sugar transporter ERD6-like 7 OS=Arabidopsis thaliana OX=3702 GN=At2g48020 PE=2 SV=2//0
Acc25571.1	Acc25571	protein_coding	25.1886	4.77046	5.89087	5.07521	1518	289	388	422	-2.66787	-1.90343	-2.27397	gnl|BL_ORD_ID|267953 sp|F4HZB5|NET1D_ARATH Protein NETWORKED 1D OS=Arabidopsis thaliana OX=3702 GN=NET1D PE=3 SV=1//2.48886e-65
Acc25620.1	Acc25620	protein_coding	0.150832	40.6053	22.2967	87.7465	8	2156	1290	6412	7.77856	7.37471	9.19999	gnl|BL_ORD_ID|121317 sp|Q8LDC8|ERF92_ARATH Ethylene-responsive transcription factor 1B OS=Arabidopsis thaliana OX=3702 GN=ERF1B PE=1 SV=2//1.64706e-60
Acc25698.1	Acc25698	protein_coding	0.140976	3.81201	11.6572	7.20754	18	473	1573	1229	4.43173	6.50357	5.65749	gnl|BL_ORD_ID|48790 sp|Q9SZ46|C82C4_ARATH Cytochrome P450 82C4 OS=Arabidopsis thaliana OX=3702 GN=CYP82C4 PE=2 SV=1//2.54674e-166
Acc25746.1	Acc25746	protein_coding	0.480658	4.28479	3.11792	4.20124	35	310	246	418	2.86741	2.87297	3.14668	-//-
Acc25755.1	Acc25755	protein_coding	0	0.194097	1.02517	19.8428	0	21	120	2912	7.27055	9.94086	14.3099	gnl|BL_ORD_ID|47971 sp|Q2QYH7|C14C2_ORYSJ Cytochrome P450 714C2 OS=Oryza sativa subsp. japonica OX=39947 GN=CYP714C2 PE=2 SV=1//7.24697e-176
Acc25782.1	Acc25782	protein_coding	0.091362	4.40954	22.4646	17.9472	10	484	2683	2707	5.3057	8.11373	7.63782	gnl|BL_ORD_ID|268231 sp|F4I9E1|NFD4_ARATH Protein NUCLEAR FUSION DEFECTIVE 4 OS=Arabidopsis thaliana OX=3702 GN=NFD4 PE=3 SV=1//7.42768e-50
Acc25785.1	Acc25785	protein_coding	0.275561	34.3223	22.8196	59.9982	21	2527	1830	6078	6.6278	6.50094	7.74229	gnl|BL_ORD_ID|148217 sp|O22918|GDL41_ARATH GDSL esterase/lipase At2g30220 OS=Arabidopsis thaliana OX=3702 GN=At2g30220 PE=3 SV=1//1.92618e-139
Acc25786.1	Acc25786	protein_coding	0.040784	1.49627	0.999556	13.8203	6	188	137	2379	4.66832	4.54824	8.17835	gnl|BL_ORD_ID|210265 sp|Q56YT0|LAC3_ARATH Laccase-3 OS=Arabidopsis thaliana OX=3702 GN=LAC3 PE=2 SV=2//0
Acc25819.1	Acc25819	protein_coding	0.095387	6.72018	4.639	8.10724	12	804	605	1334	5.77738	5.70512	6.35647	gnl|BL_ORD_ID|17508 sp|O82390|ANTR1_ARATH Sodium-dependent phosphate transport protein 1, chloroplastic OS=Arabidopsis thaliana OX=3702 GN=ANTR1 PE=1 SV=1//6.39908e-83
Acc25862.1	Acc25862	protein_coding	18.583	5.63054	4.2478	3.43914	1976	600	493	505	-1.99472	-1.93838	-2.3954	gnl|BL_ORD_ID|294300 sp|Q06548|PBL9_ARATH Probable serine/threonine-protein kinase PBL9 OS=Arabidopsis thaliana OX=3702 GN=PBL9 PE=1 SV=1//0
Acc25863.1	Acc25863	protein_coding	0.296121	4.17001	1.45079	2.69269	25	348	132	310	3.51772	2.4588	3.19929	-//-
Acc25915.1	Acc25915	protein_coding	1.06224	20.2367	14.9307	12.4707	149	2836	2280	2405	3.97403	3.99877	3.5842	gnl|BL_ORD_ID|338511 sp|Q9SK03|RAP27_ARATH Ethylene-responsive transcription factor RAP2-7 OS=Arabidopsis thaliana OX=3702 GN=RAP2-7 PE=2 SV=2//5.58803e-97
Acc25921.1	Acc25921	protein_coding	1.41778	7.78453	9.29493	8.62124	253	1387	1804	2114	2.17884	2.89764	2.63475	gnl|BL_ORD_ID|186710 sp|Q9LSS5|ICR3_ARATH Interactor of constitutive active ROPs 3 OS=Arabidopsis thaliana OX=3702 GN=ICR3 PE=1 SV=1//4.6585e-119
Acc25949.1	Acc25949	protein_coding	31.53	8.23649	6.41132	1.60516	1587	416	353	112	-2.20669	-2.1039	-4.25049	-//-
Acc26071.1	Acc26071	protein_coding	0.404444	9.43911	7.2316	14.6169	42	1137	896	2426	4.47958	4.47513	5.42097	gnl|BL_ORD_ID|495237 sp|Q8GZA8|ULT1_ARATH Protein ULTRAPETALA 1 OS=Arabidopsis thaliana OX=3702 GN=ULT1 PE=1 SV=1//4.71257e-114
Acc26086.1	Acc26086	protein_coding	4.00881	56.6391	37.1374	83.8525	485	6857	4899	13971	3.5458	3.40037	4.4205	gnl|BL_ORD_ID|227696 sp|Q7Y223|MAN2_ARATH Mannan endo-1,4-beta-mannosidase 2 OS=Arabidopsis thaliana OX=3702 GN=MAN2 PE=2 SV=1//0
Acc26093.1	Acc26093	protein_coding	1.97048	32.6233	9.46372	22.1532	80	1327	420	1240	3.77472	2.45472	3.52494	-//-
Acc26105.1	Acc26105	protein_coding	0	7.18482	1.2608	11.7933	0	544	104	1229	11.9567	9.73463	13.0655	gnl|BL_ORD_ID|466191 sp|Q9SIN2|TBL39_ARATH Protein trichome birefringence-like 39 OS=Arabidopsis thaliana OX=3702 GN=TBL39 PE=2 SV=1//1.84313e-176
Acc26183.1	Acc26183	protein_coding	11.9624	2.01431	2.34566	1.02717	1833	310	393	217	-2.83874	-2.15697	-3.50508	gnl|BL_ORD_ID|11991 sp|Q9ZVD5|AGO4_ARATH Protein argonaute 4 OS=Arabidopsis thaliana OX=3702 GN=AGO4 PE=1 SV=2//2.15489e-157
Acc26202.1	Acc26202	protein_coding	1.65566	17.1283	19.1921	11.0944	117	1205	1471	1074	3.08781	3.71505	2.76979	-//-
Acc26268.1	Acc26268	protein_coding	2.25834	16.8963	11.2727	14.8187	251	1880	1367	2269	2.62901	2.50893	2.74827	gnl|BL_ORD_ID|141055 sp|Q5E924|G3PP2_ARATH Glyceraldehyde-3-phosphate dehydrogenase GAPCP2, chloroplastic OS=Arabidopsis thaliana OX=3702 GN=GAPCP2 PE=2 SV=1//0
Acc26295.1	Acc26295	protein_coding	0.642861	11.7065	6.49896	19.6183	68	1227	742	2828	3.8958	3.50962	4.94841	gnl|BL_ORD_ID|48653 sp|O48923|C71DA_SOYBN Cytochrome P450 71D10 OS=Glycine max OX=3847 GN=CYP71D10 PE=2 SV=1//0
Acc26296.1	Acc26296	protein_coding	0.334347	5.54919	3.31691	9.16818	29	391	247	884	3.47252	3.14904	4.49736	gnl|BL_ORD_ID|48756 sp|A6YIH8|C7D55_HYOMU Premnaspirodiene oxygenase OS=Hyoscyamus muticus OX=35626 GN=CYP71D55 PE=1 SV=1//1.96064e-91
Acc26332.1	Acc26332	protein_coding	3.53492	0.19499	0.179879	0.143838	143	8	8	9	-4.41195	-4.075	-4.39572	-//-
Acc26338.1	Acc26338	protein_coding	0.287357	5.11259	5.5032	7.92612	15	264	310	563	3.852	4.42185	4.79274	-//-
Acc26339.1	Acc26339	protein_coding	0.160337	4.60345	4.82271	8.39893	11	316	361	793	4.5548	5.08453	5.73058	-//-
Acc26364.1	Acc26364	protein_coding	10.5956	81.3767	107.352	106.512	1166	8968	12889	16154	2.66768	3.53064	3.36463	gnl|BL_ORD_ID|284785 sp|Q9LHQ6|OCT4_ARATH Organic cation/carnitine transporter 4 OS=Arabidopsis thaliana OX=3702 GN=OCT4 PE=2 SV=1//0
Acc26391.1	Acc26391	protein_coding	0.019238	0.870937	3.73802	3.75151	4	182	849	1076	5.19323	7.74874	7.6062	gnl|BL_ORD_ID|448116 sp|P60838|SUMM2_ARATH Disease resistance protein SUMM2 OS=Arabidopsis thaliana OX=3702 GN=SUMM2 PE=1 SV=1//6.6629e-95
Acc26471.1	Acc26471	protein_coding	7.85643	2.31046	1.39703	0.843991	856	253	167	127	-2.0333	-2.29264	-3.17884	-//-
Acc26485.1	Acc26485	protein_coding	0	0.990569	1.46044	2.1297	0	47	75	138	8.42764	9.26367	9.91205	-//-
Acc26495.1	Acc26495	protein_coding	0.237798	1.99301	2.67499	2.02671	14	115	169	161	2.75283	3.64574	3.0864	-//-
Acc26510.1	Acc26510	protein_coding	7.92543	85.4759	49.0922	92.6019	429	4627	2895	6899	3.15527	2.81843	3.5795	gnl|BL_ORD_ID|511229 sp|Q9SI09|XERIC_ARATH Probable E3 ubiquitin-protein ligase XERICO OS=Arabidopsis thaliana OX=3702 GN=XERICO PE=1 SV=1//7.13649e-41
Acc26532.1	Acc26532	protein_coding	0.819635	64.3383	41.357	26.0621	43	3377	2366	1883	6.01611	5.84205	5.02158	gnl|BL_ORD_ID|169022 sp|Q9Y5Z4|HEBP2_HUMAN Heme-binding protein 2 OS=Homo sapiens OX=9606 GN=HEBP2 PE=1 SV=1//7.26614e-25
Acc26591.1	Acc26591	protein_coding	44.0969	6.10811	4.11813	2.69751	1696	236	173	144	-3.11995	-3.2281	-3.98416	gnl|BL_ORD_ID|270938 sp|Q43681|NLTP_VIGUN Probable non-specific lipid-transfer protein AKCS9 OS=Vigna unguiculata OX=3917 PE=2 SV=1//1.1619e-22
Acc26595.1	Acc26595	protein_coding	0.799022	18.0413	5.41091	17.0816	89	2013	658	2622	4.22225	2.94869	4.45156	gnl|BL_ORD_ID|223367 sp|P0C5E2|LRL12_ARATH LEAF RUST 10 DISEASE-RESISTANCE LOCUS RECEPTOR-LIKE PROTEIN KINASE-like 1.2 OS=Arabidopsis thaliana OX=3702 GN=LRK10L-1.2 PE=2 SV=3//0
Acc26606.1	Acc26606	protein_coding	0	3.14984	1.1214	3.34091	0	137	53	200	9.96833	8.76374	10.4469	-//-
Acc26637.1	Acc26637	protein_coding	3.32438	0.299485	0.69665	0.12611	288	26	66	16	-3.73789	-2.05922	-4.58509	gnl|BL_ORD_ID|439528 sp|Q9FZ80|SOT17_ARATH Cytosolic sulfotransferase 17 OS=Arabidopsis thaliana OX=3702 GN=SOT17 PE=1 SV=1//7.41038e-88
Acc26651.1	Acc26651	protein_coding	2.84445	0.809377	0.418318	0.507714	714	204	115	176	-2.08203	-2.56873	-2.4469	gnl|BL_ORD_ID|219290 sp|Q9LF24|LNG1_ARATH Protein LONGIFOLIA 1 OS=Arabidopsis thaliana OX=3702 GN=LNG1 PE=1 SV=1//7.46306e-07
Acc26721.1	Acc26721	protein_coding	0.1445	7.30219	9.58229	6.13486	23	1164	1663	1345	5.37899	6.23241	5.4358	gnl|BL_ORD_ID|132005 sp|O04532|FH8_ARATH Formin-like protein 8 OS=Arabidopsis thaliana OX=3702 GN=FH8 PE=1 SV=1//1.53267e-151
Acc26728.1	Acc26728	protein_coding	0.751685	7.87461	3.34288	3.62081	26	271	126	172	3.10076	2.33545	2.29362	-//-
Acc26733.1	Acc26733	protein_coding	7.75985	44.2405	33.4449	36.9678	453	2586	2130	2973	2.23744	2.29723	2.28656	gnl|BL_ORD_ID|510083 sp|Q94JX5|WLIM1_ARATH LIM domain-containing protein WLIM1 OS=Arabidopsis thaliana OX=3702 GN=WLIM1 PE=1 SV=1//2.24931e-14
Acc26777.1	Acc26777	protein_coding	0.148581	6.69203	5.24352	5.36749	8	361	309	399	5.20073	5.31345	5.19416	gnl|BL_ORD_ID|275178 sp|Q9FGS5|NRT31_ARATH High-affinity nitrate transporter 3.1 OS=Arabidopsis thaliana OX=3702 GN=NRT3.1 PE=1 SV=1//1.95471e-60
Acc26790.1	Acc26790	protein_coding	1.72318	44.5042	10.0076	18.2714	65	1675	411	947	4.40977	2.72251	3.4352	gnl|BL_ORD_ID|249802 sp|P54153|MSRA_SOLLC Peptide methionine sulfoxide reductase (Fragment) OS=Solanum lycopersicum OX=4081 GN=E4 PE=3 SV=1//4.84214e-43
Acc26810.1	Acc26810	protein_coding	6.46382	1.52021	1.40418	1.46784	915	216	217	287	-2.35742	-2.01118	-2.09967	gnl|BL_ORD_ID|324306 sp|F4JF21|PTA10_ARATH Protein PLASTID TRANSCRIPTIONALLY ACTIVE 10 OS=Arabidopsis thaliana OX=3702 GN=PTAC10 PE=1 SV=1//0
Acc26821.1	Acc26821	protein_coding	0.087163	0.994632	4.26433	11.2754	7	76	351	1173	3.14463	5.68666	6.9395	gnl|BL_ORD_ID|129189 sp|Q9FYF9|FB76_ARATH F-box protein At1g67340 OS=Arabidopsis thaliana OX=3702 GN=At1g67340 PE=1 SV=1//1.59896e-123
Acc26828.1	Acc26828	protein_coding	18.8711	5.8449	2.19	0.801627	565	146	67	32	-2.22664	-3.00943	-4.56344	gnl|BL_ORD_ID|268724 sp|Q9FMV5|NFYC4_ARATH Nuclear transcription factor Y subunit C-4 OS=Arabidopsis thaliana OX=3702 GN=NFYC4 PE=2 SV=1//1.43428e-75
Acc26868.1	Acc26868	protein_coding	0.617729	7.107	17.1193	24.8676	30	339	890	1633	3.21799	4.94912	5.33392	-//-
Acc26896.1	Acc26896	protein_coding	0.135554	1.29394	2.83467	2.43869	8	77	183	198	2.97368	4.55808	4.1838	gnl|BL_ORD_ID|209347 sp|Q9SEX2|KTNA1_ARATH Katanin p60 ATPase-containing subunit A1 OS=Arabidopsis thaliana OX=3702 GN=AAA1 PE=1 SV=1//3.10351e-112
Acc26897.1	Acc26897	protein_coding	9.51821	62.2793	51.8038	55.0042	885	5798	5254	7047	2.43624	2.63378	2.56561	gnl|BL_ORD_ID|198591 sp|Q9C969|ISS1_ARATH Aromatic aminotransferase ISS1 OS=Arabidopsis thaliana OX=3702 GN=ISS1 PE=1 SV=1//0
Acc26912.1	Acc26912	protein_coding	0.140725	3.40358	1.80254	2.03365	15	354	205	291	4.27502	3.82549	3.84097	gnl|BL_ORD_ID|40651 sp|Q9CA93|BAC2_ARATH Mitochondrial arginine transporter BAC2 OS=Arabidopsis thaliana OX=3702 GN=BAC2 PE=1 SV=1//1.06345e-133
Acc26946.1	Acc26946	protein_coding	9.17552	176.526	281.189	249.926	713	13733	23832	26758	3.99197	5.12689	4.80221	gnl|BL_ORD_ID|240093 sp|Q8L799|MIOX1_ARATH Inositol oxygenase 1 OS=Arabidopsis thaliana OX=3702 GN=MIOX1 PE=2 SV=1//2.92374e-172
Acc27102.1	Acc27102	protein_coding	0.13104	4.78447	2.04583	1.67533	4	147	69	71	4.88537	4.12999	3.6872	-//-
Acc27155.1	Acc27155	protein_coding	0.07326	0.782379	3.36608	15.4686	4	43	201	1163	3.11521	5.67084	7.71836	gnl|BL_ORD_ID|317980 sp|O50001|PRU1_PRUAR Major allergen Pru ar 1 OS=Prunus armeniaca OX=36596 PE=1 SV=1//8.35334e-66
Acc27159.1	Acc27159	protein_coding	0	0.717891	0.432019	6.20785	0	32	21	380	7.87501	7.43319	11.3724	gnl|BL_ORD_ID|317980 sp|O50001|PRU1_PRUAR Major allergen Pru ar 1 OS=Prunus armeniaca OX=36596 PE=1 SV=1//9.27872e-64
Acc27165.1	Acc27165	protein_coding	0.055161	0.571113	1.01965	12.6318	3	31	60	937	3.04678	4.32897	7.80928	gnl|BL_ORD_ID|317980 sp|O50001|PRU1_PRUAR Major allergen Pru ar 1 OS=Prunus armeniaca OX=36596 PE=1 SV=1//4.46335e-62
Acc27169.1	Acc27169	protein_coding	0.261076	3.0247	18.7407	88.7395	13	145	977	5840	3.19292	6.28213	8.37206	gnl|BL_ORD_ID|317980 sp|O50001|PRU1_PRUAR Major allergen Pru ar 1 OS=Prunus armeniaca OX=36596 PE=1 SV=1//1.43694e-66
Acc27171.1	Acc27171	protein_coding	0	0.991072	6.11844	26.3025	0	56	373	2026	8.67973	11.576	13.7865	gnl|BL_ORD_ID|317980 sp|O50001|PRU1_PRUAR Major allergen Pru ar 1 OS=Prunus armeniaca OX=36596 PE=1 SV=1//3.54404e-62
Acc27173.1	Acc27173	protein_coding	0	0.175733	1.08409	10.0564	0	9	57	667	6.06056	8.86848	12.1839	gnl|BL_ORD_ID|317980 sp|O50001|PRU1_PRUAR Major allergen Pru ar 1 OS=Prunus armeniaca OX=36596 PE=1 SV=1//5.98082e-63
Acc27175.1	Acc27175	protein_coding	0	0.331265	5.0858	30.6869	0	16	267	2033	6.88114	11.0939	13.7915	gnl|BL_ORD_ID|317980 sp|O50001|PRU1_PRUAR Major allergen Pru ar 1 OS=Prunus armeniaca OX=36596 PE=1 SV=1//1.36384e-60
Acc27178.1	Acc27178	protein_coding	0	3.29425	0.37536	1.2912	0	161	20	87	10.201	7.36322	9.24734	gnl|BL_ORD_ID|317626 sp|P17642|PRS2_SOLTU Pathogenesis-related protein STH-2 OS=Solanum tuberosum OX=4113 GN=STH-2 PE=2 SV=1//3.29707e-56
Acc27290.1	Acc27290	protein_coding	0.07885	1.66734	2.06281	19.7961	8	170	228	2763	4.11488	4.87508	7.98549	gnl|BL_ORD_ID|2608 sp|Q8RVH5|7SBG2_SOYBN Basic 7S globulin 2 OS=Glycine max OX=3847 PE=1 SV=1//9.39797e-69
Acc27297.1	Acc27297	protein_coding	4.65561	76.3271	20.6493	30.702	550	9032	2663	5000	3.76185	2.33956	2.75668	gnl|BL_ORD_ID|207506 sp|Q5XF36|KMS1_ARATH Vacuole membrane protein KMS1 OS=Arabidopsis thaliana OX=3702 GN=KMS1 PE=1 SV=1//0
Acc27315.1	Acc27315	protein_coding	0.486778	32.2842	2.15458	20.8678	29	1916	140	1705	5.76497	2.3305	5.4449	gnl|BL_ORD_ID|494514 sp|P59833|UGPI3_ARATH Uncharacterized GPI-anchored protein At5g19250 OS=Arabidopsis thaliana OX=3702 GN=At5g19250 PE=1 SV=1//2.73927e-63
Acc27401.1	Acc27401	protein_coding	7.31658	120.37	45.6831	73.75	1119	18443	7626	15552	3.76724	2.83286	3.36919	gnl|BL_ORD_ID|467814 sp|F4KFT7|TENAC_ARATH Bifunctional TH2 protein, mitochondrial OS=Arabidopsis thaliana OX=3702 GN=TH2 PE=1 SV=1//0
Acc27403.1	Acc27403	protein_coding	7.82841	59.1624	35.2229	49.019	1078	8157	5291	9301	2.64414	2.35933	2.6814	-//-
Acc27476.1	Acc27476	protein_coding	2.64056	35.208	21.6542	21.6618	322	4301	2882	3642	3.46366	3.22571	3.07167	gnl|BL_ORD_ID|304383 sp|Q96303|PHT14_ARATH Inorganic phosphate transporter 1-4 OS=Arabidopsis thaliana OX=3702 GN=PHT1-4 PE=1 SV=1//0
Acc27529.1	Acc27529	protein_coding	18.1502	257.842	77.8639	116.418	3353	47720	15701	29653	3.55561	2.29157	2.71711	gnl|BL_ORD_ID|289232 sp|Q9M8R7|P2C33_ARATH Probable protein phosphatase 2C 33 OS=Arabidopsis thaliana OX=3702 GN=PPC6-1 PE=1 SV=1//0
Acc27554.1	Acc27554	protein_coding	1.14907	21.9174	17.2815	30.6061	74	1409	1210	2707	3.97352	4.09328	4.76352	gnl|BL_ORD_ID|49164 sp|Q9SQZ0|CAAT7_ARATH Cationic amino acid transporter 7, chloroplastic OS=Arabidopsis thaliana OX=3702 GN=CAT7 PE=3 SV=1//1.44395e-75
Acc27597.1	Acc27597	protein_coding	7.61443	1.72673	1.3237	1.23219	882	201	168	197	-2.4082	-2.32719	-2.58921	gnl|BL_ORD_ID|308291 sp|Q93Z04|PLY13_ARATH Probable pectate lyase 13 OS=Arabidopsis thaliana OX=3702 GN=PMR6 PE=1 SV=1//0
Acc27599.1	Acc27599	protein_coding	0.322093	19.519	5.59637	11.1372	44	2663	832	2091	5.64036	4.30132	5.13965	gnl|BL_ORD_ID|268231 sp|F4I9E1|NFD4_ARATH Protein NUCLEAR FUSION DEFECTIVE 4 OS=Arabidopsis thaliana OX=3702 GN=NFD4 PE=3 SV=1//7.96532e-06
Acc27637.1	Acc27637	protein_coding	0.154401	2.12944	1.17365	1.06429	9	125	75	86	3.504	3.10519	2.81425	gnl|BL_ORD_ID|195059 sp|Q9SF32|IQD1_ARATH Protein IQ-DOMAIN 1 OS=Arabidopsis thaliana OX=3702 GN=IQD1 PE=1 SV=1//1.49976e-24
Acc27663.1	Acc27663	protein_coding	2.56012	15.4862	10.6572	13.166	189	1143	857	1337	2.32026	2.24442	2.39438	gnl|BL_ORD_ID|421260 sp|Q8VYA5|RSZ33_ARATH Serine/arginine-rich splicing factor RS2Z33 OS=Arabidopsis thaliana OX=3702 GN=RS2Z33 PE=1 SV=1//6.61973e-70
Acc27666.1	Acc27666	protein_coding	0	1.59442	1.86275	8.10733	0	253	322	1770	10.8526	11.364	13.5917	gnl|BL_ORD_ID|3870 sp|Q9M2V7|AB16G_ARATH ABC transporter G family member 16 OS=Arabidopsis thaliana OX=3702 GN=ABCG16 PE=2 SV=2//0
Acc27730.1	Acc27730	protein_coding	36.0193	0.469981	0.456058	0.283393	3583	47	50	39	-6.52363	-6.09534	-6.9438	gnl|BL_ORD_ID|295615 sp|Q9LZL3|PCS1L_ARATH Aspartic proteinase PCS1 OS=Arabidopsis thaliana OX=3702 GN=PCS1 PE=2 SV=1//0
Acc27737.1	Acc27737	protein_coding	1.23387	12.6669	31.7664	32.9703	120	1234	3371	4420	3.08562	4.87487	4.7742	gnl|BL_ORD_ID|341550 sp|Q7X9A0|RCA1_LARTR Ribulose bisphosphate carboxylase/oxygenase activase 1, chloroplastic OS=Larrea tridentata OX=66636 GN=RCA1 PE=1 SV=1//0
Acc27770.1	Acc27770	protein_coding	2.74045	0.743202	0.609259	0.352858	275	75	67	49	-2.14785	-1.97096	-2.91243	gnl|BL_ORD_ID|494540 sp|U3U992|UGT8_CATRO 7-deoxyloganetic acid glucosyltransferase OS=Catharanthus roseus OX=4058 GN=UGT709C2 PE=1 SV=1//0
Acc27782.1	Acc27782	protein_coding	1.88979	11.6689	9.49193	11.0345	111	682	605	888	2.34261	2.50929	2.57134	gnl|BL_ORD_ID|510082 sp|Q9M047|WLI2B_ARATH LIM domain-containing protein WLIM2b OS=Arabidopsis thaliana OX=3702 GN=WLIM2B PE=1 SV=1//3.35998e-112
Acc27802.1	Acc27802	protein_coding	4.18705	1.3277	0.854926	0.996852	138	44	31	46	-1.92121	-2.0857	-2.00909	gnl|BL_ORD_ID|397852 sp|O80439|RR31_ARATH 30S ribosomal protein S31, chloroplastic OS=Arabidopsis thaliana OX=3702 GN=RPS31 PE=1 SV=1//4.87847e-14
Acc27820.1	Acc27820	protein_coding	0.481271	4.83497	0	0	16	161	0	0	3.04656	-6.97969	-7.23911	gnl|BL_ORD_ID|117518 sp|P17639|EMB1_DAUCA Protein EMB-1 OS=Daucus carota OX=4039 GN=EMB-1 PE=1 SV=1//2.61408e-37
Acc27859.1	Acc27859	protein_coding	0.506949	15.4352	4.62907	9.40083	58	1758	575	1473	4.64362	3.37085	4.23655	gnl|BL_ORD_ID|39781 sp|Q9SRK7|AZG1_ARATH Adenine/guanine permease AZG1 OS=Arabidopsis thaliana OX=3702 GN=AZG1 PE=2 SV=1//0
Acc27960.1	Acc27960	protein_coding	7.153	65.5376	201.166	263.449	347	3182	10640	17601	2.9211	5.00219	5.23664	gnl|BL_ORD_ID|308632 sp|Q9SI74|PMI10_ARATH Pectinesterase inhibitor 10 OS=Arabidopsis thaliana OX=3702 GN=PMEI10 PE=2 SV=1//3.949e-39
Acc27961.1	Acc27961	protein_coding	2.90713	20.3704	39.0499	45.8105	148	931	1923	2815	2.37688	3.76282	3.82099	gnl|BL_ORD_ID|540230 sp|P49540|YCF45_TRICV Uncharacterized protein ycf45 OS=Trieres chinensis OX=1514140 GN=ycf45 PE=3 SV=1//1.89182e-86
Acc28025.1	Acc28025	protein_coding	0.120377	2.05395	4.70993	5.74384	13	215	536	826	3.76076	5.41615	5.55052	gnl|BL_ORD_ID|48771 sp|Q9SP06|C80B3_PAPSO (S)-N-methylcoclaurine 3&apos;-hydroxylase isozyme 1 (Fragment) OS=Papaver somniferum OX=3469 GN=CYP80B3 PE=1 SV=1//6.46853e-129
Acc28063.1	Acc28063	protein_coding	4.37156	80.4269	27.5593	33.7705	474	8721	3256	5040	3.9258	2.84409	2.98268	gnl|BL_ORD_ID|2003 sp|Q9SMT7|4CLLA_ARATH Oxalate--CoA ligase OS=Arabidopsis thaliana OX=3702 GN=AAE3 PE=1 SV=1//0
Acc28110.1	Acc28110	protein_coding	0.496925	12.9203	9.75113	9.22571	32	813	668	799	4.38685	4.4425	4.21001	gnl|BL_ORD_ID|69179 sp|O81445|CNBL1_ARATH Calcineurin B-like protein 1 OS=Arabidopsis thaliana OX=3702 GN=CBL1 PE=1 SV=3//1.48776e-129
Acc28117.1	Acc28117	protein_coding	0.147989	10.7584	93.8492	84.6039	10	724	6881	7836	5.88655	9.47246	9.17119	gnl|BL_ORD_ID|40887 sp|O23553|BAM3_ARATH Beta-amylase 3, chloroplastic OS=Arabidopsis thaliana OX=3702 GN=BAM3 PE=1 SV=3//0
Acc28118.1	Acc28118	protein_coding	0.785024	43.2233	275.428	346.265	82	4478	31083	49361	5.49372	8.62833	8.80416	gnl|BL_ORD_ID|40887 sp|O23553|BAM3_ARATH Beta-amylase 3, chloroplastic OS=Arabidopsis thaliana OX=3702 GN=BAM3 PE=1 SV=3//0
Acc28194.1	Acc28194	protein_coding	0.042066	52.4622	14.6976	184.361	5	4998	1526	24172	9.65756	8.2816	11.7812	gnl|BL_ORD_ID|48745 sp|I7C6E8|C7A52_PANGI Beta-amyrin 28-oxidase OS=Panax ginseng OX=4054 PE=2 SV=1//0
Acc28233.1	Acc28233	protein_coding	7.78366	1.78396	0.968902	0.656672	449	104	61	53	-2.38402	-2.81307	-3.5066	gnl|BL_ORD_ID|265916 sp|Q84VQ4|NDHU_ARATH NAD(P)H-quinone oxidoreductase subunit U, chloroplastic OS=Arabidopsis thaliana OX=3702 GN=ndhU PE=1 SV=1//1.23543e-44
Acc28234.1	Acc28234	protein_coding	0.032154	1.62608	1.38733	1.4996	3	102	95	129	4.76059	4.99085	4.94998	gnl|BL_ORD_ID|259189 sp|P10290|MYBC_MAIZE Anthocyanin regulatory C1 protein OS=Zea mays OX=4577 GN=C1 PE=2 SV=1//5.40635e-60
Acc28235.1	Acc28235	protein_coding	10.099	1.58097	1.38201	0.708088	1171	184	175	114	-2.94445	-2.67718	-3.78646	gnl|BL_ORD_ID|65274 sp|Q9FUJ1|CKX7_ARATH Cytokinin dehydrogenase 7 OS=Arabidopsis thaliana OX=3702 GN=CKX7 PE=1 SV=1//0
Acc28309.1	Acc28309	protein_coding	2.61267	18.1511	13.7009	30.7637	291	2022	1663	4715	2.52081	2.57845	3.59018	gnl|BL_ORD_ID|225802 sp|Q3B7I8|LYSM2_XENTR LysM and putative peptidoglycan-binding domain-containing protein 2 OS=Xenopus tropicalis OX=8364 GN=lysmd2 PE=2 SV=1//3.748e-07
Acc28371.1	Acc28371	protein_coding	9.01641	0.976706	0.982055	1.09958	1135	123	132	198	-3.47992	-3.03863	-2.94572	gnl|BL_ORD_ID|478648 sp|Q94AH8|TPS6_ARATH Alpha,alpha-trehalose-phosphate synthase [UDP-forming] 6 OS=Arabidopsis thaliana OX=3702 GN=TPS6 PE=1 SV=2//1.42647e-39
Acc28385.1	Acc28385	protein_coding	0.036773	2.95339	0.952376	0.427421	3	161	57	33	5.41837	4.25512	2.9878	gnl|BL_ORD_ID|279000 sp|Q9ZU95|NUD17_ARATH Nudix hydrolase 17, mitochondrial OS=Arabidopsis thaliana OX=3702 GN=NUDT17 PE=2 SV=1//5.04479e-54
Acc28463.1	Acc28463	protein_coding	0.750098	47.9577	16.6751	16.3313	86	5454	2066	2556	5.70956	4.64859	4.46419	gnl|BL_ORD_ID|41221 sp|B9EXZ6|BAT1_ORYSJ Amino-acid permease BAT1 homolog OS=Oryza sativa subsp. japonica OX=39947 GN=BAT1 PE=2 SV=1//0
Acc28487.1	Acc28487	protein_coding	3.66562	0.882859	0.260168	0.667713	193	47	15	49	-2.30994	-3.61053	-2.40183	gnl|BL_ORD_ID|149649 sp|Q9C9H1|GIS3_ARATH Zinc finger protein GIS3 OS=Arabidopsis thaliana OX=3702 GN=GIS3 PE=1 SV=1//2.92782e-49
Acc28496.1	Acc28496	protein_coding	25.7715	5.73865	1.0487	1.34958	1934	432	86	140	-2.43753	-4.42487	-4.2142	gnl|BL_ORD_ID|118216 sp|Q9C9G4|ENDO2_ARATH Endonuclease 2 OS=Arabidopsis thaliana OX=3702 GN=ENDO2 PE=1 SV=1//2.42908e-138
Acc28497.1	Acc28497	protein_coding	6.97203	1.83126	0.745211	1.46607	555	146	65	161	-2.20088	-3.02731	-2.21193	-//-
Acc28572.1	Acc28572	protein_coding	2.12165	25.7776	15.1175	13.1033	209	2539	1623	1776	3.32657	3.0206	2.65893	-//-
Acc28583.1	Acc28583	protein_coding	0.254663	35.1399	30.7984	64.5814	10	1367	1306	3458	6.80337	7.07511	7.99105	-//-
Acc28657.1	Acc28657	protein_coding	0.627792	13.2395	5.30663	4.73737	32	638	280	315	4.03721	3.18845	2.86756	-//-
Acc28740.1	Acc28740	protein_coding	0.961096	13.7224	24.0886	31.8699	105	1488	2846	4757	3.54808	4.82306	5.07266	gnl|BL_ORD_ID|110196 sp|Q8L868|E1311_ARATH Glucan endo-1,3-beta-glucosidase 11 OS=Arabidopsis thaliana OX=3702 GN=At1g32860 PE=1 SV=1//8.01981e-160
Acc28744.1	Acc28744	protein_coding	0.155539	2.65967	0.962449	0.986368	13	223	88	114	3.81343	2.81117	2.69497	gnl|BL_ORD_ID|532886 sp|Q9FLE8|Y5986_ARATH Uncharacterized protein At5g39865 OS=Arabidopsis thaliana OX=3702 GN=At5g39865 PE=2 SV=1//1.90711e-33
Acc28848.1	Acc28848	protein_coding	5.98202	40.9645	27.7239	62.0726	232	1586	1170	3308	2.4972	2.39795	3.40566	gnl|BL_ORD_ID|345602 sp|P93788|REMO_SOLTU Remorin OS=Solanum tuberosum OX=4113 PE=1 SV=1//1.26733e-32
Acc28869.1	Acc28869	protein_coding	5.32216	67.3827	43.0702	45.3918	630	7982	5559	7400	3.38767	3.20542	3.12638	gnl|BL_ORD_ID|177792 sp|P54873|HMCS_ARATH Hydroxymethylglutaryl-CoA synthase OS=Arabidopsis thaliana OX=3702 GN=HMGS PE=1 SV=2//0
Acc28871.1	Acc28871	protein_coding	0.083687	1.33288	0.855664	2.50168	6	84	59	167	3.50734	3.33455	4.34706	gnl|BL_ORD_ID|11830 sp|O82743|AGL19_ARATH Agamous-like MADS-box protein AGL19 OS=Arabidopsis thaliana OX=3702 GN=AGL19 PE=1 SV=1//1.388e-66
Acc28966.1	Acc28966	protein_coding	4.44766	258.582	43.7124	96.8544	519	30220	5566	15579	5.5879	3.48679	4.47994	gnl|BL_ORD_ID|40887 sp|O23553|BAM3_ARATH Beta-amylase 3, chloroplastic OS=Arabidopsis thaliana OX=3702 GN=BAM3 PE=1 SV=3//0
Acc28979.1	Acc28979	protein_coding	20.3008	2.4947	1.68723	0.813738	3603	444	327	200	-3.29559	-3.39706	-4.59764	gnl|BL_ORD_ID|19243 sp|Q6LA43|APRR2_ARATH Two-component response regulator-like APRR2 OS=Arabidopsis thaliana OX=3702 GN=APRR2 PE=2 SV=2//7.2938e-124
Acc29016.1	Acc29016	protein_coding	5.82965	1.28496	0.72403	0.862193	655	132	89	167	-2.58513	-2.81364	-2.39815	-//-
Acc29071.1	Acc29071	protein_coding	0.083611	3.88067	1.59403	1.27997	6	277	124	126	5.22713	4.40454	3.94104	gnl|BL_ORD_ID|17722 sp|Q39219|AOX1A_ARATH Ubiquinol oxidase 1a, mitochondrial OS=Arabidopsis thaliana OX=3702 GN=AOX1A PE=1 SV=2//3.65716e-155
Acc29105.1	Acc29105	protein_coding	0.334763	6.35172	2.9305	5.66249	47	878	442	1078	3.94483	3.29408	4.08897	-//-
Acc29110.1	Acc29110	protein_coding	8.02666	1.83946	0.726891	0.205725	682	157	68	25	-2.39341	-3.25956	-5.18925	gnl|BL_ORD_ID|48250 sp|O82199|C3H20_ARATH Zinc finger CCCH domain-containing protein 20 OS=Arabidopsis thaliana OX=3702 GN=At2g19810 PE=2 SV=1//8.65447e-89
Acc29122.1	Acc29122	protein_coding	0.026043	1.33782	6.71723	7.84012	1	52	282	416	5.27423	8.03097	8.12728	gnl|BL_ORD_ID|215770 sp|P59082|LFS_ALLCE Lachrymatory-factor synthase OS=Allium cepa OX=4679 GN=LFS PE=1 SV=1//2.36012e-12
Acc29184.1	Acc29184	protein_coding	5.5185	30.2908	35.2378	56.4626	732	4022	5098	10317	2.18241	2.86408	3.38934	gnl|BL_ORD_ID|348520 sp|Q9LFN6|RH56_ARATH DEAD-box ATP-dependent RNA helicase 56 OS=Arabidopsis thaliana OX=3702 GN=RH56 PE=1 SV=2//5.42405e-20
Acc29220.1	Acc29220	protein_coding	2.8713	18.0557	13.7643	24.4344	229	1440	1196	2682	2.37666	2.44842	3.12179	gnl|BL_ORD_ID|68343 sp|Q9S7H4|CM2_ARATH Chorismate mutase 2 OS=Arabidopsis thaliana OX=3702 GN=CM2 PE=1 SV=1//4.84821e-110
Acc29398.1	Acc29398	protein_coding	1.57939	40.2894	14.3896	7.89193	363	9261	3604	2497	4.39728	3.37538	2.35431	gnl|BL_ORD_ID|520555 sp|C0LGJ1|Y1743_ARATH Probable LRR receptor-like serine/threonine-protein kinase At1g74360 OS=Arabidopsis thaliana OX=3702 GN=At1g74360 PE=1 SV=1//0
Acc29407.1	Acc29407	protein_coding	0.024717	2.49274	0.466593	1.82666	3	203	42	204	5.75254	3.81565	5.61059	gnl|BL_ORD_ID|111951 sp|Q9CA27|EF118_ARATH Ethylene-responsive transcription factor ERF118 OS=Arabidopsis thaliana OX=3702 GN=ERF118 PE=2 SV=1//8.87422e-21
Acc29414.1	Acc29414	protein_coding	31.0934	6.86273	6.70337	1.66365	3481	770	819	257	-2.45178	-2.02312	-4.18641	gnl|BL_ORD_ID|29350 sp|Q9LS40|ASPG1_ARATH Protein ASPARTIC PROTEASE IN GUARD CELL 1 OS=Arabidopsis thaliana OX=3702 GN=ASPG1 PE=1 SV=1//2.65702e-175
Acc29422.1	Acc29422	protein_coding	0.039033	3.98277	1.98012	3.83369	3	171	93	240	5.50524	4.9602	5.8449	gnl|BL_ORD_ID|146766 sp|Q39732|GCSH_FLAAN Glycine cleavage system H protein, mitochondrial OS=Flaveria anomala OX=35877 GN=GDCSH PE=2 SV=1//7.95462e-89
Acc29427.1	Acc29427	protein_coding	0.702102	14.3964	0.112628	0	23	471	5	0	4.07395	-2.1105	-7.75976	-//-
Acc29445.1	Acc29445	protein_coding	82.9276	1.30364	3.09443	4.02755	6354	101	259	426	-6.24873	-4.55171	-4.32578	-//-
Acc29456.1	Acc29456	protein_coding	48.5341	2.43567	8.86174	5.51157	4657	235	928	730	-4.58328	-2.26277	-3.10069	gnl|BL_ORD_ID|201482 sp|Q9C616|KAN2_ARATH Probable transcription factor KAN2 OS=Arabidopsis thaliana OX=3702 GN=KAN2 PE=2 SV=1//1.35093e-72
Acc29493.1	Acc29493	protein_coding	0.26137	45.4104	41.6845	71.6257	24	4150	4151	9009	7.15178	7.49095	8.11831	gnl|BL_ORD_ID|4043 sp|Q949P1|ABAH1_ARATH Abscisic acid 8&apos;-hydroxylase 1 OS=Arabidopsis thaliana OX=3702 GN=CYP707A1 PE=2 SV=1//0
Acc29496.1	Acc29496	protein_coding	0.106555	2.32254	1.45718	3.03136	7	138	95	251	4.00406	3.80254	4.7157	-//-
Acc29506.1	Acc29506	protein_coding	1.41417	16.7568	10.6109	7.21657	143	1694	1169	1005	3.28991	3.09433	2.38473	gnl|BL_ORD_ID|555329 sp|Q5Z653|ZIP10_ORYSJ Zinc transporter 10 OS=Oryza sativa subsp. japonica OX=39947 GN=ZIP10 PE=3 SV=2//7.88401e-94
Acc29514.1	Acc29514	protein_coding	10.8678	307.742	276.534	406.07	1204	34154	33438	62024	4.5506	4.85972	5.25929	gnl|BL_ORD_ID|507580 sp|P49043|VPE_CITSI Vacuolar-processing enzyme OS=Citrus sinensis OX=2711 PE=2 SV=1//0
Acc29536.1	Acc29536	protein_coding	4.43943	111.234	28.5764	189.82	237	5947	1665	13966	4.37313	2.87617	5.45275	-//-
Acc29581.1	Acc29581	protein_coding	1.90039	55.9651	16.6132	27.7821	104	3053	988	2086	4.59865	3.31062	3.8972	gnl|BL_ORD_ID|3891 sp|Q9C9W0|AB17I_ARATH ABC transporter I family member 17 OS=Arabidopsis thaliana OX=3702 GN=ABCI17 PE=2 SV=1//4.46458e-123
Acc29591.1	Acc29591	protein_coding	12.7807	80.8417	59.4961	69.0213	2697	17086	13700	20077	2.38792	2.40898	2.46856	gnl|BL_ORD_ID|487646 sp|Q9FLT0|TSN2_ARATH Ribonuclease TUDOR 2 OS=Arabidopsis thaliana OX=3702 GN=TSN2 PE=1 SV=1//0
Acc29595.1	Acc29595	protein_coding	3.13253	20.2867	14.0506	23.1612	350	2269	1712	3565	2.42083	2.35412	2.92059	-//-
Acc29625.1	Acc29625	protein_coding	0.359311	11.699	5.48219	8.46006	30	970	496	966	4.73431	4.10581	4.57658	gnl|BL_ORD_ID|43219 sp|Q93W88|BH137_ARATH Transcription factor bHLH137 OS=Arabidopsis thaliana OX=3702 GN=BHLH137 PE=1 SV=1//4.96858e-51
Acc29660.1	Acc29660	protein_coding	0.200745	1.33383	3.83753	5.96116	21	134	419	822	2.39208	4.37444	4.85612	gnl|BL_ORD_ID|259163 sp|Q8LPH6|MYB86_ARATH Transcription factor MYB86 OS=Arabidopsis thaliana OX=3702 GN=MYB86 PE=2 SV=1//7.4985e-15
Acc29664.1	Acc29664	protein_coding	0.448117	20.5114	6.53285	4.1265	30	1331	462	369	5.19071	4.00339	3.18852	gnl|BL_ORD_ID|326277 sp|Q8GUH1|PUB33_ARATH U-box domain-containing protein 33 OS=Arabidopsis thaliana OX=3702 GN=PUB33 PE=2 SV=2//5.07392e-08
Acc29689.1	Acc29689	protein_coding	0.650153	35.1203	22.8053	207.965	62	3329	2355	27128	5.46869	5.3087	8.34332	gnl|BL_ORD_ID|308310 sp|Q93Z25|PLY22_ARATH Probable pectate lyase 22 OS=Arabidopsis thaliana OX=3702 GN=At5g63180 PE=2 SV=1//0
Acc29722.1	Acc29722	protein_coding	9.04786	89.5788	62.8989	55.1616	498	4936	3776	4183	3.03342	2.9866	2.64255	gnl|BL_ORD_ID|212181 sp|Q39644|LEA5_CITSI Late embryogenesis abundant protein Lea5 OS=Citrus sinensis OX=2711 GN=LEA5 PE=2 SV=1//1.42834e-20
Acc29723.1	Acc29723	protein_coding	0.0789	1.71086	2.18224	2.70798	4	83	116	181	4.06177	4.87842	5.03553	gnl|BL_ORD_ID|531741 sp|Q9M015|Y5161_ARATH Uncharacterized protein At5g01610 OS=Arabidopsis thaliana OX=3702 GN=At5g01610 PE=1 SV=1//4.09497e-10
Acc29785.1	Acc29785	protein_coding	0.736489	21.8773	7.79043	7.58867	72	2139	830	1021	4.61521	3.58898	3.3964	gnl|BL_ORD_ID|443206 sp|Q9ZUD9|SRO2_ARATH Probable inactive poly [ADP-ribose] polymerase SRO2 OS=Arabidopsis thaliana OX=3702 GN=SRO2 PE=1 SV=1//1.98489e-72
Acc29799.1	Acc29799	protein_coding	1.07945	23.0527	18.6321	16.455	214	4563	4019	4483	4.13816	4.29462	3.9606	gnl|BL_ORD_ID|326258 sp|O80742|PUB19_ARATH U-box domain-containing protein 19 OS=Arabidopsis thaliana OX=3702 GN=PUB19 PE=2 SV=1//4.11282e-163
Acc29872.1	Acc29872	protein_coding	0.219213	5.9689	14.1929	11.8923	24	653	1690	1789	4.48408	6.19457	5.78619	gnl|BL_ORD_ID|57713 sp|Q93ZL5|CDF2_ARATH Cyclic dof factor 2 OS=Arabidopsis thaliana OX=3702 GN=CDF2 PE=1 SV=2//1.12947e-74
Acc29885.1	Acc29885	protein_coding	0.409089	4.1533	3.02805	2.9057	83	843	670	812	3.0672	3.0753	2.86119	gnl|BL_ORD_ID|186408 sp|F4ICB6|IBS1_ARATH Protein IMPAIRED IN BABA-INDUCED STERILITY 1 OS=Arabidopsis thaliana OX=3702 GN=IBS1 PE=3 SV=1//0
Acc29894.1	Acc29894	protein_coding	13.2453	3.73911	2.55945	2.51082	634	180	134	166	-2.09106	-2.17694	-2.3598	gnl|BL_ORD_ID|83642 sp|P49098|CYB5_TOBAC Cytochrome b5 OS=Nicotiana tabacum OX=4097 PE=2 SV=1//9.63072e-82
Acc29933.1	Acc29933	protein_coding	1.61424	10.0759	17.4497	18.3129	546	3413	6439	8536	2.36841	3.62384	3.53882	gnl|BL_ORD_ID|3999 sp|Q7GB25|AB5C_ARATH ABC transporter C family member 5 OS=Arabidopsis thaliana OX=3702 GN=ABCC5 PE=2 SV=2//0
Acc29978.1	Acc29978	protein_coding	3.13101	0.947835	0.287169	0.289403	516	157	52	66	-1.99108	-3.24347	-3.39151	gnl|BL_ORD_ID|128437 sp|B5WWZ9|FAO2_LOTJA Long-chain-alcohol oxidase FAO2 OS=Lotus japonicus OX=34305 GN=FAO2 PE=2 SV=1//0
Acc30036.1	Acc30036	protein_coding	0.163884	4.22568	0.68867	0.995221	24	609	108	198	4.38346	2.22818	2.61154	gnl|BL_ORD_ID|531743 sp|Q66GQ2|Y5162_ARATH Uncharacterized protein At5g41620 OS=Arabidopsis thaliana OX=3702 GN=At5g41620 PE=2 SV=2//6.85761e-34
Acc30052.1	Acc30052	protein_coding	0.044655	17.1988	2.55417	4.62012	5	1544	250	571	7.96297	5.67244	6.37784	gnl|BL_ORD_ID|110199 sp|Q9ZQG9|E1314_ARATH Glucan endo-1,3-beta-glucosidase 14 OS=Arabidopsis thaliana OX=3702 GN=At2g27500 PE=1 SV=2//3.82183e-169
Acc30055.1	Acc30055	protein_coding	4.33014	0.812815	0.629074	0.070111	509	96	81	12	-2.68024	-2.58558	-5.81723	gnl|BL_ORD_ID|139778 sp|O82533|FTZ21_ARATH Cell division protein FtsZ homolog 2-1, chloroplastic OS=Arabidopsis thaliana OX=3702 GN=FTSZ2-1 PE=1 SV=2//0
Acc30096.1	Acc30096	protein_coding	0.237041	3.33354	2.92113	2.48202	28	394	376	404	3.53396	3.80542	3.41838	gnl|BL_ORD_ID|248198 sp|Q058N4|MRS2B_ARATH Magnesium transporter MRS2-11, chloroplastic OS=Arabidopsis thaliana OX=3702 GN=MRS2-11 PE=1 SV=1//1.73509e-177
Acc30113.1	Acc30113	protein_coding	0.569694	3.44858	2.68193	3.37953	75	455	386	613	2.32375	2.42592	2.60171	gnl|BL_ORD_ID|17517 sp|Q9FKV1|ANTR5_ARATH Probable anion transporter 5 OS=Arabidopsis thaliana OX=3702 GN=ANTR5 PE=2 SV=1//0
Acc30153.1	Acc30153	protein_coding	9.75381	1.67038	0.510604	0.593564	1917	330	110	161	-2.81322	-4.05749	-4.00002	-//-
Acc30177.1	Acc30177	protein_coding	0.217243	2.42066	3.45538	2.77918	15	168	260	264	3.20035	4.1682	3.70056	gnl|BL_ORD_ID|262843 sp|A0SPJ9|NAM2_HORVV NAC transcription factor NAM-2 OS=Hordeum vulgare subsp. vulgare OX=112509 GN=NAM-2 PE=4 SV=1//6.59626e-68
Acc30361.1	Acc30361	protein_coding	2.01759	22.5869	9.4138	14.9649	100	1122	510	1023	3.21113	2.41328	2.92589	gnl|BL_ORD_ID|491766 sp|Q9LJZ5|UBC19_ARATH Ubiquitin-conjugating enzyme E2 19 OS=Arabidopsis thaliana OX=3702 GN=UBC19 PE=1 SV=1//7.47834e-92
Acc30435.1	Acc30435	protein_coding	0	0.562186	2.97317	34.3226	0	43	248	3603	8.2997	10.9874	14.6171	gnl|BL_ORD_ID|299523 sp|P11965|PERX_TOBAC Lignin-forming anionic peroxidase OS=Nicotiana tabacum OX=4097 PE=2 SV=1//1.46388e-125
Acc30480.1	Acc30480	protein_coding	7.40157	61.9005	42.0889	43.5071	567	4748	3518	4593	2.79024	2.69734	2.59028	gnl|BL_ORD_ID|532790 sp|P0C8Q9|Y5902_ARATH Uncharacterized protein At5g19025 OS=Arabidopsis thaliana OX=3702 GN=At5g19025 PE=2 SV=3//2.49806e-24
Acc30513.1	Acc30513	protein_coding	5.34596	185.789	54.3932	107.286	312	10834	3456	8611	4.84195	3.53323	4.35859	gnl|BL_ORD_ID|225313 sp|Q9LBG2|LVR_LEIAQ Levodione reductase OS=Leifsonia aquatica OX=144185 GN=lvr PE=1 SV=1//2.8255e-17
Acc30627.1	Acc30627	protein_coding	1.84991	15.1016	8.48302	8.28884	279	2276	1393	1719	2.75225	2.38361	2.1953	gnl|BL_ORD_ID|260850 sp|Q94AY1|NADB_ARATH L-aspartate oxidase, chloroplastic OS=Arabidopsis thaliana OX=3702 GN=AO PE=1 SV=1//0
Acc30635.1	Acc30635	protein_coding	21.246	2.80023	1.72548	0.650409	2026	268	180	86	-3.19309	-3.42739	-4.98333	gnl|BL_ORD_ID|446908 sp|Q9ZQ31|STY13_ARATH Serine/threonine-protein kinase STY13 OS=Arabidopsis thaliana OX=3702 GN=STY13 PE=1 SV=2//1.02532e-64
Acc30681.1	Acc30681	protein_coding	0.291371	2.54715	1.80491	4.26024	13	106	82	242	2.74143	2.70943	3.77999	gnl|BL_ORD_ID|104838 sp|Q500V9|DPB2_ARATH DNA polymerase epsilon subunit B OS=Arabidopsis thaliana OX=3702 GN=DPB2 PE=1 SV=1//4.82525e-29
Acc30723.1	Acc30723	protein_coding	1.38567	9.05139	10.8349	11.2158	167	1089	1419	1856	2.42887	3.15026	3.04596	gnl|BL_ORD_ID|57713 sp|Q93ZL5|CDF2_ARATH Cyclic dof factor 2 OS=Arabidopsis thaliana OX=3702 GN=CDF2 PE=1 SV=2//3.04763e-98
Acc30728.1	Acc30728	protein_coding	2.4744	0.760649	0.568862	0.599095	424	131	107	142	-1.96879	-1.92096	-2.00459	gnl|BL_ORD_ID|445602 sp|Q43847|SSY2_SOLTU Granule-bound starch synthase 2, chloroplastic/amyloplastic OS=Solanum tuberosum OX=4113 GN=SS2 PE=1 SV=3//0
Acc30734.1	Acc30734	protein_coding	5.62617	1.44228	1.16221	0.623697	420	108	95	65	-2.23334	-2.07869	-3.11657	gnl|BL_ORD_ID|124269 sp|O80622|EXP15_ARATH Expansin-A15 OS=Arabidopsis thaliana OX=3702 GN=EXPA15 PE=2 SV=2//1.32982e-121
Acc30738.1	Acc30738	protein_coding	0	5.41089	0.971796	3.70082	0	508	100	478	11.8579	9.67812	11.7033	gnl|BL_ORD_ID|263989 sp|Q9FLJ2|NC100_ARATH NAC domain-containing protein 100 OS=Arabidopsis thaliana OX=3702 GN=NAC100 PE=2 SV=1//5.30558e-119
Acc30746.1	Acc30746	protein_coding	2.99057	0.212224	0.420951	0.428274	227	17	35	45	-4.00365	-2.62877	-2.75829	gnl|BL_ORD_ID|533300 sp|Q3B561|Y637_CHLL7 UPF0301 protein Plut_0637 OS=Chlorobium luteolum (strain DSM 273 / 2530) OX=319225 GN=Plut_0637 PE=3 SV=1//4.28402e-11
Acc30755.1	Acc30755	protein_coding	1.13337	14.7037	8.42208	10.9107	179	2317	1446	2366	3.41798	3.07741	3.29614	gnl|BL_ORD_ID|145231 sp|Q8GWT1|GAUTE_ARATH Probable galacturonosyltransferase 14 OS=Arabidopsis thaliana OX=3702 GN=GAUT14 PE=2 SV=1//0
Acc30767.1	Acc30767	protein_coding	5.10175	0.092833	0.077178	0.069059	484	9	8	10	-6.00291	-5.83309	-6.00422	gnl|BL_ORD_ID|491431 sp|Q9SGA8|U83A1_ARATH UDP-glycosyltransferase 83A1 OS=Arabidopsis thaliana OX=3702 GN=UGT83A1 PE=2 SV=1//7.894e-151
Acc30883.1	Acc30883	protein_coding	1.92925	17.136	26.5509	43.2958	157	1392	2349	4838	2.87201	3.96639	4.51713	gnl|BL_ORD_ID|326295 sp|O22193|PUB4_ARATH U-box domain-containing protein 4 OS=Arabidopsis thaliana OX=3702 GN=PUB4 PE=1 SV=3//1.057e-28
Acc30886.1	Acc30886	protein_coding	3.09079	0.542445	0.361503	0.044039	102	18	13	2	-2.76859	-2.89601	-6.00155	gnl|BL_ORD_ID|310325 sp|O81701|POLC4_ALNGL Polcalcin Aln g 4 OS=Alnus glutinosa OX=3517 PE=1 SV=1//1.88739e-46
Acc30911.1	Acc30911	protein_coding	0.182357	1.02493	1.40247	1.52434	14	77	115	158	2.17497	3.09084	3.05928	-//-
Acc30919.1	Acc30919	protein_coding	0.125719	15.5135	8.03945	3.79894	7	741	418	250	6.4277	5.93861	4.70994	gnl|BL_ORD_ID|302549 sp|Q9SL05|PGR5_ARATH Protein PROTON GRADIENT REGULATION 5, chloroplastic OS=Arabidopsis thaliana OX=3702 GN=PGR5 PE=1 SV=1//1.34278e-58
Acc30922.1	Acc30922	protein_coding	2.4683	23.343	17.2762	18.3113	446	4519	3631	4823	3.06515	3.08917	3.00701	gnl|BL_ORD_ID|216910 sp|Q9XIN0|LHW_ARATH Transcription factor LHW OS=Arabidopsis thaliana OX=3702 GN=LHW PE=1 SV=1//1.25799e-18
Acc30941.1	Acc30941	protein_coding	0.598761	19.2901	29.8582	101.812	16	514	867	3733	4.72043	5.8129	7.42909	gnl|BL_ORD_ID|323126 sp|Q9FS10|PSK_ASPOF Phytosulfokines OS=Asparagus officinalis OX=4686 GN=PSK PE=1 SV=1//2.46556e-13
Acc30961.1	Acc30961	protein_coding	0.055957	0.422332	2.97004	3.56821	5	37	282	428	2.58516	5.84612	5.96208	-//-
Acc31033.1	Acc31033	protein_coding	10.6502	60.0651	67.8615	158.932	1045	5901	7264	21489	2.22192	2.86139	3.93438	gnl|BL_ORD_ID|48702 sp|Q8VWZ7|C76B6_CATRO Geraniol 8-hydroxylase OS=Catharanthus roseus OX=4058 GN=CYP76B6 PE=1 SV=1//0
Acc31141.1	Acc31141	protein_coding	3.19633	0.923506	0.572236	0.339452	136	40	28	20	-2.03722	-2.2109	-3.18387	gnl|BL_ORD_ID|342102 sp|Q9LQV2|RDR1_ARATH RNA-dependent RNA polymerase 1 OS=Arabidopsis thaliana OX=3702 GN=RDR1 PE=2 SV=1//6.15365e-58
Acc31197.1	Acc31197	protein_coding	0.064967	9.42341	0.529032	3.02834	5	714	44	316	6.85044	3.16938	5.52456	-//-
Acc31212.1	Acc31212	protein_coding	4.5402	29.8404	18.695	21.9717	583	3839	2621	3890	2.44352	2.23258	2.31049	gnl|BL_ORD_ID|509166 sp|Q67Y69|WDL7_ARATH Protein WVD2-like 7 OS=Arabidopsis thaliana OX=3702 GN=WDL7 PE=2 SV=1//6.13924e-28
Acc31222.1	Acc31222	protein_coding	9.01386	135.393	79.6886	183.411	1057	15898	10195	29638	3.63524	3.33394	4.38176	gnl|BL_ORD_ID|8461 sp|Q8LJW3|ACR4_ARATH ACT domain-containing protein ACR4 OS=Arabidopsis thaliana OX=3702 GN=ACR4 PE=2 SV=1//0
Acc31246.1	Acc31246	protein_coding	0.248016	3.00698	2.80358	3.80939	11	129	132	225	3.26315	3.63392	3.91385	gnl|BL_ORD_ID|438185 sp|Q6Z1Y6|SNAT2_ORYSJ Serotonin N-acetyltransferase 2, chloroplastic OS=Oryza sativa subsp. japonica OX=39947 GN=SNAT2 PE=1 SV=1//1.03002e-61
Acc31252.1	Acc31252	protein_coding	1.22004	12.4434	9.77893	13.0172	84	858	735	1235	3.07539	3.19161	3.44881	gnl|BL_ORD_ID|168770 sp|Q1LUI2|HDDC2_DANRE HD domain-containing protein 2 OS=Danio rerio OX=7955 GN=hddc2 PE=2 SV=1//4.79762e-48
Acc31314.1	Acc31314	protein_coding	6.32358	37.741	28.9269	46.2767	559	3342	2791	5639	2.30414	2.38388	2.90677	gnl|BL_ORD_ID|194861 sp|Q5GHF7|IPT_HUMLU Adenylate isopentenyltransferase OS=Humulus lupulus OX=3486 PE=1 SV=1//3.45739e-122
Acc31316.1	Acc31316	protein_coding	1.32978	14.3073	6.23568	10.1613	103	1107	526	1082	3.14912	2.41525	2.96418	-//-
Acc31344.1	Acc31344	protein_coding	2.71856	28.7731	29.3974	34.4616	330	3494	3889	5759	3.12849	3.62263	3.69734	gnl|BL_ORD_ID|323632 sp|F4HXY7|PSS1_ARATH CDP-diacylglycerol--serine O-phosphatidyltransferase 1 OS=Arabidopsis thaliana OX=3702 GN=PSS1 PE=1 SV=1//0
Acc31346.1	Acc31346	protein_coding	0.357114	1.96353	2.11263	6.89862	36	198	232	957	2.18049	2.74799	4.30089	gnl|BL_ORD_ID|107986 sp|Q8L731|DTX12_ARATH Protein DETOXIFICATION 12 OS=Arabidopsis thaliana OX=3702 GN=DTX12 PE=2 SV=1//0
Acc31403.1	Acc31403	protein_coding	2.90906	0.888452	0.546474	0.655854	308	95	64	96	-1.9708	-2.20035	-2.10768	-//-
Acc31465.1	Acc31465	protein_coding	0	5.98353	1.16884	3.19104	0	320	69	235	11.1914	9.14358	10.6794	gnl|BL_ORD_ID|295879 sp|Q9FZ86|PDCB3_ARATH PLASMODESMATA CALLOSE-BINDING PROTEIN 3 OS=Arabidopsis thaliana OX=3702 GN=PDCB3 PE=1 SV=1//2.82369e-36
Acc31505.1	Acc31505	protein_coding	0.60205	80.8451	132.993	263.776	45	5956	10674	26743	6.76927	7.95017	8.78411	gnl|BL_ORD_ID|260395 sp|O49255|NAC29_ARATH NAC transcription factor 29 OS=Arabidopsis thaliana OX=3702 GN=NAC029 PE=2 SV=1//2.93321e-101
Acc31542.1	Acc31542	protein_coding	0.230081	4.31961	1.72208	1.07732	14	261	114	90	3.93428	3.07826	2.24834	gnl|BL_ORD_ID|510460 sp|Q9LP56|WRK65_ARATH Probable WRKY transcription factor 65 OS=Arabidopsis thaliana OX=3702 GN=WRKY65 PE=2 SV=1//1.63192e-29
Acc31602.1	Acc31602	protein_coding	0.138845	1.41485	1.20443	1.28688	40	403	374	505	3.05371	3.28512	3.22727	gnl|BL_ORD_ID|3864 sp|Q9LZJ5|AB14C_ARATH ABC transporter C family member 14 OS=Arabidopsis thaliana OX=3702 GN=ABCC14 PE=1 SV=1//2.6087e-31
Acc31637.1	Acc31637	protein_coding	0.230103	1.98344	1.55992	1.71791	19	106	96	149	2.19787	2.39348	2.53705	-//-
Acc31638.1	Acc31638	protein_coding	1.17509	13.3729	9.20713	17.1982	132	1496	1122	2647	3.22598	3.15051	3.89716	-//-
Acc31659.1	Acc31659	protein_coding	3.57773	0.448232	0.248391	0.16162	212	27	17	14	-3.24192	-3.56671	-4.3341	gnl|BL_ORD_ID|422168 sp|F6HQ26|RU1C_VITVI U1 small nuclear ribonucleoprotein C OS=Vitis vinifera OX=29760 GN=VIT_07s0104g01170 PE=3 SV=1//7.4393e-64
Acc31790.1	Acc31790	protein_coding	134.159	21.4062	7.34585	7.42523	14903	2383	891	1138	-2.9201	-3.99956	-4.13837	gnl|BL_ORD_ID|326023 sp|Q9M390|PTR1_ARATH Protein NRT1/ PTR FAMILY 8.1 OS=Arabidopsis thaliana OX=3702 GN=NPF8.1 PE=1 SV=1//0
Acc31791.1	Acc31791	protein_coding	30.9972	1.79562	2.38133	1.32153	3635	211	305	214	-4.38117	-3.51026	-4.51285	gnl|BL_ORD_ID|99830 sp|Q8S9H7|DIV_ANTMA Transcription factor DIVARICATA OS=Antirrhinum majus OX=4151 GN=DIVARICATA PE=2 SV=1//1.21958e-119
Acc31828.1	Acc31828	protein_coding	13.4111	2.91665	2.61956	1.46087	914	197	199	140	-2.48859	-2.13446	-3.13296	gnl|BL_ORD_ID|40807 sp|Q8RX71|BAG4_ARATH BAG family molecular chaperone regulator 4 OS=Arabidopsis thaliana OX=3702 GN=BAG4 PE=1 SV=1//7.96158e-67
Acc31871.1	Acc31871	protein_coding	22.9845	249.955	110.878	205.116	1571	17109	8269	19322	3.16949	2.46022	3.1929	gnl|BL_ORD_ID|124317 sp|O22874|EXPA8_ARATH Expansin-A8 OS=Arabidopsis thaliana OX=3702 GN=EXPA8 PE=2 SV=1//1.53214e-131
Acc31873.1	Acc31873	protein_coding	4.40265	0.800718	0.666187	0.522252	411	75	68	68	-2.72736	-2.52911	-3.02037	gnl|BL_ORD_ID|463300 sp|Q6WG30|T5H_TAXCU Taxadiene 5-alpha hydroxylase OS=Taxus cuspidata OX=99806 PE=1 SV=2//1.5062e-107
Acc31884.1	Acc31884	protein_coding	0.122179	5.43577	2.13274	2.76937	16	673	288	472	5.10918	4.22334	4.44599	gnl|BL_ORD_ID|396821 sp|Q682S0|RPT2_ARATH Root phototropism protein 2 OS=Arabidopsis thaliana OX=3702 GN=RPT2 PE=1 SV=2//0
Acc31926.1	Acc31926	protein_coding	6.78208	0.632585	1.47233	1.14204	667	63	158	155	-3.67679	-2.01264	-2.53182	gnl|BL_ORD_ID|41203 sp|Q8RXE8|BASS3_ARATH Probable sodium/metabolite cotransporter BASS3, chloroplastic OS=Arabidopsis thaliana OX=3702 GN=BASS3 PE=2 SV=1//1.4441e-154
Acc31930.1	Acc31930	protein_coding	0.039893	0.783322	3.66304	4.38032	2	40	200	302	3.97208	6.61967	6.73666	gnl|BL_ORD_ID|532704 sp|Q9LV66|Y5848_ARATH Uncharacterized protein At5g48480 OS=Arabidopsis thaliana OX=3702 GN=At5g48480 PE=1 SV=1//3.70946e-19
Acc31981.1	Acc31981	protein_coding	0.183544	3.92158	0.956921	2.20391	28	594	158	460	4.12606	2.55526	3.6056	gnl|BL_ORD_ID|433658 sp|F4J7S8|SFH9_ARATH Phosphatidylinositol/phosphatidylcholine transfer protein SFH9 OS=Arabidopsis thaliana OX=3702 GN=SFH9 PE=2 SV=1//0
Acc31990.1	Acc31990	protein_coding	0.508788	4.66964	3.08459	6.53091	56	509	366	978	2.90623	2.76982	3.6963	gnl|BL_ORD_ID|294289 sp|Q9SFT7|PBL26_ARATH Probable serine/threonine-protein kinase PBL26 OS=Arabidopsis thaliana OX=3702 GN=PBL26 PE=2 SV=1//3.52328e-147
Acc32033.1	Acc32033	protein_coding	3.14513	24.6553	14.5513	15.4663	450	3533	2272	3050	2.69717	2.39992	2.33303	gnl|BL_ORD_ID|479242 sp|Q2LZZ7|TRC_DROPS Serine/threonine-protein kinase tricorner OS=Drosophila pseudoobscura pseudoobscura OX=46245 GN=trc PE=3 SV=1//1.80717e-145
Acc32133.1	Acc32133	protein_coding	0	1.508	8.0026	23.4826	0	230	1325	4911	10.7152	13.4044	15.0639	gnl|BL_ORD_ID|79550 sp|Q9FNI7|CSLA2_ARATH Glucomannan 4-beta-mannosyltransferase 2 OS=Arabidopsis thaliana OX=3702 GN=CSLA2 PE=2 SV=1//0
Acc32135.1	Acc32135	protein_coding	3.25741	0.925652	0.613527	0.200942	523	149	108	45	-2.0859	-2.21022	-3.96202	gnl|BL_ORD_ID|263796 sp|Q3E7D0|NAT12_ARATH Nucleobase-ascorbate transporter 12 OS=Arabidopsis thaliana OX=3702 GN=NAT12 PE=1 SV=3//0
Acc32159.1	Acc32159	protein_coding	4.78775	36.8285	30.5185	47.5047	670	5158	4657	9157	2.66896	2.86121	3.34493	gnl|BL_ORD_ID|428413 sp|Q67Y83|SCP51_ARATH Serine carboxypeptidase-like 51 OS=Arabidopsis thaliana OX=3702 GN=SCPL51 PE=2 SV=2//0
Acc32210.1	Acc32210	protein_coding	0.627388	22.7796	9.49965	16.9186	40	1437	653	1468	4.88756	4.08896	4.7665	gnl|BL_ORD_ID|219444 sp|Q8RUN2|LOG1_ARATH Cytokinin riboside 5&apos;-monophosphate phosphoribohydrolase LOG1 OS=Arabidopsis thaliana OX=3702 GN=LOG1 PE=1 SV=1//1.66197e-132
Acc32246.1	Acc32246	protein_coding	3.76855	64.9253	110.09	205.793	281	4846	8953	21139	3.83219	5.05738	5.80515	gnl|BL_ORD_ID|468076 sp|Q9M1E7|TET3_ARATH Tetraspanin-3 OS=Arabidopsis thaliana OX=3702 GN=TET3 PE=1 SV=1//4.79059e-124
Acc32268.1	Acc32268	protein_coding	0.214005	2.67064	3.23325	2.05446	51	630	831	667	3.34848	4.08716	3.27891	gnl|BL_ORD_ID|303953 sp|O48963|PHOT1_ARATH Phototropin-1 OS=Arabidopsis thaliana OX=3702 GN=PHOT1 PE=1 SV=1//1.5925e-14
Acc32292.1	Acc32292	protein_coding	7.02882	1.69972	1.07073	0.588025	558	136	93	65	-2.31092	-2.51911	-3.52636	gnl|BL_ORD_ID|155262 sp|Q6K508|GLUD1_ORYSJ Glutelin type-D 1 OS=Oryza sativa subsp. japonica OX=39947 GN=GLUD1 PE=2 SV=1//3.30047e-30
Acc32297.1	Acc32297	protein_coding	0.266266	4.30568	1.12554	2.67881	27	430	123	368	3.71232	2.24653	3.33604	gnl|BL_ORD_ID|494168 sp|Q9LX14|UFC_ARATH Protein UPSTREAM OF FLC OS=Arabidopsis thaliana OX=3702 GN=UFC PE=2 SV=1//3.18646e-08
Acc32390.1	Acc32390	protein_coding	0.034815	52.5606	17.7047	171.071	5	6051	2221	27101	9.93337	8.82302	11.9462	gnl|BL_ORD_ID|48689 sp|P48419|C75A3_PETHY Flavonoid 3&apos;,5&apos;-hydroxylase 2 OS=Petunia hybrida OX=4102 GN=CYP75A3 PE=2 SV=1//0
Acc32435.1	Acc32435	protein_coding	3.98946	1.26732	0.872959	0.366628	798	254	191	102	-1.9264	-1.99784	-3.39349	gnl|BL_ORD_ID|48321 sp|Q94CJ8|C3H55_ARATH Zinc finger CCCH domain-containing protein 55 OS=Arabidopsis thaliana OX=3702 GN=At5g12440 PE=2 SV=3//4.50054e-09
Acc32471.1	Acc32471	protein_coding	0.419419	2.87238	1.87165	2.16466	21	142	101	147	2.47565	2.32317	2.37395	gnl|BL_ORD_ID|426704 sp|Q9LHJ8|SAP5_ARATH Zinc finger A20 and AN1 domain-containing stress-associated protein 5 OS=Arabidopsis thaliana OX=3702 GN=SAP5 PE=2 SV=1//5.58359e-38
Acc32486.1	Acc32486	protein_coding	6.31945	0.128363	1.38242	0.533588	1103	23	264	129	-5.85066	-1.99804	-3.52203	gnl|BL_ORD_ID|220328 sp|O24370|LOX21_SOLTU Linoleate 13S-lipoxygenase 2-1, chloroplastic OS=Solanum tuberosum OX=4113 GN=LOX2.1 PE=1 SV=1//0
Acc32487.1	Acc32487	protein_coding	0.131804	1.33311	2.32732	7.97591	21	213	405	1752	3.06015	4.32543	5.94778	gnl|BL_ORD_ID|220328 sp|O24370|LOX21_SOLTU Linoleate 13S-lipoxygenase 2-1, chloroplastic OS=Solanum tuberosum OX=4113 GN=LOX2.1 PE=1 SV=1//0
Acc32488.1	Acc32488	protein_coding	0.173279	1.18127	2.05314	4.26532	24	161	305	798	2.46498	3.7249	4.62164	gnl|BL_ORD_ID|220328 sp|O24370|LOX21_SOLTU Linoleate 13S-lipoxygenase 2-1, chloroplastic OS=Solanum tuberosum OX=4113 GN=LOX2.1 PE=1 SV=1//1.84647e-80
Acc32545.1	Acc32545	protein_coding	0.271316	3.59053	4.06512	1.60414	24	314	387	193	3.42809	4.0683	2.57467	gnl|BL_ORD_ID|234533 sp|Q94BS2|MET1_ARATH Protein MET1, chloroplastic OS=Arabidopsis thaliana OX=3702 GN=MET1 PE=1 SV=1//7.62856e-142
Acc32554.1	Acc32554	protein_coding	11.1237	92.0524	65.2959	71.6198	975	8077	6243	8649	2.77478	2.74289	2.72142	gnl|BL_ORD_ID|532790 sp|P0C8Q9|Y5902_ARATH Uncharacterized protein At5g19025 OS=Arabidopsis thaliana OX=3702 GN=At5g19025 PE=2 SV=3//1.88644e-23
Acc32606.1	Acc32606	protein_coding	1.69608	28.6944	7.35184	32.1348	134	2259	631	3481	3.79883	2.29859	4.2706	gnl|BL_ORD_ID|446064 sp|P00302|STEL_TOXVR Stellacyanin OS=Toxicodendron vernicifluum OX=4013 PE=1 SV=1//4.88736e-19
Acc32638.1	Acc32638	protein_coding	0.05309	55.0972	56.3455	36.2541	3	3120	3476	2825	9.69362	10.1824	9.40126	gnl|BL_ORD_ID|212146 sp|P46515|LEA11_HELAN 11 kDa late embryogenesis abundant protein OS=Helianthus annuus OX=4232 PE=2 SV=1//2.11308e-12
Acc32643.1	Acc32643	protein_coding	0.447947	5.32753	3.2796	5.29792	29	340	228	465	3.27096	3.03362	3.57075	-//-
Acc32717.1	Acc32717	protein_coding	0.077184	2.5303	0.897472	3.07848	13	421	163	705	4.72979	3.69954	5.32204	gnl|BL_ORD_ID|245572 sp|F4JRS4|MORC7_ARATH Protein MICRORCHIDIA 7 OS=Arabidopsis thaliana OX=3702 GN=MORC7 PE=1 SV=1//8.02622e-07
Acc32723.1	Acc32723	protein_coding	0.041243	6.02261	4.12817	9.53963	2	292	218	636	6.83572	6.74392	7.81078	gnl|BL_ORD_ID|510471 sp|Q9FYA2|WRK75_ARATH Probable WRKY transcription factor 75 OS=Arabidopsis thaliana OX=3702 GN=WRKY75 PE=2 SV=1//2.71207e-53
Acc32727.1	Acc32727	protein_coding	0.440571	38.4703	28.5587	113.019	32	2790	2257	11279	6.16561	6.1988	8.02907	gnl|BL_ORD_ID|62757 sp|Q9M2U5|CHI5_ARATH Endochitinase EP3 OS=Arabidopsis thaliana OX=3702 GN=EP3 PE=1 SV=1//2.54349e-110
Acc32743.1	Acc32743	protein_coding	11.6798	68.4	20.8453	66.9314	571	3349	2799	4512	2.27652	2.35737	2.55447	gnl|BL_ORD_ID|30672 sp|F4HRV8|ASY1_ARATH Meiosis-specific protein ASY1 OS=Arabidopsis thaliana OX=3702 GN=ASY1 PE=1 SV=1//0
Acc32819.1	Acc32819	protein_coding	4.83552	53.8121	22.4346	50.6282	368	4095	1860	5302	3.20027	2.4014	3.42087	gnl|BL_ORD_ID|443206 sp|Q9ZUD9|SRO2_ARATH Probable inactive poly [ADP-ribose] polymerase SRO2 OS=Arabidopsis thaliana OX=3702 GN=SRO2 PE=1 SV=1//4.46081e-75
Acc32840.1	Acc32840	protein_coding	5.13673	0.592284	0.44396	0.137863	267	31	26	10	-3.37617	-3.2899	-5.14631	gnl|BL_ORD_ID|314711 sp|Q9XIK0|PRIN2_ARATH Protein PLASTID REDOX INSENSITIVE 2, chloroplastic OS=Arabidopsis thaliana OX=3702 GN=PRIN2 PE=1 SV=1//8.09376e-59
Acc32862.1	Acc32862	protein_coding	0.813863	4.44296	6.58798	8.33526	123	671	1083	1731	2.17121	3.20125	3.38624	gnl|BL_ORD_ID|166793 sp|Q67UC7|HAK17_ORYSJ Probable potassium transporter 17 OS=Oryza sativa subsp. japonica OX=39947 GN=HAK17 PE=2 SV=2//0
Acc32873.1	Acc32873	protein_coding	16.2328	0.870801	3.03596	0.883031	943	49	193	59	-4.53797	-2.22366	-4.42264	gnl|BL_ORD_ID|74235 sp|Q9SQ64|COR2_PAPSO Non-functional NADPH-dependent codeinone reductase 2 OS=Papaver somniferum OX=3469 GN=COR2 PE=1 SV=1//6.63154e-110
Acc32944.1	Acc32944	protein_coding	7.30498	68.5701	86.2847	115.484	479	4498	6167	10426	2.95547	3.7504	4.01621	gnl|BL_ORD_ID|447730 sp|F4JKK0|SUD1_ARATH Probable E3 ubiquitin ligase SUD1 OS=Arabidopsis thaliana OX=3702 GN=SUD1 PE=1 SV=1//3.07659e-07
Acc32955.1	Acc32955	protein_coding	4.01017	39.3808	22.3187	33.2948	267	2627	1622	3056	3.02255	2.66656	3.08872	-//-
Acc32993.1	Acc32993	protein_coding	5.28479	0.777216	1.01676	1.20749	589	87	124	186	-3.03261	-2.18254	-2.08962	gnl|BL_ORD_ID|130360 sp|Q9FZ70|FDL1_ARATH F-box/FBD/LRR-repeat protein At1g13570 OS=Arabidopsis thaliana OX=3702 GN=At1g13570 PE=2 SV=1//1.06289e-70
Acc32998.1	Acc32998	protein_coding	0.275412	14.2972	57.8187	57.9254	17	837	3685	4664	5.33687	7.81351	7.66341	gnl|BL_ORD_ID|260395 sp|O49255|NAC29_ARATH NAC transcription factor 29 OS=Arabidopsis thaliana OX=3702 GN=NAC029 PE=2 SV=1//7.65168e-101
Acc33014.1	Acc33014	protein_coding	0.068227	45.6284	4.71203	20.6957	5	2681	302	1673	8.75901	5.94494	7.92847	gnl|BL_ORD_ID|42110 sp|Q8GZ13|BEE1_ARATH Transcription factor BEE 1 OS=Arabidopsis thaliana OX=3702 GN=BEE1 PE=2 SV=1//3.59005e-53
Acc33020.1	Acc33020	protein_coding	8.61582	2.47227	0.685091	0.669929	568	164	50	61	-2.0667	-3.43841	-3.6434	gnl|BL_ORD_ID|163309 sp|Q9FUS8|GSTUH_ARATH Glutathione S-transferase U17 OS=Arabidopsis thaliana OX=3702 GN=GSTU17 PE=2 SV=1//7.86949e-107
Acc33032.1	Acc33032	protein_coding	16.9016	2.31557	0.578205	0.313896	1266	174	48	33	-3.13753	-4.65329	-5.68304	gnl|BL_ORD_ID|31042 sp|Q8LC03|ATB13_ARATH Homeobox-leucine zipper protein ATHB-13 OS=Arabidopsis thaliana OX=3702 GN=ATHB-13 PE=2 SV=2//5.24941e-99
Acc33061.1	Acc33061	protein_coding	1.82249	18.0181	8.12144	13.1774	392	3877	1904	3903	3.03023	2.34401	2.88781	gnl|BL_ORD_ID|304483 sp|P34094|PHYB_SOLTU Phytochrome B OS=Solanum tuberosum OX=4113 GN=PHYB PE=3 SV=2//5.62536e-84
Acc33064.1	Acc33064	protein_coding	0.167175	4.5274	1.31061	1.80812	26	683	216	376	4.43391	3.11247	3.42129	gnl|BL_ORD_ID|59460 sp|Q8RWG2|CF107_ARATH Protein high chlorophyll fluorescent 107 OS=Arabidopsis thaliana OX=3702 GN=HCF107 PE=1 SV=1//0
Acc33139.1	Acc33139	protein_coding	1.15463	6.46144	6.82306	7.63913	125	696	801	1133	2.20072	2.7429	2.75159	gnl|BL_ORD_ID|218597 sp|P19515|LIP_RHIMI Lipase OS=Rhizomucor miehei OX=4839 PE=1 SV=2//2.23504e-29
Acc33172.1	Acc33172	protein_coding	1.75737	17.6125	14.6583	14.8563	286	2870	2602	3332	3.05104	3.24924	3.11432	gnl|BL_ORD_ID|246122 sp|Q8W4J2|MPK16_ARATH Mitogen-activated protein kinase 16 OS=Arabidopsis thaliana OX=3702 GN=MPK16 PE=2 SV=2//0
Acc33218.1	Acc33218	protein_coding	0.018164	1.98299	4.21009	29.9938	3	219	507	4554	5.86192	7.40533	10.0901	gnl|BL_ORD_ID|48745 sp|I7C6E8|C7A52_PANGI Beta-amyrin 28-oxidase OS=Panax ginseng OX=4054 PE=2 SV=1//0
Acc33312.1	Acc33312	protein_coding	5.59752	1.80244	0.641344	0.734348	476	154	60	87	-1.90251	-2.9211	-2.87733	gnl|BL_ORD_ID|148267 sp|Q9FIA1|GDL87_ARATH GDSL esterase/lipase At5g55050 OS=Arabidopsis thaliana OX=3702 GN=At5g55050 PE=2 SV=1//2.36942e-111
Acc33318.1	Acc33318	protein_coding	0.136848	2.23159	0.903312	1.02003	20	321	142	202	3.72156	2.88416	2.90213	-//-
Acc33378.1	Acc33378	protein_coding	12.3031	70.5012	64.0276	113.553	1910	10961	10845	24296	2.24525	2.56959	3.2415	gnl|BL_ORD_ID|48756 sp|A6YIH8|C7D55_HYOMU Premnaspirodiene oxygenase OS=Hyoscyamus muticus OX=35626 GN=CYP71D55 PE=1 SV=1//0
Acc33381.1	Acc33381	protein_coding	1.84005	17.5863	8.21893	10.1526	197	1883	959	1496	2.98062	2.34687	2.49669	gnl|BL_ORD_ID|108074 sp|Q9FZD9|DUF3_ARATH DUF724 domain-containing protein 3 OS=Arabidopsis thaliana OX=3702 GN=DUF3 PE=1 SV=1//5.37663e-10
Acc33399.1	Acc33399	protein_coding	6.42063	0.396278	0.4119	0.305825	976	61	69	65	-4.27235	-3.75557	-4.33285	gnl|BL_ORD_ID|79604 sp|Q651X6|CSLE6_ORYSJ Cellulose synthase-like protein E6 OS=Oryza sativa subsp. japonica OX=39947 GN=CSLE6 PE=2 SV=1//0
Acc33417.1	Acc33417	protein_coding	0.2515	2.38467	7.4112	6.83128	24	223	755	878	2.93462	5.03223	4.75945	gnl|BL_ORD_ID|519292 sp|Q680K8|Y1576_ARATH BTB/POZ domain-containing protein At1g55760 OS=Arabidopsis thaliana OX=3702 GN=At1g55760 PE=2 SV=1//0
Acc33439.1	Acc33439	protein_coding	2.8335	20.7185	13.215	13.4116	439	3215	2234	2864	2.5968	2.41128	2.27795	gnl|BL_ORD_ID|510477 sp|Q9FG77|WRKY2_ARATH Probable WRKY transcription factor 2 OS=Arabidopsis thaliana OX=3702 GN=WRKY2 PE=1 SV=1//0
Acc33448.1	Acc33448	protein_coding	0.197554	2.28585	15.268	18.3125	15	172	1246	1888	3.23427	6.42838	6.53814	gnl|BL_ORD_ID|260391 sp|Q84TE6|NAC22_ARATH NAC domain-containing protein 21/22 OS=Arabidopsis thaliana OX=3702 GN=NAC021 PE=1 SV=2//1.53736e-101
Acc33476.1	Acc33476	protein_coding	3.90259	0.322688	0.321065	0.144758	235	20	22	12	-3.82086	-3.34559	-4.70258	gnl|BL_ORD_ID|211240 sp|Q9SHE9|LBD4_ARATH LOB domain-containing protein 4 OS=Arabidopsis thaliana OX=3702 GN=LBD4 PE=1 SV=1//1.14976e-62
Acc33594.1	Acc33594	protein_coding	0.094573	2.47022	0.671462	2.50654	5	106	32	148	4.10017	2.71145	4.43098	-//-
Acc33739.1	Acc33739	protein_coding	4.83285	27.5136	21.5337	35.1653	470	2680	2285	4714	2.23581	2.34543	2.89843	gnl|BL_ORD_ID|194861 sp|Q5GHF7|IPT_HUMLU Adenylate isopentenyltransferase OS=Humulus lupulus OX=3486 PE=1 SV=1//5.56173e-122
TCONS_00000406	XLOC_000281	novel	5.3964	32.6638	21.5518	24.8033	465	2817	2025	2944	2.32316	2.18659	2.23471	-
TCONS_00006008	XLOC_003805	novel	0.779407	19.3696	21.1608	7.83622	72	1757	2079	978	4.3314	4.91356	3.33434	-
TCONS_00006821	XLOC_004303	novel	16.6271	4.01661	0.737117	0.206838	781	189	38	14	-2.32152	-4.29257	-6.21483	-
TCONS_00017484	XLOC_010985	protein_coding	1.69359	20.3732	14.5169	18.2015	193	2316	1798	2847	3.30878	3.28315	3.45454	-
TCONS_00027513	XLOC_017433	novel	3.1808	23.3081	14.3644	19.4955	731	5431	3624	6129	2.61767	2.37372	2.64003	-
TCONS_00030297	XLOC_019297	novel	0.745472	13.6453	4.22305	6.66793	102	1857	626	1249	3.90942	2.68035	3.18528	-
TCONS_00038453	XLOC_024571	novel	5.08834	1.69682	0.504389	0.28241	340	114	37	27	-1.85067	-3.13144	-4.07482	-
TCONS_00042783	XLOC_027223	novel	15.9985	132.684	72.1436	141.711	1674	28138	15429	40278	3.79564	3.26846	4.16103	-
TCONS_00044840	XLOC_028558	novel	0	7.85063	0.926473	0.324116	0	524	68	30	11.9027	9.12255	7.71579	-
TCONS_00054242	XLOC_034513	novel	0	2.16982	0.34231	2.29175	0	177	31	257	10.3376	7.99237	10.8085	-
TCONS_00056467	XLOC_035945	novel	0.398323	5.03466	6.61145	9.61254	75	949	1358	2493	3.38406	4.24041	4.62538	-
TCONS_00056776	XLOC_036133	novel	1.61371	31.3946	0.309983	0.064411	72	1391	15	4	3.99444	-2.1896	-4.54876	-
TCONS_00058534	XLOC_037281	novel	1.46253	10.7253	0.256723	0	67	482	13	0	2.56936	-2.29062	-9.29791	-
TCONS_00061706	XLOC_039287	novel	0.053275	3.90335	0.494573	1.55946	12	729	81	317	5.63613	2.80606	4.28376	-
TCONS_00064281	XLOC_040910	novel	12.3829	2.55254	1.97741	0.797449	561	116	98	50	-2.54788	-2.45139	-3.91165	-
TCONS_00065812	XLOC_041859	novel	0.124341	2.05939	21.299	26.0126	25	400	4986	8306	3.71856	7.69677	7.94246	-
TCONS_00066407	XLOC_042205	novel	2.60284	22.1017	14.1796	30.9374	137	1165	814	2243	2.81164	2.63401	3.60465	-
TCONS_00067636	XLOC_042997	novel	0.165886	7.30807	9.67152	11.9748	10	441	636	995	5.17151	6.0372	6.19403	-
TCONS_00070524	XLOC_044733	novel	0.071941	1.08383	7.10046	30.7569	5	55	354	1946	3.15533	6.17405	8.14653	-
TCONS_00078091	XLOC_049528	novel	0.575008	3.87375	0	0.046763	17	113	0	2	2.44948	-7.06648	-3.4241	-
TCONS_00087113	XLOC_055351	novel	0.141473	2.29328	1.72437	2.96817	27	419	313	790	3.67494	3.59317	4.43789	-
TCONS_00087777	XLOC_055806	novel	3.62497	45.4872	31.8094	39.9044	965	11639	8996	14056	3.31672	3.28479	3.43686	-
TCONS_00091767	XLOC_058358	novel	0.900688	2.8559	5.48158	4.62437	43	381	737	618	2.86869	4.1595	3.41445	-
TCONS_00092875	XLOC_059054	novel	4.5079	52.6462	0.686819	0.1919	171	1994	29	10	3.26732	-2.4906	-4.50379	-
TCONS_00096515	XLOC_061314	novel	1.79177	48.7493	0.365309	0	80	2172	18	0	4.48552	-2.08026	-9.55338	-
TCONS_00096617	XLOC_061382	novel	0.103283	1.54978	0.639487	1.86468	14	211	95	349	3.62765	2.81553	4.20187	-
TCONS_00096810	XLOC_061523	novel	1.68492	16.0981	0.225925	0	62	586	9	0	2.96285	-2.7035	-9.18621	-
TCONS_00106924	XLOC_068063	novel	1.71396	41.7245	24.4398	31.4729	112	2710	1729	2813	4.31992	4.01111	4.22173	-
TCONS_00106925	XLOC_068064	novel	0.201007	11.7219	5.65923	7.28835	19	1101	579	942	5.57287	4.98441	5.1963	-
TCONS_00108137	XLOC_068888	novel	0.169901	3.85393	1.84661	1.70814	16	363	190	222	4.21879	3.62359	3.35826	-
TCONS_00109128	XLOC_069526	novel	1.61074	43.4718	8.30274	15.9199	65	1741	363	878	4.46552	2.54339	3.32607	-
TCONS_00109984	XLOC_070071	novel	4.65984	0.784742	0.522971	0.133776	298	51	37	12	-2.81884	-2.94129	-5.04509	-
TCONS_00110143	XLOC_070183	novel	0.213098	2.38036	1.82806	6.06149	19	206	172	720	3.15555	3.23397	4.80863	-
TCONS_00114689	XLOC_073092	novel	0.416215	10.5329	5.0251	7.08151	40	935	476	888	4.26761	3.63294	4.04137	-
TCONS_00115809	XLOC_073789	novel	0.733973	9.09632	0.162353	0.03232	33	410	8	2	3.35521	-1.96381	-4.37666	-
TCONS_00116787	XLOC_074453	novel	0.040401	6.27775	2.41762	2.55401	3	448	189	252	6.89402	5.98232	5.91525	-
TCONS_00118994	XLOC_075947	novel	5.03331	40.6484	23.9882	30.7959	263	2122	1364	2212	2.73635	2.43842	2.64422	-
TCONS_00120500	XLOC_076956	novel	0.047021	0.727323	3.14287	3.18728	13	194	872	1136	3.61258	6.11812	6.0102	-
TCONS_00121298	XLOC_077484	novel	0.182967	2.16115	1.85363	1.63438	43	262	342	326	2.3287	3.05211	2.49202	-
TCONS_00122961	XLOC_078584	novel	1.91868	1.33952	1.38512	1.48846	834	103	131	171	-3.2911	-2.60507	-2.71253	-
