# Supplementary material for: Identification and Characterization of Long Non-Coding RNAs: Implicating Insights into Their Regulatory Role in Kiwifruit Ripening and Softening during Low-Temperature Storage
Source: Plants (Basel). 2023 Feb 27;12(5):1070. doi: 10.3390/plants12051070 (PMC10005093; doi:10.3390/plants12051070)
Supplement: Supplementary file 1 [file plants-12-01070-s001.zip › Table S3. FPKM values of DELs in kiwifruit stored at low-temperature for different times.xls]

## Sheet: Sheet1
Table S3. FPKM values of DELs in kiwifruit stored at low temperature for different times
Transcript ID	lncRNA_Gene_ID	Gene_Type	Chromosome	CK	LT_1W	LT_2W	LT_3W	log2(1W vs CK)	log2(2W vs CK)	log2(3W vs CK)	Gene_description
TCONS_00000274	XLOC_000182	protein_coding	LG1	1.02278	21.1619	6.40261	31.9502	3.91936	2.6432	4.80438	-
TCONS_00000602	XLOC_000403	novel	LG1	0.950598	0.248524	1.28188	1.88635	-2.35826	0.435147	0.838909	-
TCONS_00001177	XLOC_000784	novel	LG1	16.4449	5.26699	7.93677	5.54596	-2.07366	-1.04109	-1.71991	-
TCONS_00001636	Acc00987	protein_coding	LG1	1.47206	3.69567	5.93942	13.9011	0.883608	2.01485	3.08652	-//-
TCONS_00001954	XLOC_001254	novel	LG1	693.343	176.828	710.467	706.473	-2.41162	0.0405347	-0.12196	-
TCONS_00002311	XLOC_001458	novel	LG1	3.70776	1.43758	0.522799	0.157274	-1.80012	-2.80855	-4.67403	-
TCONS_00002562	XLOC_001615	novel	LG1	0.249421	4.22488	1.22593	1.13272	3.57972	2.24833	1.97878	-
TCONS_00003080	XLOC_001955	novel	LG1	0.925091	11.5067	4.96173	4.20979	3.17183	2.40458	2.01912	-
TCONS_00003172	XLOC_002013	protein_coding	LG1	0	9.36239	0	0	10.5036	--	--	-
TCONS_00003354	XLOC_002113	novel	LG1	114.976	35.7068	77.5141	70.921	-2.12688	-0.563144	-0.845959	-
TCONS_00003953	Acc01076	protein_coding	LG1	0	2.57115	2.55029	4.78826	10.082	10.3342	11.3668	gnl|BL_ORD_ID|464380 sp|Q3B7H2|TAM41_DANRE Phosphatidate cytidylyltransferase, mitochondrial OS=Danio rerio OX=7955 GN=tamm41 PE=2 SV=1//4.10957e-38
TCONS_00003954	Acc01076	protein_coding	LG1	0	5.13641	0	0	11.0721	--	--	gnl|BL_ORD_ID|464380 sp|Q3B7H2|TAM41_DANRE Phosphatidate cytidylyltransferase, mitochondrial OS=Danio rerio OX=7955 GN=tamm41 PE=2 SV=1//4.10957e-38
TCONS_00004067	XLOC_002585	novel	LG1	11.9112	5.46902	2.92846	2.21876	-1.56285	-2.01734	-2.56553	-
TCONS_00004869	XLOC_003078	novel	LG10	0	1.01585	0.658452	2.87389	7.12756	6.76145	9.0142	-
TCONS_00005503	XLOC_003476	novel	LG10	64.3553	5.33185	56.5433	49.2747	-4.02748	-0.181656	-0.534532	-
TCONS_00005749	XLOC_003640	novel	LG10	3.5122	2.42807	1.03323	0.506155	-0.969684	-1.74189	-2.93891	-
TCONS_00005892	XLOC_003725	protein_coding	LG10	0.081777	8.37188	0.742189	2.83156	6.2197	3.17109	4.94966	-
TCONS_00006054	Acc11864	protein_coding	LG10	928.75	186.055	823.886	561.387	-2.76024	-0.167545	-0.87536	gnl|BL_ORD_ID|195061 sp|Q9FXI5|IQD32_ARATH Protein IQ-DOMAIN 32 OS=Arabidopsis thaliana OX=3702 GN=IQD32 PE=1 SV=3//5.48656e-06
TCONS_00006213	XLOC_003937	novel	LG10	0	0.23725	4.76233	5.89889	5.15819	9.71065	10.1367	-
TCONS_00006457	Acc11005	protein_coding	LG10	1.54872	0.493662	1.10387	1.24584	-2.08886	-0.487611	-0.463268	-//-
TCONS_00006672	XLOC_004211	novel	LG10	0.243457	0.818667	1.1584	2.11825	1.24173	2.19053	2.89674	-
TCONS_00006894	XLOC_004349	protein_coding	LG10	2.44542	0.74606	0.505982	0.339684	-2.14198	-2.25116	-2.97334	-
TCONS_00006969	XLOC_004399	novel	LG10	0.324313	3.19205	1.34626	1.31246	2.83913	2.05297	1.85087	-
TCONS_00007189	XLOC_004544	novel	LG10	1.84448	0.358568	0.945157	1.21088	-2.73042	-0.951094	-0.729061	-
TCONS_00007603	XLOC_004794	novel	LG10	218.021	42.7168	172.34	151.961	-2.79163	-0.333574	-0.669746	-
TCONS_00007607	XLOC_004798	novel	LG10	1.74233	1.48507	0.406327	0.828206	-0.685579	-2.10315	-1.21431	-
TCONS_00008053	XLOC_005052	novel	LG10	9.76882	1.63439	2.05313	0.945191	-3.00171	-2.2387	-3.49015	-
TCONS_00008054	XLOC_005053	novel	LG10	3.2826	0.661874	1.03087	0.567862	-2.74772	-1.66989	-2.65621	-
TCONS_00008259	XLOC_005196	novel	LG11	0.147317	60.9831	15.2885	15.0915	8.21152	6.66021	6.49173	-
TCONS_00008260	XLOC_005196	novel	LG11	0	8.31182	1.3135	0.530674	11.5406	9.15273	7.97966	-
TCONS_00008280	Acc11984	protein_coding	LG11	0.109829	1.77227	1.45793	1.61537	3.51086	3.67526	3.66886	gnl|BL_ORD_ID|288362 sp|Q43814|OTC_PEA Ornithine carbamoyltransferase, chloroplastic OS=Pisum sativum OX=3888 GN=ARGF PE=2 SV=1//0
TCONS_00008361	XLOC_005251	protein_coding	LG11	0.058241	4.12981	0.156787	0.550201	5.12268	1.07146	2.51868	-
TCONS_00008762	XLOC_005472	novel	LG11	2.19182	2.99942	2.21045	0.441177	0.00165588	0.00648622	-2.45755	-
TCONS_00009511	XLOC_005945	novel	LG11	2.72814	2.18563	0	0	-0.753861	-9.23412	-9.51043	-
TCONS_00009512	XLOC_005945	novel	LG11	0	2.68189	2.91461	3.41126	8.96809	9.35234	9.70501	-
TCONS_00009675	XLOC_006045	novel	LG11	0	1.78939	5.14464	1.31636	8.63181	10.4175	8.58774	-
TCONS_00010262	XLOC_006412	novel	LG11	0.012912	1.71475	1.02452	1.59364	6.11379	5.80598	6.3084	-
TCONS_00010405	XLOC_006504	protein_coding	LG11	9.51544	7.81124	2.89492	1.68442	-0.722394	-1.70498	-2.63772	-
TCONS_00010587	XLOC_006613	novel	LG11	1.18446	2.03099	0.190541	0.806106	0.342997	-2.60621	-0.698244	-
TCONS_00010773	XLOC_006718	protein_coding	LG11	2.99672	3.90356	0.378379	0.973117	-0.0726518	-2.93144	-1.77894	-
TCONS_00010839	XLOC_006756	novel	LG11	0	0.146985	0.883042	5.77979	3.89562	6.65556	9.48291	-
TCONS_00011401	XLOC_007137	protein_coding	LG11	3.69978	2.73953	0.779393	1.3735	-0.876718	-2.24209	-1.5804	-
TCONS_00011470	XLOC_007178	novel	LG11	0.187278	0.507183	1.20379	2.63731	0.867091	2.55568	3.50891	-
TCONS_00011606	Acc12536	protein_coding	LG11	11.7008	3.0755	1.11551	1.06499	-2.36609	-3.36788	-3.59635	gnl|BL_ORD_ID|179816 sp|Q9AR73|HQGT_RAUSE Hydroquinone glucosyltransferase OS=Rauvolfia serpentina OX=4060 GN=AS PE=1 SV=1//3.07841e-46
TCONS_00011884	XLOC_007454	protein_coding	LG11	1.01332	8.76968	0.409532	0	2.66675	-1.23679	-7.92942	-
TCONS_00013100	XLOC_008152	novel	LG12	0	2.14165	2.43805	5.00769	8.04866	8.49932	9.64667	-
TCONS_00013364	XLOC_008319	protein_coding	LG12	3.52585	2.78927	1.28018	0.62221	-0.777519	-1.45407	-2.65139	-
TCONS_00013583	XLOC_008448	protein_coding	LG12	4.74676	1.49691	1.0424	0.487162	-2.09596	-2.17528	-3.42633	-
TCONS_00013594	XLOC_008458	protein_coding	LG12	3.70774	1.5397	0.427008	0.6197	-1.69895	-3.10951	-2.72867	-
TCONS_00013716	XLOC_008550	novel	LG12	9.95953	7.02343	2.43387	4.9105	-0.946509	-2.01078	-1.16886	-
TCONS_00013861	Acc13626	protein_coding	LG12	3.04977	0.70242	0.874209	0	-2.5208	-1.79616	-10.5094	gnl|BL_ORD_ID|132284 sp|Q8VZY6|FIE2_MAIZE Polycomb group protein FIE2 OS=Zea mays OX=4577 GN=FIE2 PE=2 SV=1//9.58842e-50
TCONS_00013915	XLOC_008676	novel	LG12	0.375356	1.76294	2.39487	2.78955	1.7878	2.65429	2.72444	-
TCONS_00014050	XLOC_008762	novel	LG12	10.3669	12.3231	3.56636	2.72706	-0.187094	-1.5187	-2.06468	-
TCONS_00014829	XLOC_009263	novel	LG12	0.404171	3.87904	0.187321	1.8749	2.80713	-1.09627	2.04645	-
TCONS_00014833	XLOC_009267	novel	LG12	0	3.77504	5.12144	2.24006	9.81924	10.5192	9.45598	-
TCONS_00014928	XLOC_009332	protein_coding	LG12	14.1006	2.82931	8.52724	7.75854	-2.74843	-0.717742	-1.00908	-
TCONS_00014963	XLOC_009348	novel	LG12	1.77394	11.0966	1.69856	1.48877	2.19382	-0.0604102	-0.401303	-
TCONS_00015021	Acc13202	protein_coding	LG12	1.61681	1.37196	1.06951	0.329508	-0.674479	-0.581229	-2.43767	-//-
TCONS_00015268	XLOC_009527	novel	LG12	0.225117	5.41649	1.78168	1.99972	3.91885	2.77858	2.77229	-
TCONS_00015887	Acc13662	protein_coding	LG12	2.70633	1.57818	0.511733	0.646441	-1.2191	-2.34584	-2.19276	gnl|BL_ORD_ID|6181 sp|P17069|ACEA_GOSHI Isocitrate lyase OS=Gossypium hirsutum OX=3635 PE=2 SV=1//0
TCONS_00016047	XLOC_010045	novel	LG12	0	4.01281	0.020981	0.491987	10.691	4.03176	8.08887	-
TCONS_00016084	XLOC_010073	novel	LG12	1.94921	2.60597	0	1.313	-0.0283128	-10.0057	-0.721395	-
TCONS_00017009	XLOC_010655	protein_coding	LG13	0.022433	9.01466	1.18721	1.03747	8.0665	5.57697	5.25488	-
TCONS_00017452	XLOC_010955	novel	LG13	3.23955	2.0728	0.536704	0.337808	-1.08208	-2.58288	-3.40242	-
TCONS_00017456	XLOC_010959	novel	LG13	20.2868	17.7586	6.85642	5.01711	-0.632004	-1.5569	-2.16307	-
TCONS_00018460	XLOC_011643	protein_coding	LG13	0.846755	7.25087	3.62486	2.08434	2.64577	2.09131	1.14061	-
TCONS_00018500	XLOC_011673	novel	LG13	0.443226	7.12643	1.68895	1.9686	3.45363	1.84407	1.89462	-
TCONS_00018515	XLOC_011676	protein_coding	LG13	11.2188	8.19088	0	9.47629	-0.894528	-11.3843	-0.395152	-
TCONS_00018549	Acc15054	protein_coding	LG13	7.87985	55.5034	23.3291	40.4175	2.37455	1.57026	2.20846	gnl|BL_ORD_ID|513937 sp|P43935|Y077_HAEIN Uncharacterized protein HI_0077 OS=Haemophilus influenzae (strain ATCC 51907 / DSM 11121 / KW20 / Rd) OX=71421 GN=HI_0077 PE=4 SV=1//2.14865e-32
TCONS_00018763	XLOC_011813	protein_coding	LG13	0.564561	3.2963	0.519506	0.605823	2.09507	-0.120783	-0.053934	-
TCONS_00018853	XLOC_011877	novel	LG13	9.80614	0.860948	4.26063	1.41664	-3.94144	-1.19775	-2.93735	-
TCONS_00018980	XLOC_011955	novel	LG13	2.5505	0.680263	0.80715	0.683215	-2.35276	-1.6587	-2.04135	-
TCONS_00019104	XLOC_012033	protein_coding	LG13	0.070994	7.36324	9.46952	9.01304	6.16545	6.96587	6.74769	-
TCONS_00019273	XLOC_012153	novel	LG13	0.352653	1.98096	0.767349	1.23948	2.0227	1.11573	1.6379	-
TCONS_00019304	XLOC_012166	novel	LG13	0.304917	2.84473	0.851323	0.304968	2.72807	1.43423	-0.178624	-
TCONS_00019352	XLOC_012189	novel	LG13	5.45045	1.13128	0.593227	0.347065	-2.68634	-3.15876	-4.08788	-
TCONS_00019370	XLOC_012204	novel	LG13	0.288935	4.61409	0.15142	0.194402	3.55164	-0.922874	-0.71616	-
TCONS_00019409	XLOC_012230	novel	LG13	0.071381	3.10392	0.383103	0.749559	4.88904	2.33598	3.15324	-
TCONS_00019524	XLOC_012306	protein_coding	LG13	0	3.11245	0.455906	1.57475	10.7961	8.30287	10.211	-
TCONS_00019999	XLOC_012603	protein_coding	LG13	0	4.73718	1.12846	1.32361	11.4893	9.69737	10.0493	-
TCONS_00020147	XLOC_012702	novel	LG13	20.8535	11.0537	8.6994	5.29786	-1.35674	-1.25545	-2.12602	-
TCONS_00020247	XLOC_012765	novel	LG13	1.17662	5.21585	6.00042	9.62588	1.69682	2.345	2.87167	-
TCONS_00020471	XLOC_012921	novel	LG13	0.294928	1.21692	2.98702	0.750692	1.58832	3.33535	1.18488	-
TCONS_00020508	XLOC_012950	novel	LG13	2.11561	1.4089	0.470386	0.438462	-1.02432	-2.15627	-2.4147	-
TCONS_00020902	XLOC_013191	protein_coding	LG13	5.51502	1.47279	0.789962	0.725951	-2.31359	-2.75043	-3.06459	-
TCONS_00021154	XLOC_013382	novel	LG13	77.0933	11.7137	70.3404	62.2735	-3.15703	-0.126691	-0.457663	-
TCONS_00021342	XLOC_013491	novel	LG13	0.885585	2.11395	1.3721	0.157894	0.806756	0.631283	-2.60579	-
TCONS_00021345	XLOC_013491	novel	LG13	0.418969	2.60509	1.34868	1.32629	2.18104	1.6895	1.49954	-
TCONS_00021686	Acc15253	protein_coding	LG13	3.73454	26.4582	8.96786	3.31356	2.37893	1.26662	-0.321265	gnl|BL_ORD_ID|422112 sp|Q39244|RU1A_ARATH U1 small nuclear ribonucleoprotein A OS=Arabidopsis thaliana OX=3702 GN=U1A PE=1 SV=1//1.44122e-99
TCONS_00021687	Acc15253	protein_coding	LG13	4.96388	52.7044	12.2095	3.57702	2.96692	1.30299	-0.61853	gnl|BL_ORD_ID|422112 sp|Q39244|RU1A_ARATH U1 small nuclear ribonucleoprotein A OS=Arabidopsis thaliana OX=3702 GN=U1A PE=1 SV=1//1.44122e-99
TCONS_00021688	Acc15253	protein_coding	LG13	3.56673	27.5133	2.2075	3.57163	2.50437	-0.683555	-0.143436	gnl|BL_ORD_ID|422112 sp|Q39244|RU1A_ARATH U1 small nuclear ribonucleoprotein A OS=Arabidopsis thaliana OX=3702 GN=U1A PE=1 SV=1//1.44122e-99
TCONS_00022044	XLOC_013927	novel	LG14	2.1471	1.18556	1.02065	0.479397	-1.29668	-1.05508	-2.27808	-
TCONS_00022222	XLOC_014016	novel	LG14	0	4.44191	0	0	8.94795	--	--	-
TCONS_00022261	Acc15483	protein_coding	LG14	0.2005	29.4441	0.423211	0.409257	6.73957	1.09118	0.910594	-//-
TCONS_00022274	XLOC_014048	protein_coding	LG14	0	13.2042	7.84997	6.44588	12.9853	12.5051	12.3428	-
TCONS_00022311	XLOC_014073	protein_coding	LG14	0.443955	2.81428	2.57229	1.67132	2.13179	2.45219	1.67701	-
TCONS_00022483	XLOC_014200	protein_coding	LG14	1.61857	16.7174	11.7726	28.3449	2.91992	2.85978	3.97294	-
TCONS_00022891	Acc15943	protein_coding	LG14	0.121013	1.5075	1.47044	3.09739	2.84603	3.23317	4.14863	gnl|BL_ORD_ID|399890 sp|Q9SP08|RRP41_ARATH Exosome complex component RRP41 homolog OS=Arabidopsis thaliana OX=3702 GN=RRP41 PE=1 SV=1//6.19667e-22
TCONS_00023391	XLOC_014793	novel	LG14	2.3033	0.896095	4.04594	0.407876	-1.79668	0.814949	-2.62496	-
TCONS_00023393	XLOC_014793	novel	LG14	0	3.33325	0	3.37319	10.697	--	11.1017	-
TCONS_00023426	XLOC_014816	novel	LG14	0	0.940051	0.242936	3.27197	8.96809	7.34198	11.1445	-
TCONS_00023427	XLOC_014817	novel	LG14	0.108115	2.77431	0.303371	14.965	4.01405	1.27716	6.73335	-
TCONS_00023428	XLOC_014817	novel	LG14	0	4.47695	0.589825	3.40367	10.2803	7.64839	10.2741	-
TCONS_00023482	XLOC_014860	novel	LG14	1.4628	4.04234	0.428575	0.382045	1.0182	-1.74851	-2.06812	-
TCONS_00023812	XLOC_015067	protein_coding	LG14	0.254117	4.47874	1.90876	1.53896	3.69018	2.90624	2.44161	-
TCONS_00023977	XLOC_015162	novel	LG14	0.655764	4.37328	2.63069	2.15322	2.29051	2.00015	1.55154	-
TCONS_00024272	Acc15526	protein_coding	LG14	0.404464	1.61726	1.6437	1.72378	1.55104	2.00561	1.92597	-//-
TCONS_00024300	XLOC_015372	novel	LG14	0	29.0808	1.18174	1.76622	12.0459	7.70257	8.4027	-
TCONS_00024301	XLOC_015373	protein_coding	LG14	0.084792	15.1175	0.462959	1.39945	6.99291	2.42915	3.86244	-
TCONS_00024403	Acc15581	protein_coding	LG14	1.09392	5.10333	5.99772	7.37137	1.75229	2.43542	2.57477	-//-
TCONS_00024561	XLOC_015539	novel	LG14	0.833611	2.43263	3.41486	5.23401	1.06193	1.99385	2.4553	-
TCONS_00024594	XLOC_015560	protein_coding	LG14	0.136455	4.3365	0.433784	0.417295	4.52053	1.6571	1.45249	-
TCONS_00024663	XLOC_015614	protein_coding	LG14	3.61618	1.86191	0.867089	1.36394	-1.39581	-2.04957	-1.55344	-
TCONS_00024681	XLOC_015626	novel	LG14	0.121977	0.767814	0.285845	3.03772	2.16147	1.18483	4.42388	-
TCONS_00025433	XLOC_016112	novel	LG14	0	0.712585	2.21617	1.60575	8.70563	10.607	10.2586	-
TCONS_00026151	XLOC_016541	novel	LG15	0.42084	2.98392	0.262891	0.539969	2.377	-0.668958	0.21256	-
TCONS_00026434	XLOC_016736	protein_coding	LG15	18.689	13.8016	3.1487	5.05952	-0.877751	-2.54447	-2.02766	-
TCONS_00027071	XLOC_017154	novel	LG15	0.907311	78.593	6.28272	18.1945	5.98252	2.78684	4.16339	-
TCONS_00027308	XLOC_017310	novel	LG15	0.44287	2.57063	1.76314	1.94728	2.04909	1.96	1.94293	-
TCONS_00027704	XLOC_017567	protein_coding	LG15	3.27719	0.676792	0.239149	1.15549	-2.70092	-3.59033	-1.65299	-
TCONS_00027793	XLOC_017630	protein_coding	LG15	0.532551	3.01859	0.379424	0.857171	2.04631	-0.476102	0.534582	-
TCONS_00027873	XLOC_017688	novel	LG15	1.85231	0.605172	1.04561	1.82759	-2.04609	-0.812576	-0.16475	-
TCONS_00027914	XLOC_017715	protein_coding	LG15	0.541849	6.01424	0.035325	0.048704	3.02887	-3.65729	-3.57033	-
TCONS_00028356	XLOC_018004	novel	LG15	0	4.00296	0	0	9.28944	--	--	-
TCONS_00029281	XLOC_018636	protein_coding	LG15	0.266605	1.86628	1.03813	1.01542	2.34339	1.93708	1.75625	-
TCONS_00029827	Acc17505	protein_coding	LG15	0	2.31068	0.028578	2.91139	8.086	--	8.81667	-//-
TCONS_00029828	Acc17505	protein_coding	LG15	0	5.19866	1.40775	4.73497	9.30536	7.70257	9.56081	-//-
TCONS_00030212	XLOC_019231	novel	LG16	0	0.995767	1.83251	25.5674	7.93049	9.05199	12.9729	-
TCONS_00030540	Acc17937	protein_coding	LG16	0.357401	2.85543	2.04395	2.00347	2.53217	2.50411	2.31725	gnl|BL_ORD_ID|211234 sp|Q9SN23|LBD38_ARATH LOB domain-containing protein 38 OS=Arabidopsis thaliana OX=3702 GN=LBD38 PE=1 SV=1//1.95506e-08
TCONS_00030543	Acc17937	protein_coding	LG16	0.295149	1.69406	0.958574	1.30985	2.017	1.64257	1.93768	gnl|BL_ORD_ID|211234 sp|Q9SN23|LBD38_ARATH LOB domain-containing protein 38 OS=Arabidopsis thaliana OX=3702 GN=LBD38 PE=1 SV=1//1.95506e-08
TCONS_00030714	XLOC_019564	protein_coding	LG16	0.7575	5.02775	2.95054	4.01739	2.26437	1.94017	2.22928	-
TCONS_00030867	Acc18148	protein_coding	LG16	2.10476	2.1803	0	2.72025	-0.404598	-8.31427	0.205141	gnl|BL_ORD_ID|466771 sp|Q84WV1|TCPG_ARATH T-complex protein 1 subunit gamma OS=Arabidopsis thaliana OX=3702 GN=CCT3 PE=1 SV=1//0
TCONS_00030984	XLOC_019728	protein_coding	LG16	0	1.09122	2.54143	6.5296	8.35428	9.83714	11.319	-
TCONS_00031087	XLOC_019803	novel	LG16	2.62038	1.39854	1.77628	0.683389	-1.32772	-0.553842	-2.07724	-
TCONS_00031283	XLOC_019943	protein_coding	LG16	0.580657	6.04824	0.710457	2.54881	2.93278	0.292471	1.97878	-
TCONS_00031307	XLOC_019964	novel	LG16	3.11318	2.22372	0.688561	0.296752	-0.917436	-2.15657	-3.52297	-
TCONS_00031313	XLOC_019968	novel	LG16	43.1645	39.6401	17.3628	11.6381	-0.564363	-1.30891	-2.03947	-
TCONS_00031321	XLOC_019976	novel	LG16	6.0554	2.87718	1.93697	0.158683	-1.50584	-1.60897	-5.05245	-
TCONS_00031590	XLOC_020164	novel	LG16	2.09048	1.77935	0.520489	0.406664	-0.675551	-1.99522	-2.48545	-
TCONS_00031721	XLOC_020254	novel	LG16	1.78155	25.6008	6.27774	10.2068	3.36859	1.79545	2.33481	-
TCONS_00031791	XLOC_020298	novel	LG16	0	0.713685	2.14225	5.21206	6.27348	8.07538	9.45598	-
TCONS_00031812	XLOC_020312	novel	LG16	5.84312	2.51213	2.08873	1.05053	-1.65721	-1.47776	-2.62407	-
TCONS_00032035	XLOC_020446	protein_coding	LG16	0.48511	5.89923	1.64217	1.85385	3.12652	1.73778	1.74944	-
TCONS_00032046	Acc18777	protein_coding	LG16	1.60169	2.4079	0.227844	2.4765	0.13419	-2.71331	0.470543	gnl|BL_ORD_ID|476281 sp|Q6S5G3|TOC90_ARATH Translocase of chloroplast 90, chloroplastic OS=Arabidopsis thaliana OX=3702 GN=TOC90 PE=1 SV=1//0
TCONS_00032656	XLOC_020826	protein_coding	LG16	2.46208	10.525	0.506265	0.895624	1.64582	-2.24955	-1.61037	-
TCONS_00033520	XLOC_021375	novel	LG16	28.773	13.102	12.9372	6.92291	-1.57546	-1.14767	-2.20435	-
TCONS_00033521	XLOC_021380	novel	LG16	50.8234	22.7692	0.166042	0.011534	-1.59896	-8.23626	-12.0777	-
TCONS_00033522	XLOC_021380	novel	LG16	34.2567	0.297911	0	0.033258	-7.26408	-15.3467	-10.0592	-
TCONS_00033523	XLOC_021380	novel	LG16	29.2284	0	0	0	-15.533	-15.3562	-15.6329	-
TCONS_00033524	XLOC_021380	novel	LG16	17.9719	0.003288	10.6768	16.9031	-12.031	-0.746078	-0.23757	-
TCONS_00033526	XLOC_021380	novel	LG16	0	0	0	37.7469	--	--	15.8275	-
TCONS_00033527	XLOC_021380	novel	LG16	0	0.070605	0.054951	25.6992	6.39746	6.28134	15.241	-
TCONS_00033528	XLOC_021380	novel	LG16	33.5752	0	108.81	0	-15.7068	1.70155	-15.8067	-
TCONS_00033748	Acc18575	protein_coding	LG16	3.25893	7.72	11.0374	15.4102	0.800017	1.76065	2.08732	gnl|BL_ORD_ID|468208 sp|P0CT40|TF29_SCHPO Transposon Tf2-9 polyprotein OS=Schizosaccharomyces pombe (strain 972 / ATCC 24843) OX=284812 GN=Tf2-9 PE=3 SV=1//1.89151e-112
TCONS_00034047	XLOC_021713	protein_coding	LG16	0.313379	1.38355	2.12951	1.83828	1.68848	2.75116	2.3966	-
TCONS_00034718	XLOC_022125	novel	LG17	1.25068	1.44944	4.99199	12.882	-0.225183	1.99656	3.20856	-
TCONS_00035200	XLOC_022448	novel	LG17	28137.3	7808.19	24722.2	19435.5	-2.29009	-0.181356	-0.682857	-
TCONS_00035201	XLOC_022448	novel	LG17	64526.4	14649.9	53965.6	44740.1	-2.57967	-0.252523	-0.677385	-
TCONS_00035885	XLOC_022873	protein_coding	LG17	0.47326	2.7215	0.440857	0.607202	2.08258	-0.0953115	0.209135	-
TCONS_00036330	Acc19098	protein_coding	LG17	0.29869	1.36921	1.11006	1.46166	1.73472	1.88791	2.12576	-//-
TCONS_00036461	Acc19194	protein_coding	LG17	2.94866	0.830086	0.229305	0.340048	-2.26868	-3.57543	-3.1685	gnl|BL_ORD_ID|520424 sp|Q9SHI2|Y1723_ARATH Leucine-rich repeat receptor-like serine/threonine-protein kinase At1g17230 OS=Arabidopsis thaliana OX=3702 GN=At1g17230 PE=2 SV=2//0
TCONS_00036585	XLOC_023330	novel	LG17	609.656	192.261	420.603	498.403	-2.10557	-0.530234	-0.439757	-
TCONS_00036673	XLOC_023394	novel	LG17	0.463202	4.50302	2.42899	2.45545	2.82865	2.39028	2.24815	-
TCONS_00036715	XLOC_023428	protein_coding	LG17	1.0346	7.59966	3.0666	3.4963	2.4356	1.57483	1.60718	-
TCONS_00036905	XLOC_023568	novel	LG17	5126.09	1408.87	2811.06	2101.84	-2.30394	-0.861408	-1.43525	-
TCONS_00036906	XLOC_023568	novel	LG17	12628.7	2998.8	7089.65	5401.49	-2.5149	-0.827593	-1.37434	-
TCONS_00037104	XLOC_023707	novel	LG17	2.35489	2.76897	0.892839	0.194692	-0.202798	-1.38273	-3.69163	-
TCONS_00037284	XLOC_023819	protein_coding	LG17	1.12814	8.54459	0.282439	0.04919	2.47422	-1.83008	-4.55613	-
TCONS_00037405	XLOC_023905	protein_coding	LG17	1.9454	1.50293	0.179539	0.600741	-0.808234	-3.40107	-1.83778	-
TCONS_00037741	XLOC_024105	novel	LG18	0	9.41486	0.28253	0.273161	12.4267	7.64839	7.7328	-
TCONS_00037742	XLOC_024106	novel	LG18	0	4.24691	0	0	9.57853	--	--	-
TCONS_00038452	XLOC_024570	novel	LG18	3.37774	1.66247	0.568557	0.477128	-1.45906	-2.55416	-2.9547	-
TCONS_00038577	XLOC_024661	novel	LG18	0	4.70199	11.1472	3.81503	9.59157	11.1063	9.68196	-
TCONS_00038855	XLOC_024836	novel	LG18	1.62393	2.27069	2.40463	0.230135	0.0474777	0.574846	-2.79882	-
TCONS_00039034	XLOC_024927	novel	LG18	0	0.648402	1.443	3.61759	7.0541	8.46838	9.90742	-
TCONS_00039609	XLOC_025252	novel	LG18	0.083753	1.2582	1.98155	3.70417	3.34547	4.44665	5.19407	-
TCONS_00039703	XLOC_025311	novel	LG18	1.35171	6.57487	0.439924	0.122489	1.83356	-1.61114	-3.5796	-
TCONS_00039936	XLOC_025462	novel	LG18	95.2379	10.5892	9.11527	5.64012	-3.6019	-3.37584	-4.22225	-
TCONS_00040020	XLOC_025517	protein_coding	LG18	0.401116	2.97791	0.441146	0.908453	2.44083	0.157773	1.03435	-
TCONS_00040792	XLOC_026030	novel	LG18	0.251921	2.08106	1.65747	2.11002	2.41951	2.52873	2.74193	-
TCONS_00040930	XLOC_026122	novel	LG18	0.282325	1.42054	0.827524	1.64716	1.85625	1.52103	2.3544	-
TCONS_00041210	XLOC_026300	protein_coding	LG18	11.8844	126.798	22.0766	37.4073	2.97235	0.896476	1.50299	-
TCONS_00041397	XLOC_026411	protein_coding	LG18	9.5518	1.3032	0.694572	1.40552	-3.30375	-3.76715	-2.91063	-
TCONS_00041693	XLOC_026541	protein_coding	LG18	0.174526	7.82927	5.88223	3.20152	5.024	5.05422	4.0283	-
TCONS_00041727	XLOC_026556	protein_coding	LG18	0.415551	2.19112	1.20459	1.92976	1.95563	1.5372	2.06479	-
TCONS_00042058	XLOC_026769	novel	LG18	0	2.31752	3.95136	2.73253	8.15789	9.19114	8.7737	-
TCONS_00042145	XLOC_026824	protein_coding	LG18	0.04097	10.7116	1.26865	0.103997	7.51598	4.88527	1.15605	-
TCONS_00042370	XLOC_026979	novel	LG18	28.439	3.58963	1.25322	1.69329	-3.41682	-4.49284	-4.20514	-
TCONS_00042371	XLOC_026980	novel	LG18	4.8824	0.602099	0.256376	0.130729	-3.44274	-4.003	-5.27462	-
TCONS_00042606	XLOC_027120	novel	LG19	1.37665	9.29179	2.70094	1.68382	2.3023	0.984078	0.138861	-
TCONS_00042680	XLOC_027160	protein_coding	LG19	17.4511	14.8099	5.22817	4.25409	-0.677351	-1.72979	-2.18042	-
TCONS_00043505	XLOC_027725	novel	LG19	3.77985	1.61262	1.1781	0.862338	-1.66458	-1.66404	-2.26413	-
TCONS_00043959	Acc20985	protein_coding	LG19	0.17316	1.31994	1.77212	1.1875	2.41951	3.28123	2.5656	gnl|BL_ORD_ID|211348 sp|Q9LRB0|LCBK1_ARATH Sphingoid long-chain bases kinase 1 OS=Arabidopsis thaliana OX=3702 GN=LCBK1 PE=1 SV=1//0
TCONS_00044417	XLOC_028306	novel	LG19	0.699691	1.30884	1.56953	3.23024	0.460906	1.1584	2.03896	-
TCONS_00044477	XLOC_028344	protein_coding	LG19	2.62002	0.963205	0.725563	0.634737	-1.8792	-1.83793	-2.18999	-
TCONS_00044633	Acc21219	protein_coding	LG19	0.148081	1.79645	1.76205	3.18781	3.15023	3.56626	4.27107	-//-
TCONS_00044691	XLOC_028469	novel	LG19	4.9839	1.15895	0.368761	0.285783	-2.53431	-3.70291	-4.19247	-
TCONS_00045527	XLOC_029032	novel	LG2	0	1.15543	0.862173	5.14611	8.04866	7.90099	10.5911	-
TCONS_00045867	XLOC_029214	protein_coding	LG2	0.597947	5.88459	2.59524	2.60961	2.84347	2.10885	1.96306	-
TCONS_00045872	XLOC_029217	novel	LG2	0	0.715674	1.05639	3.77409	7.26413	8.03372	9.98482	-
TCONS_00045958	XLOC_029270	novel	LG2	4.46577	0.407532	1.5763	2.00826	-3.85806	-1.49223	-1.29884	-
TCONS_00045959	XLOC_029270	novel	LG2	5.54037	0.301886	0.528406	0.132031	-4.59588	-3.37343	-5.43436	-
TCONS_00045960	XLOC_029270	novel	LG2	3.49987	0	0.732884	1.0258	-10.9118	-2.23575	-1.90798	-
TCONS_00046102	XLOC_029355	protein_coding	LG2	0.285332	1.88395	0.785074	1.63072	2.26948	1.45028	2.3505	-
TCONS_00046662	XLOC_029739	protein_coding	LG2	1.07203	2.7081	0.559458	0.27171	0.895351	-0.917488	-2.06991	-
TCONS_00046671	XLOC_029743	protein_coding	LG2	2.01262	16.971	10.9431	8.95636	2.63004	2.44209	1.99935	-
TCONS_00047100	XLOC_030019	protein_coding	LG2	0.26556	0.754243	1.98113	1.56862	1.05941	2.89929	2.40959	-
TCONS_00047520	XLOC_030292	protein_coding	LG2	1.23561	9.82219	4.63009	4.81858	2.54459	1.90633	1.80951	-
TCONS_00047633	XLOC_030362	novel	LG2	7.76629	1.59011	4.09388	6.21501	-2.71977	-0.913185	-0.470963	-
TCONS_00048073	Acc01976	protein_coding	LG2	0.10406	4.25994	1.92973	1.22313	4.71555	4.02209	3.22439	gnl|BL_ORD_ID|528579 sp|Q9SD53|Y3720_ARATH UPF0481 protein At3g47200 OS=Arabidopsis thaliana OX=3702 GN=At3g47200 PE=2 SV=1//1.72842e-38
TCONS_00048734	XLOC_031049	novel	LG2	0	1.02499	2.65557	3.4002	8.49971	10.1417	10.6217	-
TCONS_00049036	Acc22418	protein_coding	LG20	4.31365	7.08375	1.97907	0.89782	0.274864	-1.11988	-2.39141	-//-
TCONS_00049448	XLOC_031468	protein_coding	LG20	0	120.467	1.91163	43.2368	15.0118	9.31804	13.9252	-
TCONS_00049451	XLOC_031468	protein_coding	LG20	0	27.8146	0	13.0395	12.7233	--	12.0233	-
TCONS_00049455	XLOC_031468	protein_coding	LG20	0	5.52437	2.39272	0.011154	9.73948	8.80196	--	-
TCONS_00049457	XLOC_031468	protein_coding	LG20	0	3.29351	7.30105	6.95969	9.94649	11.3634	11.4165	-
TCONS_00049459	XLOC_031468	protein_coding	LG20	0	11.4584	0.271167	4.4596	10.7561	5.77469	9.78293	-
TCONS_00049462	XLOC_031468	protein_coding	LG20	0.094891	8.16364	0	2.78933	5.67744	-4.70323	4.4303	-
TCONS_00049463	XLOC_031471	protein_coding	LG20	0	1.50086	4.49686	3.6748	7.61004	9.4506	9.28291	-
TCONS_00049828	XLOC_031707	novel	LG20	3.50652	3.50314	1.68089	0.801783	-0.443288	-1.05594	-2.27653	-
TCONS_00049829	XLOC_031707	novel	LG20	2.11496	2.49379	1.64308	0.268338	-0.199028	-0.356112	-3.08438	-
TCONS_00049830	XLOC_031707	novel	LG20	0.828343	6.90519	3.55702	3.85739	2.60535	2.0956	2.05519	-
TCONS_00049911	XLOC_031754	novel	LG20	880.922	239.551	875.339	576.498	-2.31918	-0.00383856	-0.760763	-
TCONS_00049912	XLOC_031754	novel	LG20	9086.88	1726.43	10299.2	8591.09	-2.83664	0.186005	-0.230003	-
TCONS_00049913	XLOC_031754	novel	LG20	17702	3154.2	21009.7	16639.9	-2.92922	0.252467	-0.238328	-
TCONS_00049914	XLOC_031754	novel	LG20	2159.71	87.1248	2565.49	2287.66	-5.07204	0.253706	-0.0660359	-
TCONS_00050451	XLOC_032098	novel	LG20	3.25311	1.17279	0.725161	0.717658	-1.90896	-2.11571	-2.31774	-
TCONS_00050653	XLOC_032242	novel	LG20	0.190892	13.43	1.22546	9.91114	5.57629	2.59209	5.43053	-
TCONS_00050752	XLOC_032311	protein_coding	LG20	3.42774	1.75256	0.905373	0.342517	-1.40727	-1.89798	-3.43743	-
TCONS_00050951	XLOC_032437	protein_coding	LG20	0.22114	3.44776	0.356866	0.568803	3.49926	0.680891	1.22201	-
TCONS_00051026	XLOC_032479	protein_coding	LG20	0.729858	6.26789	1.42086	2.25779	2.6299	0.966439	1.45185	-
TCONS_00051109	XLOC_032523	novel	LG20	8.77971	0.157335	0.84173	0	-6.17438	-3.37149	-11.1205	-
TCONS_00051368	XLOC_032676	novel	LG20	2.49233	1.68935	0.770375	0.663426	-0.999928	-1.67547	-2.05081	-
TCONS_00051444	XLOC_032726	protein_coding	LG20	0.481063	3.34464	0.853414	2.06214	2.33035	0.828429	1.92009	-
TCONS_00051867	XLOC_032979	novel	LG20	0.444549	10.2803	0.845647	5.03765	4.07927	0.945186	3.34454	-
TCONS_00051885	XLOC_032993	novel	LG20	3.72852	0.178559	0.263273	0.175955	-4.78438	-3.79403	-4.5401	-
TCONS_00052124	XLOC_033145	novel	LG20	55.7931	7.03226	24.9154	31.9931	-3.4218	-1.1579	-0.951359	-
TCONS_00052125	XLOC_033145	novel	LG20	341.978	17.0685	178.926	145.223	-4.76161	-0.92938	-1.38463	-
TCONS_00052126	XLOC_033145	novel	LG20	582.171	113.564	116.115	209.893	-2.79815	-2.32003	-1.62088	-
TCONS_00052127	XLOC_033145	novel	LG20	24.2539	0	36.4086	0	-12.7085	0.590371	-12.8084	-
TCONS_00052171	XLOC_033177	novel	LG20	0	4.3095	0	0	10.8835	--	--	-
TCONS_00052529	XLOC_033409	novel	LG20	103.766	12.7809	44.0728	13.0678	-3.461	-1.23001	-3.13708	-
TCONS_00052786	XLOC_033577	protein_coding	LG20	0.020123	3.2742	1.65691	2.65547	6.83594	6.28794	6.82627	-
TCONS_00052976	XLOC_033670	novel	LG20	0.574613	2.62617	2.94261	0.571473	1.7527	2.35353	-0.151121	-
TCONS_00053126	XLOC_033784	protein_coding	LG20	0.712573	8.76004	3.68853	2.04309	3.17609	2.37629	1.37082	-
TCONS_00053147	XLOC_033795	protein_coding	LG20	1.98253	1.08691	0.817358	0.342544	-1.29791	-1.25688	-2.67953	-
TCONS_00053535	XLOC_034019	novel	LG21	14.7282	9.53901	5.22032	1.78424	-1.05974	-1.4868	-3.18605	-
TCONS_00053618	XLOC_034079	novel	LG21	0.06691	45.8528	0.741527	0.040673	8.94857	3.45786	-0.600207	-
TCONS_00053619	XLOC_034079	novel	LG21	2.87091	0.056169	3.19404	90.7028	-6.08106	0.154998	4.82677	-
TCONS_00053756	XLOC_034166	novel	LG21	4.97186	0.758667	0.066512	0.110883	-3.14326	-6.16299	-5.6063	-
TCONS_00054571	XLOC_034751	novel	LG21	8.745	0.010076	4.33901	0.023155	-9.68198	-1.00645	-8.3894	-
TCONS_00054586	XLOC_034762	novel	LG21	0.174107	1.62948	1.13367	1.33218	2.56706	2.48311	2.5656	-
TCONS_00054652	XLOC_034798	protein_coding	LG21	7.05745	2.38916	1.62367	1.50804	-1.98493	-2.11133	-2.37239	-
TCONS_00054707	Acc24188	protein_coding	LG21	0.099003	3.27623	0.11342	3.34926	4.24612	-0.116218	4.56504	-//-
TCONS_00054737	XLOC_034851	novel	LG21	0.36907	8.84756	0	0	4.13261	-7.07256	-7.34741	-
TCONS_00054958	Acc24312	protein_coding	LG21	0.313259	2.05494	2.16133	2.09008	2.18372	2.69055	2.49063	-//-
TCONS_00055424	XLOC_035263	protein_coding	LG21	0	2.13875	1.51313	1.53895	11.201	10.9749	11.119	-
TCONS_00055532	XLOC_035320	novel	LG21	355.485	292.911	178.436	71.1125	-0.719805	-0.988787	-2.47021	-
TCONS_00055737	XLOC_035456	novel	LG21	6.43215	2.89649	1.60049	0.857635	-1.59092	-1.99975	-3.05531	-
TCONS_00055738	XLOC_035456	novel	LG21	16.6684	8.40434	8.36671	3.96479	-1.42824	-0.989098	-2.2206	-
TCONS_00056039	XLOC_035657	protein_coding	LG21	3.58934	10.3303	14.9657	21.7509	1.06411	2.04018	2.4229	-
TCONS_00056180	XLOC_035766	protein_coding	LG21	1.49919	4.36779	0.331878	0.777768	1.09834	-2.13946	-1.09666	-
TCONS_00056402	XLOC_035905	novel	LG21	0.977252	10.6347	5.13722	10.9577	2.98548	2.3826	3.32235	-
TCONS_00056487	XLOC_035962	novel	LG21	0.058092	2.84026	1.4654	1.92289	4.78705	4.28148	4.52369	-
TCONS_00056530	XLOC_035980	protein_coding	LG21	13.0272	0.563958	2.98328	1.75136	-4.95894	-2.12077	-3.0424	-
TCONS_00056609	XLOC_036030	novel	LG21	7.56534	4.84045	1.98368	2.01795	-1.08347	-1.913	-2.04666	-
TCONS_00057151	Acc24381	protein_coding	LG21	5.91726	1.29486	1.39729	0.833333	-2.62655	-2.05263	-2.95716	gnl|BL_ORD_ID|515748 sp|Q9XHZ8|Y1178_ARATH BTB/POZ domain-containing protein At1g21780 OS=Arabidopsis thaliana OX=3702 GN=At1g21780 PE=1 SV=1//0
TCONS_00057178	XLOC_036389	novel	LG21	0	0.45547	0.256631	4.13025	7.32785	6.76145	10.8816	-
TCONS_00057512	XLOC_036602	novel	LG22	1.93836	1.59755	0.8372	0.43174	-0.710491	-1.21137	-2.24879	-
TCONS_00057543	XLOC_036628	novel	LG22	0.037783	3.25517	0.274025	0.451124	5.91799	2.80674	3.36886	-
TCONS_00057583	XLOC_036654	protein_coding	LG22	2.21449	0.023393	0	3.23057	-6.6749	-10.3938	0.396197	-
TCONS_00057775	XLOC_036787	protein_coding	LG22	0.481764	3.35215	1.92475	1.53018	2.35179	1.99593	1.51051	-
TCONS_00057919	XLOC_036883	novel	LG22	0.039729	2.03577	0.913873	2.16358	5.03825	4.3319	5.41734	-
TCONS_00057929	XLOC_036891	novel	LG22	3.31119	0.519359	2.13223	0.823191	-3.08348	-0.61849	-2.14298	-
TCONS_00058440	XLOC_037226	protein_coding	LG22	0.136739	2.94318	1.28648	1.09537	3.98132	3.23729	2.84722	-
TCONS_00059248	XLOC_037722	novel	LG22	0.475506	4.63496	0.707552	0.674031	2.83384	0.575833	0.385389	-
TCONS_00059249	XLOC_037722	novel	LG22	1.66006	0.092981	2.58233	1.46967	-4.38618	0.640467	-0.315949	-
TCONS_00059642	Acc24532	protein_coding	LG22	0.090301	1.98909	0.628176	2.85787	3.87081	2.67021	4.68218	gnl|BL_ORD_ID|43227 sp|Q9LSN7|BH147_ARATH Transcription factor bHLH147 OS=Arabidopsis thaliana OX=3702 GN=BHLH147 PE=1 SV=1//1.06923e-41
TCONS_00059731	XLOC_038024	protein_coding	LG22	0.057719	5.22506	4.23827	3.26073	5.67446	5.81441	5.28389	-
TCONS_00059732	XLOC_038024	protein_coding	LG22	3.24088	2.44868	0.417671	0.234908	-0.852876	-2.87913	-3.9029	-
TCONS_00059826	Acc24572	protein_coding	LG22	7.48501	5.43663	2.81219	1.09289	-0.892191	-1.39613	-2.88112	gnl|BL_ORD_ID|317980 sp|O50001|PRU1_PRUAR Major allergen Pru ar 1 OS=Prunus armeniaca OX=36596 PE=1 SV=1//2.01934e-66
TCONS_00060053	XLOC_038225	protein_coding	LG22	0.382115	5.90129	0.623345	0.216431	3.50402	0.709579	-0.966751	-
TCONS_00060059	XLOC_038231	novel	LG22	0	2.04933	1.1436	4.49504	10.61	10.0401	12.1315	-
TCONS_00060131	XLOC_038270	novel	LG22	1.7706	12.0688	6.76529	4.95434	2.31531	1.93253	1.32251	-
TCONS_00060163	XLOC_038293	novel	LG22	2.42071	0.794496	0.619632	1.51051	-2.01536	-1.95518	-0.825191	-
TCONS_00060286	XLOC_038370	novel	LG22	0	0.462011	1.69402	1.96358	8.75282	10.8957	11.2304	-
TCONS_00060873	XLOC_038751	protein_coding	LG22	2.85667	1.04974	0.279079	0.433365	-1.86746	-3.24409	-2.8519	-
TCONS_00061019	XLOC_038859	novel	LG22	1.42481	23.7093	1.83229	3.95667	3.61225	0.375279	1.33091	-
TCONS_00061187	XLOC_038973	protein_coding	LG22	1.78996	1.46858	0.782557	0.433365	-0.724666	-1.1842	-2.19182	-
TCONS_00061553	XLOC_039201	protein_coding	LG22	1.75026	11.6669	3.61222	4.92093	2.28341	1.04199	1.32882	-
TCONS_00061911	XLOC_039407	novel	LG23	0.428858	1.95079	2.90685	2.96077	1.61144	2.61588	2.50237	-
TCONS_00061917	XLOC_039412	novel	LG23	0	1.49359	0.153409	3.59333	9.41211	6.41715	11.071	-
TCONS_00062060	XLOC_039499	novel	LG23	0.578008	7.26505	2.55679	4.63157	3.20005	2.14295	2.84162	-
TCONS_00062138	XLOC_039552	protein_coding	LG23	0.097339	1.45959	1.90819	1.64597	3.13665	3.96897	3.59245	-
TCONS_00062148	XLOC_039555	novel	LG23	44.227	19.0444	6.95161	6.5589	-1.65496	-2.6588	-2.89154	-
TCONS_00062373	XLOC_039705	protein_coding	LG23	0.971434	5.37202	3.04826	1.88595	2.01643	1.64962	0.805284	-
TCONS_00062409	XLOC_039733	novel	LG23	0.283881	10.805	0.381967	0.465756	4.72986	0.399893	0.51409	-
TCONS_00062541	XLOC_039814	protein_coding	LG23	1.74464	0.772678	1.98802	0.477386	-1.61178	0.190977	-2.0185	-
TCONS_00062629	Acc25987	protein_coding	LG23	1.28505	2.04811	0.190993	0.994324	0.234315	-2.69023	-0.518386	gnl|BL_ORD_ID|17849 sp|Q8LPL6|AP2A1_ARATH AP-2 complex subunit alpha-1 OS=Arabidopsis thaliana OX=3702 GN=ALPHA-ADR PE=1 SV=1//0
TCONS_00062857	XLOC_040028	novel	LG23	4.21078	0.731478	0.639694	0.217415	-2.95567	-2.6348	-4.29946	-
TCONS_00062958	Acc26128	protein_coding	LG23	0	1.32315	1.26322	1.71603	7.88884	8.07538	8.63652	-//-
TCONS_00063047	XLOC_040121	novel	LG23	15.5791	17.7766	6.73592	3.52009	-0.250626	-1.20514	-2.28041	-
TCONS_00063058	XLOC_040127	novel	LG23	2.38552	1.88983	0.593849	0.97662	-0.768731	-2.00155	-1.4264	-
TCONS_00063157	XLOC_040191	protein_coding	LG23	1.5194	2.28771	0.841139	0.294761	0.141365	-0.833542	-2.51452	-
TCONS_00063310	XLOC_040301	novel	LG23	0	1.4129	1.64237	1.40943	8.47177	8.94367	8.83769	-
TCONS_00063694	Acc21907	protein_coding	LG23	0.456047	2.58686	2.08222	2.66427	1.89789	2.05207	2.22751	gnl|BL_ORD_ID|30527 sp|Q9SD88|ASTER_ARATH Protein Asterix OS=Arabidopsis thaliana OX=3702 GN=At5g07960 PE=3 SV=1//9.52763e-50
TCONS_00063965	XLOC_040705	novel	LG23	0.068592	2.80989	1.62222	1.40855	4.89744	4.54954	4.1924	-
TCONS_00063967	XLOC_040706	novel	LG23	0.071836	1.78726	1.32032	1.23157	4.15318	4.17132	3.90856	-
TCONS_00063969	XLOC_040705	protein_coding	LG23	0.175964	2.88068	0.724487	1.5297	3.58243	2.0421	2.96114	-
TCONS_00063988	XLOC_040718	protein_coding	LG23	0.125662	1.30867	2.54532	0.194808	2.91519	4.30979	0.469992	-
TCONS_00064681	XLOC_041155	protein_coding	LG23	1.77377	2.47633	0.491683	0.425501	0.0356798	-1.83008	-2.18211	-
TCONS_00065147	XLOC_041417	protein_coding	LG23	0.5969	3.85763	0.544501	0.828202	2.22578	-0.147679	0.304512	-
TCONS_00065190	XLOC_041448	novel	LG23	0	1.80104	2.06601	0.736952	8.65684	9.11327	7.77699	-
TCONS_00065262	XLOC_041492	novel	LG23	0.834198	4.04533	3.91657	4.6525	1.83278	2.23188	2.32731	-
TCONS_00065892	Acc27031	protein_coding	LG23	3.34894	1.4781	0.826814	0.345984	-1.61213	-2.00612	-3.39888	gnl|BL_ORD_ID|296582 sp|P80093|PDS_CAPAN 15-cis-phytoene desaturase, chloroplastic/chromoplastic OS=Capsicum annuum OX=4072 GN=PDS PE=1 SV=1//0
TCONS_00065904	XLOC_041918	protein_coding	LG23	2.47691	1.95574	0.136711	0.53256	-0.774353	-3.85203	-2.36929	-
TCONS_00065914	Acc27047	protein_coding	LG23	0.41963	2.40333	1.00221	1.07173	2.05719	1.24651	1.18661	-//-
TCONS_00066095	XLOC_042019	protein_coding	LG23	0.280353	2.59691	0.502632	0.883226	2.76212	0.843911	1.50376	-
TCONS_00066590	Acc25753	protein_coding	LG23	0	3.33208	0.041446	2.85543	9.46974	4.03176	9.63471	gnl|BL_ORD_ID|132030 sp|F4KEV7|FHIT_ARATH Bifunctional bis(5&apos;-adenosyl)-triphosphatase/adenylylsulfatase FHIT OS=Arabidopsis thaliana OX=3702 GN=FHIT PE=1 SV=1//1.79327e-71
TCONS_00066635	XLOC_042349	protein_coding	LG23	0.028992	5.91866	2.35218	6.10973	6.60158	5.7143	6.94099	-
TCONS_00066671	XLOC_042372	novel	LG23	0.174823	2.02319	2.66172	3.11387	2.89773	3.72948	3.80565	-
TCONS_00066932	XLOC_042550	protein_coding	LG23	6.33492	2.22345	1.0036	0.222271	-1.94724	-2.64507	-4.94599	-
TCONS_00067439	XLOC_042866	protein_coding	LG23	0.206683	2.19939	1.35311	0.950899	2.91605	2.66195	1.99882	-
TCONS_00067445	XLOC_042869	novel	LG23	0.027001	3.77663	1.07767	0.647128	6.66262	5.29961	4.41666	-
TCONS_00067826	XLOC_043124	protein_coding	LG23	0.786019	5.25855	0.358448	0.113815	2.25276	-1.11386	-2.80411	-
TCONS_00068112	XLOC_043328	novel	LG23	2.08887	1.15678	0.797983	0.312729	-1.27436	-1.36659	-2.85264	-
TCONS_00069294	Acc26536	protein_coding	LG23	25.6332	8.34664	9.09402	9.655	-2.05515	-1.48428	-1.55488	gnl|BL_ORD_ID|272985 sp|Q0JJ01|NPR2_ORYSJ BTB/POZ domain and ankyrin repeat-containing protein NPR2 OS=Oryza sativa subsp. japonica OX=39947 GN=NPR2 PE=1 SV=1//0
TCONS_00069384	XLOC_044082	novel	LG23	1.19346	6.18603	3.8602	9.52007	1.93232	1.7008	2.84588	-
TCONS_00069623	XLOC_044251	novel	LG23	0.060382	1.90795	1.63188	1.55311	4.51736	4.73413	4.51467	-
TCONS_00069833	Acc26828	protein_coding	LG23	10.4482	4.16395	1.36857	0.483647	-1.7718	-2.90437	-4.5093	gnl|BL_ORD_ID|268724 sp|Q9FMV5|NFYC4_ARATH Nuclear transcription factor Y subunit C-4 OS=Arabidopsis thaliana OX=3702 GN=NFYC4 PE=2 SV=1//1.43428e-75
TCONS_00069852	XLOC_044372	protein_coding	LG23	2.39151	1.19919	0.841978	0.394542	-1.43792	-1.45183	-2.72133	-
TCONS_00069886	XLOC_044392	novel	LG23	7.64915	6.233	2.62448	1.09254	-0.737762	-1.53372	-2.9359	-
TCONS_00070195	XLOC_044569	novel	LG23	1.43444	1.61297	0.6009	0.353228	-0.283904	-1.22004	-2.12075	-
TCONS_00070198	XLOC_044569	novel	LG23	0.270258	4.26931	1.88204	2.39412	3.45748	2.72322	2.9201	-
TCONS_00070996	XLOC_045013	protein_coding	LG24	1.30583	12.6649	4.4964	5.61592	2.83269	1.78569	1.95092	-
TCONS_00071123	XLOC_045091	novel	LG24	0	7.33795	4.57623	2.35352	10.7848	10.3765	9.5353	-
TCONS_00071171	XLOC_045123	protein_coding	LG24	0.475399	5.89846	2.01564	2.27826	3.18931	2.08633	2.11028	-
TCONS_00071595	XLOC_045396	novel	LG24	8.47537	1.99039	0.352546	12.0346	-2.52701	-4.54698	0.355557	-
TCONS_00071596	XLOC_045396	novel	LG24	0	19.4604	10.405	0	13.411	12.777	--	-
TCONS_00071637	XLOC_045427	protein_coding	LG24	0.960114	5.60941	0.829274	1.44609	2.10262	-0.204625	0.440209	-
TCONS_00072024	XLOC_045668	novel	LG24	0.302339	1.46451	0.944821	2.50233	1.82116	1.63988	2.88454	-
TCONS_00072557	Acc27091	protein_coding	LG24	131.231	876.149	396.699	1189.01	2.29823	1.60111	3.03033	gnl|BL_ORD_ID|308515 sp|Q9SMY7|PME44_ARATH Probable pectinesterase/pectinesterase inhibitor 44 OS=Arabidopsis thaliana OX=3702 GN=PME44 PE=2 SV=2//5.10814e-54
TCONS_00072565	XLOC_046019	novel	LG24	0.191502	6.64731	2.99663	3.79964	4.62894	3.92661	4.12244	-
TCONS_00072678	XLOC_046098	protein_coding	LG24	0.01806	0.226101	1.52761	4.27525	2.03054	5.04237	6.37198	-
TCONS_00072751	XLOC_046128	novel	LG24	0.50517	3.2905	1.46727	3.12141	2.25617	1.53853	2.47204	-
TCONS_00073278	Acc27439	protein_coding	LG24	2.22601	5.00209	4.75092	0	0.727696	1.10028	-9.78311	gnl|BL_ORD_ID|214087 sp|P29696|LEU3_SOLTU 3-isopropylmalate dehydrogenase, chloroplastic OS=Solanum tuberosum OX=4113 PE=2 SV=1//4.39332e-08
TCONS_00073321	Acc27467	protein_coding	LG24	0.09878	1.84148	1.01421	1.67736	3.71158	3.30008	3.87819	gnl|BL_ORD_ID|479242 sp|Q2LZZ7|TRC_DROPS Serine/threonine-protein kinase tricorner OS=Drosophila pseudoobscura pseudoobscura OX=46245 GN=trc PE=3 SV=1//1.2606e-142
TCONS_00073811	XLOC_046795	novel	LG24	64.165	31.3433	27.9407	17.5921	-1.47288	-1.19304	-2.01232	-
TCONS_00074055	XLOC_046952	novel	LG24	0.066808	2.31954	0.593493	1.55369	4.61506	3.11174	4.33331	-
TCONS_00074365	XLOC_047150	novel	LG24	0.034075	3.89377	4.29393	7.84797	5.57115	6.15374	6.87687	-
TCONS_00074905	XLOC_047514	novel	LG25	0.245249	1.55799	1.4297	1.29577	2.15255	2.47278	2.18475	-
TCONS_00075240	XLOC_047741	novel	LG25	3.33383	1.03321	1.54137	0.546743	-2.092	-1.10185	-2.6908	-
TCONS_00075241	XLOC_047742	novel	LG25	15.7304	2.647	5.86606	4.7343	-3.0032	-1.4167	-1.87643	-
TCONS_00075307	XLOC_047777	protein_coding	LG25	0.050094	10.5473	1.25476	0.723941	7.20033	4.57981	3.64524	-
TCONS_00075365	XLOC_047827	protein_coding	LG25	0.225664	4.53328	1.52718	1.1533	3.87863	2.75838	2.19892	-
TCONS_00075391	XLOC_047842	protein_coding	LG25	0.097517	3.60675	1.93944	3.26619	4.72977	4.28148	4.88482	-
TCONS_00075499	XLOC_047904	protein_coding	LG25	0.586079	3.43192	0.392482	1.13306	2.10107	-0.544003	0.801323	-
TCONS_00075631	Acc28737	protein_coding	LG25	1.60986	1.08619	1.32743	0.306641	-0.993619	-0.282243	-2.47709	gnl|BL_ORD_ID|473664 sp|Q9XGY5|TIM13_ORYSJ Mitochondrial import inner membrane translocase subunit Tim13 OS=Oryza sativa subsp. japonica OX=39947 GN=TIM13 PE=3 SV=2//9.50891e-24
TCONS_00075632	XLOC_047987	novel	LG25	0.035975	2.22362	1.05837	1.00928	5.22557	4.60575	4.38721	-
TCONS_00075958	XLOC_048198	protein_coding	LG25	2.23733	13.598	4.1423	12.91	2.15683	0.892237	2.37214	-
TCONS_00076088	XLOC_048267	novel	LG25	7372.44	887.786	6393.58	4182.97	-3.4944	-0.200191	-0.966662	-
TCONS_00076492	XLOC_048503	protein_coding	LG25	0	0.017868	0.008328	4.61881	--	--	10.1282	-
TCONS_00076601	Acc29234	protein_coding	LG25	0.551685	2.81476	2.38267	1.74761	1.89447	2.10386	1.5036	-//-
TCONS_00076623	XLOC_048567	novel	LG25	0.384661	2.47023	0.751168	0.997793	2.21561	0.935598	1.20612	-
TCONS_00077125	XLOC_048900	protein_coding	LG25	0.683862	22.5389	1.09808	7.38012	4.58613	0.674278	3.26831	-
TCONS_00077240	XLOC_048968	novel	LG25	211.799	27.0662	144.374	128.209	-3.40842	-0.5476	-0.873275	-
TCONS_00077829	XLOC_049359	novel	LG25	0.351942	1.34038	1.04929	1.64472	1.49853	1.61934	2.07439	-
TCONS_00078016	XLOC_049474	novel	LG25	0.142688	4.02224	0.10968	0.221258	4.35801	-0.336942	0.481245	-
TCONS_00078116	XLOC_049549	novel	LG25	150.828	15.7636	43.0394	25.3112	-3.69792	-1.80344	-2.72356	-
TCONS_00078175	XLOC_049572	novel	LG25	0.014801	13.8672	1.81632	2.21629	8.79669	6.3043	6.44627	-
TCONS_00078240	XLOC_049610	protein_coding	LG25	1.87142	2.95656	0.687156	0.406887	0.204879	-1.4197	-2.35459	-
TCONS_00078604	Acc29244	protein_coding	LG25	0	9.4413	0	0	11.8125	--	--	gnl|BL_ORD_ID|92131 sp|Q9M086|DCAF1_ARATH DDB1- and CUL4-associated factor homolog 1 OS=Arabidopsis thaliana OX=3702 GN=DCAF1 PE=1 SV=2//0
TCONS_00078654	XLOC_049858	novel	LG26	0.029199	0.574997	0.073019	3.84809	3.77288	1.41099	6.78202	-
TCONS_00078761	XLOC_049926	novel	LG26	0	0	0	4.61366	--	--	10.4205	-
TCONS_00078764	XLOC_049926	novel	LG26	1.65956	1.207	0.938967	0.222659	-0.898097	-0.812826	-3.01929	-
TCONS_00078907	XLOC_050023	novel	LG26	0.17271	1.49827	1.48329	1.92048	2.5287	2.96048	3.18334	-
TCONS_00079380	XLOC_050337	novel	LG26	5.05529	1.4461	0.020253	0	-2.24701	-7.21233	-10.6062	-
TCONS_00079381	XLOC_050337	novel	LG26	6.77119	0.129637	0.028221	0.148845	-5.86252	-6.81219	-5.55636	-
TCONS_00079504	XLOC_050429	novel	LG26	25.8205	0.340266	0.802429	0.106362	-6.57812	-4.96198	-7.82977	-
TCONS_00079883	Acc29844	protein_coding	LG26	1.22796	2.46132	5.37732	3.71963	0.554506	2.13096	1.44496	gnl|BL_ORD_ID|387824 sp|Q8LPN7|RNG1L_ARATH E3 ubiquitin-protein ligase RING1-like OS=Arabidopsis thaliana OX=3702 GN=At3g19950 PE=1 SV=1//4.272e-16
TCONS_00080211	XLOC_050890	protein_coding	LG26	0.242714	2.42776	1.12541	3.36786	2.87927	2.22645	3.64105	-
TCONS_00080495	XLOC_051080	novel	LG26	32.1384	4.67017	38.9694	12.9507	-3.21533	0.283336	-1.45519	-
TCONS_00081127	XLOC_051454	novel	LG26	0	4.354	0.275021	0.349802	8.68144	5.29977	5.56418	-
TCONS_00081893	XLOC_051995	novel	LG26	6.97984	4.67919	1.75425	0.830698	-1.01838	-1.9311	-3.15222	-
TCONS_00082557	Acc30006	protein_coding	LG26	0.454317	1.91353	3.14907	1.39929	1.62186	2.78805	1.47039	gnl|BL_ORD_ID|523088 sp|Q54SW1|Y2179_DICDI Putative phosphatidylglycerol/phosphatidylinositol transfer protein DDB_G0282179 OS=Dictyostelium discoideum OX=44689 GN=DDB_G0282179 PE=3 SV=2//5.01046e-14
TCONS_00082648	XLOC_052466	protein_coding	LG26	1.61661	5.38471	0.123372	0.228397	1.29108	-3.6495	-2.94823	-
TCONS_00082656	XLOC_052473	protein_coding	LG26	0.381188	0.558573	2.39265	0.867325	0.176758	2.64312	1.03897	-
TCONS_00083307	XLOC_052865	protein_coding	LG26	0	4.69509	0.97079	1.09354	11.2553	9.26502	9.54811	-
TCONS_00084073	XLOC_053357	protein_coding	LG27	9.47934	8.32246	12.8842	45.9189	-0.62441	0.445333	2.12398	-
TCONS_00084470	XLOC_053626	protein_coding	LG27	2.8017	3.04658	0.643444	0.890343	-0.323744	-2.11608	-1.79504	-
TCONS_00084707	XLOC_053790	novel	LG27	0.102858	0.851332	1.97157	1.3565	2.32377	3.91361	3.25243	-
TCONS_00084956	XLOC_053966	protein_coding	LG27	82.495	11.653	51.2933	48.3562	-3.26081	-0.679943	-0.918843	-
TCONS_00085198	XLOC_054113	novel	LG27	1.10984	2.80585	0.432454	0.045442	0.901049	-1.33591	-4.64077	-
TCONS_00085599	XLOC_054382	protein_coding	LG27	19.3826	7.44869	7.5192	5.19086	-1.82068	-1.3613	-2.04852	-
TCONS_00085611	XLOC_054392	protein_coding	LG27	1.29092	7.36464	1.48606	0.846457	2.07029	0.213657	-0.748923	-
TCONS_00086069	XLOC_054699	protein_coding	LG27	0.517125	7.69933	0	0	3.34793	-6.98016	-7.25489	-
TCONS_00086078	XLOC_054705	novel	LG27	0.246023	1.59828	2.16788	1.53594	2.08162	2.94157	2.30723	-
TCONS_00086121	XLOC_054728	novel	LG27	0	0.098076	6.27637	0	3.89562	9.80034	--	-
TCONS_00086494	XLOC_055001	novel	LG27	0.403218	4.40487	3.32964	3.74115	3.00791	3.04967	3.06388	-
TCONS_00086996	XLOC_055290	novel	LG27	6.81471	1.37609	2.82136	1.08814	-2.73536	-1.26666	-2.79209	-
TCONS_00087106	XLOC_055352	novel	LG28	0	2.71182	2.53005	5.89676	8.47177	8.64479	9.96585	-
TCONS_00087197	Acc31595	protein_coding	LG28	0.015518	2.81533	2.59314	2.33436	5.92143	6.24136	5.95401	gnl|BL_ORD_ID|442852 sp|O22315|SR34_ARATH Serine/arginine-rich-splicing factor SR34 OS=Arabidopsis thaliana OX=3702 GN=SR34 PE=1 SV=1//9.69702e-84
TCONS_00087329	XLOC_055489	novel	LG28	0.619642	5.16801	0.701411	0.872894	2.57958	0.254661	0.310716	-
TCONS_00087780	XLOC_055807	novel	LG28	1.11477	6.09633	7.85981	7.13305	2.00495	2.81503	2.52537	-
TCONS_00088378	XLOC_056204	novel	LG28	0.757157	9.5742	24.6013	14.3482	3.20843	5.0124	4.08087	-
TCONS_00088510	Acc32307	protein_coding	LG28	2.20954	1.72144	0.669691	0.59314	-0.804536	-1.70121	-2.03999	gnl|BL_ORD_ID|546588 sp|Q9SR97|YIPL1_ARATH Protein yippee-like At3g08990 OS=Arabidopsis thaliana OX=3702 GN=At3g08990 PE=2 SV=2//1.0961e-07
TCONS_00088732	XLOC_056412	protein_coding	LG28	0.800547	4.3277	3.32842	4.57601	1.9811	2.04952	2.35251	-
TCONS_00089484	XLOC_056893	novel	LG28	0	6.0895	3.43331	17.9599	9.87363	9.31804	11.8192	-
TCONS_00089673	XLOC_057016	novel	LG28	0.06965	8.2879	0	3.94027	6.43898	-6.98016	5.65865	-
TCONS_00089702	XLOC_057037	novel	LG28	0.861916	2.45951	2.82333	4.94752	1.05254	1.67644	2.33218	-
TCONS_00090263	XLOC_057407	novel	LG28	0.082414	1.07614	2.55283	1.1602	3.19057	4.84228	3.57153	-
TCONS_00091177	XLOC_057995	protein_coding	LG29	0.290041	1.83231	1.69084	3.37212	2.1309	2.45113	3.29149	-
TCONS_00091474	XLOC_058160	novel	LG29	2.31037	14.4814	11.1115	8.70096	2.19798	2.26241	1.75533	-
TCONS_00091476	XLOC_058160	novel	LG29	7.73325	39.9	36.7864	29.5809	1.92179	2.24984	1.78198	-
TCONS_00091650	XLOC_058272	novel	LG29	4.12178	0.335459	0.374983	0.025532	-3.98475	-3.40463	-7.29331	-
TCONS_00091684	XLOC_058298	novel	LG29	0	2.74283	6.0845	12.6959	8.25943	9.68396	10.8561	-
TCONS_00091691	XLOC_058304	novel	LG29	0.088213	3.50476	0.946544	1.07223	4.8589	3.41444	3.44529	-
TCONS_00091721	XLOC_058328	novel	LG29	0.019079	2.65733	0.462525	0.998767	4.62641	2.54971	3.51083	-
TCONS_00091854	XLOC_058417	novel	LG29	0	4.082	7.50126	8.74528	9.94649	11.0911	11.4339	-
TCONS_00091876	XLOC_058432	novel	LG29	1.58032	1.71908	0.628112	0.261966	-0.313423	-1.31679	-2.72117	-
TCONS_00091920	XLOC_058459	novel	LG29	0.113535	3.35495	2.07504	3.22994	4.41321	4.165	4.64955	-
TCONS_00092049	XLOC_058540	novel	LG29	2.36857	14.4009	2.48649	3.28766	2.15654	0.0739019	0.319272	-
TCONS_00092215	XLOC_058635	novel	LG29	3.56961	1.19718	1.26157	1.74185	-2.0055	-1.49232	-1.17804	-
TCONS_00092451	Acc33296	protein_coding	LG29	5294.07	627.58	2709.65	1689.43	-3.51716	-0.960935	-1.79689	gnl|BL_ORD_ID|245215 sp|Q9ZNW0|MOCS3_ARATH Adenylyltransferase and sulfurtransferase MOCS3 OS=Arabidopsis thaliana OX=3702 GN=MOCS3 PE=2 SV=1//0
TCONS_00092452	Acc33296	protein_coding	LG29	3694.57	938.037	2143.24	2028.6	-2.41834	-0.780285	-1.01399	gnl|BL_ORD_ID|245215 sp|Q9ZNW0|MOCS3_ARATH Adenylyltransferase and sulfurtransferase MOCS3 OS=Arabidopsis thaliana OX=3702 GN=MOCS3 PE=2 SV=1//0
TCONS_00092453	Acc33296	protein_coding	LG29	22936	2868.69	12765.2	8499.21	-3.43981	-0.840066	-1.58127	gnl|BL_ORD_ID|245215 sp|Q9ZNW0|MOCS3_ARATH Adenylyltransferase and sulfurtransferase MOCS3 OS=Arabidopsis thaliana OX=3702 GN=MOCS3 PE=2 SV=1//0
TCONS_00092763	XLOC_058971	novel	LG29	0.56606	4.30597	2.38522	1.68244	2.4242	2.02373	1.36247	-
TCONS_00092776	XLOC_058982	novel	LG29	1.9691	1.63778	0.453937	0.754912	-0.675556	-2.1067	-1.53535	-
TCONS_00093233	Acc32711	protein_coding	LG29	2.52039	19.807	7.46524	2.43463	2.49353	1.5368	-0.236328	gnl|BL_ORD_ID|285150 sp|Q6Z1G7|ODPB1_ORYSJ Pyruvate dehydrogenase E1 component subunit beta-1, mitochondrial OS=Oryza sativa subsp. japonica OX=39947 GN=Os08g0536000 PE=2 SV=1//0
TCONS_00093344	XLOC_059339	novel	LG29	53.891	2.824	30.5597	20.0292	-4.66994	-0.812261	-1.57612	-
TCONS_00093641	XLOC_059544	novel	LG29	0.122921	1.12265	1.74748	1.25316	2.33367	3.39496	2.78358	-
TCONS_00093900	XLOC_059712	novel	LG29	0.399361	3.74305	0.443071	0.1785	2.73031	0.198102	-1.26535	-
TCONS_00094040	XLOC_059804	novel	LG29	0.479782	4.96487	0.867272	1.04759	2.89711	0.828429	0.968089	-
TCONS_00094263	XLOC_059944	novel	LG29	2.10474	11.5853	8.28515	8.49407	2.0087	1.97083	1.85216	-
TCONS_00094314	XLOC_059977	novel	LG29	23.8842	10.5957	5.10973	4.67323	-1.60931	-2.21449	-2.49756	-
TCONS_00094410	XLOC_060036	novel	LG29	11926.8	818.034	8310.46	6211.46	-4.30653	-0.515877	-1.09026	-
TCONS_00094412	Acc33294	protein_coding	LG29	3360.28	680.675	4611.16	2385.03	-2.74416	0.461879	-0.643635	gnl|BL_ORD_ID|58301 sp|O49639|CDS2_ARATH Phosphatidate cytidylyltransferase 2 OS=Arabidopsis thaliana OX=3702 GN=CDS2 PE=1 SV=1//0
TCONS_00094413	Acc33294	protein_coding	LG29	69312.4	6311.68	36359.6	22993.1	-3.89768	-0.925451	-1.74098	gnl|BL_ORD_ID|58301 sp|O49639|CDS2_ARATH Phosphatidate cytidylyltransferase 2 OS=Arabidopsis thaliana OX=3702 GN=CDS2 PE=1 SV=1//0
TCONS_00094414	Acc33294	protein_coding	LG29	12736.3	0	20359	255.327	-22.0148	0.682048	-5.78947	gnl|BL_ORD_ID|58301 sp|O49639|CDS2_ARATH Phosphatidate cytidylyltransferase 2 OS=Arabidopsis thaliana OX=3702 GN=CDS2 PE=1 SV=1//0
TCONS_00094415	Acc33294	protein_coding	LG29	12131.7	4054.61	19914.8	15749.7	-2.0218	0.720388	0.227485	gnl|BL_ORD_ID|58301 sp|O49639|CDS2_ARATH Phosphatidate cytidylyltransferase 2 OS=Arabidopsis thaliana OX=3702 GN=CDS2 PE=1 SV=1//0
TCONS_00094416	Acc33294	protein_coding	LG29	135.033	1756.8	55.4304	20527	3.26078	-1.27866	7.09888	gnl|BL_ORD_ID|58301 sp|O49639|CDS2_ARATH Phosphatidate cytidylyltransferase 2 OS=Arabidopsis thaliana OX=3702 GN=CDS2 PE=1 SV=1//0
TCONS_00094417	Acc33294	protein_coding	LG29	9296.94	0	0	0	-21.4175	-21.2406	-21.5174	gnl|BL_ORD_ID|58301 sp|O49639|CDS2_ARATH Phosphatidate cytidylyltransferase 2 OS=Arabidopsis thaliana OX=3702 GN=CDS2 PE=1 SV=1//0
TCONS_00094802	XLOC_060267	novel	LG29	34.4267	25.113	22.7027	5.62731	-0.895347	-0.594865	-2.75831	-
TCONS_00095027	XLOC_060408	protein_coding	LG3	0.118105	1.29169	1.14236	2.46149	3.00274	3.26953	4.22204	-
TCONS_00095159	XLOC_060498	protein_coding	LG3	0.121	1.37415	0.329217	2.38992	3.01473	1.41099	4.10319	-
TCONS_00095494	XLOC_060684	protein_coding	LG3	2.7862	1.10934	0.678873	0.792516	-1.76807	-2.02943	-1.96543	-
TCONS_00095878	XLOC_060937	novel	LG3	1.10669	5.79416	25.612	4.54457	1.94451	4.52999	1.88537	-
TCONS_00096512	XLOC_061311	protein_coding	LG3	5.90603	5.99653	1.97445	1.10626	-0.41578	-1.56002	-2.56164	-
TCONS_00096572	XLOC_061355	novel	LG3	1.92713	13.0523	1.49253	1.20587	2.31737	-0.350576	-0.813568	-
TCONS_00097021	XLOC_061649	protein_coding	LG3	0.18805	3.34571	2.82724	2.3673	3.6876	3.88668	3.48376	-
TCONS_00097177	XLOC_061726	protein_coding	LG3	5.54575	0.504026	0.276556	0.340634	-3.86621	-4.29483	-4.14534	-
TCONS_00097340	XLOC_061830	novel	LG3	1.61818	0.513399	1.32853	0.650331	-2.10558	-0.262001	-1.43498	-
TCONS_00097817	XLOC_062152	novel	LG3	0.840755	1.86387	2.92648	4.69292	0.67021	1.76241	2.29059	-
TCONS_00097962	Acc02636	protein_coding	LG3	1.52809	0.426395	1.18498	0.954432	-2.22183	-0.346259	-0.812593	gnl|BL_ORD_ID|69307 sp|O65717|CNGC1_ARATH Cyclic nucleotide-gated ion channel 1 OS=Arabidopsis thaliana OX=3702 GN=CNGC1 PE=1 SV=1//0
TCONS_00098233	Acc02778	protein_coding	LG3	3.34596	0.699124	0.556909	0.449439	-2.68234	-2.56637	-3.02053	-//-
TCONS_00098445	XLOC_062533	novel	LG3	0	9.56874	19.7723	2.60681	10.4758	11.7929	8.99562	-
TCONS_00098456	Acc02903	protein_coding	LG3	3.52168	0.761578	1.10524	0.573338	-2.56191	-1.66004	-2.73028	-//-
TCONS_00098862	Acc03144	protein_coding	LG3	1.96758	3.50726	6.97422	0.02188	0.380195	1.81654	-6.34253	gnl|BL_ORD_ID|268708 sp|Q67XJ2|NFYBA_ARATH Nuclear transcription factor Y subunit B-10 OS=Arabidopsis thaliana OX=3702 GN=NFYB10 PE=1 SV=1//2.48619e-68
TCONS_00099554	XLOC_063186	protein_coding	LG3	0.250005	3.41112	0.304973	0.518493	3.32007	0.291872	0.902436	-
TCONS_00099652	XLOC_063259	novel	LG3	0	0	10.4342	0	--	10.2273	--	-
TCONS_00099855	XLOC_063393	novel	LG3	0.660187	2.90971	1.59391	3.13819	1.68173	1.27033	2.08163	-
TCONS_00099856	XLOC_063394	novel	LG3	0.460998	7.1469	0.14162	0	3.49025	-1.66378	-6.52421	-
TCONS_00099898	XLOC_063430	novel	LG3	0.495889	2.66281	1.04504	2.82191	1.96626	1.06729	2.33845	-
TCONS_00100174	Acc03938	protein_coding	LG3	0	0	5.86061	0	--	10.2087	--	gnl|BL_ORD_ID|4666 sp|O22218|ACA4_ARATH Calcium-transporting ATPase 4, plasma membrane-type OS=Arabidopsis thaliana OX=3702 GN=ACA4 PE=1 SV=1//3.45849e-10
TCONS_00100368	XLOC_063702	novel	LG3	0	0	0	11.1331	--	--	10.5535	-
TCONS_00101154	XLOC_064247	protein_coding	LG4	0.811413	3.54352	4.07784	0.278134	1.66823	2.31862	-1.65557	-
TCONS_00101358	XLOC_064363	novel	LG4	0.065029	2.10476	1.56229	3.60737	4.5423	4.55594	5.61015	-
TCONS_00102184	XLOC_064903	novel	LG4	2.60721	0.942064	0.817392	0.297198	-1.90358	-1.66503	-3.2662	-
TCONS_00102625	XLOC_065206	novel	LG4	2.84737	0.551045	0.617848	0.270306	-2.7954	-2.17803	-3.48679	-
TCONS_00102729	XLOC_065284	novel	LG4	1.02155	5.60241	3.81254	1.67609	2.01396	1.90489	0.565762	-
TCONS_00103178	Acc04890	protein_coding	LG4	0.388144	2.57156	1.80164	2.29273	2.20964	2.14087	2.33218	gnl|BL_ORD_ID|125643 sp|Q6TEP1|F91A1_DANRE Protein FAM91A1 OS=Danio rerio OX=7955 GN=fam91a1 PE=2 SV=2//8.1112e-23
TCONS_00104179	XLOC_066227	protein_coding	LG5	0.810467	10.1629	1.42093	1.52677	3.19657	0.812625	0.755386	-
TCONS_00104363	XLOC_066364	protein_coding	LG5	0.995655	12.3379	17.0001	8.52288	3.18321	4.09093	2.94202	-
TCONS_00104871	XLOC_066703	novel	LG5	0.20893	1.0224	1.70531	2.00822	1.85119	3.01152	3.08428	-
TCONS_00104872	Acc05651	protein_coding	LG5	0.250441	2.21392	2.20342	2.12304	2.54263	2.97776	2.77394	-//-
TCONS_00105013	XLOC_066780	novel	LG5	0.41442	6.68792	2.50598	2.80859	3.54685	2.58124	2.58852	-
TCONS_00105073	XLOC_066819	protein_coding	LG5	0.143016	11.6429	4.54333	8.8533	5.88845	4.97707	5.78666	-
TCONS_00105186	XLOC_066899	novel	LG5	0.256378	1.44754	1.75032	1.19823	2.01712	2.73049	2.04326	-
TCONS_00105283	XLOC_066966	novel	LG5	7.82483	0	0	0	-10.5971	-10.4204	-10.6969	-
TCONS_00105645	XLOC_067200	protein_coding	LG5	0	5.10165	0.882085	0	11.5305	9.28291	--	-
TCONS_00105862	XLOC_067358	protein_coding	LG5	2.69203	1.19464	0.754536	0.651196	-1.60632	-1.82406	-2.18972	-
TCONS_00106397	XLOC_067745	novel	LG5	0.095953	2.76559	4.32	2.69585	4.34372	5.41167	4.60607	-
TCONS_00106567	Acc05509	protein_coding	LG5	0.470812	1.73931	0.861372	2.18422	1.40888	0.855298	2.02477	gnl|BL_ORD_ID|436158 sp|Q00497|SK_SOLLC Shikimate kinase, chloroplastic OS=Solanum lycopersicum OX=4081 GN=SK PE=1 SV=1//1.36282e-123
TCONS_00107254	XLOC_068292	protein_coding	LG5	3.03958	4.76106	2.2835	0.720753	0.20541	-0.407657	-2.21773	-
TCONS_00107517	XLOC_068469	protein_coding	LG5	3.24743	1.90054	2.28278	0.349993	-1.20784	-0.497646	-3.34506	-
TCONS_00107711	Acc06211	protein_coding	LG6	0.924599	5.92734	1.61569	1.44318	2.22001	0.799973	0.478869	-//-
TCONS_00107903	XLOC_068725	novel	LG6	9.30738	6.67084	1.60583	2.64556	-0.914657	-2.49825	-1.94895	-
TCONS_00108177	XLOC_068921	novel	LG6	0.473349	3.43377	0.46846	0.694887	2.34871	0.0481588	0.383323	-
TCONS_00108333	XLOC_069027	novel	LG6	0.964645	9.43512	4.4856	6.36067	2.8234	2.21251	2.54834	-
TCONS_00108466	XLOC_069109	protein_coding	LG6	2.05479	1.05011	0.441233	0.518178	-1.39631	-2.18657	-2.12656	-
TCONS_00108887	XLOC_069369	novel	LG6	0	4.38233	5.36167	9.64785	10.082	10.6421	11.6061	-
TCONS_00108975	XLOC_069431	novel	LG6	0	0	3.97494	0.051393	--	9.88478	4.38188	-
TCONS_00108976	XLOC_069431	novel	LG6	217.797	71.5344	132.818	119.483	-2.04702	-0.708109	-1.01511	-
TCONS_00109022	Acc06752	protein_coding	LG6	0.070717	3.77083	0.865326	1.51029	5.17116	3.50324	4.14554	gnl|BL_ORD_ID|505474 sp|Q9M2C0|VITH4_ARATH Vacuolar iron transporter homolog 4 OS=Arabidopsis thaliana OX=3702 GN=At3g43660 PE=2 SV=1//4.04275e-79
TCONS_00109102	Acc06871	protein_coding	LG6	0.289291	1.3012	1.61701	2.37857	1.64282	2.40568	2.80338	gnl|BL_ORD_ID|477211 sp|Q9FR53|TOR_ARATH Serine/threonine-protein kinase TOR OS=Arabidopsis thaliana OX=3702 GN=TOR PE=1 SV=1//0
TCONS_00109233	XLOC_069593	novel	LG6	0.652291	6.29339	3.04502	1.20834	2.82155	2.21594	0.760159	-
TCONS_00109236	XLOC_069593	protein_coding	LG6	0	7.65835	2.38653	2.74381	10.835	9.41858	9.75005	-
TCONS_00109239	XLOC_069594	novel	LG6	70.7373	20.7544	11.9545	3.14308	-2.2051	-2.55257	-4.63436	-
TCONS_00109242	XLOC_069595	novel	LG6	7.56256	2.274	0.78533	0.132755	-2.16859	-3.2394	-5.95664	-
TCONS_00109348	XLOC_069676	novel	LG6	2.56962	7.63812	1.77131	0.261823	1.12307	-0.530984	-3.36845	-
TCONS_00109642	XLOC_069866	novel	LG6	3.4526	1.94398	1.05559	0.919362	-1.26655	-1.70337	-2.05425	-
TCONS_00109822	XLOC_069979	novel	LG6	0.341564	2.83181	0.518432	1.30044	2.59344	0.584215	1.75185	-
TCONS_00109823	XLOC_069980	novel	LG6	0	4.46923	0.091208	0.881126	10.61	5.29977	8.66031	-
TCONS_00109960	XLOC_070051	novel	LG6	1.52969	2.30992	0.445064	0.243168	0.1467	-1.7663	-2.78909	-
TCONS_00110066	XLOC_070132	protein_coding	LG6	0	17.2806	8.65473	0.122226	12.8895	12.1626	6.20512	-
TCONS_00110068	XLOC_070132	protein_coding	LG6	4.24996	0	0.310884	6.45797	-11.4388	-3.72855	0.452117	-
TCONS_00110533	XLOC_070427	protein_coding	LG6	4.8652	0.463455	0.460177	0.195641	-3.81969	-3.38489	-4.75276	-
TCONS_00110536	XLOC_070430	protein_coding	LG6	21.6994	11.7989	15.2175	3.48377	-1.31953	-0.50328	-2.77712	-
TCONS_00110831	XLOC_070627	protein_coding	LG6	7.27036	6.28685	1.82476	1.29966	-0.647257	-1.98532	-2.62205	-
TCONS_00111060	XLOC_070771	novel	LG6	36.9631	12.0008	20.3598	18.8991	-2.06131	-0.853823	-1.11495	-
TCONS_00111120	XLOC_070810	novel	LG6	5.34991	2.11454	2.32616	1.23673	-1.77459	-1.19626	-2.25546	-
TCONS_00111138	XLOC_070821	protein_coding	LG6	3.14201	0	3.67667	7.1924	-8.8268	0.2242	1.03939	-
TCONS_00111355	Acc06935	protein_coding	LG6	0	30.5737	12.4154	18.453	12.7129	11.6826	12.3755	gnl|BL_ORD_ID|428040 sp|Q9AT54|SCGT_TOBAC Scopoletin glucosyltransferase OS=Nicotiana tabacum OX=4097 GN=TOGT1 PE=1 SV=1//0
TCONS_00111357	Acc06935	protein_coding	LG6	0	8.10773	9.45204	0	10.7904	11.2812	--	gnl|BL_ORD_ID|428040 sp|Q9AT54|SCGT_TOBAC Scopoletin glucosyltransferase OS=Nicotiana tabacum OX=4097 GN=TOGT1 PE=1 SV=1//0
TCONS_00111358	Acc06935	protein_coding	LG6	0.300306	10.4625	14.6209	7.02911	4.55106	5.4798	4.27126	gnl|BL_ORD_ID|428040 sp|Q9AT54|SCGT_TOBAC Scopoletin glucosyltransferase OS=Nicotiana tabacum OX=4097 GN=TOGT1 PE=1 SV=1//0
TCONS_00111709	Acc07141	protein_coding	LG6	0.393848	2.97847	0.446734	0.724713	2.47632	0.188859	0.731172	-//-
TCONS_00112257	XLOC_071550	protein_coding	LG7	3.89224	1.80638	0.59251	4.97163	-1.54382	-2.68785	0.205658	-
TCONS_00112409	XLOC_071653	novel	LG7	3.66054	0.42425	0.764385	0.766164	-3.52756	-2.22428	-2.39435	-
TCONS_00112451	XLOC_071682	protein_coding	LG7	0.477198	2.97644	1.52946	0.867521	2.20167	1.68822	0.714565	-
TCONS_00112745	XLOC_071846	novel	LG7	2.51514	2.40743	2.99602	0	-0.499036	0.254697	-10.373	-
TCONS_00113182	XLOC_072117	novel	LG7	0.259716	1.22326	1.2302	1.44556	1.73702	2.17422	2.25264	-
TCONS_00113347	XLOC_072215	protein_coding	LG7	0.946295	2.41607	4.01741	4.6449	0.907867	2.08604	2.14421	-
TCONS_00113349	XLOC_072216	protein_coding	LG7	0.335016	0.899601	1.98849	2.46132	0.871639	2.44986	2.59286	-
TCONS_00113398	Acc08114	protein_coding	LG7	2.85431	0.938938	1.54927	1.92646	-2.04437	-0.875296	-0.715783	gnl|BL_ORD_ID|289491 sp|Q6JHU8|P3H1_CHICK Prolyl 3-hydroxylase 1 OS=Gallus gallus OX=9031 GN=P3H1 PE=1 SV=1//9.08002e-11
TCONS_00113413	XLOC_072259	novel	LG7	21.2752	11.5451	4.9902	6.30562	-1.32017	-2.08322	-1.89271	-
TCONS_00113445	XLOC_072282	protein_coding	LG7	0.435853	2.5875	0.832541	1.01212	2.12449	0.942117	1.07905	-
TCONS_00113588	XLOC_072376	protein_coding	LG7	0.369953	2.7956	0.716935	0.855598	2.46768	0.961163	1.05529	-
TCONS_00113779	XLOC_072502	novel	LG7	3.09222	13.4888	8.79296	18.0453	1.67448	1.50987	2.38513	-
TCONS_00113855	XLOC_072551	novel	LG7	0.027472	0.817571	0.951571	3.19049	4.32515	4.96862	6.54748	-
TCONS_00113877	XLOC_072572	novel	LG7	2.73448	2.11805	1.0514	0.737138	-0.807904	-1.36719	-2.02468	-
TCONS_00114412	XLOC_072910	protein_coding	LG7	1.48832	2.98488	0.142734	0.353583	0.556057	-3.35868	-2.22532	-
TCONS_00114814	XLOC_073150	protein_coding	LG7	0	2.45874	1.3394	1.15089	9.13769	8.52961	8.45803	-
TCONS_00115280	XLOC_073438	novel	LG7	3.05455	0.890501	0.338746	0.095236	-2.21041	-3.11468	-5.1197	-
TCONS_00115461	XLOC_073564	protein_coding	LG7	0.077839	5.66603	0.080972	0.096206	5.72236	0.0704125	0.162911	-
TCONS_00115830	XLOC_073810	protein_coding	LG7	1.62427	1.66629	0.589622	0.4446	-0.401717	-1.44855	-2.01152	-
TCONS_00115987	XLOC_073906	novel	LG7	0.16457	4.15016	2.48225	2.66078	4.17426	3.87986	3.82491	-
TCONS_00116997	XLOC_074575	protein_coding	LG8	2.5066	1.96016	0.374149	0.965176	-0.770479	-2.71599	-1.52134	-
TCONS_00117026	XLOC_074595	novel	LG8	0.070372	0.476529	1.32391	3.16481	1.92109	3.79361	4.90032	-
TCONS_00117485	XLOC_074902	novel	LG8	2.89301	0.67642	1.90669	2.17468	-2.51719	-0.593812	-0.558516	-
TCONS_00117542	XLOC_074947	novel	LG8	1270.32	344.86	1635.15	1441.98	-2.32172	0.369574	0.0337862	-
TCONS_00117543	XLOC_074948	novel	LG8	2.66247	0.865011	0.82052	0.766462	-2.06255	-1.66525	-1.94997	-
TCONS_00117901	Acc16983	protein_coding	LG8	534.445	180.658	226.187	152.635	-2.00543	-1.23513	-1.95706	-//-
TCONS_00118087	XLOC_075330	novel	LG8	1.26475	17.9908	1.43625	3.13595	3.38371	0.188859	1.1599	-
TCONS_00118138	XLOC_075372	novel	LG8	0	0.496269	1.22589	2.70821	6.80821	8.37137	9.63471	-
TCONS_00118953	XLOC_075921	novel	LG8	0.162824	4.14612	0.106235	0.001044	4.19454	-0.620822	-5.50111	-
TCONS_00119059	XLOC_075996	novel	LG8	0.928387	11.8869	4.03498	7.10143	3.22525	2.11299	2.77394	-
TCONS_00119605	XLOC_076343	protein_coding	LG8	1.02581	10.4149	6.48325	1.32699	2.89547	2.65875	0.227515	-
TCONS_00119815	XLOC_076494	novel	LG8	0.073763	1.39095	1.37515	2.04844	3.54447	3.98877	4.3983	-
TCONS_00119816	XLOC_076494	novel	LG8	0.182753	1.95502	2.14117	1.46595	2.83632	3.41181	2.71173	-
TCONS_00120287	XLOC_076812	novel	LG8	107.836	25.0855	68.2307	53.8424	-2.54427	-0.65492	-1.15078	-
TCONS_00120555	XLOC_076986	novel	LG8	3.71467	2.62751	0.964659	0.357755	-0.933329	-1.9087	-3.49679	-
TCONS_00121026	XLOC_077298	novel	LG8	1.20172	23.6895	20.9785	24.1151	3.85026	4.11981	4.16868	-
TCONS_00121219	XLOC_077427	novel	LG8	0.251706	8.00152	0.489661	1.10012	4.52146	0.955979	1.95926	-
TCONS_00122056	Acc10049	protein_coding	LG9	0.295651	6.8202	0	0	4.01495	-6.53685	-6.81087	-//-
TCONS_00122184	XLOC_078083	novel	LG9	306.893	42.3328	143.205	87.5975	-3.29756	-1.0943	-1.95746	-
TCONS_00122211	XLOC_078097	novel	LG9	26.6822	8.59644	17.9524	17.946	-2.07301	-0.56484	-0.720911	-
TCONS_00122223	XLOC_078107	novel	LG9	9.20469	1.18527	0.806415	0.523996	-3.33445	-3.42551	-4.17578	-
TCONS_00122363	XLOC_078194	novel	LG9	0.054945	7.22617	1.99623	2.05623	6.56097	5.15045	5.0468	-
TCONS_00123303	XLOC_078806	novel	LG9	2.00283	11.2101	0.417436	0.960192	1.99717	-2.26639	-1.19069	-
TCONS_00123633	XLOC_079026	novel	LG9	0.118161	1.34505	19.5135	26.2671	2.98958	7.27463	7.55512	-
TCONS_00123689	Acc09813	protein_coding	LG9	0.245709	0.216681	1.57144	2.07108	-0.625611	2.56155	2.81521	-//-
TCONS_00124185	XLOC_079388	novel	LG9	391.537	69.3206	354.858	234.35	-2.93833	-0.136584	-0.88955	-
TCONS_00124980	XLOC_079923	novel	LG9	8.86444	2.13615	5.87552	5.58598	-2.47554	-0.584465	-0.804503	-
TCONS_00125198	XLOC_080066	novel	LG9	0.114898	8.16477	4.03254	3.35311	5.68802	5.1139	4.70021	-
TCONS_00125440	XLOC_080228	protein_coding	LG9	2.3917	14.1216	14.5888	20.4607	2.11272	2.60627	2.93884	-
TCONS_00125653	XLOC_080371	novel	ps1sf1303	0	2.36545	3.53881	1.5984	11.4753	12.3226	11.3002	-
TCONS_00125656	XLOC_080374	novel	ps1sf1303	0	10.6636	10.3455	6.27897	11.0486	11.2767	10.6753	-
TCONS_00125702	XLOC_080413	novel	ps1sf1498	2.15386	3.80522	0.904308	0.397371	0.379156	-1.24502	-2.58739	-
TCONS_00125715	XLOC_080422	novel	ps1sf1534	9.17709	11.7136	6.09476	1.71249	-0.088769	-0.583422	-2.57105	-
TCONS_00125719	XLOC_080426	novel	ps1sf1563	0.51982	3.00054	3.00359	1.86191	2.07941	2.52657	1.68267	-
TCONS_00125833	XLOC_080515	novel	ps1sf1832	5.25832	0.830957	2.61929	1.67391	-3.07578	-0.983266	-1.7853	-
TCONS_00125897	XLOC_080571	protein_coding	ps1sf2112	10.1305	15.6514	3.99132	2.75565	0.188789	-1.32606	-2.0145	-
TCONS_00125992	XLOC_080644	novel	ps1sf2514	0.476807	5.965	1.24059	1.04305	3.17954	1.37263	0.966648	-
TCONS_00126057	XLOC_080702	novel	ps1sf2854	9.88849	38.8708	3.03296	2.0398	1.52816	-1.68532	-2.41136	-
TCONS_00126082	XLOC_080723	novel	ps1sf2936	0.257064	3.74712	0.702701	1.21396	3.39584	1.43091	2.06951	-
TCONS_00126120	XLOC_080759	novel	ps1sf3130	0.140216	2.36685	1.49708	1.22927	3.40507	3.19851	2.74976	-
TCONS_00126122	XLOC_080761	novel	ps1sf3130	1.25856	19.5637	15.2424	18.2958	3.49888	3.58384	3.69489	-
TCONS_00126154	XLOC_080788	novel	ps1sf3268	2.73929	8.0468	0.355099	0.925332	1.10095	-2.91681	-1.70039	-
TCONS_00126179	XLOC_080806	novel	ps1sf3357	0.6803	6.31597	2.14235	1.51348	2.76767	1.65296	1.0268	-
TCONS_00126180	XLOC_080807	novel	ps1sf3357	4.10192	33.9016	15.1607	11.2069	2.60167	1.88838	1.29859	-
TCONS_00126226	XLOC_080843	novel	ps1sf3484	82.3394	460.261	389.728	590.625	2.04199	2.24799	2.69339	-
TCONS_00126227	XLOC_080844	novel	ps1sf3484	1.42167	10.549	8.01455	15.233	2.40174	2.45073	3.22208	-
TCONS_00126253	XLOC_080866	novel	ps1sf3602	0.185805	2.32298	1.66077	0.838348	3.17293	3.13734	2.02427	-
TCONS_00126305	XLOC_080913	novel	ps1sf3771	0	4.80457	1.88851	2.35512	10.411	9.33529	9.77205	-
TCONS_00126345	XLOC_080934	novel	ps1sf43	2.25983	1.37325	0.680338	0.378925	-1.15307	-1.72294	-2.72458	-
TCONS_00126348	XLOC_080937	novel	ps1sf43	2.85059	1.62747	1.11432	0.564636	-1.24712	-1.34674	-2.4798	-
TCONS_00126370	XLOC_080955	novel	ps1sf43	1.99674	1.39203	0.905306	0.488158	-0.960085	-1.13103	-2.17899	-
TCONS_00126480	XLOC_081023	novel	ps1sf630	8.40919	6.95186	2.50603	1.67051	-0.715015	-1.73875	-2.47769	-
TCONS_00126482	XLOC_081025	novel	ps1sf630	5.02605	3.45538	1.45645	0.483989	-0.98023	-1.78009	-3.52067	-
TCONS_00126492	XLOC_081031	novel	ps1sf630	3.77865	2.55121	0.95648	0.416853	-1.00724	-1.97428	-3.32605	-
TCONS_00126494	XLOC_081033	novel	ps1sf630	3.7888	2.78102	1.61553	1.00613	-0.886946	-1.22411	-2.06016	-
