# Supplementary material for: Identification and Characterization of Long Non-Coding RNAs: Implicating Insights into Their Regulatory Role in Kiwifruit Ripening and Softening during Low-Temperature Storage
Source: Plants (Basel). 2023 Feb 27;12(5):1070. doi: 10.3390/plants12051070 (PMC10005093; doi:10.3390/plants12051070)
Supplement: Supplementary file 1 [file plants-12-01070-s001.zip › Table S4. FPKM values of commonly DELs in kiwifruit stored at low-temperature for different times.xls]

## Sheet: Sheet1
Table S3. FPKM values of DELs in kiwifruit stored at low temperature for different times
Transcript ID	lncRNA_Gene_ID	Gene_Type	Chromosome	CK	LT_1W	LT_2W	LT_3W	log2(1W vs CK)	log2(2W vs CK)	log2(3W vs CK)	Gene_description
TCONS_00000274	XLOC_000182	protein_coding	LG1	1.02278	21.1619	6.40261	31.9502	3.91936	2.6432	4.80438	-
TCONS_00003080	XLOC_001955	novel	LG1	0.925091	11.5067	4.96173	4.20979	3.17183	2.40458	2.01912	-
TCONS_00003953	Acc01076	protein_coding	LG1	0	2.57115	2.55029	4.78826	10.082	10.3342	11.3668	gnl|BL_ORD_ID|464380 sp|Q3B7H2|TAM41_DANRE Phosphatidate cytidylyltransferase, mitochondrial OS=Danio rerio OX=7955 GN=tamm41 PE=2 SV=1//4.10957e-38
TCONS_00004869	XLOC_003078	novel	LG10	0	1.01585	0.658452	2.87389	7.12756	6.76145	9.0142	-
TCONS_00005892	XLOC_003725	protein_coding	LG10	0.081777	8.37188	0.742189	2.83156	6.2197	3.17109	4.94966	-
TCONS_00006894	XLOC_004349	protein_coding	LG10	2.44542	0.74606	0.505982	0.339684	-2.14198	-2.25116	-2.97334	-
TCONS_00008053	XLOC_005052	novel	LG10	9.76882	1.63439	2.05313	0.945191	-3.00171	-2.2387	-3.49015	-
TCONS_00008259	XLOC_005196	novel	LG11	0.147317	60.9831	15.2885	15.0915	8.21152	6.66021	6.49173	-
TCONS_00008260	XLOC_005196	novel	LG11	0	8.31182	1.3135	0.530674	11.5406	9.15273	7.97966	-
TCONS_00008280	Acc11984	protein_coding	LG11	0.109829	1.77227	1.45793	1.61537	3.51086	3.67526	3.66886	gnl|BL_ORD_ID|288362 sp|Q43814|OTC_PEA Ornithine carbamoyltransferase, chloroplastic OS=Pisum sativum OX=3888 GN=ARGF PE=2 SV=1//0
TCONS_00009512	XLOC_005945	novel	LG11	0	2.68189	2.91461	3.41126	8.96809	9.35234	9.70501	-
TCONS_00009675	XLOC_006045	novel	LG11	0	1.78939	5.14464	1.31636	8.63181	10.4175	8.58774	-
TCONS_00010262	XLOC_006412	novel	LG11	0.012912	1.71475	1.02452	1.59364	6.11379	5.80598	6.3084	-
TCONS_00011606	Acc12536	protein_coding	LG11	11.7008	3.0755	1.11551	1.06499	-2.36609	-3.36788	-3.59635	gnl|BL_ORD_ID|179816 sp|Q9AR73|HQGT_RAUSE Hydroquinone glucosyltransferase OS=Rauvolfia serpentina OX=4060 GN=AS PE=1 SV=1//3.07841e-46
TCONS_00013100	XLOC_008152	novel	LG12	0	2.14165	2.43805	5.00769	8.04866	8.49932	9.64667	-
TCONS_00013583	XLOC_008448	protein_coding	LG12	4.74676	1.49691	1.0424	0.487162	-2.09596	-2.17528	-3.42633	-
TCONS_00014833	XLOC_009267	novel	LG12	0	3.77504	5.12144	2.24006	9.81924	10.5192	9.45598	-
TCONS_00015268	XLOC_009527	novel	LG12	0.225117	5.41649	1.78168	1.99972	3.91885	2.77858	2.77229	-
TCONS_00017009	XLOC_010655	protein_coding	LG13	0.022433	9.01466	1.18721	1.03747	8.0665	5.57697	5.25488	-
TCONS_00019104	XLOC_012033	protein_coding	LG13	0.070994	7.36324	9.46952	9.01304	6.16545	6.96587	6.74769	-
TCONS_00019352	XLOC_012189	novel	LG13	5.45045	1.13128	0.593227	0.347065	-2.68634	-3.15876	-4.08788	-
TCONS_00019409	XLOC_012230	novel	LG13	0.071381	3.10392	0.383103	0.749559	4.88904	2.33598	3.15324	-
TCONS_00019524	XLOC_012306	protein_coding	LG13	0	3.11245	0.455906	1.57475	10.7961	8.30287	10.211	-
TCONS_00019999	XLOC_012603	protein_coding	LG13	0	4.73718	1.12846	1.32361	11.4893	9.69737	10.0493	-
TCONS_00020902	XLOC_013191	protein_coding	LG13	5.51502	1.47279	0.789962	0.725951	-2.31359	-2.75043	-3.06459	-
TCONS_00022274	XLOC_014048	protein_coding	LG14	0	13.2042	7.84997	6.44588	12.9853	12.5051	12.3428	-
TCONS_00022483	XLOC_014200	protein_coding	LG14	1.61857	16.7174	11.7726	28.3449	2.91992	2.85978	3.97294	-
TCONS_00022891	Acc15943	protein_coding	LG14	0.121013	1.5075	1.47044	3.09739	2.84603	3.23317	4.14863	gnl|BL_ORD_ID|399890 sp|Q9SP08|RRP41_ARATH Exosome complex component RRP41 homolog OS=Arabidopsis thaliana OX=3702 GN=RRP41 PE=1 SV=1//6.19667e-22
TCONS_00023426	XLOC_014816	novel	LG14	0	0.940051	0.242936	3.27197	8.96809	7.34198	11.1445	-
TCONS_00023428	XLOC_014817	novel	LG14	0	4.47695	0.589825	3.40367	10.2803	7.64839	10.2741	-
TCONS_00023812	XLOC_015067	protein_coding	LG14	0.254117	4.47874	1.90876	1.53896	3.69018	2.90624	2.44161	-
TCONS_00024300	XLOC_015372	novel	LG14	0	29.0808	1.18174	1.76622	12.0459	7.70257	8.4027	-
TCONS_00024301	XLOC_015373	protein_coding	LG14	0.084792	15.1175	0.462959	1.39945	6.99291	2.42915	3.86244	-
TCONS_00025433	XLOC_016112	novel	LG14	0	0.712585	2.21617	1.60575	8.70563	10.607	10.2586	-
TCONS_00027071	XLOC_017154	novel	LG15	0.907311	78.593	6.28272	18.1945	5.98252	2.78684	4.16339	-
TCONS_00027914	XLOC_017715	protein_coding	LG15	0.541849	6.01424	0.035325	0.048704	3.02887	-3.65729	-3.57033	-
TCONS_00029828	Acc17505	protein_coding	LG15	0	5.19866	1.40775	4.73497	9.30536	7.70257	9.56081	-//-
TCONS_00030212	XLOC_019231	novel	LG16	0	0.995767	1.83251	25.5674	7.93049	9.05199	12.9729	-
TCONS_00030540	Acc17937	protein_coding	LG16	0.357401	2.85543	2.04395	2.00347	2.53217	2.50411	2.31725	gnl|BL_ORD_ID|211234 sp|Q9SN23|LBD38_ARATH LOB domain-containing protein 38 OS=Arabidopsis thaliana OX=3702 GN=LBD38 PE=1 SV=1//1.95506e-08
TCONS_00030984	XLOC_019728	protein_coding	LG16	0	1.09122	2.54143	6.5296	8.35428	9.83714	11.319	-
TCONS_00031791	XLOC_020298	novel	LG16	0	0.713685	2.14225	5.21206	6.27348	8.07538	9.45598	-
TCONS_00033522	XLOC_021380	novel	LG16	34.2567	0.297911	0	0.033258	-7.26408	-15.3467	-10.0592	-
TCONS_00033523	XLOC_021380	novel	LG16	29.2284	0	0	0	-15.533	-15.3562	-15.6329	-
TCONS_00033527	XLOC_021380	novel	LG16	0	0.070605	0.054951	25.6992	6.39746	6.28134	15.241	-
TCONS_00036461	Acc19194	protein_coding	LG17	2.94866	0.830086	0.229305	0.340048	-2.26868	-3.57543	-3.1685	gnl|BL_ORD_ID|520424 sp|Q9SHI2|Y1723_ARATH Leucine-rich repeat receptor-like serine/threonine-protein kinase At1g17230 OS=Arabidopsis thaliana OX=3702 GN=At1g17230 PE=2 SV=2//0
TCONS_00036673	XLOC_023394	novel	LG17	0.463202	4.50302	2.42899	2.45545	2.82865	2.39028	2.24815	-
TCONS_00037741	XLOC_024105	novel	LG18	0	9.41486	0.28253	0.273161	12.4267	7.64839	7.7328	-
TCONS_00038577	XLOC_024661	novel	LG18	0	4.70199	11.1472	3.81503	9.59157	11.1063	9.68196	-
TCONS_00039034	XLOC_024927	novel	LG18	0	0.648402	1.443	3.61759	7.0541	8.46838	9.90742	-
TCONS_00039609	XLOC_025252	novel	LG18	0.083753	1.2582	1.98155	3.70417	3.34547	4.44665	5.19407	-
TCONS_00039936	XLOC_025462	novel	LG18	95.2379	10.5892	9.11527	5.64012	-3.6019	-3.37584	-4.22225	-
TCONS_00040792	XLOC_026030	novel	LG18	0.251921	2.08106	1.65747	2.11002	2.41951	2.52873	2.74193	-
TCONS_00041397	XLOC_026411	protein_coding	LG18	9.5518	1.3032	0.694572	1.40552	-3.30375	-3.76715	-2.91063	-
TCONS_00041693	XLOC_026541	protein_coding	LG18	0.174526	7.82927	5.88223	3.20152	5.024	5.05422	4.0283	-
TCONS_00042058	XLOC_026769	novel	LG18	0	2.31752	3.95136	2.73253	8.15789	9.19114	8.7737	-
TCONS_00042370	XLOC_026979	novel	LG18	28.439	3.58963	1.25322	1.69329	-3.41682	-4.49284	-4.20514	-
TCONS_00042371	XLOC_026980	novel	LG18	4.8824	0.602099	0.256376	0.130729	-3.44274	-4.003	-5.27462	-
TCONS_00043959	Acc20985	protein_coding	LG19	0.17316	1.31994	1.77212	1.1875	2.41951	3.28123	2.5656	gnl|BL_ORD_ID|211348 sp|Q9LRB0|LCBK1_ARATH Sphingoid long-chain bases kinase 1 OS=Arabidopsis thaliana OX=3702 GN=LCBK1 PE=1 SV=1//0
TCONS_00044633	Acc21219	protein_coding	LG19	0.148081	1.79645	1.76205	3.18781	3.15023	3.56626	4.27107	-//-
TCONS_00044691	XLOC_028469	novel	LG19	4.9839	1.15895	0.368761	0.285783	-2.53431	-3.70291	-4.19247	-
TCONS_00045527	XLOC_029032	novel	LG2	0	1.15543	0.862173	5.14611	8.04866	7.90099	10.5911	-
TCONS_00045872	XLOC_029217	novel	LG2	0	0.715674	1.05639	3.77409	7.26413	8.03372	9.98482	-
TCONS_00045959	XLOC_029270	novel	LG2	5.54037	0.301886	0.528406	0.132031	-4.59588	-3.37343	-5.43436	-
TCONS_00048073	Acc01976	protein_coding	LG2	0.10406	4.25994	1.92973	1.22313	4.71555	4.02209	3.22439	gnl|BL_ORD_ID|528579 sp|Q9SD53|Y3720_ARATH UPF0481 protein At3g47200 OS=Arabidopsis thaliana OX=3702 GN=At3g47200 PE=2 SV=1//1.72842e-38
TCONS_00048734	XLOC_031049	novel	LG2	0	1.02499	2.65557	3.4002	8.49971	10.1417	10.6217	-
TCONS_00049448	XLOC_031468	protein_coding	LG20	0	120.467	1.91163	43.2368	15.0118	9.31804	13.9252	-
TCONS_00049457	XLOC_031468	protein_coding	LG20	0	3.29351	7.30105	6.95969	9.94649	11.3634	11.4165	-
TCONS_00049463	XLOC_031471	protein_coding	LG20	0	1.50086	4.49686	3.6748	7.61004	9.4506	9.28291	-
TCONS_00049830	XLOC_031707	novel	LG20	0.828343	6.90519	3.55702	3.85739	2.60535	2.0956	2.05519	-
TCONS_00050653	XLOC_032242	novel	LG20	0.190892	13.43	1.22546	9.91114	5.57629	2.59209	5.43053	-
TCONS_00051109	XLOC_032523	novel	LG20	8.77971	0.157335	0.84173	0	-6.17438	-3.37149	-11.1205	-
TCONS_00051885	XLOC_032993	novel	LG20	3.72852	0.178559	0.263273	0.175955	-4.78438	-3.79403	-4.5401	-
TCONS_00052786	XLOC_033577	protein_coding	LG20	0.020123	3.2742	1.65691	2.65547	6.83594	6.28794	6.82627	-
TCONS_00053756	XLOC_034166	novel	LG21	4.97186	0.758667	0.066512	0.110883	-3.14326	-6.16299	-5.6063	-
TCONS_00054586	XLOC_034762	novel	LG21	0.174107	1.62948	1.13367	1.33218	2.56706	2.48311	2.5656	-
TCONS_00054737	XLOC_034851	novel	LG21	0.36907	8.84756	0	0	4.13261	-7.07256	-7.34741	-
TCONS_00054958	Acc24312	protein_coding	LG21	0.313259	2.05494	2.16133	2.09008	2.18372	2.69055	2.49063	-//-
TCONS_00055424	XLOC_035263	protein_coding	LG21	0	2.13875	1.51313	1.53895	11.201	10.9749	11.119	-
TCONS_00056402	XLOC_035905	novel	LG21	0.977252	10.6347	5.13722	10.9577	2.98548	2.3826	3.32235	-
TCONS_00056487	XLOC_035962	novel	LG21	0.058092	2.84026	1.4654	1.92289	4.78705	4.28148	4.52369	-
TCONS_00056530	XLOC_035980	protein_coding	LG21	13.0272	0.563958	2.98328	1.75136	-4.95894	-2.12077	-3.0424	-
TCONS_00057151	Acc24381	protein_coding	LG21	5.91726	1.29486	1.39729	0.833333	-2.62655	-2.05263	-2.95716	gnl|BL_ORD_ID|515748 sp|Q9XHZ8|Y1178_ARATH BTB/POZ domain-containing protein At1g21780 OS=Arabidopsis thaliana OX=3702 GN=At1g21780 PE=1 SV=1//0
TCONS_00057178	XLOC_036389	novel	LG21	0	0.45547	0.256631	4.13025	7.32785	6.76145	10.8816	-
TCONS_00057543	XLOC_036628	novel	LG22	0.037783	3.25517	0.274025	0.451124	5.91799	2.80674	3.36886	-
TCONS_00057919	XLOC_036883	novel	LG22	0.039729	2.03577	0.913873	2.16358	5.03825	4.3319	5.41734	-
TCONS_00058440	XLOC_037226	protein_coding	LG22	0.136739	2.94318	1.28648	1.09537	3.98132	3.23729	2.84722	-
TCONS_00059642	Acc24532	protein_coding	LG22	0.090301	1.98909	0.628176	2.85787	3.87081	2.67021	4.68218	gnl|BL_ORD_ID|43227 sp|Q9LSN7|BH147_ARATH Transcription factor bHLH147 OS=Arabidopsis thaliana OX=3702 GN=BHLH147 PE=1 SV=1//1.06923e-41
TCONS_00059731	XLOC_038024	protein_coding	LG22	0.057719	5.22506	4.23827	3.26073	5.67446	5.81441	5.28389	-
TCONS_00060059	XLOC_038231	novel	LG22	0	2.04933	1.1436	4.49504	10.61	10.0401	12.1315	-
TCONS_00060286	XLOC_038370	novel	LG22	0	0.462011	1.69402	1.96358	8.75282	10.8957	11.2304	-
TCONS_00061917	XLOC_039412	novel	LG23	0	1.49359	0.153409	3.59333	9.41211	6.41715	11.071	-
TCONS_00062060	XLOC_039499	novel	LG23	0.578008	7.26505	2.55679	4.63157	3.20005	2.14295	2.84162	-
TCONS_00062138	XLOC_039552	protein_coding	LG23	0.097339	1.45959	1.90819	1.64597	3.13665	3.96897	3.59245	-
TCONS_00062857	XLOC_040028	novel	LG23	4.21078	0.731478	0.639694	0.217415	-2.95567	-2.6348	-4.29946	-
TCONS_00062958	Acc26128	protein_coding	LG23	0	1.32315	1.26322	1.71603	7.88884	8.07538	8.63652	-//-
TCONS_00063310	XLOC_040301	novel	LG23	0	1.4129	1.64237	1.40943	8.47177	8.94367	8.83769	-
TCONS_00063965	XLOC_040705	novel	LG23	0.068592	2.80989	1.62222	1.40855	4.89744	4.54954	4.1924	-
TCONS_00063967	XLOC_040706	novel	LG23	0.071836	1.78726	1.32032	1.23157	4.15318	4.17132	3.90856	-
TCONS_00063969	XLOC_040705	protein_coding	LG23	0.175964	2.88068	0.724487	1.5297	3.58243	2.0421	2.96114	-
TCONS_00065190	XLOC_041448	novel	LG23	0	1.80104	2.06601	0.736952	8.65684	9.11327	7.77699	-
TCONS_00066635	XLOC_042349	protein_coding	LG23	0.028992	5.91866	2.35218	6.10973	6.60158	5.7143	6.94099	-
TCONS_00066671	XLOC_042372	novel	LG23	0.174823	2.02319	2.66172	3.11387	2.89773	3.72948	3.80565	-
TCONS_00067445	XLOC_042869	novel	LG23	0.027001	3.77663	1.07767	0.647128	6.66262	5.29961	4.41666	-
TCONS_00069623	XLOC_044251	novel	LG23	0.060382	1.90795	1.63188	1.55311	4.51736	4.73413	4.51467	-
TCONS_00070198	XLOC_044569	novel	LG23	0.270258	4.26931	1.88204	2.39412	3.45748	2.72322	2.9201	-
TCONS_00071123	XLOC_045091	novel	LG24	0	7.33795	4.57623	2.35352	10.7848	10.3765	9.5353	-
TCONS_00071171	XLOC_045123	protein_coding	LG24	0.475399	5.89846	2.01564	2.27826	3.18931	2.08633	2.11028	-
TCONS_00072565	XLOC_046019	novel	LG24	0.191502	6.64731	2.99663	3.79964	4.62894	3.92661	4.12244	-
TCONS_00073321	Acc27467	protein_coding	LG24	0.09878	1.84148	1.01421	1.67736	3.71158	3.30008	3.87819	gnl|BL_ORD_ID|479242 sp|Q2LZZ7|TRC_DROPS Serine/threonine-protein kinase tricorner OS=Drosophila pseudoobscura pseudoobscura OX=46245 GN=trc PE=3 SV=1//1.2606e-142
TCONS_00074055	XLOC_046952	novel	LG24	0.066808	2.31954	0.593493	1.55369	4.61506	3.11174	4.33331	-
TCONS_00074365	XLOC_047150	novel	LG24	0.034075	3.89377	4.29393	7.84797	5.57115	6.15374	6.87687	-
TCONS_00074905	XLOC_047514	novel	LG25	0.245249	1.55799	1.4297	1.29577	2.15255	2.47278	2.18475	-
TCONS_00075307	XLOC_047777	protein_coding	LG25	0.050094	10.5473	1.25476	0.723941	7.20033	4.57981	3.64524	-
TCONS_00075365	XLOC_047827	protein_coding	LG25	0.225664	4.53328	1.52718	1.1533	3.87863	2.75838	2.19892	-
TCONS_00075391	XLOC_047842	protein_coding	LG25	0.097517	3.60675	1.93944	3.26619	4.72977	4.28148	4.88482	-
TCONS_00075632	XLOC_047987	novel	LG25	0.035975	2.22362	1.05837	1.00928	5.22557	4.60575	4.38721	-
TCONS_00078175	XLOC_049572	novel	LG25	0.014801	13.8672	1.81632	2.21629	8.79669	6.3043	6.44627	-
TCONS_00078907	XLOC_050023	novel	LG26	0.17271	1.49827	1.48329	1.92048	2.5287	2.96048	3.18334	-
TCONS_00079380	XLOC_050337	novel	LG26	5.05529	1.4461	0.020253	0	-2.24701	-7.21233	-10.6062	-
TCONS_00079381	XLOC_050337	novel	LG26	6.77119	0.129637	0.028221	0.148845	-5.86252	-6.81219	-5.55636	-
TCONS_00079504	XLOC_050429	novel	LG26	25.8205	0.340266	0.802429	0.106362	-6.57812	-4.96198	-7.82977	-
TCONS_00080211	XLOC_050890	protein_coding	LG26	0.242714	2.42776	1.12541	3.36786	2.87927	2.22645	3.64105	-
TCONS_00083307	XLOC_052865	protein_coding	LG26	0	4.69509	0.97079	1.09354	11.2553	9.26502	9.54811	-
TCONS_00084707	XLOC_053790	novel	LG27	0.102858	0.851332	1.97157	1.3565	2.32377	3.91361	3.25243	-
TCONS_00086069	XLOC_054699	protein_coding	LG27	0.517125	7.69933	0	0	3.34793	-6.98016	-7.25489	-
TCONS_00086078	XLOC_054705	novel	LG27	0.246023	1.59828	2.16788	1.53594	2.08162	2.94157	2.30723	-
TCONS_00086494	XLOC_055001	novel	LG27	0.403218	4.40487	3.32964	3.74115	3.00791	3.04967	3.06388	-
TCONS_00087106	XLOC_055352	novel	LG28	0	2.71182	2.53005	5.89676	8.47177	8.64479	9.96585	-
TCONS_00087197	Acc31595	protein_coding	LG28	0.015518	2.81533	2.59314	2.33436	5.92143	6.24136	5.95401	gnl|BL_ORD_ID|442852 sp|O22315|SR34_ARATH Serine/arginine-rich-splicing factor SR34 OS=Arabidopsis thaliana OX=3702 GN=SR34 PE=1 SV=1//9.69702e-84
TCONS_00087780	XLOC_055807	novel	LG28	1.11477	6.09633	7.85981	7.13305	2.00495	2.81503	2.52537	-
TCONS_00088378	XLOC_056204	novel	LG28	0.757157	9.5742	24.6013	14.3482	3.20843	5.0124	4.08087	-
TCONS_00089484	XLOC_056893	novel	LG28	0	6.0895	3.43331	17.9599	9.87363	9.31804	11.8192	-
TCONS_00089673	XLOC_057016	novel	LG28	0.06965	8.2879	0	3.94027	6.43898	-6.98016	5.65865	-
TCONS_00090263	XLOC_057407	novel	LG28	0.082414	1.07614	2.55283	1.1602	3.19057	4.84228	3.57153	-
TCONS_00091177	XLOC_057995	protein_coding	LG29	0.290041	1.83231	1.69084	3.37212	2.1309	2.45113	3.29149	-
TCONS_00091650	XLOC_058272	novel	LG29	4.12178	0.335459	0.374983	0.025532	-3.98475	-3.40463	-7.29331	-
TCONS_00091684	XLOC_058298	novel	LG29	0	2.74283	6.0845	12.6959	8.25943	9.68396	10.8561	-
TCONS_00091691	XLOC_058304	novel	LG29	0.088213	3.50476	0.946544	1.07223	4.8589	3.41444	3.44529	-
TCONS_00091854	XLOC_058417	novel	LG29	0	4.082	7.50126	8.74528	9.94649	11.0911	11.4339	-
TCONS_00091920	XLOC_058459	novel	LG29	0.113535	3.35495	2.07504	3.22994	4.41321	4.165	4.64955	-
TCONS_00093641	XLOC_059544	novel	LG29	0.122921	1.12265	1.74748	1.25316	2.33367	3.39496	2.78358	-
TCONS_00094417	Acc33294	protein_coding	LG29	9296.94	0	0	0	-21.4175	-21.2406	-21.5174	gnl|BL_ORD_ID|58301 sp|O49639|CDS2_ARATH Phosphatidate cytidylyltransferase 2 OS=Arabidopsis thaliana OX=3702 GN=CDS2 PE=1 SV=1//0
TCONS_00095027	XLOC_060408	protein_coding	LG3	0.118105	1.29169	1.14236	2.46149	3.00274	3.26953	4.22204	-
TCONS_00097021	XLOC_061649	protein_coding	LG3	0.18805	3.34571	2.82724	2.3673	3.6876	3.88668	3.48376	-
TCONS_00097177	XLOC_061726	protein_coding	LG3	5.54575	0.504026	0.276556	0.340634	-3.86621	-4.29483	-4.14534	-
TCONS_00098233	Acc02778	protein_coding	LG3	3.34596	0.699124	0.556909	0.449439	-2.68234	-2.56637	-3.02053	-//-
TCONS_00098445	XLOC_062533	novel	LG3	0	9.56874	19.7723	2.60681	10.4758	11.7929	8.99562	-
TCONS_00101358	XLOC_064363	novel	LG4	0.065029	2.10476	1.56229	3.60737	4.5423	4.55594	5.61015	-
TCONS_00102625	XLOC_065206	novel	LG4	2.84737	0.551045	0.617848	0.270306	-2.7954	-2.17803	-3.48679	-
TCONS_00103178	Acc04890	protein_coding	LG4	0.388144	2.57156	1.80164	2.29273	2.20964	2.14087	2.33218	gnl|BL_ORD_ID|125643 sp|Q6TEP1|F91A1_DANRE Protein FAM91A1 OS=Danio rerio OX=7955 GN=fam91a1 PE=2 SV=2//8.1112e-23
TCONS_00104363	XLOC_066364	protein_coding	LG5	0.995655	12.3379	17.0001	8.52288	3.18321	4.09093	2.94202	-
TCONS_00104872	Acc05651	protein_coding	LG5	0.250441	2.21392	2.20342	2.12304	2.54263	2.97776	2.77394	-//-
TCONS_00105013	XLOC_066780	novel	LG5	0.41442	6.68792	2.50598	2.80859	3.54685	2.58124	2.58852	-
TCONS_00105073	XLOC_066819	protein_coding	LG5	0.143016	11.6429	4.54333	8.8533	5.88845	4.97707	5.78666	-
TCONS_00105186	XLOC_066899	novel	LG5	0.256378	1.44754	1.75032	1.19823	2.01712	2.73049	2.04326	-
TCONS_00105283	XLOC_066966	novel	LG5	7.82483	0	0	0	-10.5971	-10.4204	-10.6969	-
TCONS_00106397	XLOC_067745	novel	LG5	0.095953	2.76559	4.32	2.69585	4.34372	5.41167	4.60607	-
TCONS_00108333	XLOC_069027	novel	LG6	0.964645	9.43512	4.4856	6.36067	2.8234	2.21251	2.54834	-
TCONS_00108887	XLOC_069369	novel	LG6	0	4.38233	5.36167	9.64785	10.082	10.6421	11.6061	-
TCONS_00109022	Acc06752	protein_coding	LG6	0.070717	3.77083	0.865326	1.51029	5.17116	3.50324	4.14554	gnl|BL_ORD_ID|505474 sp|Q9M2C0|VITH4_ARATH Vacuolar iron transporter homolog 4 OS=Arabidopsis thaliana OX=3702 GN=At3g43660 PE=2 SV=1//4.04275e-79
TCONS_00109236	XLOC_069593	protein_coding	LG6	0	7.65835	2.38653	2.74381	10.835	9.41858	9.75005	-
TCONS_00109239	XLOC_069594	novel	LG6	70.7373	20.7544	11.9545	3.14308	-2.2051	-2.55257	-4.63436	-
TCONS_00109242	XLOC_069595	novel	LG6	7.56256	2.274	0.78533	0.132755	-2.16859	-3.2394	-5.95664	-
TCONS_00110066	XLOC_070132	protein_coding	LG6	0	17.2806	8.65473	0.122226	12.8895	12.1626	6.20512	-
TCONS_00110533	XLOC_070427	protein_coding	LG6	4.8652	0.463455	0.460177	0.195641	-3.81969	-3.38489	-4.75276	-
TCONS_00111355	Acc06935	protein_coding	LG6	0	30.5737	12.4154	18.453	12.7129	11.6826	12.3755	gnl|BL_ORD_ID|428040 sp|Q9AT54|SCGT_TOBAC Scopoletin glucosyltransferase OS=Nicotiana tabacum OX=4097 GN=TOGT1 PE=1 SV=1//0
TCONS_00111358	Acc06935	protein_coding	LG6	0.300306	10.4625	14.6209	7.02911	4.55106	5.4798	4.27126	gnl|BL_ORD_ID|428040 sp|Q9AT54|SCGT_TOBAC Scopoletin glucosyltransferase OS=Nicotiana tabacum OX=4097 GN=TOGT1 PE=1 SV=1//0
TCONS_00112409	XLOC_071653	novel	LG7	3.66054	0.42425	0.764385	0.766164	-3.52756	-2.22428	-2.39435	-
TCONS_00113855	XLOC_072551	novel	LG7	0.027472	0.817571	0.951571	3.19049	4.32515	4.96862	6.54748	-
TCONS_00114814	XLOC_073150	protein_coding	LG7	0	2.45874	1.3394	1.15089	9.13769	8.52961	8.45803	-
TCONS_00115280	XLOC_073438	novel	LG7	3.05455	0.890501	0.338746	0.095236	-2.21041	-3.11468	-5.1197	-
TCONS_00115987	XLOC_073906	novel	LG7	0.16457	4.15016	2.48225	2.66078	4.17426	3.87986	3.82491	-
TCONS_00118138	XLOC_075372	novel	LG8	0	0.496269	1.22589	2.70821	6.80821	8.37137	9.63471	-
TCONS_00119059	XLOC_075996	novel	LG8	0.928387	11.8869	4.03498	7.10143	3.22525	2.11299	2.77394	-
TCONS_00119815	XLOC_076494	novel	LG8	0.073763	1.39095	1.37515	2.04844	3.54447	3.98877	4.3983	-
TCONS_00119816	XLOC_076494	novel	LG8	0.182753	1.95502	2.14117	1.46595	2.83632	3.41181	2.71173	-
TCONS_00121026	XLOC_077298	novel	LG8	1.20172	23.6895	20.9785	24.1151	3.85026	4.11981	4.16868	-
TCONS_00122056	Acc10049	protein_coding	LG9	0.295651	6.8202	0	0	4.01495	-6.53685	-6.81087	-//-
TCONS_00122223	XLOC_078107	novel	LG9	9.20469	1.18527	0.806415	0.523996	-3.33445	-3.42551	-4.17578	-
TCONS_00122363	XLOC_078194	novel	LG9	0.054945	7.22617	1.99623	2.05623	6.56097	5.15045	5.0468	-
TCONS_00123633	XLOC_079026	novel	LG9	0.118161	1.34505	19.5135	26.2671	2.98958	7.27463	7.55512	-
TCONS_00125198	XLOC_080066	novel	LG9	0.114898	8.16477	4.03254	3.35311	5.68802	5.1139	4.70021	-
TCONS_00125440	XLOC_080228	protein_coding	LG9	2.3917	14.1216	14.5888	20.4607	2.11272	2.60627	2.93884	-
TCONS_00125653	XLOC_080371	novel	ps1sf1303	0	2.36545	3.53881	1.5984	11.4753	12.3226	11.3002	-
TCONS_00125656	XLOC_080374	novel	ps1sf1303	0	10.6636	10.3455	6.27897	11.0486	11.2767	10.6753	-
TCONS_00126120	XLOC_080759	novel	ps1sf3130	0.140216	2.36685	1.49708	1.22927	3.40507	3.19851	2.74976	-
TCONS_00126122	XLOC_080761	novel	ps1sf3130	1.25856	19.5637	15.2424	18.2958	3.49888	3.58384	3.69489	-
TCONS_00126226	XLOC_080843	novel	ps1sf3484	82.3394	460.261	389.728	590.625	2.04199	2.24799	2.69339	-
TCONS_00126227	XLOC_080844	novel	ps1sf3484	1.42167	10.549	8.01455	15.233	2.40174	2.45073	3.22208	-
TCONS_00126253	XLOC_080866	novel	ps1sf3602	0.185805	2.32298	1.66077	0.838348	3.17293	3.13734	2.02427	-
TCONS_00126305	XLOC_080913	novel	ps1sf3771	0	4.80457	1.88851	2.35512	10.411	9.33529	9.77205	-
