# Supplementary material for: Identification and Characterization of Long Non-Coding RNAs: Implicating Insights into Their Regulatory Role in Kiwifruit Ripening and Softening during Low-Temperature Storage
Source: Plants (Basel). 2023 Feb 27;12(5):1070. doi: 10.3390/plants12051070 (PMC10005093; doi:10.3390/plants12051070)
Supplement: Supplementary file 1 [file plants-12-01070-s001.zip › Table S5. GO enrichment analysis results based on DEGs identified in this study.xls]

## Sheet: 1W vs CK
Term	Description	p Value	Gene number	Gene ID
biological process	polysaccharide metabolic process	6.8691e-05	24	Acc24097, Acc17506, Acc12241, Acc16485, Acc15874, Acc13627, Acc09780, Acc28117, Acc28966, Acc00022, Acc33399, Acc06234, Acc00888, Acc28118, Acc19051, Acc18051, Acc16695, Acc18967, Acc30177, Acc13958, Acc17158, Acc28327, Acc16654, Acc16608
	cellular carbohydrate metabolic process	0.0001062	26	Acc18967, Acc13958, Acc17158, Acc16608, Acc28327, Acc19908, Acc19051, Acc18051, Acc06472, Acc02730, Acc28371, Acc00022, Acc33399, Acc10556, Acc01228, Acc06234, Acc31138, Acc07544, Acc00888, Acc12241, Acc27953, Acc26946, Acc16485, Acc15786, Acc09780, Acc13627
	transmembrane transport	0.00015409	103	Acc05411, Acc01466, Acc30177, XLOC_016375, Acc27476, Acc07528, Acc24856, Acc11979, Acc31346, Acc13273, XLOC_027223, Acc06272, Acc08487, Acc02438, Acc04565, Acc30113, Acc13055, Acc08623, Acc32862, Acc17081, Acc28463, Acc01785, Acc02801, Acc32246, Acc29448, Acc27599, Acc15398, Acc04459, Acc07724, Acc19654, Acc23732, Acc05774, Acc11632, Acc24378, Acc06188, Acc17990, Acc08604, Acc15216, Acc29933, Acc…
	single-organism metabolic process	0.00027147	281	Acc28440, Acc01038, Acc19208, Acc11632, Acc06178, Acc10034, Acc10173, Acc31033, Acc19207, Acc01710, Acc19735, Acc25613, Acc30627, Acc21015, Acc05104, Acc09106, Acc11348, Acc03598, Acc06057, Acc24431, Acc30435, XLOC_016375, Acc18022, Acc22506, Acc09328, Acc03419, Acc28871, Acc28463, Acc29120, Acc32487, Acc31286, Acc19580, Acc32292, Acc23652, Acc13715, Acc32390, Acc26295, Acc27004, Acc29987, Acc256…
	oxidation-reduction process	0.00048512	182	Acc10635, Acc12712, Acc19879, Acc01785, Acc23206, Acc00327, Acc07608, Acc30738, Acc29094, Acc01070, Acc14675, Acc11029, Acc15135, Acc02500, Acc05265, Acc22646, Acc19024, Acc18437, Acc23455, Acc28025, Acc33378, Acc12014, Acc28744, Acc30033, Acc25755, Acc31622, Acc17881, Acc01711, Acc07481, Acc25256, Acc11757, Acc20976, Acc25077, Acc06683, Acc32033, Acc13787, Acc30977, Acc24357, Acc28194, Acc25512,…
	embryo development	0.00060223	6	Acc14415, XLOC_059054, Acc00786, XLOC_049528, Acc32638, Acc29427
	polysaccharide catabolic process	0.00094781	8	Acc15874, Acc24097, Acc30177, Acc16654, Acc28118, Acc28966, Acc16695, Acc28117
	store-operated calcium entry	0.0021146	5	Acc15041, Acc02677, Acc26093, Acc18954, Acc13860
	regulation of metal ion transport	0.0021146	5	Acc13860, Acc02677, Acc15041, Acc26093, Acc18954
	regulation of ion transport	0.0021146	5	Acc13860, Acc02677, Acc15041, Acc18954, Acc26093
	regulation of calcium ion transport	0.0021146	5	Acc13860, Acc02677, Acc15041, Acc18954, Acc26093
	regulation of store-operated calcium entry	0.0021146	5	Acc13860, Acc26093, Acc18954, Acc15041, Acc02677
	lipid phosphorylation	0.0027203	4	Acc09590, Acc25010, Acc00243, Acc17370
	phosphatidylinositol phosphorylation	0.0027203	4	Acc00243, Acc17370, Acc25010, Acc09590
	drug transport	0.0049603	11	Acc17081, Acc09306, Acc05411, Acc10201, Acc05430, Acc10743, Acc29407, Acc13055, Acc13273, Acc06204, Acc31346
	response to drug	0.0049603	11	Acc31346, Acc06204, Acc13273, Acc10201, Acc05430, Acc05411, Acc13055, Acc10743, Acc29407, Acc17081, Acc09306
	trehalose biosynthetic process	0.0056126	7	Acc15786, Acc31138, Acc19908, Acc27953, Acc10556, Acc28371, Acc02730
	cellular polysaccharide metabolic process	0.0057429	15	Acc33399, Acc00022, Acc18967, Acc17158, Acc28327, Acc00888, Acc16608, Acc06234, Acc13958, Acc12241, Acc18051, Acc09780, Acc13627, Acc19051, Acc16485
	quinone metabolic process	0.0064739	5	Acc13362, Acc09328, Acc32033, Acc29987, Acc29071
	quinone biosynthetic process	0.0064739	5	Acc29071, Acc29987, Acc32033, Acc09328, Acc13362
	cellular glucan metabolic process	0.0080824	14	Acc12241, Acc19051, Acc09780, Acc18051, Acc13627, Acc33399, Acc00022, Acc18967, Acc06234, Acc13958, Acc17158, Acc00888, Acc28327, Acc16608
	glucan metabolic process	0.0080824	14	Acc19051, Acc18051, Acc09780, Acc13627, Acc12241, Acc13958, Acc06234, Acc17158, Acc00888, Acc28327, Acc16608, Acc33399, Acc00022, Acc18967
	regulation of transport	0.0090434	6	Acc11396, Acc02677, Acc15041, Acc18954, Acc26093, Acc13860
	viral transcription	0.0090646	5	Acc21816, Acc20456, Acc33739, Acc29581, Acc32189
	trehalose metabolic process	0.0092728	7	Acc02730, Acc28371, Acc10556, Acc27953, Acc19908, Acc31138, Acc15786
	pentose-phosphate shunt, non-oxidative branch	0.0096759	3	Acc28440, Acc28871, Acc31196
	disaccharide biosynthetic process	0.010241	7	Acc10556, Acc28371, Acc27953, Acc02730, Acc19908, Acc15786, Acc31138
	plasmid maintenance	0.011242	3	Acc19047, Acc02801, Acc03327
	drug transmembrane transport	0.011394	10	Acc06204, Acc13273, Acc31346, Acc09306, Acc17081, Acc13055, Acc10743, Acc05430, Acc10201, Acc05411
	carbohydrate metabolic process	0.012714	86	Acc31524, Acc18051, Acc33075, Acc28740, XLOC_016375, Acc13317, Acc30177, Acc24869, Acc01466, Acc08054, Acc15786, Acc09780, Acc09335, Acc27953, Acc26946, Acc14955, Acc31138, Acc10736, Acc09875, Acc28117, Acc00022, Acc28871, Acc19908, Acc19051, Acc21428, Acc26086, Acc01038, Acc28440, Acc02238, Acc28327, Acc20340, Acc16485, Acc15874, Acc28706, Acc21811, Acc18581, Acc28118, Acc10556, Acc26953, Acc104…
	plasmid partitioning	0.01279	2	Acc02801, Acc03327
	protein-bilin linkage	0.013216	3	Acc15262, Acc22114, Acc29597
	protein-phycocyanobilin linkage	0.013216	3	Acc15262, Acc29597, Acc22114
	spermine biosynthetic process	0.013603	4	Acc32995, Acc05840, Acc14119, Acc30818
	spermine metabolic process	0.013603	4	Acc14119, Acc30818, Acc05840, Acc32995
	amine metabolic process	0.014515	15	Acc16717, Acc25631, Acc05840, Acc28083, Acc32995, Acc17044, Acc21374, Acc33703, Acc14788, Acc14119, Acc11620, Acc30818, Acc22887, Acc28235, Acc09272
	ribosomal small subunit biogenesis	0.014532	3	Acc29495, Acc06411, Acc03282
	quinone cofactor metabolic process	0.014807	4	Acc29987, Acc29071, Acc09328, Acc32033
	quinone cofactor biosynthetic process	0.014807	4	Acc09328, Acc32033, Acc29071, Acc29987
	cellular carbohydrate biosynthetic process	0.01526	13	Acc19908, Acc16485, Acc15786, Acc13627, Acc18051, Acc12241, Acc27953, Acc01228, Acc31138, Acc02730, Acc10556, Acc28371, Acc33399
	alcohol metabolic process	0.016415	6	Acc01228, Acc14532, Acc07544, Acc10034, Acc23855, Acc26946
	molting cycle, chitin-based cuticle	0.017388	3	Acc04704, Acc04769, Acc14155
	ecdysis, chitin-based cuticle	0.017388	3	Acc14155, Acc04704, Acc04769
	molting cycle process	0.017388	3	Acc14155, Acc04704, Acc04769
	molting cycle	0.017388	3	Acc04769, Acc04704, Acc14155
	spermidine metabolic process	0.0177	4	Acc05840, Acc32995, Acc14119, Acc30818
	spermidine biosynthetic process	0.0177	4	Acc32995, Acc05840, Acc30818, Acc14119
	disaccharide metabolic process	0.018179	8	Acc28371, Acc10556, Acc02730, Acc31138, Acc27953, Acc06472, Acc19908, Acc15786
	ketone biosynthetic process	0.018803	5	Acc29071, Acc29987, Acc09328, Acc32033, Acc13362
	cellular biogenic amine metabolic process	0.021854	12	Acc14788, Acc14119, Acc11620, Acc30818, Acc22887, Acc21374, Acc33703, Acc32995, Acc05840, Acc25631, Acc28083, Acc16717
	cellular amine metabolic process	0.021854	12	Acc16717, Acc32995, Acc25631, Acc05840, Acc28083, Acc11620, Acc14788, Acc14119, Acc30818, Acc22887, Acc21374, Acc33703
	photosynthesis, light reaction	0.022143	6	Acc27960, Acc28744, Acc18280, Acc13805, Acc06840, Acc25284
	polyamine metabolic process	0.022928	4	Acc14119, Acc30818, Acc32995, Acc05840
	polyamine biosynthetic process	0.022928	4	Acc05840, Acc32995, Acc14119, Acc30818
	cytokinin metabolic process	0.023118	3	Acc09272, Acc28235, Acc17044
	cellular hormone metabolic process	0.023118	3	Acc17044, Acc28235, Acc09272
	protein-tetrapyrrole linkage	0.024074	3	Acc15262, Acc22114, Acc29597
	regulation of hormone levels	0.025695	3	Acc09272, Acc28235, Acc17044
	hormone metabolic process	0.025695	3	Acc17044, Acc28235, Acc09272
	lipid metabolic process	0.028119	73	Acc20317, Acc13109, Acc19735, Acc25256, Acc29164, Acc10173, Acc25010, Acc23455, Acc19674, Acc16485, Acc30033, Acc17342, Acc25512, Acc15148, Acc19822, Acc05550, Acc16083, Acc21428, Acc27336, Acc06683, Acc08970, Acc18910, Acc14532, Acc19788, Acc09174, Acc10635, Acc22506, Acc22608, Acc03419, Acc21111, Acc00639, Acc10352, Acc10832, Acc12533, Acc00327, Acc03598, Acc09590, Acc29210, Acc09106, Acc11348,…
	organic hydroxy compound metabolic process	0.028667	6	Acc10034, Acc23855, Acc07544, Acc01228, Acc14532, Acc26946
	organonitrogen compound metabolic process	0.02879	93	Acc11415, Acc27349, Acc23303, Acc01367, Acc19046, Acc17044, Acc31808, Acc11870, Acc28983, Acc22196, Acc05319, Acc16515, Acc26268, Acc16717, Acc32995, Acc04644, Acc14788, Acc28162, Acc21374, Acc31196, Acc23234, Acc25540, Acc28083, Acc20484, Acc11620, Acc07602, Acc31344, Acc15249, Acc24097, Acc23324, Acc05173, Acc15370, Acc09716, Acc05840, Acc13627, XLOC_081022, Acc07485, Acc12811, Acc28235, Acc152…
	actin cytoskeleton reorganization	0.029333	1	Acc24552
	actin filament reorganization	0.029333	1	Acc24552
	neuropeptide signaling pathway	0.032965	5	Acc04769, Acc17238, Acc04704, Acc14155, XLOC_017433
	amino sugar metabolic process	0.033713	6	Acc31808, Acc03463, Acc33439, Acc24397, Acc32727, Acc16515
	cellular ketone metabolic process	0.03462	5	Acc09328, Acc32033, Acc13362, Acc29987, Acc29071
	glycerolipid metabolic process	0.034769	16	Acc33139, Acc29570, Acc31344, Acc28174, Acc17370, Acc03598, Acc09590, Acc06060, Acc19788, Acc14532, Acc04179, Acc00639, Acc21111, Acc17437, Acc00243, Acc25010
	pentose metabolic process	0.035109	3	Acc28871, Acc28440, Acc31196
	chitin catabolic process	0.035801	4	Acc24397, Acc33439, Acc32727, Acc03463
	amino sugar catabolic process	0.035801	4	Acc33439, Acc24397, Acc32727, Acc03463
	glucosamine-containing compound catabolic process	0.035801	4	Acc03463, Acc24397, Acc33439, Acc32727
	polyol metabolic process	0.039442	4	Acc26946, Acc07544, Acc23855, Acc01228
	carbohydrate biosynthetic process	0.039711	17	Acc17506, Acc27953, Acc12241, Acc16485, Acc15786, Acc13627, Acc02730, Acc28371, Acc33399, Acc10556, Acc31138, Acc01228, Acc07544, Acc19908, Acc18051, XLOC_016375, Acc01466
	pentose-phosphate shunt	0.041162	3	Acc31196, Acc28871, Acc28440
	NADPH regeneration	0.041162	3	Acc31196, Acc28871, Acc28440
	small molecule biosynthetic process	0.041403	37	Acc22506, Acc26268, Acc09328, Acc03419, Acc16515, Acc28162, Acc23303, Acc21535, Acc00327, Acc19775, Acc11348, Acc11870, Acc31808, Acc19046, Acc07485, Acc29164, Acc15370, Acc15252, Acc13109, Acc20317, Acc01228, Acc09681, Acc19735, Acc00260, Acc23865, Acc08228, Acc32033, Acc08970, Acc31344, Acc07602, Acc26211, Acc29071, Acc29987, Acc18920, Acc01916, Acc16083, Acc13362
	aromatic compound catabolic process	0.042022	14	Acc15216, Acc04887, Acc23287, Acc31286, Acc31579, Acc11415, Acc23324, Acc00639, Acc25540, Acc28529, Acc13627, Acc30738, Acc03370, Acc28496
	calcium ion transport	0.042772	5	Acc13860, Acc15041, Acc02677, Acc18954, Acc26093
	single-organism biosynthetic process	0.046579	38	Acc01916, Acc18920, Acc13362, Acc16083, Acc26211, Acc07602, Acc29071, Acc31344, Acc29987, Acc02293, Acc08970, Acc32033, Acc08228, Acc23865, Acc00260, Acc19735, Acc09681, Acc15252, Acc20317, Acc13109, Acc01228, Acc15370, Acc07485, Acc29164, Acc19046, Acc11870, Acc31808, Acc11348, Acc23303, Acc21535, Acc00327, Acc19775, Acc28162, Acc22506, Acc26268, Acc03419, Acc09328, Acc16515
	mitochondrial genome maintenance	0.047556	2	Acc18925, Acc24304
	galacturonan metabolic process	0.047664	2	Acc24097, Acc30177
	pectin metabolic process	0.047664	2	Acc30177, Acc24097
	pectin catabolic process	0.047664	2	Acc24097, Acc30177
	viral genome expression	0.048838	5	Acc32189, Acc33739, Acc29581, Acc20456, Acc21816
	gluconeogenesis	0.050037	3	XLOC_016375, Acc07544, Acc01466
	hexose biosynthetic process	0.050037	3	XLOC_016375, Acc01466, Acc07544
	monosaccharide biosynthetic process	0.050037	3	Acc07544, Acc01466, XLOC_016375
	small molecule metabolic process	0.050945	86	Acc28162, Acc04644, Acc14788, Acc07544, Acc31196, Acc26268, Acc28983, Acc05319, Acc16515, Acc19046, Acc31808, Acc11870, Acc23303, Acc12811, Acc15252, Acc01228, Acc30013, Acc15370, Acc15249, Acc23324, Acc05173, Acc13627, XLOC_081022, Acc07485, Acc23855, Acc09716, Acc13362, Acc07602, Acc31344, Acc29987, Acc23234, Acc22108, Acc25540, Acc23652, Acc00260, Acc20484, Acc28871, Acc19879, Acc14532, Acc180…
	oxidoreduction coenzyme metabolic process	0.051671	6	Acc29071, Acc31196, Acc29987, Acc28440, Acc28871, Acc32033
	organophosphate metabolic process	0.051698	44	Acc18022, Acc22196, Acc05319, Acc28983, Acc16515, Acc00639, Acc15262, Acc19788, Acc28871, Acc04644, Acc31196, Acc04179, Acc01367, Acc17370, Acc03598, Acc09590, Acc33139, Acc31808, Acc30177, XLOC_016375, Acc15370, Acc17437, Acc05173, XLOC_081022, Acc13627, Acc23855, Acc00243, Acc25010, Acc23455, Acc09716, Acc12811, Acc01228, Acc22108, Acc25540, Acc28440, Acc28174, Acc06060, Acc17045, Acc15216, Acc…
	regulation of localization	0.053103	6	Acc13860, Acc11396, Acc15041, Acc02677, Acc18954, Acc26093
	glycolipid transport	0.054105	3	Acc14032, Acc20351, Acc32906
	single-organism transport	0.054511	167	Acc27599, Acc16318, Acc32246, Acc04565, Acc08487, Acc06272, Acc28463, Acc19704, Acc11348, XLOC_016375, Acc30177, Acc01466, Acc10911, Acc05411, Acc04591, Acc11979, Acc27372, Acc24856, Acc22492, Acc11396, Acc31790, Acc08496, Acc09141, Acc12260, Acc21194, Acc26093, Acc22192, Acc23865, Acc02117, Acc06188, Acc23732, Acc05774, Acc11632, Acc27961, Acc24378, Acc19634, Acc15216, Acc17990, XLOC_041569, Acc…
	chitin metabolic process	0.054877	4	Acc03463, Acc32727, Acc24397, Acc33439
	glucosamine-containing compound metabolic process	0.054877	4	Acc03463, Acc32727, Acc24397, Acc33439
	cell wall macromolecule catabolic process	0.056584	4	Acc03463, Acc32727, Acc33439, Acc24397
	carbohydrate catabolic process	0.056714	13	Acc15874, Acc24097, Acc26946, Acc28440, Acc31196, Acc30177, Acc16654, Acc28118, Acc01466, Acc28966, Acc16695, Acc28117, Acc28871
	aminoglycan catabolic process	0.056751	4	Acc32727, Acc24397, Acc33439, Acc03463
	photosynthetic electron transport chain	0.057292	2	Acc18280, Acc28744
	pyridine-containing compound metabolic process	0.059378	6	Acc28871, Acc28440, Acc16515, Acc31808, Acc08228, Acc31196
	carbohydrate derivative metabolic process	0.059905	47	Acc25540, Acc32727, Acc22108, Acc28174, Acc03463, Acc06060, Acc17045, Acc23287, Acc15216, Acc29570, Acc18499, Acc31344, Acc11632, Acc28263, Acc33439, Acc24397, Acc15370, Acc23324, Acc05173, Acc17437, Acc13627, XLOC_081022, Acc09716, Acc23455, Acc16485, Acc13204, Acc12811, Acc03598, Acc18774, Acc33139, Acc08054, Acc31808, XLOC_016375, Acc30177, Acc03348, Acc15616, Acc06220, Acc00639, Acc28983, Acc…
	ubiquinone metabolic process	0.060114	3	Acc32033, Acc29987, Acc29071
	ubiquinone biosynthetic process	0.060114	3	Acc32033, Acc29071, Acc29987
	osteoblast differentiation	0.064459	1	Acc02245
	regulation of ossification	0.064459	1	Acc02245
	regulation of osteoblast differentiation	0.064459	1	Acc02245
	pyrroloquinoline quinone biosynthetic process	0.064472	1	Acc09328
	peptidyl-tyrosine modification	0.064472	1	Acc09328
	nucleoside bisphosphate metabolic process	0.065747	5	Acc05319, Acc12811, Acc23455, Acc28263, Acc15262
	ribonucleoside bisphosphate metabolic process	0.065747	5	Acc15262, Acc28263, Acc23455, Acc12811, Acc05319
	purine nucleoside bisphosphate metabolic process	0.065747	5	Acc23455, Acc15262, Acc28263, Acc05319, Acc12811
	carbohydrate derivative catabolic process	0.067599	7	Acc23324, Acc32727, Acc17045, Acc33439, Acc24397, Acc03463, Acc13627
	cofactor metabolic process	0.067744	27	Acc29987, Acc28263, Acc31808, Acc29071, Acc19024, Acc31579, Acc01916, Acc27349, Acc01367, Acc23865, Acc32033, Acc11415, Acc13787, Acc11348, Acc24357, Acc28440, Acc06388, Acc31196, Acc31286, Acc28871, Acc23455, Acc05319, Acc22196, Acc16515, Acc09328, Acc00639, Acc28529
	lipid transport	0.068129	8	Acc00999, Acc22222, Acc29427, Acc14032, Acc32906, XLOC_049528, Acc24138, Acc20351
	cellular potassium ion transport	0.068676	4	Acc32862, Acc15370, Acc21194, Acc06238
	potassium ion transmembrane transport	0.068676	4	Acc21194, Acc06238, Acc32862, Acc15370
	phosphorelay signal transduction system	0.071483	12	Acc09459, Acc04179, Acc25892, Acc11805, Acc02781, Acc03327, Acc14294, Acc01304, Acc24680, Acc28979, Acc27491, Acc01674
	phosphate ion transmembrane transport	0.072082	1	Acc08487
	establishment of competence for transformation	0.0721	2	Acc27171, Acc09743
	regulation of mating-type specific transcription, DNA-dependent	0.072533	1	Acc24455
	positive regulation of mating-type specific transcription, DNA-dependent	0.072533	1	Acc24455
	glycerophospholipid metabolic process	0.073316	14	Acc28174, Acc00639, Acc17437, Acc17370, Acc00243, Acc09590, Acc03598, Acc25010, Acc06060, Acc33139, Acc19788, Acc29570, Acc31344, Acc04179
	carbohydrate derivative transport	0.075808	3	Acc32906, Acc20351, Acc14032
	embryonic morphogenesis	0.076196	1	Acc00786
	vitamin B6 metabolic process	0.076445	3	Acc16515, Acc08228, Acc31808
	vitamin B6 biosynthetic process	0.076445	3	Acc31808, Acc08228, Acc16515
	nucleoside catabolic process	0.078681	2	Acc23324, Acc13627
	ribonucleoside catabolic process	0.078681	2	Acc23324, Acc13627
	glycosyl compound catabolic process	0.078681	2	Acc13627, Acc23324
	histone arginine methylation	0.079016	1	Acc26268
	histone H4-R3 methylation	0.079016	1	Acc26268
	organonitrogen compound catabolic process	0.079101	13	Acc03463, Acc13627, Acc29094, Acc11415, Acc23324, Acc00639, Acc32727, Acc24397, Acc33439, Acc28529, Acc31286, Acc23287, Acc31579
	cytidine catabolic process	0.082624	1	Acc23324
	cytidine deamination	0.082624	1	Acc23324
	cytidine metabolic process	0.082624	1	Acc23324
	pyrimidine ribonucleoside catabolic process	0.082624	1	Acc23324
	pyrimidine nucleoside catabolic process	0.082624	1	Acc23324
	pyrimidine-containing compound catabolic process	0.082624	1	Acc23324
	steroid biosynthetic process	0.082901	14	Acc25256, Acc16083, Acc18584, Acc07659, Acc28162, Acc20166, Acc32143, Acc25512, Acc16102, Acc18586, Acc20167, Acc30033, Acc09106, Acc10635
	inositol metabolic process	0.092236	2	Acc01228, Acc26946
	amino acid transmembrane transport	0.092608	6	Acc08496, Acc28463, Acc05749, Acc05832, Acc02801, Acc06898
	cell wall macromolecule metabolic process	0.093362	5	Acc32727, Acc24397, Acc33439, Acc16654, Acc03463
	mRNA cleavage	0.096274	1	Acc05104
	guanosine tetraphosphate metabolic process	0.098293	2	Acc15262, Acc12811
	purine ribonucleoside bisphosphate metabolic process	0.098293	2	Acc12811, Acc15262
	regulation of DNA-dependent transcription, termination	0.098375	2	Acc31388, Acc15252
	transcriptional attenuation	0.098375	2	Acc31388, Acc15252
	transcriptional attenuation by ribosome	0.098375	2	Acc31388, Acc15252
	DNA mediated transformation	0.10031	2	Acc27171, Acc09743
	steroid metabolic process	0.10133	14	Acc10635, Acc09106, Acc30033, Acc18586, Acc20167, Acc25512, Acc20166, Acc32143, Acc16102, Acc18584, Acc16083, Acc25256, Acc07659, Acc28162
	lipid biosynthetic process	0.10276	38	Acc00260, Acc20167, Acc22108, Acc08970, Acc28174, Acc29570, Acc31344, Acc20166, Acc25512, Acc13362, Acc16083, Acc29164, Acc16485, Acc30033, Acc17437, Acc16102, Acc01228, Acc13109, Acc20317, Acc32143, Acc07659, Acc19735, Acc25256, Acc29210, Acc18774, Acc00327, Acc18586, Acc09106, Acc10832, Acc28869, Acc10635, Acc22506, Acc21111, Acc03419, Acc04179, Acc14532, Acc28162, Acc18584
	phosphatidylinositol metabolic process	0.10342	13	Acc19788, Acc33139, Acc04179, Acc29570, Acc17437, Acc28174, Acc00639, Acc06060, Acc25010, Acc03598, Acc09590, Acc00243, Acc17370
	sex determination	0.10675	1	Acc24455
	mating type determination	0.10675	1	Acc24455
	cell fate commitment	0.10675	1	Acc24455
	riboflavin metabolic process	0.1069	3	Acc26211, Acc07485, Acc18920
	riboflavin biosynthetic process	0.1069	3	Acc26211, Acc07485, Acc18920
	flavin-containing compound metabolic process	0.1069	3	Acc07485, Acc26211, Acc18920
	flavin-containing compound biosynthetic process	0.1069	3	Acc18920, Acc26211, Acc07485
	detection of visible light	0.1078	2	Acc33061, Acc05774
	protein-chromophore linkage	0.1078	2	Acc05774, Acc33061
	biological_process	0.10847	1099	Acc29660, Acc32296, Acc25782, Acc22196, Acc20899, Acc02702, Acc04644, Acc17370, Acc24455, Acc27597, Acc09392, Acc07749, Acc10226, Acc06115, Acc22884, Acc04390, Acc00063, Acc23184, Acc19252, Acc28869, Acc02804, Acc02409, Acc19222, Acc00888, Acc20167, Acc09327, Acc28174, Acc18280, Acc30513, Acc13303, Acc31873, Acc11338, Acc23625, Acc01115, Acc30413, Acc33292, Acc14807, Acc04459, Acc07724, Acc02605,…
	pyridoxine metabolic process	0.10858	1	Acc08228
	pyridoxine biosynthetic process	0.10858	1	Acc08228
	lysine biosynthetic process	0.11061	5	Acc23865, Acc16083, Acc28162, Acc11348, Acc26268
	lysine biosynthetic process via diaminopimelate	0.11061	5	Acc23865, Acc11348, Acc26268, Acc28162, Acc16083
	diaminopimelate metabolic process	0.11061	5	Acc23865, Acc16083, Acc28162, Acc26268, Acc11348
	lipid localization	0.11064	8	Acc20351, XLOC_049528, Acc24138, Acc32906, Acc29427, Acc14032, Acc00999, Acc22222
	tRNA 5'-leader removal	0.11191	1	Acc26003
	heterocycle catabolic process	0.11514	12	Acc13627, Acc28496, Acc25540, Acc28529, Acc11415, Acc23324, Acc00639, Acc31579, Acc15216, Acc04887, Acc31286, Acc23287
	inositol biosynthetic process	0.11845	1	Acc01228
	polyol biosynthetic process	0.11845	1	Acc01228
	phospholipid metabolic process	0.11847	16	Acc33139, Acc29570, Acc31344, Acc22108, Acc28174, Acc17370, Acc09590, Acc03598, Acc06060, Acc19788, Acc01228, Acc04179, Acc00639, Acc17437, Acc00243, Acc25010
	induction by virus of host cell-cell fusion	0.1193	2	Acc22983, Acc13351
	methanol metabolic process	0.11942	1	Acc10034
	methanol oxidation	0.11942	1	Acc10034
	primary alcohol metabolic process	0.11942	1	Acc10034
	negative regulation of cell killing	0.12225	1	Acc01628
	organic cyclic compound catabolic process	0.12343	12	Acc28529, Acc25540, Acc23324, Acc00639, Acc11415, Acc28496, Acc13627, Acc31579, Acc31286, Acc23287, Acc04887, Acc15216
	thiamine transport	0.12359	1	Acc29407
	azole transport	0.12359	1	Acc29407
	genetic transfer	0.126	2	Acc09743, Acc27171
	electron transport chain	0.12632	10	Acc28744, Acc18280, Acc27203, Acc11592, XLOC_078584, Acc31286, Acc28463, Acc31645, Acc31241, Acc12940
	detection of external stimulus	0.12729	2	Acc05774, Acc33061
	detection of abiotic stimulus	0.12729	2	Acc05774, Acc33061
	detection of light stimulus	0.12729	2	Acc05774, Acc33061
	cellular nitrogen compound catabolic process	0.12763	12	Acc13627, Acc28496, Acc11415, Acc23324, Acc00639, Acc25540, Acc28529, Acc15216, Acc04887, Acc31286, Acc23287, Acc31579
	nodulation	0.12985	5	XLOC_019297, Acc24075, XLOC_015211, Acc15397, Acc15398
	tachykinin receptor signaling pathway	0.13197	2	Acc20899, Acc25954
	mannosamine metabolic process	0.13207	2	Acc16515, Acc31808
	N-acetylmannosamine metabolic process	0.13207	2	Acc16515, Acc31808
	rhythmic behavior	0.1353	1	Acc07088
	circadian sleep/wake cycle process	0.1353	1	Acc07088
	circadian sleep/wake cycle	0.1353	1	Acc07088
	circadian behavior	0.1353	1	Acc07088
	amine biosynthetic process	0.13621	4	Acc32995, Acc05840, Acc14119, Acc30818
	cellular biogenic amine biosynthetic process	0.13621	4	Acc14119, Acc30818, Acc05840, Acc32995
	I-kappaB kinase/NF-kappaB cascade	0.1363	1	Acc18586
	regulation of I-kappaB kinase/NF-kappaB cascade	0.1363	1	Acc18586
	positive regulation of I-kappaB kinase/NF-kappaB cascade	0.1363	1	Acc18586
	positive regulation of angiogenesis	0.1363	1	Acc18586
	phosphatidylserine metabolic process	0.13988	1	Acc31344
	phosphatidylserine biosynthetic process	0.13988	1	Acc31344
	ribonucleoside metabolic process	0.1492	16	Acc23324, Acc05319, Acc15370, Acc15262, Acc09716, Acc23455, Acc13627, XLOC_081022, Acc13204, Acc12811, Acc25540, Acc15216, Acc30177, Acc28263, XLOC_016375, Acc11632
	sexual reproduction	0.14926	6	Acc26651, Acc14935, Acc12950, Acc32575, Acc19452, Acc19788
	nucleoside phosphate metabolic process	0.1504	22	Acc23455, Acc09716, Acc15262, Acc13627, XLOC_081022, Acc05173, Acc28983, Acc05319, Acc15370, Acc18022, Acc31196, Acc04644, Acc12811, Acc28871, Acc25540, Acc28440, Acc30177, Acc28263, XLOC_016375, Acc11632, Acc15216, Acc23287
	regulation of protein stability	0.15042	1	Acc29072
	protein stabilization	0.15042	1	Acc29072
	coenzyme metabolic process	0.15186	15	Acc31196, Acc29987, Acc28263, Acc29071, Acc31808, Acc28871, Acc01916, Acc23455, Acc01367, Acc22196, Acc16515, Acc05319, Acc09328, Acc32033, Acc28440
	nucleobase-containing compound catabolic process	0.15463	7	Acc28496, Acc13627, Acc25540, Acc23324, Acc23287, Acc15216, Acc04887
	response to nitrate	0.15889	1	Acc26777
	nitrate transport	0.15889	1	Acc26777
	oxidative phosphorylation	0.16048	5	Acc28463, Acc31286, XLOC_078584, Acc31645, Acc31241
	ATP synthesis coupled electron transport	0.16048	5	Acc28463, Acc31286, XLOC_078584, Acc31241, Acc31645
	mating behavior	0.16132	2	Acc06484, Acc15556
	reproductive behavior	0.16132	2	Acc06484, Acc15556
	response to abiotic stimulus	0.16337	4	Acc12724, Acc05774, Acc07070, Acc33061
	response to toxic substance	0.16399	4	Acc31141, Acc01628, Acc33703, Acc21374
	photosynthesis	0.16526	18	Acc27960, XLOC_004847, Acc19295, Acc08040, Acc13805, Acc18280, Acc06840, Acc15841, Acc12950, Acc31138, Acc11380, Acc16286, Acc25284, Acc12357, Acc18287, Acc29072, Acc05027, Acc28744
	NADP metabolic process	0.1673	3	Acc28440, Acc28871, Acc31196
	alcohol biosynthetic process	0.16761	1	Acc01228
	glycerolipid biosynthetic process	0.1692	7	Acc21111, Acc17437, Acc28174, Acc31344, Acc29570, Acc04179, Acc14532
	oligosaccharide biosynthetic process	0.17205	7	Acc02730, Acc27953, Acc10556, Acc28371, Acc31138, Acc15786, Acc19908
	threonine metabolic process	0.17305	1	Acc15252
	threonine biosynthetic process	0.17305	1	Acc15252
	transport	0.17398	221	Acc09306, Acc14294, Acc23451, Acc12646, Acc05990, Acc06471, Acc10975, Acc15249, Acc10796, Acc27859, Acc14828, Acc15041, Acc00999, Acc01195, Acc18829, Acc20351, XLOC_049528, Acc05832, Acc06145, Acc23101, Acc30361, Acc32135, Acc13715, Acc08779, Acc05749, Acc21251, Acc06060, XLOC_004235, Acc29581, XLOC_015211, Acc10549, Acc07251, Acc20953, Acc05319, Acc14032, Acc29427, Acc25819, Acc22266, Acc05691, …
	chlorophyll catabolic process	0.17859	5	Acc28529, Acc31579, Acc00639, Acc31286, Acc11415
	fatty acid biosynthetic process	0.17952	9	Acc22506, Acc08970, Acc03419, Acc29164, Acc00260, Acc00327, Acc19735, Acc13109, Acc20317
	positive regulation of gene expression	0.17957	4	Acc23416, Acc11651, Acc24455, Acc24179
	positive regulation of transcription, DNA-dependent	0.17957	4	Acc11651, Acc23416, Acc24179, Acc24455
	regulation of cell killing	0.1804	1	Acc01628
	calcium-mediated signaling	0.1805	1	Acc03598
	second-messenger-mediated signaling	0.1805	1	Acc03598
	establishment of localization	0.18106	221	Acc23101, Acc20351, XLOC_049528, Acc05832, Acc06145, Acc05749, Acc21251, Acc30361, Acc32135, Acc13715, Acc08779, Acc29581, Acc06060, XLOC_004235, Acc14294, Acc09306, Acc05990, Acc06471, Acc23451, Acc12646, Acc10796, Acc15249, Acc10975, Acc01195, Acc00999, Acc18829, Acc14828, Acc27859, Acc15041, Acc13860, Acc25545, Acc05430, Acc10201, Acc33594, Acc33061, Acc02677, Acc05901, Acc20954, Acc06787, Acc…
	oligosaccharide metabolic process	0.18176	8	Acc27953, Acc06472, Acc19908, Acc15786, Acc10556, Acc28371, Acc02730, Acc31138
	pyruvate metabolic process	0.18499	1	Acc22108
	isopentenyl diphosphate biosynthetic process	0.18499	1	Acc22108
	isopentenyl diphosphate biosynthetic process, mevalonate-independent pathway	0.18499	1	Acc22108
	glyceraldehyde-3-phosphate metabolic process	0.18499	1	Acc22108
	isopentenyl diphosphate metabolic process	0.18499	1	Acc22108
	dimethylallyl diphosphate biosynthetic process	0.18499	1	Acc22108
	dimethylallyl diphosphate metabolic process	0.18499	1	Acc22108
	phytochromobilin biosynthetic process	0.18679	1	Acc27349
	phytochromobilin metabolic process	0.18679	1	Acc27349
	nucleotide metabolic process	0.18744	21	Acc31196, Acc28871, Acc04644, Acc12811, XLOC_081022, Acc13627, Acc23455, Acc15262, Acc09716, Acc15370, Acc05319, Acc05173, Acc28983, Acc11632, XLOC_016375, Acc28263, Acc30177, Acc15216, Acc23287, Acc25540, Acc28440
	pigment catabolic process	0.18878	5	Acc28529, Acc31579, Acc11415, Acc31286, Acc00639
	positive regulation of transcription from RNA polymerase II promoter	0.189	1	Acc24179
	response to antibiotic	0.19253	3	Acc33703, Acc21374, Acc31141
	lysine metabolic process	0.19317	5	Acc23865, Acc16083, Acc28162, Acc11348, Acc26268
	organic acid biosynthetic process	0.19432	26	Acc31344, Acc31808, Acc11870, Acc01916, Acc16083, Acc00260, Acc23303, Acc21535, Acc23865, Acc00327, Acc19775, Acc11348, Acc08970, Acc15252, Acc20317, Acc13109, Acc28162, Acc09681, Acc19735, Acc29164, Acc26268, Acc22506, Acc15370, Acc03419, Acc09328, Acc16515
	carboxylic acid biosynthetic process	0.19432	26	Acc01916, Acc16083, Acc31344, Acc11870, Acc31808, Acc11348, Acc08970, Acc00260, Acc23303, Acc21535, Acc23865, Acc19775, Acc00327, Acc28162, Acc09681, Acc19735, Acc15252, Acc13109, Acc20317, Acc26268, Acc22506, Acc15370, Acc03419, Acc09328, Acc16515, Acc29164
	response to fungus	0.19541	2	Acc00408, Acc09329
	defense response to fungus	0.19541	2	Acc09329, Acc00408
	alpha-amino acid metabolic process	0.19644	18	Acc16083, Acc01916, Acc31808, Acc11348, Acc19775, Acc23865, Acc21535, Acc23303, Acc29094, Acc09681, Acc14788, Acc28162, Acc15252, Acc19879, Acc16515, Acc26268, Acc30033, Acc15370
	ribonucleotide metabolic process	0.19774	15	XLOC_081022, Acc13627, Acc23455, Acc15262, Acc09716, Acc25540, Acc15370, Acc05173, Acc05319, Acc11632, Acc28263, Acc30177, XLOC_016375, Acc15216, Acc12811
	ribose phosphate metabolic process	0.19774	15	Acc15370, Acc25540, Acc05173, Acc05319, Acc13627, XLOC_081022, Acc09716, Acc15262, Acc23455, Acc12811, Acc15216, Acc11632, Acc28263, XLOC_016375, Acc30177
	single organism signaling	0.198	86	Acc04769, Acc24680, Acc28083, Acc19423, Acc30886, Acc04715, Acc00074, Acc27960, Acc24853, Acc11620, Acc05832, Acc08726, Acc13919, Acc02821, Acc24179, Acc18937, Acc14294, XLOC_010985, Acc10226, Acc30911, Acc26438, Acc00450, Acc04390, Acc09058, Acc09459, Acc02781, Acc30730, Acc03327, Acc22983, Acc16717, Acc24536, Acc23402, Acc07105, Acc04549, Acc07544, Acc20899, Acc14549, Acc04179, Acc21374, Acc105…
	aspartate family amino acid biosynthetic process	0.19925	6	Acc15252, Acc23865, Acc28162, Acc26268, Acc11348, Acc16083
	porphyrin-containing compound metabolic process	0.1995	11	Acc31579, Acc31286, Acc19024, Acc06388, Acc24357, Acc28529, Acc11348, Acc13787, Acc00639, Acc11415, Acc23865
	mitochondrial ATP synthesis coupled electron transport	0.19986	4	Acc31241, Acc31645, Acc28463, Acc31286
	mating	0.20222	2	Acc15556, Acc06484
	signaling	0.20317	86	Acc07088, Acc26578, Acc01710, Acc12950, Acc11805, Acc00288, Acc01711, Acc09182, Acc17238, Acc28110, Acc13351, Acc21811, Acc14726, Acc21054, Acc29495, Acc13806, Acc06178, Acc04704, Acc12940, Acc27961, Acc27491, Acc25954, Acc15866, Acc01304, Acc22887, XLOC_017433, Acc28871, Acc30113, Acc25892, Acc03084, Acc01976, Acc28979, Acc14155, Acc28951, Acc18330, Acc09987, Acc27372, Acc08951, Acc16988, Acc337…
	anion transport	0.20342	18	XLOC_041569, Acc01195, Acc33292, Acc26777, Acc06898, Acc08496, Acc05990, Acc08487, Acc11643, Acc02801, Acc28463, Acc19704, Acc00237, Acc05749, Acc12577, Acc06484, Acc08604, Acc05832
	detection of stimulus	0.20404	2	Acc05774, Acc33061
	localization	0.20475	229	Acc05691, Acc22266, Acc25819, Acc29427, Acc14032, Acc05319, Acc23402, Acc01368, Acc22983, XLOC_041569, Acc07251, Acc10549, XLOC_015211, Acc20953, Acc20954, Acc26438, Acc01084, Acc06787, Acc01367, Acc08972, Acc13860, Acc25545, Acc05430, Acc10201, Acc05901, Acc02677, Acc33061, Acc33594, Acc10796, Acc10975, Acc15249, Acc18829, Acc00999, Acc01195, Acc27859, Acc14828, Acc15041, Acc14294, Acc09306, Acc…
	metal ion transport	0.20677	42	Acc05901, Acc02677, Acc33061, Acc13860, Acc07528, Acc11348, Acc01084, XLOC_027223, Acc06272, Acc04565, Acc07251, Acc32862, Acc10549, Acc22816, XLOC_015211, Acc29660, Acc29448, XLOC_042997, Acc16318, Acc01498, Acc15398, Acc23732, Acc07602, Acc06145, Acc26093, Acc29506, Acc23865, Acc08473, Acc21194, Acc23451, Acc30013, Acc04807, Acc06238, Acc02409, Acc18954, Acc15041, Acc30096, Acc15397, Acc11396, …
	negative regulation of cell proliferation	0.20791	1	Acc10694
	Notch signaling pathway	0.20811	2	Acc24179, Acc21054
	vitamin biosynthetic process	0.20985	8	Acc18920, Acc19046, Acc31808, Acc26211, Acc07602, Acc16515, Acc07485, Acc08228
	water-soluble vitamin biosynthetic process	0.20985	8	Acc26211, Acc07602, Acc31808, Acc19046, Acc18920, Acc08228, Acc07485, Acc16515
	mRNA 3'-end processing	0.2111	3	Acc00654, Acc00755, Acc18581
	potassium ion transport	0.21219	11	Acc32862, Acc15370, Acc10796, Acc11348, Acc10975, Acc29660, Acc06238, Acc23865, Acc11396, Acc21194, Acc01498
	small GTPase mediated signal transduction	0.21247	18	Acc13919, Acc16717, Acc18330, Acc14726, Acc28951, Acc22887, Acc10549, Acc21374, Acc18937, Acc19423, Acc31524, Acc28083, Acc11620, Acc27372, Acc33703, Acc29495, Acc24853, Acc27961
	leucine metabolic process	0.21313	1	Acc19775
	leucine biosynthetic process	0.21313	1	Acc19775
	glycerol metabolic process	0.21381	1	Acc07544
	alditol metabolic process	0.21381	1	Acc07544
	alpha-amino acid biosynthetic process	0.21385	14	Acc23865, Acc23303, Acc21535, Acc19775, Acc11348, Acc26268, Acc15370, Acc16515, Acc31808, Acc15252, Acc01916, Acc28162, Acc16083, Acc09681
	macromolecule catabolic process	0.21409	22	Acc16695, Acc15216, Acc33040, Acc16654, Acc30177, Acc32727, Acc25540, Acc14138, Acc06678, Acc28496, Acc03463, Acc04887, Acc28966, Acc28117, Acc28118, Acc30113, Acc33439, Acc24397, Acc23402, Acc24097, Acc02804, Acc15874
	DNA topological change	0.21414	4	Acc28740, Acc17736, Acc01714, Acc08234
	DNA-dependent transcription, termination	0.21445	2	Acc31388, Acc15252
	menaquinone metabolic process	0.21579	1	Acc13362
	menaquinone biosynthetic process	0.21579	1	Acc13362
	vitamin metabolic process	0.21788	8	Acc31808, Acc26211, Acc07602, Acc18920, Acc19046, Acc07485, Acc08228, Acc16515
	water-soluble vitamin metabolic process	0.21788	8	Acc19046, Acc18920, Acc26211, Acc31808, Acc07602, Acc16515, Acc07485, Acc08228
	synaptic transmission, cholinergic	0.21853	1	Acc16988
	sleep	0.21853	1	Acc16988
	regulation of synaptic transmission, cholinergic	0.21853	1	Acc16988
	multi-organism behavior	0.21922	2	Acc06484, Acc15556
	amino acid transport	0.22006	6	Acc05832, Acc02801, Acc06898, Acc08496, Acc28463, Acc05749
	lipoprotein metabolic process	0.22079	9	Acc17437, Acc28174, Acc29427, Acc22222, Acc00999, XLOC_049528, Acc24138, Acc04179, Acc29570
	positive regulation of nucleobase-containing compound metabolic process	0.22176	5	Acc24179, Acc24455, Acc11651, Acc19046, Acc23416
	positive regulation of nitrogen compound metabolic process	0.22176	5	Acc24179, Acc24455, Acc11651, Acc19046, Acc23416
	positive regulation of RNA metabolic process	0.22176	5	Acc24179, Acc24455, Acc11651, Acc23416, Acc19046
	porphyrin-containing compound catabolic process	0.22385	5	Acc31579, Acc28529, Acc31286, Acc00639, Acc11415
	tetrapyrrole catabolic process	0.22385	5	Acc31286, Acc00639, Acc11415, Acc31579, Acc28529
	regulation of neurological system process	0.22549	1	Acc16988
	regulation of synaptic transmission	0.22549	1	Acc16988
	regulation of transmission of nerve impulse	0.22549	1	Acc16988
	pyridoxal phosphate metabolic process	0.22586	2	Acc31808, Acc16515
	pyridoxal phosphate biosynthetic process	0.22586	2	Acc16515, Acc31808
	coenzyme A metabolic process	0.22588	3	Acc05319, Acc23455, Acc28263
	lipopolysaccharide metabolic process	0.22599	1	Acc16485
	lipopolysaccharide biosynthetic process	0.22599	1	Acc16485
	positive regulation of intracellular protein kinase cascade	0.22646	1	Acc18586
	cell wall organization or biogenesis	0.2267	12	Acc33075, Acc24397, Acc33439, Acc03298, Acc32727, Acc22884, Acc05517, Acc23427, Acc03463, Acc27091, Acc21588, Acc16654
	response to stimulus	0.22839	183	Acc03327, Acc09329, Acc33061, Acc09058, Acc08554, Acc10201, Acc05430, XLOC_044733, Acc26438, Acc30911, Acc07978, Acc08972, Acc06687, Acc31926, Acc10549, Acc01321, Acc21374, Acc07544, Acc04549, Acc07105, Acc23402, Acc15254, Acc22983, Acc15255, Acc11620, Acc22355, Acc31141, Acc30886, Acc19423, Acc22108, Acc18497, Acc28083, Acc29581, Acc07070, Acc24680, Acc09306, Acc03261, Acc33399, Acc14294, Acc241…
	respiratory electron transport chain	0.22894	6	Acc31286, Acc27203, Acc28463, Acc31645, Acc31241, XLOC_078584
	nucleobase-containing small molecule metabolic process	0.23141	25	Acc18022, Acc15370, Acc05173, Acc05319, Acc28983, Acc23324, XLOC_081022, Acc13627, Acc23455, Acc15262, Acc09716, Acc28871, Acc04644, Acc06645, Acc13204, Acc12811, Acc31196, Acc25540, Acc28440, Acc15216, Acc23287, Acc11632, Acc28263, XLOC_016375, Acc30177
	regulation of nucleotide metabolic process	0.23299	2	Acc23287, Acc13627
	regulation of nucleoside metabolic process	0.23299	2	Acc13627, Acc23287
	regulation of nucleotide catabolic process	0.23299	2	Acc23287, Acc13627
	regulation of purine nucleotide catabolic process	0.23299	2	Acc13627, Acc23287
	regulation of purine nucleotide metabolic process	0.23299	2	Acc13627, Acc23287
	signal transduction	0.23431	84	Acc24853, Acc27960, Acc11620, Acc28083, Acc24680, Acc04769, Acc00074, Acc04715, Acc30886, Acc19423, Acc24179, Acc18937, Acc02821, Acc14294, Acc08726, Acc13919, Acc02781, Acc09459, Acc09058, Acc30730, Acc03327, XLOC_010985, Acc04390, Acc00450, Acc26438, Acc30911, Acc10226, Acc04179, Acc14549, Acc07544, Acc04549, Acc20899, Acc07105, Acc10549, Acc21374, Acc22983, Acc23402, Acc24536, Acc16717, Acc047…
	response to oxygen-containing compound	0.23827	3	Acc07070, Acc26777, Acc12724
	regulation of cell differentiation	0.23831	1	Acc02245
	tetrapyrrole metabolic process	0.23947	15	Acc31286, Acc19024, Acc22450, Acc31579, Acc19046, Acc06388, Acc07602, Acc00639, Acc11415, Acc28529, Acc24357, Acc11348, Acc13787, Acc27349, Acc23865
	citrulline metabolic process	0.23956	1	Acc23303
	peptidyl-citrulline biosynthetic process from peptidyl-arginine	0.23956	1	Acc23303
	peptidyl-arginine modification	0.23956	1	Acc23303
	citrulline biosynthetic process	0.23956	1	Acc23303
	TMP biosynthetic process	0.24015	1	Acc05173
	pyrimidine ribonucleoside monophosphate metabolic process	0.24015	1	Acc05173
	pyrimidine ribonucleoside monophosphate biosynthetic process	0.24015	1	Acc05173
	TMP metabolic process	0.24015	1	Acc05173
	phosphate-containing compound metabolic process	0.24171	140	Acc23287, Acc18597, Acc28263, Acc32033, Acc24357, Acc22819, Acc13596, Acc06645, Acc19528, Acc29398, Acc04248, Acc09182, Acc33215, Acc15865, Acc23455, Acc25010, XLOC_055806, Acc24075, Acc15614, Acc24769, Acc33109, Acc09590, Acc07608, Acc33172, Acc01882, XLOC_035945, Acc29797, Acc19788, Acc01201, Acc28002, Acc00639, Acc02605, Acc09987, Acc06484, Acc30413, Acc17045, Acc16697, Acc31344, Acc23179, Acc…
	nucleoside metabolic process	0.24192	18	Acc25540, XLOC_016375, Acc28263, Acc30177, Acc11632, Acc15216, Acc23287, Acc23455, Acc15262, Acc09716, XLOC_081022, Acc13627, Acc05319, Acc28983, Acc23324, Acc15370, Acc12811, Acc13204
	mannose metabolic process	0.24198	1	Acc24435
	response to radiation	0.24246	2	Acc33061, Acc05774
	response to light stimulus	0.24246	2	Acc05774, Acc33061
	aminoglycan metabolic process	0.24346	4	Acc03463, Acc32727, Acc33439, Acc24397
	purine nucleotide metabolic process	0.24378	15	Acc23287, Acc12811, Acc15216, XLOC_016375, Acc28263, Acc30177, Acc11632, Acc05319, Acc15370, Acc25540, Acc15262, Acc09716, Acc23455, Acc13627, XLOC_081022
	glycosyl compound metabolic process	0.24529	18	Acc15216, Acc23287, Acc28263, Acc30177, XLOC_016375, Acc11632, Acc25540, Acc13204, Acc12811, Acc28983, Acc05319, Acc23324, Acc15370, Acc23455, Acc15262, Acc09716, XLOC_081022, Acc13627
	bile acid and bile salt transport	0.24686	1	Acc06484
	phosphorus metabolic process	0.24798	140	Acc06060, Acc14911, Acc21816, XLOC_078584, Acc32807, Acc22108, Acc14656, Acc29987, Acc19945, Acc29570, Acc09484, Acc14849, Acc00243, Acc23855, Acc05173, Acc29885, Acc17437, Acc26595, Acc28947, Acc01228, Acc12811, Acc28364, Acc05159, Acc01367, Acc25911, Acc31241, Acc31645, Acc22741, Acc26581, Acc08739, Acc28983, Acc05319, Acc00081, Acc01886, Acc18879, Acc07544, Acc24273, Acc03873, Acc00654, Acc180…
	vesicle fusion	0.24808	1	Acc17505
	vesicle fusion with Golgi apparatus	0.24808	1	Acc17505
	behavior	0.24854	3	Acc15556, Acc06484, Acc07088
	cofactor catabolic process	0.24862	5	Acc11415, Acc00639, Acc31286, Acc28529, Acc31579
	ion transport	0.24907	81	Acc06898, Acc22197, Acc08496, Acc30096, Acc15397, Acc11396, Acc22222, Acc06238, Acc04807, Acc11643, Acc08473, Acc21194, Acc26093, Acc29506, Acc23865, Acc08604, Acc15216, Acc23732, Acc05774, Acc11632, Acc27961, XLOC_042997, Acc16318, Acc01498, Acc15398, Acc32246, Acc33292, Acc26777, Acc29448, Acc02801, Acc22816, Acc28463, Acc32862, Acc04565, Acc06272, Acc08487, Acc19704, XLOC_027223, Acc11348, Acc…
	energy reserve metabolic process	0.24917	1	Acc24540
	negative regulation of Wnt receptor signaling pathway	0.25011	1	Acc05818
	purine nucleoside metabolic process	0.25062	14	Acc28263, XLOC_016375, Acc30177, Acc11632, Acc12811, Acc15216, Acc15262, Acc09716, Acc23455, XLOC_081022, Acc13627, Acc05319, Acc15370, Acc25540
	purine ribonucleoside metabolic process	0.25062	14	Acc05319, Acc15370, Acc25540, Acc15262, Acc09716, Acc23455, Acc13627, XLOC_081022, Acc12811, Acc15216, Acc28263, Acc30177, XLOC_016375, Acc11632
	response to bacterium	0.25149	6	Acc30161, Acc00063, Acc00408, Acc06115, Acc09329, Acc10274
	defense response to bacterium	0.25149	6	Acc30161, Acc00063, Acc00408, Acc06115, Acc09329, Acc10274
	response to wounding	0.25514	9	Acc11862, Acc03463, Acc14107, Acc22754, Acc06178, Acc04549, Acc07088, Acc30161, Acc28871
	response to chemical stimulus	0.25698	30	Acc26777, Acc29290, Acc12724, Acc06204, Acc23402, Acc24783, Acc07103, Acc13055, Acc26853, Acc29407, Acc21374, Acc17081, Acc09306, Acc03261, Acc23576, Acc07070, Acc31346, Acc08972, Acc22108, Acc23416, Acc13273, Acc05430, Acc10201, Acc05411, Acc01628, Acc10743, Acc31141, Acc07104, Acc22355, Acc33703
	chloride transport	0.25761	2	Acc01195, Acc08604
	purine ribonucleotide metabolic process	0.25849	14	Acc25540, Acc15370, Acc05319, XLOC_081022, Acc13627, Acc23455, Acc15262, Acc09716, Acc15216, Acc12811, Acc11632, Acc28263, XLOC_016375, Acc30177
	heme transport	0.26274	3	Acc31344, Acc33594, Acc12260
	iron coordination entity transport	0.26274	3	Acc31344, Acc33594, Acc12260
	guanosine-containing compound metabolic process	0.26342	3	Acc13627, Acc15262, Acc12811
	cell communication	0.26458	93	Acc25954, Acc15866, Acc17409, Acc27491, Acc06178, Acc04704, Acc13806, Acc27961, Acc12940, Acc21054, Acc29495, Acc09743, Acc14726, Acc21811, Acc00288, Acc12950, Acc11805, Acc28110, Acc13351, Acc01711, Acc09182, Acc17238, Acc13750, Acc07088, Acc01710, Acc26578, Acc03598, Acc31524, Acc06646, Acc01674, Acc05818, Acc18586, Acc08951, Acc27372, Acc33703, Acc16988, Acc27171, Acc18330, Acc09987, Acc28951,…
	pyridine nucleotide metabolic process	0.26466	3	Acc28440, Acc28871, Acc31196
	nicotinamide nucleotide metabolic process	0.26466	3	Acc28871, Acc28440, Acc31196
	Golgi to plasma membrane transport	0.26539	1	Acc11396
	regulation of intracellular transport	0.26539	1	Acc11396
	positive regulation of intracellular transport	0.26539	1	Acc11396
	regulation of intracellular protein transport	0.26539	1	Acc11396
	regulation of Golgi to plasma membrane protein transport	0.26539	1	Acc11396
	positive regulation of Golgi to plasma membrane protein transport	0.26539	1	Acc11396
	Golgi to plasma membrane protein transport	0.26539	1	Acc11396
	positive regulation of transport	0.26539	1	Acc11396
	positive regulation of protein transport	0.26539	1	Acc11396
	positive regulation of intracellular protein transport	0.26539	1	Acc11396
	regulation of protein complex disassembly	0.26659	3	Acc31388, Acc15252, Acc19046
	dicarboxylic acid metabolic process	0.26723	5	Acc16083, Acc28162, Acc26268, Acc11348, Acc23865
	misfolded or incompletely synthesized protein catabolic process	0.2683	1	Acc23402
	proteasome localization	0.2683	1	Acc23402
	cellular protein complex localization	0.2683	1	Acc23402
	response to topologically incorrect protein	0.2683	1	Acc23402
	cellular response to topologically incorrect protein	0.2683	1	Acc23402
	response to misfolded protein	0.2683	1	Acc23402
	cellular response to misfolded protein	0.2683	1	Acc23402
	nucleus-associated proteasomal ubiquitin-dependent protein catabolic process	0.2683	1	Acc23402
	vesicle organization	0.27037	2	Acc19788, Acc17505
	purine nucleotide catabolic process	0.27117	2	Acc13627, Acc23287
	purine-containing compound catabolic process	0.27117	2	Acc23287, Acc13627
	regulation of cellular localization	0.27353	1	Acc11396
	regulation of Wnt receptor signaling pathway	0.27528	1	Acc05818
	valyl-tRNA aminoacylation	0.27817	1	Acc23234
	chlorophyll metabolic process	0.27956	5	Acc31579, Acc28529, Acc11415, Acc31286, Acc00639
	photosystem II assembly	0.28292	1	Acc13805
	energy coupled proton transport, down electrochemical gradient	0.28337	8	Acc15370, Acc25540, XLOC_081022, Acc09716, Acc15216, Acc11632, XLOC_016375, Acc30177
	ATP synthesis coupled proton transport	0.28337	8	XLOC_081022, Acc09716, Acc15370, Acc25540, Acc11632, Acc30177, XLOC_016375, Acc15216
	GPI anchor metabolic process	0.28353	9	Acc29570, Acc04179, Acc19788, Acc33139, Acc06060, Acc03598, Acc17437, Acc00639, Acc28174
	cofactor transport	0.28505	3	Acc31344, Acc33594, Acc12260
	cellulose biosynthetic process	0.28644	4	Acc13627, Acc18051, Acc33399, Acc12241
	mitochondrial electron transport, NADH to ubiquinone	0.28665	2	Acc31286, Acc31645
	vitamin transport	0.2884	1	Acc29407
	membrane lipid metabolic process	0.29032	11	Acc33139, Acc19788, Acc29570, Acc04179, Acc24097, Acc28174, Acc00639, Acc17437, Acc03598, Acc18774, Acc06060
	anatomical structure development	0.29122	14	Acc03370, Acc14935, Acc29427, XLOC_019297, Acc18586, XLOC_059054, Acc14415, Acc04519, Acc24869, Acc24075, Acc15054, XLOC_049528, Acc00786, Acc32638
	deoxyribonucleoside diphosphate metabolic process	0.29209	1	Acc18022
	movement in host	0.29291	3	Acc30459, Acc04905, Acc21895
	spread of virus in multicellular host	0.29291	3	Acc21895, Acc30459, Acc04905
	spread of virus in host, cell to cell	0.29291	3	Acc04905, Acc30459, Acc21895
	movement in other organism involved in symbiotic interaction	0.29291	3	Acc21895, Acc04905, Acc30459
	single-organism developmental process	0.29315	13	Acc04519, Acc27476, Acc24869, Acc14415, XLOC_049528, Acc32638, Acc15054, Acc00786, Acc14935, Acc03370, XLOC_059054, Acc29427, Acc18586
	methanogenesis, from acetate	0.2936	1	Acc01807
	glycine catabolic process	0.29573	1	Acc29094
	serine family amino acid catabolic process	0.29573	1	Acc29094
	cell-cell signaling	0.29897	2	Acc05832, Acc16988
	regulation of blood coagulation	0.30365	1	Acc03463
	regulation of coagulation	0.30365	1	Acc03463
	regulation of wound healing	0.30365	1	Acc03463
	regulation of hemostasis	0.30365	1	Acc03463
	post-Golgi vesicle-mediated transport	0.30552	1	Acc11396
	sporulation resulting in formation of a cellular spore	0.30559	1	Acc15054
	cellular lipid metabolic process	0.30632	38	Acc33139, Acc28869, Acc10832, Acc17370, Acc00327, Acc18774, Acc03598, Acc09590, Acc29210, Acc11348, Acc04179, Acc14532, Acc19788, Acc22506, Acc21111, Acc03419, Acc00639, Acc31344, Acc29570, Acc13362, Acc00260, Acc06060, Acc22108, Acc06683, Acc08970, Acc23652, Acc28174, Acc01228, Acc13109, Acc20317, Acc19735, Acc29164, Acc00243, Acc16485, Acc25010, Acc30033, Acc17437, Acc24097
	hemostasis	0.30676	7	Acc07088, Acc30161, Acc14107, Acc28871, Acc06178, Acc03463, Acc04549
	coagulation	0.30676	7	Acc28871, Acc07088, Acc14107, Acc30161, Acc04549, Acc06178, Acc03463
	regulation of body fluid levels	0.30676	7	Acc04549, Acc03463, Acc06178, Acc28871, Acc07088, Acc14107, Acc30161
	cell growth	0.30863	3	Acc25417, Acc33075, Acc22884
	regulation of vesicle-mediated transport	0.30936	1	Acc11396
	response to nitrogen compound	0.31004	1	Acc26777
	aspartate family amino acid metabolic process	0.3108	6	Acc15252, Acc23865, Acc16083, Acc28162, Acc11348, Acc26268
	sodium ion transmembrane transport	0.31306	4	Acc23451, Acc33061, Acc23732, Acc06272
	sodium ion export	0.31306	4	Acc23451, Acc33061, Acc23732, Acc06272
	positive regulation of biosynthetic process	0.31367	5	Acc24455, Acc24179, Acc23416, Acc19046, Acc11651
	positive regulation of macromolecule biosynthetic process	0.31367	5	Acc24179, Acc24455, Acc11651, Acc23416, Acc19046
	positive regulation of cellular biosynthetic process	0.31367	5	Acc11651, Acc19046, Acc23416, Acc24179, Acc24455
	positive regulation of signal transduction	0.31426	2	Acc00450, Acc18586
	positive regulation of cell communication	0.31426	2	Acc18586, Acc00450
	positive regulation of signaling	0.31426	2	Acc18586, Acc00450
	nitrogen fixation	0.3146	1	Acc06115
	digestion	0.31537	1	Acc21428
	inorganic anion transport	0.31569	7	Acc01195, Acc05990, Acc08487, Acc26777, Acc11643, Acc00237, Acc08604
	cell differentiation	0.31645	7	Acc32189, Acc02956, Acc30052, Acc15054, Acc02245, Acc24455, Acc14935
	siroheme biosynthetic process	0.32009	4	Acc19024, Acc11348, Acc13787, Acc23865
	siroheme metabolic process	0.32009	4	Acc13787, Acc11348, Acc19024, Acc23865
	cofactor biosynthetic process	0.32197	17	Acc06388, Acc16515, Acc09328, Acc22196, Acc19024, Acc01916, Acc28263, Acc29987, Acc29071, Acc31808, Acc32033, Acc24357, Acc13787, Acc11348, Acc27349, Acc23865, Acc01367
	cellulose metabolic process	0.32312	4	Acc18051, Acc13627, Acc12241, Acc33399
	developmental process	0.32315	25	Acc24352, Acc27476, Acc24869, Acc24075, Acc32189, Acc30052, Acc32350, XLOC_049528, Acc32638, Acc15054, Acc02245, Acc24455, Acc00478, Acc02956, Acc18586, Acc08642, Acc05818, XLOC_059054, Acc14415, Acc04519, Acc00786, Acc03370, Acc14935, Acc29427, XLOC_019297
	pyridine-containing compound biosynthetic process	0.32324	3	Acc16515, Acc08228, Acc31808
	pyrimidine nucleobase metabolic process	0.3242	1	Acc06645
	pyrimidine nucleobase biosynthetic process	0.3242	1	Acc06645
	organic hydroxy compound biosynthetic process	0.32689	1	Acc01228
	regulation of DNA-dependent transcription, elongation	0.32742	2	Acc19046, Acc07724
	blood coagulation	0.32816	6	Acc07088, Acc14107, Acc28871, Acc06178, Acc03463, Acc04549
	organonitrogen compound biosynthetic process	0.32847	46	Acc15252, Acc06645, Acc13204, Acc30818, Acc09681, Acc05840, XLOC_081022, Acc07485, Acc09716, Acc15370, Acc05173, Acc26211, Acc07602, Acc11632, Acc31344, Acc28263, Acc01916, Acc18920, Acc16083, Acc15216, Acc08228, Acc23865, Acc24357, Acc13787, Acc25540, Acc06388, Acc28162, Acc32995, Acc26268, Acc22196, Acc16515, Acc09328, Acc11870, Acc31808, XLOC_016375, Acc30177, Acc19046, Acc19024, Acc22450, Acc…
	organic substance catabolic process	0.32886	38	Acc00639, Acc23402, Acc28529, Acc26946, Acc30113, Acc31196, Acc31286, Acc28117, Acc04887, Acc28871, Acc29094, Acc06678, Acc28496, Acc11415, Acc14138, Acc30177, Acc01466, Acc16654, Acc33040, Acc16695, Acc31579, Acc02804, Acc15874, Acc13627, Acc23324, Acc24097, Acc33439, Acc24397, Acc28118, Acc28966, Acc03463, Acc21428, Acc28440, Acc25540, Acc32727, Acc23287, Acc15216, Acc17045
	cellular aldehyde metabolic process	0.32895	1	Acc22108
	monocarboxylic acid biosynthetic process	0.32903	9	Acc00327, Acc00260, Acc29164, Acc03419, Acc08970, Acc22506, Acc13109, Acc20317, Acc19735
	multicellular organismal reproductive process	0.32921	4	Acc19788, Acc14935, Acc32575, Acc15556
	proton-transporting V-type ATPase complex assembly	0.33147	1	Acc04591
	vacuolar proton-transporting V-type ATPase complex assembly	0.33147	1	Acc04591
	plant-type cell wall biogenesis	0.33283	2	Acc22884, Acc33075
	cellulose microfibril organization	0.33283	2	Acc33075, Acc22884
	extracellular matrix organization	0.33283	2	Acc33075, Acc22884
	extracellular structure organization	0.33283	2	Acc22884, Acc33075
	cell wall assembly	0.33283	2	Acc33075, Acc22884
	plant-type cell wall assembly	0.33283	2	Acc33075, Acc22884
	glycolipid metabolic process	0.33328	10	Acc19788, Acc33139, Acc04179, Acc29570, Acc17437, Acc00639, Acc28174, Acc18774, Acc06060, Acc03598
	purine nucleoside catabolic process	0.33445	1	Acc13627
	GTP catabolic process	0.33445	1	Acc13627
	nucleoside triphosphate catabolic process	0.33445	1	Acc13627
	purine nucleoside triphosphate catabolic process	0.33445	1	Acc13627
	ribonucleoside triphosphate catabolic process	0.33445	1	Acc13627
	purine ribonucleoside triphosphate catabolic process	0.33445	1	Acc13627
	regulation of GTP catabolic process	0.33445	1	Acc13627
	regulation of GTPase activity	0.33445	1	Acc13627
	purine ribonucleoside catabolic process	0.33445	1	Acc13627
	guanosine-containing compound catabolic process	0.33445	1	Acc13627
	polysaccharide biosynthetic process	0.33571	6	Acc16485, Acc18051, Acc13627, Acc17506, Acc33399, Acc12241
	proteolysis	0.33643	50	Acc27615, Acc06060, Acc07919, Acc20309, Acc23679, Acc24321, Acc29514, Acc12057, Acc05364, Acc05744, Acc10173, Acc02804, Acc01195, XLOC_081022, Acc10197, Acc18298, Acc14974, Acc16285, Acc24097, Acc15814, Acc27730, Acc09182, Acc08165, Acc23500, Acc29414, Acc06678, Acc23537, Acc21153, Acc11415, Acc14138, Acc32159, Acc27476, Acc23184, Acc11310, Acc10832, Acc33040, Acc05487, Acc15247, Acc06405, Acc166…
	G-protein coupled receptor signaling pathway	0.33727	15	Acc04769, Acc14726, Acc31524, Acc25954, Acc14155, Acc17238, Acc20899, Acc12950, Acc30113, Acc04704, XLOC_017433, Acc33703, Acc11620, Acc07088, Acc22887
	response to water stimulus	0.33794	2	Acc12724, Acc07070
	cellular amino acid biosynthetic process	0.33873	16	Acc21535, Acc23303, Acc23865, Acc19775, Acc11348, Acc31808, Acc11870, Acc31344, Acc01916, Acc16083, Acc15370, Acc26268, Acc16515, Acc15252, Acc28162, Acc09681
	inositol catabolic process	0.34028	1	Acc26946
	alcohol catabolic process	0.34028	1	Acc26946
	polyol catabolic process	0.34028	1	Acc26946
	organic hydroxy compound catabolic process	0.34028	1	Acc26946
	selenocysteine incorporation	0.3417	1	XLOC_061523
	translational readthrough	0.3417	1	XLOC_061523
	multicellular organismal reproductive behavior	0.34235	1	Acc15556
	post-mating behavior	0.34235	1	Acc15556
	regulation of female receptivity	0.34235	1	Acc15556
	regulation of female receptivity, post-mating	0.34235	1	Acc15556
	female mating behavior	0.34235	1	Acc15556
	histidine biosynthetic process	0.34255	3	Acc16515, Acc15370, Acc31808
	histidine metabolic process	0.34255	3	Acc31808, Acc16515, Acc15370
	imidazole-containing compound metabolic process	0.34255	3	Acc15370, Acc16515, Acc31808
	defense response to Gram-negative bacterium	0.34372	1	Acc10274
	sodium ion transport	0.34749	6	Acc23732, Acc06272, Acc23451, Acc33061, Acc04807, Acc06145
	glutathione biosynthetic process	0.34899	1	Acc11870
	nodule morphogenesis	0.35101	2	XLOC_019297, Acc24075
	post-embryonic morphogenesis	0.35101	2	XLOC_019297, Acc24075
	development involved in symbiotic interaction	0.35101	2	Acc24075, XLOC_019297
	ATP biosynthetic process	0.35158	8	Acc25540, Acc15370, Acc09716, XLOC_081022, Acc15216, Acc30177, XLOC_016375, Acc11632
	purine-containing compound metabolic process	0.35368	15	Acc15370, Acc25540, Acc05319, Acc13627, XLOC_081022, Acc15262, Acc09716, Acc23455, Acc23287, Acc12811, Acc15216, Acc11632, Acc30177, Acc28263, XLOC_016375
	porphyrin-containing compound biosynthetic process	0.3541	6	Acc13787, Acc11348, Acc24357, Acc19024, Acc23865, Acc06388
	nucleoside triphosphate metabolic process	0.35854	10	Acc04644, Acc15216, XLOC_016375, Acc30177, Acc11632, Acc25540, Acc15370, Acc09716, XLOC_081022, Acc13627
	protein glycosylation	0.35951	7	Acc18499, Acc17258, Acc03348, XLOC_058476, Acc15616, Acc06220, Acc08054
	macromolecule glycosylation	0.35951	7	Acc18499, Acc17258, Acc03348, XLOC_058476, Acc15616, Acc06220, Acc08054
	glycerophospholipid biosynthetic process	0.35973	5	Acc31344, Acc29570, Acc04179, Acc17437, Acc28174
	mitochondrial electron transport, ubiquinol to cytochrome c	0.36105	2	Acc31241, Acc28463
	pyrimidine nucleoside monophosphate metabolic process	0.36868	1	Acc05173
	pyrimidine nucleoside monophosphate biosynthetic process	0.36868	1	Acc05173
	response to external stimulus	0.37087	9	Acc08972, Acc27171, Acc03463, Acc09014, Acc29581, Acc24783, Acc33061, Acc05774, Acc09743
	cellular polysaccharide biosynthetic process	0.37116	5	Acc12241, Acc33399, Acc13627, Acc18051, Acc16485
	cell proliferation	0.3721	3	Acc30941, Acc00515, Acc10694
	branched-chain amino acid metabolic process	0.3739	1	Acc19775
	branched-chain amino acid biosynthetic process	0.3739	1	Acc19775
	deoxyribonucleoside triphosphate metabolic process	0.37535	1	Acc04644
	pyrimidine deoxyribonucleoside triphosphate metabolic process	0.37535	1	Acc04644
	dUTP metabolic process	0.37535	1	Acc04644
	response to biotic stimulus	0.37707	16	Acc06115, XLOC_044733, Acc00063, Acc27159, Acc27175, Acc27173, Acc30161, Acc27165, Acc09329, Acc24574, Acc10274, Acc27178, Acc27155, Acc27171, Acc00408, Acc27169
	single-organism process	0.37737	403	Acc24138, Acc16823, Acc30013, Acc14415, XLOC_019297, Acc06823, Acc28786, Acc18954, Acc01059, Acc02409, XLOC_081022, Acc01115, Acc10743, Acc07602, Acc00074, Acc25540, Acc04769, Acc32717, Acc02245, Acc30857, Acc25417, Acc31602, Acc32906, Acc20899, Acc26268, Acc25782, Acc04291, Acc32296, Acc05517, Acc29660, Acc32638, Acc05216, Acc19046, Acc15420, Acc25921, Acc10840, Acc26651, Acc09459, Acc22884, Acc…
	tetrapyrrole biosynthetic process	0.37845	10	Acc24357, Acc13787, Acc11348, Acc27349, Acc23865, Acc19024, Acc22450, Acc19046, Acc06388, Acc07602
	cellular developmental process	0.37938	10	Acc03370, Acc24455, Acc02245, Acc14935, Acc02956, Acc24869, Acc04519, Acc32189, Acc15054, Acc30052
	cell wall modification	0.37969	5	Acc03298, Acc27091, Acc21588, Acc05517, Acc23427
	defense response to Gram-positive bacterium	0.3799	1	Acc00063
	single-organism carbohydrate metabolic process	0.38088	31	Acc24435, Acc10556, XLOC_058476, Acc28871, Acc28371, Acc33399, Acc02730, Acc07544, Acc31196, Acc31138, Acc01228, Acc17258, Acc06220, Acc27953, Acc26946, Acc15616, Acc12241, Acc17506, Acc13627, Acc16485, Acc15786, Acc08054, Acc18499, Acc01466, Acc03348, XLOC_016375, Acc28440, Acc06472, Acc18051, Acc31524, Acc19908
	angiogenesis	0.38385	1	Acc18586
	blood vessel development	0.38385	1	Acc18586
	vasculature development	0.38385	1	Acc18586
	regulation of angiogenesis	0.38385	1	Acc18586
	blood vessel morphogenesis	0.38385	1	Acc18586
	cardiovascular system development	0.38385	1	Acc18586
	circulatory system development	0.38385	1	Acc18586
	regulation of vasculature development	0.38385	1	Acc18586
	negative regulation of ATPase activity	0.384	1	Acc23287
	nucleic acid phosphodiester bond hydrolysis	0.38716	1	Acc05104
	antigen processing and presentation	0.38784	1	Acc00505
	beta-glucan biosynthetic process	0.38784	4	Acc18051, Acc13627, Acc33399, Acc12241
	protein homooligomerization	0.39067	2	Acc07764, Acc15670
	nucleotide catabolic process	0.39193	2	Acc23287, Acc13627
	nucleoside phosphate catabolic process	0.39193	2	Acc13627, Acc23287
	protein complex localization	0.39319	1	Acc23402
	mRNA catabolic process	0.39448	3	Acc25540, Acc04887, Acc15216
	histone methylation	0.39604	2	Acc26268, Acc08070
	nonribosomal peptide biosynthetic process	0.39768	1	Acc11870
	DNA-dependent transcription, elongation	0.3978	3	Acc19580, Acc07724, Acc19046
	cell surface receptor signaling pathway	0.39876	19	Acc11620, Acc21054, Acc33703, Acc04704, Acc05818, Acc31524, Acc25954, Acc04769, Acc07088, Acc22887, XLOC_017433, Acc30113, Acc12950, Acc24179, Acc17238, Acc20899, Acc01976, Acc14155, Acc14726
	protein arginylation	0.39884	1	Acc06678
	purine ribonucleotide catabolic process	0.39984	1	Acc13627
	ribonucleotide catabolic process	0.39984	1	Acc13627
	multicellular organism reproduction	0.40189	4	Acc32575, Acc15556, Acc14935, Acc19788
	single-organism behavior	0.40284	1	Acc07088
	nitrogen compound transport	0.40388	13	Acc02801, Acc05832, Acc28463, Acc33594, Acc12260, Acc29407, Acc31344, Acc06898, Acc00237, Acc05749, Acc08496, Acc28786, Acc26777
	nitrogen cycle metabolic process	0.40518	2	Acc05104, Acc06115
	RNA catabolic process	0.40746	3	Acc04887, Acc15216, Acc25540
	sulfur compound transport	0.40931	2	Acc11643, Acc29407
	regulation of viral transcription	0.41003	1	Acc21816
	tryptophan metabolic process	0.4116	1	Acc14788
	indolalkylamine metabolic process	0.4116	1	Acc14788
	indole-containing compound metabolic process	0.4116	1	Acc14788
	actin filament-based process	0.41163	3	Acc19046, Acc06115, Acc24552
	actin cytoskeleton organization	0.41163	3	Acc19046, Acc24552, Acc06115
	ATP metabolic process	0.41338	8	Acc15216, Acc11632, Acc30177, XLOC_016375, Acc15370, Acc25540, XLOC_081022, Acc09716
	cotranslational protein targeting to membrane	0.4154	5	Acc25631, Acc27961, Acc21391, Acc05319, Acc27372
	regulation of ATPase activity	0.41616	1	Acc23287
	proton-transporting two-sector ATPase complex assembly	0.41647	1	Acc04591
	regulation of multicellular organismal process	0.41871	4	Acc02245, Acc03463, Acc16988, Acc18586
	glycoprotein biosynthetic process	0.4202	7	Acc03348, Acc17258, Acc18499, Acc08054, Acc06220, XLOC_058476, Acc15616
	positive regulation of response to stimulus	0.42072	2	Acc00450, Acc18586
	response to inorganic substance	0.42267	3	Acc12724, Acc26777, Acc07070
	beta-glucan metabolic process	0.42433	4	Acc33399, Acc12241, Acc13627, Acc18051
	glycoprotein metabolic process	0.42525	7	XLOC_058476, Acc15616, Acc08054, Acc06220, Acc18499, Acc17258, Acc03348
	queuosine biosynthetic process	0.42603	1	Acc13204
	queuosine metabolic process	0.42603	1	Acc13204
	nucleobase metabolic process	0.42625	1	Acc06645
	nucleobase biosynthetic process	0.42625	1	Acc06645
	anatomical structure morphogenesis	0.4282	9	Acc04519, Acc24869, Acc24075, Acc15054, Acc00786, Acc03370, Acc14935, Acc18586, XLOC_019297
	purine nucleoside triphosphate metabolic process	0.42836	9	Acc15216, Acc11632, Acc30177, XLOC_016375, Acc15370, Acc25540, XLOC_081022, Acc13627, Acc09716
	ribonucleoside triphosphate metabolic process	0.42836	9	Acc15216, Acc11632, Acc30177, XLOC_016375, Acc25540, Acc15370, Acc13627, XLOC_081022, Acc09716
	purine ribonucleoside triphosphate metabolic process	0.42836	9	Acc15216, XLOC_016375, Acc30177, Acc11632, Acc25540, Acc15370, Acc09716, Acc13627, XLOC_081022
	ciliary or bacterial-type flagellar motility	0.42868	3	Acc24783, Acc08972, Acc05901
	bacterial-type flagellar cell motility	0.42868	3	Acc24783, Acc05901, Acc08972
	metabolic process	0.42929	806	Acc22983, Acc02417, Acc26581, Acc01368, Acc12364, Acc29978, Acc00081, Acc32723, Acc28983, Acc23402, Acc05319, Acc15136, Acc26790, Acc05786, Acc03873, Acc01367, Acc21759, Acc31542, Acc28364, Acc23128, Acc08554, Acc25429, Acc03327, Acc16695, Acc05840, Acc31659, Acc20659, Acc10726, Acc26595, Acc16102, Acc16882, Acc33399, Acc33064, Acc29581, Acc21816, Acc06060, Acc09173, XLOC_004235, Acc08576, Acc221…
	wound healing	0.42975	7	Acc04549, Acc06178, Acc03463, Acc28871, Acc07088, Acc14107, Acc30161
	alditol phosphate metabolic process	0.43214	2	Acc17045, Acc31344
	C-terminal protein methylation	0.43271	1	Acc03153
	C-terminal protein amino acid modification	0.43271	1	Acc03153
	post-translational protein modification	0.43271	1	Acc03153
	negative regulation of signal transduction	0.43273	1	Acc05818
	negative regulation of cell communication	0.43273	1	Acc05818
	negative regulation of signaling	0.43273	1	Acc05818
	carbohydrate derivative biosynthetic process	0.43383	25	Acc08054, Acc15216, Acc11632, Acc31344, Acc18499, Acc29570, Acc03348, Acc28263, Acc30177, XLOC_016375, Acc25540, Acc28174, Acc18774, XLOC_058476, Acc13204, Acc04179, Acc17258, Acc06220, Acc15370, Acc15616, Acc17437, Acc05173, XLOC_081022, Acc16485, Acc09716
	regulation of cell proliferation	0.43461	1	Acc10694
	inositol trisphosphate metabolic process	0.43518	1	Acc23855
	inositol phosphate metabolic process	0.43518	1	Acc23855
	RNA 3'-end processing	0.43533	3	Acc00755, Acc00654, Acc18581
	inner mitochondrial membrane organization	0.43676	1	Acc15506
	cristae formation	0.43676	1	Acc15506
	iron-sulfur cluster assembly	0.43723	2	Acc08035, Acc29591
	metallo-sulfur cluster assembly	0.43723	2	Acc29591, Acc08035
	positive regulation of macromolecule metabolic process	0.43995	5	Acc24455, Acc24179, Acc19046, Acc23416, Acc11651
	movement in host environment	0.44114	4	Acc27349, Acc04905, Acc30459, Acc21895
	movement in environment of other organism involved in symbiotic interaction	0.44114	4	Acc21895, Acc27349, Acc04905, Acc30459
	protein ubiquitination	0.44409	9	Acc24783, Acc17492, Acc06115, Acc08152, Acc18154, Acc29799, Acc09715, Acc06085, Acc21985
	protein targeting to membrane	0.44676	5	Acc25631, Acc27961, Acc21391, Acc05319, Acc27372
	toxin biosynthetic process	0.44933	1	Acc02293
	protein ADP-ribosylation	0.45032	1	Acc18499
	glycine metabolic process	0.45063	1	Acc29094
	sporulation	0.45251	2	Acc27476, Acc15054
	cell wall organization	0.45437	7	Acc27091, Acc33075, Acc21588, Acc03298, Acc22884, Acc05517, Acc23427
	nucleoside triphosphate biosynthetic process	0.45458	8	Acc15216, Acc30177, XLOC_016375, Acc11632, Acc15370, Acc25540, Acc09716, XLOC_081022
	purine nucleoside triphosphate biosynthetic process	0.45458	8	Acc25540, Acc15370, Acc09716, XLOC_081022, Acc15216, XLOC_016375, Acc30177, Acc11632
	ribonucleoside triphosphate biosynthetic process	0.45458	8	Acc09716, XLOC_081022, Acc15370, Acc25540, Acc30177, XLOC_016375, Acc11632, Acc15216
	purine ribonucleoside triphosphate biosynthetic process	0.45458	8	Acc15216, Acc11632, XLOC_016375, Acc30177, Acc25540, Acc15370, XLOC_081022, Acc09716
	phosphatidylinositol 3-kinase cascade	0.45519	1	Acc00450
	regulation of phosphatidylinositol 3-kinase cascade	0.45519	1	Acc00450
	positive regulation of phosphatidylinositol 3-kinase cascade	0.45519	1	Acc00450
	phosphatidylinositol-mediated signaling	0.45519	1	Acc00450
	inositol lipid-mediated signaling	0.45519	1	Acc00450
	gamete generation	0.45742	3	Acc32575, Acc14935, Acc19788
	cytolysis	0.45814	1	Acc10274
	phospholipid biosynthetic process	0.45834	7	Acc04179, Acc01228, Acc31344, Acc29570, Acc17437, Acc28174, Acc22108
	cell cycle arrest	0.45885	2	Acc10694, Acc31016
	modulation by virus of host process	0.46352	2	Acc22983, Acc13351
	modulation by symbiont of host cellular process	0.46352	2	Acc22983, Acc13351
	cellular amino acid metabolic process	0.46397	29	Acc25345, Acc11348, Acc23234, Acc19775, Acc23303, Acc20484, Acc21535, Acc23865, Acc29094, Acc16083, Acc11842, Acc01916, Acc26606, Acc06178, Acc31344, Acc31808, Acc11870, Acc16515, Acc15249, Acc30033, Acc26268, Acc15370, Acc26897, XLOC_012315, Acc09681, Acc14788, Acc28162, Acc15252, Acc19879
	cell wall polysaccharide metabolic process	0.46414	1	Acc16654
	hemicellulose metabolic process	0.46414	1	Acc16654
	xylan metabolic process	0.46414	1	Acc16654
	xylan catabolic process	0.46414	1	Acc16654
	multicellular organismal development	0.46525	14	Acc32638, XLOC_049528, Acc00786, Acc32350, Acc24075, Acc24352, Acc14415, XLOC_059054, Acc05818, Acc18586, XLOC_019297, Acc08642, Acc29427, Acc00478
	regulation of intracellular protein kinase cascade	0.46581	1	Acc18586
	protein methylation	0.46689	4	Acc08070, Acc03153, XLOC_040049, Acc26268
	protein alkylation	0.46689	4	Acc03153, Acc08070, Acc26268, XLOC_040049
	phosphorylation	0.47077	98	Acc18096, Acc00654, Acc03873, Acc31990, Acc24273, Acc07544, Acc18879, Acc14549, Acc01886, Acc00081, Acc08174, Acc08739, Acc26581, Acc15420, Acc22741, Acc31241, Acc31645, Acc25911, Acc22823, Acc17370, XLOC_010985, Acc05159, Acc28364, Acc08803, Acc13214, Acc28947, Acc29290, Acc29885, Acc26595, Acc00243, Acc08726, Acc18152, Acc16697, Acc06484, Acc30413, Acc14849, Acc09484, Acc23179, Acc19945, Acc299…
	actin filament organization	0.47226	2	Acc24552, Acc19046
	cell motility	0.47234	7	Acc32717, Acc08972, Acc25921, Acc05901, Acc22492, Acc15420, Acc24783
	localization of cell	0.47234	7	Acc05901, Acc08972, Acc25921, Acc32717, Acc24783, Acc22492, Acc15420
	carboxylic acid metabolic process	0.47285	44	Acc15249, Acc15370, Acc30033, Acc29164, Acc19735, Acc09681, Acc13109, Acc20317, Acc15252, Acc23652, Acc08970, Acc06683, Acc23234, Acc25345, Acc22108, Acc23865, Acc00260, Acc20484, Acc16083, Acc01916, Acc06178, Acc26606, Acc31344, Acc03419, Acc09328, Acc16515, Acc22506, Acc26268, Acc26897, XLOC_012315, Acc14788, Acc28162, Acc19879, Acc11348, Acc10150, Acc01807, Acc19775, Acc00327, Acc29094, Acc233…
	regulation of protein localization	0.47436	1	Acc11396
	regulation of protein transport	0.47436	1	Acc11396
	regulation of establishment of protein localization	0.47436	1	Acc11396
	oxoacid metabolic process	0.47482	45	Acc23234, Acc22108, Acc25345, Acc08970, Acc23652, Acc06683, Acc00260, Acc23865, Acc20484, Acc01916, Acc16083, Acc31344, Acc06178, Acc26606, Acc15370, Acc30033, Acc15249, Acc29164, Acc19735, Acc09681, Acc15252, Acc20317, Acc13109, Acc05104, Acc11348, Acc29094, Acc23303, Acc21535, Acc01807, Acc10150, Acc19775, Acc00327, Acc11842, Acc31808, Acc11870, Acc22506, Acc26268, Acc03419, Acc09328, Acc16515,…
	sphingolipid metabolic process	0.47486	1	Acc24097
	response to extracellular stimulus	0.47617	4	Acc09743, Acc27171, Acc29581, Acc09014
	cellular response to extracellular stimulus	0.47617	4	Acc09743, Acc09014, Acc29581, Acc27171
	cellular response to external stimulus	0.47617	4	Acc09743, Acc27171, Acc29581, Acc09014
	cysteine biosynthetic process from serine	0.4781	1	Acc09681
	L-serine metabolic process	0.4781	1	Acc09681
	cysteine biosynthetic process	0.4781	1	Acc09681
	pyrimidine deoxyribonucleotide metabolic process	0.48102	1	Acc04644
	coenzyme biosynthetic process	0.48144	10	Acc01367, Acc09328, Acc16515, Acc32033, Acc22196, Acc29071, Acc31808, Acc28263, Acc29987, Acc01916
	L-phenylalanine biosynthetic process	0.48153	1	Acc21535
	erythrose 4-phosphate/phosphoenolpyruvate family amino acid biosynthetic process	0.48153	1	Acc21535
	external encapsulating structure organization	0.48186	7	Acc03298, Acc21588, Acc27091, Acc33075, Acc22884, Acc05517, Acc23427
	regulation of viral process	0.48343	1	Acc21816
	positive regulation of cell death	0.48356	1	Acc01115
	positive regulation of apoptotic process	0.48356	1	Acc01115
	positive regulation of programmed cell death	0.48356	1	Acc01115
	mRNA polyadenylation	0.4838	1	Acc00654
	glucan biosynthetic process	0.48416	4	Acc33399, Acc12241, Acc18051, Acc13627
	mitotic anaphase	0.48527	1	XLOC_078584
	anaphase	0.48527	1	XLOC_078584
	organic acid metabolic process	0.48895	45	Acc31808, Acc11870, Acc11842, Acc00327, Acc19775, Acc01807, Acc10150, Acc23303, Acc21535, Acc29094, Acc11348, Acc05104, Acc19879, Acc14788, Acc28162, Acc26897, XLOC_012315, Acc03419, Acc09328, Acc16515, Acc22506, Acc26268, Acc26606, Acc06178, Acc31344, Acc16083, Acc01916, Acc23865, Acc20484, Acc00260, Acc06683, Acc23652, Acc08970, Acc25345, Acc22108, Acc23234, Acc20317, Acc13109, Acc15252, Acc096…
	gas vesicle organization	0.49086	1	Acc19788
	nitrate metabolic process	0.49255	1	Acc05104
	nitrate assimilation	0.49255	1	Acc05104
	reactive nitrogen species metabolic process	0.49255	1	Acc05104
	glutathione metabolic process	0.49518	1	Acc11870
	one-carbon metabolic process	0.49845	1	Acc30013
	organophosphate catabolic process	0.49939	3	Acc13627, Acc23287, Acc17045
	transmission of virus	0.502	1	Acc14942
	dissemination or transmission of symbiont from host	0.502	1	Acc14942
	dissemination or transmission of organism from other organism involved in symbiotic interaction	0.502	1	Acc14942
	mRNA metabolic process	0.50309	15	Acc04565, Acc18581, Acc15216, Acc04887, Acc22816, Acc33064, Acc32643, Acc00654, Acc31659, Acc00999, Acc00755, Acc04390, Acc30911, Acc05104, Acc25540
	multicellular organismal process	0.50338	34	Acc15556, Acc24075, Acc16988, Acc32638, Acc30161, Acc28364, Acc18586, Acc08642, Acc14107, XLOC_059054, Acc05818, Acc04549, Acc28871, Acc19788, Acc00786, Acc14935, Acc14155, Acc29427, Acc24352, Acc32575, Acc04704, Acc06178, XLOC_049528, Acc32350, Acc21428, Acc00478, Acc04769, Acc02245, Acc03463, Acc17409, Acc14415, Acc07088, Acc13750, XLOC_019297
	Wnt receptor signaling pathway	0.50428	2	Acc01976, Acc05818
	2'-deoxyribonucleotide metabolic process	0.50507	1	Acc04644
	deoxyribose phosphate metabolic process	0.50507	1	Acc04644
	plant-type cell wall organization	0.50666	2	Acc33075, Acc22884
	plant-type cell wall organization or biogenesis	0.50666	2	Acc22884, Acc33075
	L-phenylalanine metabolic process	0.50697	1	Acc21535
	erythrose 4-phosphate/phosphoenolpyruvate family amino acid metabolic process	0.50697	1	Acc21535
	feeding behavior	0.50711	1	Acc07088
	respiratory chain complex IV assembly	0.50778	1	Acc28110
	mitochondrial respiratory chain complex IV assembly	0.50778	1	Acc28110
	heme biosynthetic process	0.50829	4	Acc23865, Acc19024, Acc11348, Acc13787
	fatty acid metabolic process	0.50972	13	Acc19735, Acc13109, Acc20317, Acc03419, Acc06683, Acc23652, Acc08970, Acc11348, Acc30033, Acc22506, Acc00327, Acc00260, Acc29164
	DNA catabolic process	0.51092	1	Acc28496
	monocarboxylic acid transport	0.51195	2	Acc06484, Acc33292
	organelle fusion	0.5157	2	Acc04459, Acc17505
	regulation of hydrolase activity	0.51715	2	Acc13627, Acc23287
	regulation of symbiosis, encompassing mutualism through parasitism	0.51767	1	Acc21816
	intra-Golgi vesicle-mediated transport	0.51823	2	Acc22450, Acc22492
	post-embryonic development	0.51944	2	XLOC_019297, Acc24075
	RNA splicing, via endonucleolytic cleavage and ligation	0.52383	1	Acc08070
	tRNA splicing, via endonucleolytic cleavage and ligation	0.52383	1	Acc08070
	anatomical structure formation involved in morphogenesis	0.52672	3	Acc18586, Acc15054, Acc14935
	negative regulation of hydrolase activity	0.52698	1	Acc23287
	protein modification by small protein conjugation	0.52793	9	Acc09715, Acc18154, Acc29799, Acc08152, Acc06115, Acc17492, Acc24783, Acc21985, Acc06085
	defense response	0.52857	20	Acc27173, Acc30161, Acc27165, Acc09329, Acc10274, Acc24574, Acc06115, XLOC_044733, Acc00063, Acc06687, Acc27159, Acc31926, Acc27175, Acc27169, Acc00408, Acc17301, XLOC_077484, Acc27178, Acc27155, Acc27171
	serine family amino acid metabolic process	0.52906	2	Acc09681, Acc29094
	protein lipidation	0.53017	4	Acc28174, Acc17437, Acc29570, Acc04179
	GPI anchor biosynthetic process	0.53017	4	Acc04179, Acc29570, Acc28174, Acc17437
	phosphatidylinositol biosynthetic process	0.53017	4	Acc29570, Acc04179, Acc17437, Acc28174
	organophosphate biosynthetic process	0.5305	22	Acc09716, XLOC_081022, Acc28983, Acc05173, Acc22196, Acc16515, Acc17437, Acc15370, Acc04179, Acc01228, Acc01367, Acc28174, Acc22108, Acc25540, Acc28263, Acc30177, XLOC_016375, Acc11632, Acc31344, Acc31808, Acc29570, Acc15216
	ribonucleotide biosynthetic process	0.53488	10	Acc15370, Acc25540, Acc05173, XLOC_081022, Acc09716, Acc15216, Acc11632, Acc28263, Acc30177, XLOC_016375
	ribose phosphate biosynthetic process	0.53488	10	Acc11632, XLOC_016375, Acc28263, Acc30177, Acc15216, XLOC_081022, Acc09716, Acc15370, Acc25540, Acc05173
	generation of precursor metabolites and energy	0.53569	17	Acc12940, Acc27960, Acc01466, Acc31241, Acc31645, Acc24540, XLOC_078584, Acc11592, Acc01807, Acc06840, Acc18280, Acc13805, Acc25284, Acc28463, Acc31286, Acc27203, Acc28744
	cellular iron ion homeostasis	0.53623	1	Acc01541
	iron ion homeostasis	0.53623	1	Acc01541
	lipoprotein biosynthetic process	0.53916	4	Acc04179, Acc29570, Acc28174, Acc17437
	Mo-molybdopterin cofactor biosynthetic process	0.54011	2	Acc01367, Acc22196
	Mo-molybdopterin cofactor metabolic process	0.54011	2	Acc22196, Acc01367
	SRP-dependent cotranslational protein targeting to membrane	0.54077	4	Acc21391, Acc27961, Acc25631, Acc27372
	protein targeting to ER	0.54077	4	Acc25631, Acc27961, Acc21391, Acc27372
	establishment of protein localization to endoplasmic reticulum	0.54077	4	Acc25631, Acc27961, Acc21391, Acc27372
	pyrimidine ribonucleoside metabolic process	0.54094	1	Acc23324
	covalent chromatin modification	0.54095	3	Acc19580, Acc26268, Acc08070
	histone modification	0.54095	3	Acc08070, Acc19580, Acc26268
	cysteine metabolic process	0.54129	1	Acc09681
	regulation of cell growth	0.54333	1	Acc25417
	cell adhesion	0.54418	10	Acc22983, Acc18319, Acc19775, Acc03463, Acc20490, Acc23679, Acc29071, Acc13351, Acc17181, Acc10581
	cellular carbohydrate catabolic process	0.54714	1	Acc26946
	single-organism cellular process	0.54727	346	Acc12724, Acc27155, Acc22828, Acc28744, Acc21811, Acc33439, Acc15397, Acc21606, Acc14726, Acc01711, Acc17238, Acc15006, Acc18154, Acc32727, Acc22188, Acc27336, Acc26920, Acc29506, Acc29933, Acc08604, Acc09743, Acc17505, Acc27091, Acc23350, Acc13806, Acc19750, Acc12940, Acc21391, Acc29071, Acc00639, Acc19654, Acc25631, Acc09014, Acc33746, Acc29448, Acc09987, Acc18330, XLOC_074453, Acc25418, Acc328…
	actin filament depolymerization	0.55046	1	Acc19046
	regulation of actin filament depolymerization	0.55046	1	Acc19046
	negative regulation of actin filament depolymerization	0.55046	1	Acc19046
	negative regulation of actin filament polymerization	0.55046	1	Acc19046
	negative regulation of protein complex assembly	0.55046	1	Acc19046
	negative regulation of protein polymerization	0.55046	1	Acc19046
	negative regulation of protein complex disassembly	0.55046	1	Acc19046
	barbed-end actin filament capping	0.55046	1	Acc19046
	protein depolymerization	0.55046	1	Acc19046
	negative regulation of cytoskeleton organization	0.55046	1	Acc19046
	actin filament capping	0.55046	1	Acc19046
	regulation of protein depolymerization	0.55046	1	Acc19046
	negative regulation of protein depolymerization	0.55046	1	Acc19046
	cellular modified amino acid biosynthetic process	0.55231	4	Acc01916, Acc11870, Acc31344, Acc23303
	regulation of photosynthesis	0.55325	1	Acc06840
	regulation of photosynthesis, light reaction	0.55325	1	Acc06840
	photosystem II stabilization	0.55325	1	Acc06840
	regulation of generation of precursor metabolites and energy	0.55325	1	Acc06840
	humoral immune response	0.55374	1	Acc30161
	hemolymph coagulation	0.55374	1	Acc30161
	catabolic process	0.5544	52	Acc23387, Acc24397, Acc33439, Acc24097, Acc23324, Acc02804, Acc03370, Acc15874, Acc13627, Acc20853, Acc28966, Acc28118, Acc14979, Acc28440, Acc32727, Acc25540, Acc21428, Acc03463, Acc17045, Acc23287, Acc15216, Acc28529, Acc26946, Acc29427, Acc00639, Acc23402, Acc18330, Acc09014, Acc28871, Acc28117, Acc31286, Acc04887, Acc23623, Acc17883, Acc30113, Acc31196, Acc14138, Acc11415, Acc29094, Acc06678,…
	heme metabolic process	0.56071	4	Acc11348, Acc13787, Acc19024, Acc23865
	lipid modification	0.562	4	Acc00243, Acc17370, Acc09590, Acc25010
	mRNA processing	0.5625	12	Acc33064, Acc22816, Acc00654, Acc32643, Acc04565, Acc18581, Acc00755, Acc04390, Acc30911, Acc05104, Acc31659, Acc00999
	cellular ion homeostasis	0.56337	3	Acc07602, Acc01541, Acc08193
	cellular metal ion homeostasis	0.56337	3	Acc01541, Acc07602, Acc08193
	cellular cation homeostasis	0.56337	3	Acc08193, Acc07602, Acc01541
	monocarboxylic acid metabolic process	0.56412	15	Acc19735, Acc20317, Acc13109, Acc23652, Acc08970, Acc03419, Acc06683, Acc30033, Acc22108, Acc11348, Acc22506, Acc01807, Acc00327, Acc29164, Acc00260
	pyrimidine-containing compound metabolic process	0.56957	4	Acc04644, Acc05173, Acc06645, Acc23324
	regulation of developmental process	0.56964	2	Acc18586, Acc02245
	growth	0.56967	3	Acc33075, Acc25417, Acc22884
	platelet activation	0.56969	4	Acc07088, Acc28871, Acc06178, Acc04549
	cell death	0.57002	7	Acc10274, Acc26077, Acc01115, Acc18586, Acc10694, Acc10790, Acc17086
	death	0.57002	7	Acc10790, Acc17086, Acc10694, Acc18586, Acc01115, Acc26077, Acc10274
	cellular transition metal ion homeostasis	0.57113	1	Acc01541
	intracellular protein kinase cascade	0.57172	1	Acc18586
	molybdopterin cofactor biosynthetic process	0.57178	2	Acc22196, Acc01367
	molybdopterin cofactor metabolic process	0.57178	2	Acc01367, Acc22196
	prosthetic group metabolic process	0.57178	2	Acc01367, Acc22196
	glycolipid biosynthetic process	0.57217	5	Acc28174, Acc17437, Acc04179, Acc18774, Acc29570
	membrane lipid biosynthetic process	0.57217	5	Acc29570, Acc04179, Acc18774, Acc28174, Acc17437
	synaptic transmission	0.57293	1	Acc16988
	transmission of nerve impulse	0.57293	1	Acc16988
	multicellular organismal signaling	0.57293	1	Acc16988
	nucleoside biosynthetic process	0.57308	10	Acc28263, Acc30177, XLOC_016375, Acc11632, Acc13204, Acc15216, Acc09716, XLOC_081022, Acc15370, Acc25540
	ribonucleoside biosynthetic process	0.57308	10	Acc13204, Acc15216, Acc28263, Acc30177, XLOC_016375, Acc11632, Acc15370, Acc25540, Acc09716, XLOC_081022
	nucleotide-excision repair	0.57343	2	Acc09058, Acc10840
	single-multicellular organism process	0.57715	30	Acc04549, Acc14415, Acc00786, Acc13750, Acc07088, Acc28871, XLOC_019297, Acc14155, Acc29427, Acc06178, Acc04704, Acc24352, XLOC_049528, Acc32638, Acc30161, Acc32350, Acc16988, Acc24075, Acc03463, Acc28364, Acc00478, Acc21428, Acc04769, Acc02245, Acc14107, XLOC_059054, Acc05818, Acc18586, Acc17409, Acc08642
	single organism reproductive process	0.57722	3	Acc14935, Acc32575, Acc19788
	glycosyl compound biosynthetic process	0.57796	10	Acc28263, XLOC_016375, Acc30177, Acc11632, Acc13204, Acc15216, Acc09716, XLOC_081022, Acc15370, Acc25540
	mitochondrial respiratory chain complex IV biogenesis	0.58048	1	Acc28110
	deoxyribonucleotide metabolic process	0.58119	1	Acc04644
	intracellular signal transduction	0.58274	25	Acc30911, Acc00450, Acc18586, Acc19423, Acc31524, Acc03598, Acc06646, Acc28083, Acc11620, Acc27372, Acc29495, Acc33703, Acc24853, Acc27961, Acc13919, Acc16717, Acc28951, Acc18330, Acc14726, Acc22887, Acc01710, Acc21374, Acc10549, Acc18937, Acc01711
	regulation of phosphate metabolic process	0.58333	3	Acc23287, Acc09484, Acc13627
	regulation of phosphorus metabolic process	0.58333	3	Acc23287, Acc09484, Acc13627
	regulation of anatomical structure morphogenesis	0.58354	1	Acc18586
	glucose metabolic process	0.58437	6	Acc31196, XLOC_016375, Acc07544, Acc01466, Acc28440, Acc28871
	molybdate ion transport	0.58598	1	Acc05990
	acetate metabolic process	0.5869	1	Acc01807
	cell killing	0.58895	1	Acc01628
	pyrimidine nucleotide metabolic process	0.59181	2	Acc04644, Acc05173
	serine family amino acid biosynthetic process	0.59291	1	Acc09681
	regulation of response to external stimulus	0.59303	1	Acc03463
	secondary metabolic process	0.59604	2	Acc02293, Acc33109
	locomotion	0.5972	12	Acc27349, Acc08972, Acc14942, Acc32717, Acc24783, Acc21895, Acc05901, Acc25921, Acc30459, Acc04905, Acc22492, Acc15420
	N-terminal protein amino acid methylation	0.59735	1	XLOC_040049
	N-terminal protein amino acid modification	0.59735	1	XLOC_040049
	positive regulation of developmental process	0.59744	1	Acc18586
	arginine metabolic process	0.59769	1	Acc19879
	metal ion homeostasis	0.59818	3	Acc07602, Acc01541, Acc08193
	M phase	0.5997	2	XLOC_078584, Acc14979
	cell cycle phase	0.5997	2	XLOC_078584, Acc14979
	cellular response to stimulus	0.60053	106	Acc24680, Acc04769, Acc28083, Acc29581, Acc04715, Acc30886, Acc00074, Acc19423, Acc24853, Acc27960, Acc07602, Acc11620, Acc08726, Acc13919, Acc29799, Acc02821, Acc18937, Acc24179, Acc15336, Acc14294, XLOC_010985, Acc30911, Acc00450, Acc04390, Acc26438, Acc32873, Acc10226, Acc02781, Acc10840, Acc08554, Acc09459, Acc09058, Acc03327, Acc30730, Acc22983, Acc24536, Acc23402, Acc16717, Acc08338, Acc145…
	cation transport	0.6009	56	Acc32862, Acc10549, Acc07251, Acc22816, XLOC_015211, Acc06272, Acc04565, Acc29448, Acc29660, Acc16318, Acc01498, Acc15398, XLOC_042997, Acc07528, Acc13860, Acc24856, Acc33061, Acc02677, Acc05901, Acc30177, XLOC_016375, Acc11348, XLOC_027223, Acc18204, Acc01084, Acc00237, Acc22884, Acc04807, Acc23451, Acc30013, Acc10796, Acc22197, Acc15370, Acc10975, Acc02409, XLOC_081022, Acc18954, Acc06238, Acc1…
	transformation of host cell by virus	0.60183	2	Acc19945, Acc13860
	cellular membrane fusion	0.60819	2	Acc04459, Acc17505
	negative regulation of response to stimulus	0.60829	1	Acc05818
	protein insertion into membrane	0.61261	1	Acc25293
	localization within membrane	0.61261	1	Acc25293
	protein polymerization	0.61511	5	Acc04549, Acc06178, Acc28871, Acc19046, Acc07088
	pyruvate transport	0.6173	1	Acc33292
	mitochondrial pyruvate transport	0.6173	1	Acc33292
	ion homeostasis	0.61878	3	Acc08193, Acc07602, Acc01541
	cation homeostasis	0.61878	3	Acc08193, Acc01541, Acc07602
	biological adhesion	0.61894	10	Acc18319, Acc22983, Acc03463, Acc19775, Acc23679, Acc20490, Acc29071, Acc13351, Acc17181, Acc10581
	nuclear division	0.61908	4	Acc26828, Acc17530, XLOC_078584, Acc28392
	mitosis	0.61908	4	Acc26828, XLOC_078584, Acc17530, Acc28392
	aromatic amino acid family biosynthetic process, prephenate pathway	0.61914	1	Acc21535
	pyrimidine ribonucleotide metabolic process	0.61981	1	Acc05173
	pyrimidine ribonucleotide biosynthetic process	0.61981	1	Acc05173
	organic acid transport	0.61992	8	Acc08496, Acc05749, Acc06898, Acc33292, Acc28463, Acc05832, Acc02801, Acc06484
	carboxylic acid transport	0.61992	8	Acc33292, Acc08496, Acc05749, Acc06898, Acc28463, Acc05832, Acc02801, Acc06484
	autophagic vacuole assembly	0.62002	1	Acc09014
	macroautophagy	0.62002	1	Acc09014
	negative regulation of catalytic activity	0.62044	1	Acc23287
	negative regulation of molecular function	0.62044	1	Acc23287
	tricarboxylic acid metabolic process	0.62139	1	Acc09328
	tricarboxylic acid biosynthetic process	0.62139	1	Acc09328
	cell wall biogenesis	0.62293	2	Acc22884, Acc33075
	ribonucleoside monophosphate biosynthetic process	0.62371	1	Acc05173
	ribonucleoside monophosphate metabolic process	0.62371	1	Acc05173
	amino acid activation	0.62372	6	Acc15249, Acc23234, Acc26606, Acc06178, XLOC_012315, Acc20484
	tRNA aminoacylation	0.62372	6	Acc20484, XLOC_012315, Acc06178, Acc26606, Acc23234, Acc15249
	mitochondrial respiratory chain complex assembly	0.62443	1	Acc28110
	sucrose metabolic process	0.62471	1	Acc06472
	cellular calcium ion homeostasis	0.62644	2	Acc08193, Acc07602
	calcium ion homeostasis	0.62644	2	Acc08193, Acc07602
	cellular divalent inorganic cation homeostasis	0.62644	2	Acc08193, Acc07602
	divalent inorganic cation homeostasis	0.62644	2	Acc07602, Acc08193
	organic anion transport	0.6275	8	Acc33292, Acc05749, Acc08496, Acc06898, Acc28463, Acc06484, Acc05832, Acc02801
	signal peptide processing	0.62779	2	XLOC_076956, Acc14807
	regulation of growth	0.63028	1	Acc25417
	tRNA metabolic process	0.63214	20	Acc07659, Acc13204, Acc31314, Acc26003, Acc29978, Acc16515, Acc15249, XLOC_012315, Acc13303, Acc31808, Acc33739, Acc26606, Acc08070, Acc06178, Acc00637, Acc05104, Acc23234, Acc31685, XLOC_041859, Acc20484
	purine ribonucleotide biosynthetic process	0.63253	9	Acc15370, Acc25540, XLOC_081022, Acc09716, Acc15216, Acc11632, Acc28263, Acc30177, XLOC_016375
	protein trimerization	0.63282	2	Acc04565, Acc07088
	transition metal ion homeostasis	0.63343	1	Acc01541
	transcription elongation from RNA polymerase II promoter	0.63401	2	Acc19580, Acc19046
	biofilm formation	0.63503	1	Acc14315
	protein complex disassembly	0.63552	3	Acc19046, Acc31388, Acc15252
	purine nucleoside biosynthetic process	0.63555	9	XLOC_081022, Acc09716, Acc25540, Acc15370, Acc11632, XLOC_016375, Acc28263, Acc30177, Acc15216
	purine ribonucleoside biosynthetic process	0.63555	9	Acc09716, XLOC_081022, Acc25540, Acc15370, Acc28263, Acc30177, XLOC_016375, Acc11632, Acc15216
	tRNA processing	0.63619	14	Acc16515, Acc29978, Acc31685, Acc00637, Acc26003, Acc31314, Acc05104, XLOC_041859, Acc13204, Acc07659, Acc08070, Acc13303, Acc31808, Acc33739
	regulation of system process	0.63706	1	Acc16988
	mismatch repair	0.63782	2	Acc22983, Acc13351
	developmental process involved in reproduction	0.63857	2	Acc24455, Acc14935
	regulation of cyclin-dependent protein serine/threonine kinase activity	0.63984	1	Acc09484
	regulation of protein serine/threonine kinase activity	0.63984	1	Acc09484
	response to stress	0.64093	76	Acc03463, Acc22188, Acc11862, Acc19750, Acc06178, Acc27961, Acc16197, Acc27155, Acc12724, Acc21606, Acc06312, Acc29072, Acc20456, Acc19267, Acc03211, Acc07088, Acc07798, Acc13351, Acc17301, Acc14107, Acc26828, Acc22754, Acc29664, Acc23500, Acc27175, Acc30161, Acc29813, Acc24856, Acc20968, Acc27173, Acc30435, Acc24574, Acc10274, Acc24431, Acc27165, Acc27178, Acc29722, Acc23169, Acc27171, Acc18330,…
	microtubule polymerization or depolymerization	0.64156	1	XLOC_078584
	regulation of microtubule polymerization or depolymerization	0.64156	1	XLOC_078584
	phosphate ion transport	0.64194	1	Acc08487
	cellular chemical homeostasis	0.6428	3	Acc08193, Acc07602, Acc01541
	peptide biosynthetic process	0.64429	1	Acc11870
	pyrimidine nucleoside metabolic process	0.64498	1	Acc23324
	cell activation	0.64549	4	Acc04549, Acc06178, Acc28871, Acc07088
	nucleoside diphosphate metabolic process	0.64581	1	Acc18022
	fat cell differentiation	0.6475	1	Acc30052
	positive regulation of DNA-dependent transcription, elongation	0.65045	1	Acc19046
	positive regulation of transcription elongation from RNA polymerase II promoter	0.65045	1	Acc19046
	regulation of transcription elongation from RNA polymerase II promoter	0.65045	1	Acc19046
	translational elongation	0.65124	2	Acc06823, XLOC_061523
	protein oligomerization	0.65261	4	Acc07088, Acc15670, Acc07764, Acc04565
	peptide transport	0.65548	1	Acc28786
	gene silencing by RNA	0.65589	1	Acc30272
	ion transmembrane transport	0.65664	23	Acc05749, Acc25540, Acc21194, Acc15216, Acc05832, Acc33061, Acc30177, XLOC_016375, Acc11632, Acc23732, Acc06898, Acc15370, Acc08496, Acc09716, XLOC_081022, Acc29448, Acc06238, Acc02801, Acc28463, Acc32862, Acc23451, Acc06272, Acc08487
	peptide metabolic process	0.65843	3	Acc11870, XLOC_076956, Acc14807
	vacuole organization	0.65971	1	Acc09014
	reproductive process	0.66001	9	Acc06484, Acc13750, Acc19788, Acc15556, Acc32575, Acc17409, Acc28364, Acc14935, Acc24455
	toxin metabolic process	0.66066	1	Acc02293
	purine nucleotide biosynthetic process	0.6617	9	Acc09716, XLOC_081022, Acc15370, Acc25540, Acc28263, XLOC_016375, Acc30177, Acc11632, Acc15216
	ammonium transport	0.6628	1	Acc00237
	quorum sensing	0.66439	1	Acc04222
	homeostasis of number of cells	0.66439	1	Acc04222
	homeostasis of number of cells in a free-living population	0.66439	1	Acc04222
	viral entry into host cell via membrane fusion with the plasma membrane	0.66593	1	Acc27349
	GTP metabolic process	0.66701	1	Acc13627
	macromolecular complex disassembly	0.66752	3	Acc31388, Acc15252, Acc19046
	interaction with host	0.66866	9	Acc13351, Acc04905, Acc30459, Acc19945, Acc13860, Acc14942, Acc22983, Acc27349, Acc21895
	ossification	0.67081	1	Acc02245
	mitochondrion organization	0.67107	6	Acc24304, Acc04459, Acc28110, Acc15506, Acc18925, Acc05376
	protein localization to endoplasmic reticulum	0.67277	4	Acc27372, Acc25631, Acc27961, Acc21391
	nuclear export	0.67303	1	Acc21054
	copper ion transmembrane transport	0.676	1	Acc29448
	gene silencing	0.67796	1	Acc30272
	protein dephosphorylation	0.67963	2	Acc13618, Acc15614
	energy derivation by oxidation of organic compounds	0.67997	8	Acc31286, Acc28463, Acc24540, Acc31241, Acc31645, Acc27203, Acc01807, XLOC_078584
	spermatogenesis	0.68084	1	Acc32575
	male gamete generation	0.68084	1	Acc32575
	symbiosis, encompassing mutualism through parasitism	0.68243	29	Acc21153, Acc08642, Acc20336, Acc21816, Acc27349, Acc29581, Acc32189, Acc13860, Acc24075, Acc19945, Acc25921, Acc33739, Acc30459, Acc04905, Acc21895, XLOC_019297, Acc02605, Acc15397, Acc15398, XLOC_068063, Acc29072, Acc20456, Acc22983, Acc14942, Acc20994, XLOC_000281, XLOC_015211, Acc24264, Acc13351
	RNA polyadenylation	0.6846	1	Acc00654
	cellular component disassembly	0.6852	3	Acc15252, Acc31388, Acc19046
	nucleoside monophosphate metabolic process	0.68739	1	Acc05173
	nucleoside monophosphate biosynthetic process	0.68739	1	Acc05173
	pyrimidine nucleoside triphosphate metabolic process	0.68748	1	Acc04644
	protein modification by small protein conjugation or removal	0.68988	10	Acc06085, Acc21985, Acc17492, Acc24783, Acc29799, Acc18154, Acc06115, Acc08152, Acc07499, Acc09715
	hexose metabolic process	0.69676	8	Acc28440, Acc31524, Acc24435, Acc28871, Acc31196, XLOC_016375, Acc01466, Acc07544
	female gamete generation	0.69684	1	Acc14935
	chorion-containing eggshell formation	0.69684	1	Acc14935
	eggshell formation	0.69684	1	Acc14935
	ovarian follicle cell development	0.69684	1	Acc14935
	oogenesis	0.69684	1	Acc14935
	asexual sporulation	0.69757	1	Acc27476
	membrane organization	0.69811	6	Acc25293, Acc29290, Acc17505, Acc27349, Acc04459, Acc15506
	aromatic amino acid family metabolic process	0.69857	2	Acc21535, Acc14788
	secondary metabolite biosynthetic process	0.70097	1	Acc02293
	sulfate transport	0.70322	1	Acc11643
	sulfate assimilation	0.70459	2	Acc29581, Acc27666
	pigment metabolic process	0.70481	10	Acc13787, Acc11348, Acc28529, Acc11415, Acc00639, Acc23865, Acc29210, Acc31579, Acc31286, Acc19024
	mitochondrial membrane organization	0.70584	1	Acc15506
	regulation of transcription from RNA polymerase III promoter	0.70608	1	Acc15865
	single-organism carbohydrate catabolic process	0.70626	5	Acc31196, Acc01466, Acc28871, Acc28440, Acc26946
	protein prenylation	0.70739	1	Acc32422
	prenylation	0.70739	1	Acc32422
	protein phosphorylation	0.70765	88	Acc32033, Acc24357, Acc17409, Acc22819, Acc09636, Acc18597, Acc00949, Acc09100, Acc24078, Acc15865, XLOC_055806, Acc25862, Acc32268, Acc13596, Acc06645, Acc13750, Acc19528, Acc29398, Acc04248, Acc09182, Acc33215, Acc33109, Acc07608, Acc01882, Acc33172, Acc15614, Acc22492, Acc24075, Acc24769, Acc24780, Acc08616, Acc16523, Acc02605, Acc09987, Acc01866, Acc21385, Acc21168, Acc02606, Acc29797, Acc142…
	interspecies interaction between organisms	0.70909	29	Acc15397, Acc15398, XLOC_068063, Acc29072, Acc20456, Acc22983, Acc14942, Acc21895, XLOC_019297, Acc02605, Acc24264, Acc13351, XLOC_000281, XLOC_015211, Acc20994, Acc21816, Acc27349, Acc29581, Acc21153, Acc08642, Acc20336, Acc19945, Acc25921, Acc33739, Acc04905, Acc30459, Acc13860, Acc32189, Acc24075
	membrane fusion	0.70965	3	Acc27349, Acc04459, Acc17505
	circadian rhythm	0.71085	1	Acc07088
	cellular respiration	0.71148	7	Acc28463, Acc27203, Acc31286, XLOC_078584, Acc01807, Acc31645, Acc31241
	meiotic prophase I	0.71265	1	Acc14979
	prophase	0.71265	1	Acc14979
	nucleotide biosynthetic process	0.71351	11	Acc11632, XLOC_016375, Acc28263, Acc30177, Acc15216, XLOC_081022, Acc09716, Acc25540, Acc15370, Acc28983, Acc05173
	nucleoside phosphate biosynthetic process	0.71351	11	Acc25540, Acc15370, Acc05173, Acc28983, XLOC_081022, Acc09716, Acc15216, Acc11632, Acc30177, Acc28263, XLOC_016375
	divalent metal ion transport	0.71437	7	Acc02677, Acc30013, Acc15041, Acc26093, Acc18954, Acc13860, Acc10549
	cobalamin biosynthetic process	0.71786	2	Acc07602, Acc19046
	modulation by virus of host morphology or physiology	0.71891	4	Acc13860, Acc13351, Acc22983, Acc19945
	chemical homeostasis	0.72036	3	Acc08193, Acc01541, Acc07602
	regulation of RNA biosynthetic process	0.72037	148	Acc19731, Acc12364, Acc32723, Acc07105, Acc12235, Acc31542, Acc24580, Acc29209, Acc08554, Acc33061, Acc32065, Acc03481, Acc20659, Acc03320, Acc21930, Acc29799, Acc18963, Acc15252, Acc24179, Acc16882, Acc08288, Acc11651, XLOC_078584, Acc21816, Acc16553, Acc22108, Acc32712, Acc32743, Acc22141, Acc32998, Acc11620, Acc23746, Acc06186, Acc21385, Acc30723, Acc08905, Acc09057, Acc33448, Acc14155, Acc062…
	regulation of RNA metabolic process	0.72221	148	Acc26853, Acc28077, Acc22816, XLOC_040049, Acc33746, Acc16580, Acc18330, Acc31505, Acc02605, Acc14632, Acc07724, Acc30161, Acc33040, Acc26591, Acc05417, Acc20968, Acc30738, Acc24592, Acc20949, Acc23416, Acc14138, Acc06350, Acc01711, Acc31212, Acc14914, Acc18287, Acc04170, Acc04926, Acc13994, Acc20680, Acc15865, Acc33439, Acc21700, Acc25915, Acc08070, Acc06038, Acc31884, Acc27373, Acc32350, Acc221…
	negative regulation of cell cycle	0.72287	2	Acc10694, Acc31016
	coenzyme A biosynthetic process	0.72542	1	Acc28263
	nucleoside bisphosphate biosynthetic process	0.72542	1	Acc28263
	ribonucleoside bisphosphate biosynthetic process	0.72542	1	Acc28263
	purine nucleoside bisphosphate biosynthetic process	0.72542	1	Acc28263
	negative regulation of apoptotic process	0.72605	1	Acc18586
	negative regulation of programmed cell death	0.72605	1	Acc18586
	negative regulation of cell death	0.72605	1	Acc18586
	SOS response	0.72666	1	Acc29581
	histone lysine methylation	0.72904	1	Acc08070
	cobalamin metabolic process	0.7302	2	Acc19046, Acc07602
	regulation of cell communication	0.73076	4	Acc00450, Acc05818, Acc18586, Acc16988
	regulation of signaling	0.73076	4	Acc16988, Acc18586, Acc05818, Acc00450
	amide transport	0.73222	1	Acc28786
	monosaccharide metabolic process	0.73231	8	Acc28440, Acc31524, Acc24435, Acc28871, Acc31196, XLOC_016375, Acc07544, Acc01466
	cellular modified amino acid metabolic process	0.73249	4	Acc23303, Acc31344, Acc11870, Acc01916
	septin ring assembly	0.73303	1	Acc25921
	septin ring organization	0.73303	1	Acc25921
	septin cytoskeleton organization	0.73303	1	Acc25921
	viral genome replication	0.73386	4	Acc20456, Acc29072, Acc21153, XLOC_000281
	regulation of transcription, DNA-dependent	0.73505	147	Acc00910, Acc09914, Acc25954, Acc15216, Acc23260, Acc12754, Acc05774, Acc27961, Acc07895, Acc18122, Acc32268, Acc10070, Acc25114, Acc13101, Acc00505, Acc33032, Acc06142, Acc04388, Acc15816, Acc04591, Acc22492, Acc21211, Acc30177, Acc33448, Acc14155, Acc09057, Acc08905, Acc30723, Acc21385, Acc25577, Acc08831, Acc01304, Acc23623, Acc28871, Acc26638, Acc06272, Acc22108, Acc16553, XLOC_078584, Acc061…
	apoptotic process	0.73566	5	Acc10694, Acc18586, Acc10790, Acc26077, Acc01115
	programmed cell death	0.73566	5	Acc18586, Acc10694, Acc10790, Acc26077, Acc01115
	glycosylation	0.73631	7	Acc08054, Acc06220, Acc15616, XLOC_058476, Acc03348, Acc17258, Acc18499
	organelle fission	0.7367	4	Acc26828, Acc17530, XLOC_078584, Acc28392
	proteasomal ubiquitin-dependent protein catabolic process	0.73682	1	Acc23402
	regulation of actin polymerization or depolymerization	0.7375	1	Acc19046
	actin polymerization or depolymerization	0.7375	1	Acc19046
	actin filament polymerization	0.7375	1	Acc19046
	regulation of actin filament length	0.7375	1	Acc19046
	regulation of actin filament polymerization	0.7375	1	Acc19046
	regulation of protein polymerization	0.7375	1	Acc19046
	regulation of cellular component size	0.7375	1	Acc19046
	regulation of actin cytoskeleton organization	0.7375	1	Acc19046
	regulation of actin filament-based process	0.7375	1	Acc19046
	regulation of protein complex assembly	0.7375	1	Acc19046
	glycerol-3-phosphate metabolic process	0.74024	1	Acc17045
	glycerol-3-phosphate catabolic process	0.74024	1	Acc17045
	cellular response to organic substance	0.74317	1	Acc23402
	synapsis	0.74357	1	Acc14979
	synaptonemal complex assembly	0.74357	1	Acc14979
	chromosome organization involved in meiosis	0.74357	1	Acc14979
	synaptonemal complex organization	0.74357	1	Acc14979
	protein N-linked glycosylation	0.74375	1	Acc03348
	DNA damage checkpoint	0.74463	1	Acc06312
	DNA integrity checkpoint	0.74463	1	Acc06312
	cellular catabolic process	0.74559	37	Acc15216, Acc23287, Acc03463, Acc25540, Acc32727, Acc14979, Acc20853, Acc13627, Acc03370, Acc02804, Acc23324, Acc24397, Acc33439, Acc23387, Acc33040, Acc15420, Acc31579, Acc22492, Acc16899, Acc30738, Acc29094, Acc06678, Acc28496, Acc23388, Acc11415, Acc14138, Acc30113, Acc17883, Acc23623, Acc04887, Acc31286, Acc09014, Acc18330, Acc23402, Acc00639, Acc29427, Acc28529
	multi-organism reproductive process	0.7461	5	Acc06484, Acc13750, Acc17409, Acc28364, Acc15556
	organic cyclic compound biosynthetic process	0.74632	210	Acc20659, Acc21930, Acc03320, Acc18963, Acc05173, Acc29799, Acc24179, Acc16102, Acc15252, Acc11651, Acc08288, Acc16882, Acc21816, Acc16553, XLOC_078584, Acc29581, Acc08576, Acc22108, Acc19580, Acc32743, Acc20166, Acc32712, Acc23746, Acc11620, Acc06186, Acc22141, Acc32998, Acc19731, Acc28983, Acc32723, Acc12364, Acc07105, Acc18584, Acc12235, Acc28162, Acc31542, Acc01367, Acc27782, Acc29209, Acc211…
	superoxide metabolic process	0.74944	1	Acc22834
	reactive oxygen species metabolic process	0.74944	1	Acc22834
	glucose catabolic process	0.74949	4	Acc28871, Acc28440, Acc31196, Acc01466
	hexose catabolic process	0.74949	4	Acc31196, Acc01466, Acc28871, Acc28440
	folic acid-containing compound biosynthetic process	0.75117	1	Acc01916
	7-methylguanosine RNA capping	0.75311	1	Acc16553
	RNA capping	0.75311	1	Acc16553
	regulation of nucleobase-containing compound metabolic process	0.75536	150	Acc07105, Acc12235, Acc19731, Acc12364, Acc32723, Acc08554, Acc32065, Acc03481, Acc33061, Acc31542, Acc24580, Acc29209, Acc15252, Acc24179, Acc08288, Acc16882, Acc11651, Acc03320, Acc21930, Acc20659, Acc29799, Acc18963, Acc32712, Acc32743, Acc32998, Acc22141, Acc06186, Acc23746, Acc11620, XLOC_078584, Acc16553, Acc21816, Acc22108, Acc06272, Acc26638, Acc28871, Acc25577, Acc01304, Acc08831, Acc236…
	regulation of nitrogen compound metabolic process	0.75536	150	Acc13760, Acc27169, Acc29407, Acc31852, Acc02702, Acc24536, Acc05638, XLOC_037857, Acc30956, Acc08011, Acc25479, Acc15420, Acc19046, Acc12589, Acc04390, Acc22438, Acc07253, Acc31388, Acc24455, Acc18074, Acc11606, Acc25620, Acc14979, Acc26228, Acc17357, Acc16722, Acc03602, Acc13627, Acc22439, Acc04213, Acc28174, Acc23234, Acc27529, Acc30740, Acc01597, XLOC_040049, Acc22816, Acc26853, Acc28077, Acc…
	modification by symbiont of host morphology or physiology	0.75577	4	Acc19945, Acc22983, Acc13351, Acc13860
	proteasomal protein catabolic process	0.75736	1	Acc23402
	monosaccharide catabolic process	0.75822	4	Acc01466, Acc31196, Acc28440, Acc28871
	kinetochore assembly	0.76012	2	Acc06178, Acc26828
	kinetochore organization	0.76012	2	Acc06178, Acc26828
	cellular response to starvation	0.76624	1	Acc09014
	response to nutrient levels	0.76624	1	Acc09014
	cellular response to nutrient levels	0.76624	1	Acc09014
	response to starvation	0.76624	1	Acc09014
	modification of morphology or physiology of other organism involved in symbiotic interaction	0.76686	4	Acc13860, Acc13351, Acc22983, Acc19945
	divalent inorganic cation transport	0.76823	7	Acc10549, Acc13860, Acc02677, Acc15041, Acc30013, Acc26093, Acc18954
	mitochondrial fusion	0.77033	1	Acc04459
	negative regulation of gene expression	0.77092	2	Acc30272, Acc32743
	methylation	0.77124	7	Acc26268, XLOC_040049, Acc23652, Acc03153, Acc16553, XLOC_003805, Acc08070
	purine-containing compound biosynthetic process	0.7733	9	XLOC_016375, Acc28263, Acc30177, Acc11632, Acc15216, Acc09716, XLOC_081022, Acc25540, Acc15370
	translational initiation	0.77793	3	Acc19407, Acc33323, Acc26333
	sulfur amino acid biosynthetic process	0.77966	1	Acc09681
	viral capsid assembly	0.77995	1	Acc20994
	regulation of cell cycle	0.78138	7	Acc31016, Acc06312, Acc29072, Acc23140, Acc16197, Acc09484, Acc10694
	cellular membrane organization	0.78199	4	Acc25293, Acc17505, Acc04459, Acc15506
	conjugation	0.78227	1	Acc08642
	entry into host cell	0.78415	1	Acc27349
	entry into host	0.78415	1	Acc27349
	viral entry into host cell	0.78415	1	Acc27349
	entry into cell of other organism involved in symbiotic interaction	0.78415	1	Acc27349
	entry into other organism involved in symbiotic interaction	0.78415	1	Acc27349
	DNA replication initiation	0.78767	5	Acc15006, Acc07602, Acc08193, XLOC_027223, Acc19046
	pyrimidine nucleotide biosynthetic process	0.78793	1	Acc05173
	mitotic cell cycle	0.79112	4	XLOC_078584, Acc17530, Acc28392, Acc26828
	cellular nitrogen compound biosynthetic process	0.79136	198	Acc11348, Acc25114, Acc13101, Acc04388, Acc03712, Acc15816, Acc00505, Acc06142, Acc33032, Acc21211, Acc22492, Acc04591, Acc30177, XLOC_016375, Acc14155, Acc31314, Acc33448, Acc09057, Acc09328, Acc21385, Acc30723, Acc08905, Acc28871, Acc01304, Acc25577, Acc23623, Acc08831, Acc06272, Acc26638, Acc06388, Acc09914, Acc00910, Acc23865, Acc25954, Acc01916, Acc18920, Acc15216, Acc12754, Acc11632, Acc181…
	RNA modification	0.79149	6	Acc23990, Acc16553, Acc23992, Acc01037, Acc13204, Acc00637
	copper ion transport	0.79357	1	Acc29448
	innate immune response	0.79468	1	Acc30161
	positive regulation of cellular process	0.79481	9	Acc24179, Acc19046, Acc11651, Acc01115, Acc24455, Acc11396, Acc18586, Acc23416, Acc00450
	monovalent inorganic cation transport	0.7962	26	Acc23451, Acc04807, Acc06272, Acc32862, Acc09716, Acc01498, Acc11396, Acc06238, Acc29660, XLOC_081022, Acc10975, Acc22197, Acc15370, Acc10796, XLOC_016375, Acc30177, Acc33061, Acc23732, Acc11632, Acc06145, Acc15216, Acc21194, Acc23865, Acc00237, Acc25540, Acc11348
	multi-organism cellular process	0.79778	28	XLOC_000281, Acc20994, Acc04222, Acc24264, Acc13351, Acc02605, Acc21895, Acc27171, Acc20456, Acc29072, Acc14942, Acc22983, XLOC_068063, Acc09743, Acc32189, Acc13860, Acc19945, Acc25921, Acc04905, Acc30459, Acc33739, Acc21153, Acc20336, Acc08642, Acc21816, Acc27349, Acc14315, Acc29581
	regulation of protein phosphorylation	0.80048	1	Acc09484
	regulation of kinase activity	0.80048	1	Acc09484
	regulation of protein kinase activity	0.80048	1	Acc09484
	regulation of transferase activity	0.80048	1	Acc09484
	aromatic amino acid family biosynthetic process	0.80393	1	Acc21535
	rhythmic process	0.80422	1	Acc07088
	regulation of cytoskeleton organization	0.80577	2	XLOC_078584, Acc19046
	modification of morphology or physiology of other organism	0.80706	4	Acc13860, Acc13351, Acc22983, Acc19945
	pseudouridine synthesis	0.8075	1	Acc23992
	cytochrome complex assembly	0.80914	2	Acc31344, Acc33594
	alpha-amino acid catabolic process	0.80916	1	Acc29094
	viral process	0.8098	24	Acc20994, XLOC_000281, Acc13351, Acc24264, Acc21895, Acc02605, XLOC_068063, Acc14942, Acc29072, Acc20456, Acc22983, Acc32189, Acc13860, Acc33739, Acc30459, Acc04905, Acc25921, Acc19945, Acc08642, Acc20336, Acc21153, Acc29581, Acc21816, Acc27349
	cellular protein modification process	0.81089	127	Acc19528, Acc29398, Acc22114, Acc13596, Acc06645, Acc13750, Acc33215, Acc13618, Acc09182, Acc04248, Acc15865, Acc24783, Acc09715, Acc25862, XLOC_055806, Acc32268, Acc32422, Acc18597, Acc09636, Acc05774, Acc24078, Acc00949, Acc08070, Acc09100, Acc24357, Acc17409, Acc18154, Acc32033, Acc22819, Acc02606, Acc29797, XLOC_035945, Acc14247, Acc21985, XLOC_040049, Acc28002, Acc01201, Acc09192, Acc16523, …
	protein modification process	0.81089	127	Acc18152, Acc08726, Acc17437, Acc26595, Acc29885, Acc29799, Acc29290, Acc28947, Acc08152, Acc07499, Acc14911, Acc30635, Acc21816, Acc08527, Acc18225, Acc10240, Acc30361, Acc32807, Acc01024, Acc29597, Acc28174, Acc00074, Acc14656, Acc19580, Acc19945, Acc29987, Acc23179, Acc29570, Acc18499, Acc30413, Acc06484, Acc14849, Acc09484, Acc16697, Acc26581, Acc01886, Acc08174, Acc00081, Acc17492, Acc08739,…
	protein secretion	0.81172	2	Acc11592, Acc27336
	regulation of multicellular organismal development	0.81191	1	Acc18586
	regulation of phosphorylation	0.81312	1	Acc09484
	small molecule catabolic process	0.81562	2	Acc26946, Acc29094
	single-organism catabolic process	0.81562	2	Acc29094, Acc26946
	dephosphorylation	0.81575	2	Acc15614, Acc13618
	folic acid-containing compound metabolic process	0.81691	1	Acc01916
	regulation of transcription from RNA polymerase II promoter	0.81698	6	Acc24179, Acc13994, Acc15816, Acc21385, Acc07895, Acc19046
	pteridine-containing compound biosynthetic process	0.81794	1	Acc01916
	RNA splicing, via transesterification reactions with bulged adenosine as nucleophile	0.81873	3	Acc32643, Acc22816, Acc00999
	mRNA splicing, via spliceosome	0.81873	3	Acc00999, Acc22816, Acc32643
	regulation of immune response	0.81949	1	Acc00450
	regulation of microtubule-based process	0.82111	1	XLOC_078584
	regulation of microtubule cytoskeleton organization	0.82111	1	XLOC_078584
	macromolecule modification	0.82161	135	Acc03873, Acc18096, Acc00654, Acc24273, Acc07544, Acc17258, Acc18879, Acc00081, Acc01886, Acc08739, Acc26581, Acc17732, Acc22741, Acc33061, Acc25911, Acc31926, Acc05159, Acc28364, Acc03153, Acc29799, Acc28947, Acc26595, Acc29885, Acc17437, Acc14849, Acc09484, Acc29570, Acc19945, Acc29987, Acc14656, Acc19580, Acc32807, Acc30361, Acc29597, Acc07499, Acc21816, Acc14911, Acc16553, Acc14247, Acc21985,…
	vesicle docking involved in exocytosis	0.82201	1	Acc04591
	DNA-dependent transcription, initiation	0.82254	9	Acc02894, Acc25882, Acc19046, Acc06186, Acc20286, Acc25392, Acc03320, Acc27529, Acc16197
	DNA replication	0.82257	28	Acc23623, Acc28871, Acc08338, Acc15006, Acc29799, Acc02605, Acc13590, Acc13776, Acc08193, Acc19046, Acc15420, Acc22492, Acc19750, Acc27961, Acc19047, Acc13303, Acc08554, Acc07602, XLOC_027223, Acc20336, Acc32873, Acc24580, Acc33032, XLOC_039287, Acc21470, XLOC_041859, Acc05558, Acc14840
	regulation of cellular component organization	0.82303	5	Acc31388, Acc15252, XLOC_078584, Acc25417, Acc19046
	fructose metabolic process	0.82694	1	Acc31524
	cytoskeleton organization	0.82932	17	Acc24780, Acc12988, Acc06411, Acc21606, Acc12370, Acc25418, Acc06115, Acc07728, XLOC_078584, Acc24797, Acc24552, Acc19046, Acc30541, Acc04905, Acc31645, Acc25921, Acc23350
	reproduction	0.82946	20	Acc19788, Acc13750, Acc20994, Acc14979, Acc12950, Acc19452, Acc14935, Acc06823, Acc22492, Acc29495, Acc06484, Acc15556, Acc32575, Acc26651, Acc03481, Acc27476, Acc17409, Acc24455, Acc28364, Acc27349
	negative regulation of transcription, DNA-dependent	0.83034	1	Acc32743
	negative regulation of RNA metabolic process	0.83034	1	Acc32743
	multi-multicellular organism process	0.83355	4	Acc17409, Acc13750, Acc15556, Acc28364
	pyrimidine-containing compound biosynthetic process	0.83601	2	Acc05173, Acc06645
	cellular macromolecule catabolic process	0.83627	10	Acc25540, Acc14138, Acc23402, Acc02804, Acc28496, Acc06678, Acc04887, Acc15216, Acc33040, Acc30113
	telomere maintenance	0.83967	1	Acc20456
	telomere organization	0.83967	1	Acc20456
	anatomical structure homeostasis	0.83967	1	Acc20456
	ubiquitin-dependent protein catabolic process	0.84025	6	Acc33040, Acc23402, Acc14138, Acc30113, Acc02804, Acc06678
	cell morphogenesis	0.84052	3	Acc04519, Acc24869, Acc03370
	cellular component morphogenesis	0.84052	3	Acc03370, Acc24869, Acc04519
	chemotaxis	0.84088	2	Acc24783, Acc08972
	taxis	0.84088	2	Acc08972, Acc24783
	regulation of response to stress	0.84134	1	Acc03463
	regulation of cell death	0.84147	3	Acc18586, Acc01115, Acc26077
	regulation of apoptotic process	0.84147	3	Acc18586, Acc26077, Acc01115
	regulation of programmed cell death	0.84147	3	Acc01115, Acc26077, Acc18586
	cellular process involved in reproduction in multicellular organism	0.84292	1	Acc14935
	glutamine metabolic process	0.84404	1	Acc30033
	cellular response to chemical stimulus	0.84521	1	Acc23402
	ribosome biogenesis	0.84659	6	Acc03282, Acc06411, Acc25698, Acc29495, Acc02422, Acc05104
	modification-dependent protein catabolic process	0.84665	6	Acc02804, Acc06678, Acc30113, Acc14138, Acc23402, Acc33040
	modification-dependent macromolecule catabolic process	0.84665	6	Acc23402, Acc33040, Acc14138, Acc30113, Acc06678, Acc02804
	regulation of multi-organism process	0.84681	1	Acc21816
	regulation of protein modification process	0.84905	1	Acc09484
	glutamine family amino acid metabolic process	0.84906	2	Acc30033, Acc19879
	tRNA aminoacylation for protein translation	0.8492	4	Acc23234, Acc15249, XLOC_012315, Acc20484
	heterocycle biosynthetic process	0.85102	195	Acc08905, Acc30723, Acc21385, Acc09328, Acc14155, Acc31314, Acc33448, Acc09057, Acc26638, Acc06388, Acc06272, Acc01304, Acc25577, Acc23623, Acc08831, Acc28871, Acc33032, Acc00505, Acc06142, Acc03712, Acc04388, Acc15816, Acc25114, Acc13101, Acc11348, XLOC_016375, Acc30177, Acc04591, Acc21211, Acc22492, Acc32268, Acc25392, Acc20456, Acc16197, Acc10070, Acc25882, Acc25954, Acc23865, Acc00910, Acc099…
	regulation of signal transduction	0.85196	3	Acc18586, Acc05818, Acc00450
	chromosome segregation	0.85293	3	Acc13590, Acc30541, XLOC_078584
	membrane docking	0.85669	1	Acc04591
	vesicle docking	0.85669	1	Acc04591
	isoprenoid metabolic process	0.85683	5	Acc29210, Acc22108, Acc10832, Acc13362, Acc28869
	isoprenoid biosynthetic process	0.85683	5	Acc29210, Acc13362, Acc10832, Acc28869, Acc22108
	RNA biosynthetic process	0.85721	166	Acc00767, Acc22188, Acc26399, Acc29872, Acc08228, Acc20286, Acc32350, Acc08070, Acc06038, Acc31884, Acc27373, Acc15865, Acc33439, Acc25915, Acc21700, Acc04926, Acc07792, Acc13994, Acc20680, Acc18287, Acc04170, Acc06350, Acc01711, Acc02894, Acc31212, Acc14914, Acc24592, Acc20949, Acc14138, Acc23416, Acc30738, Acc30161, Acc33040, Acc26591, Acc20968, Acc05417, Acc02605, Acc14632, Acc07724, Acc33746,…
	cellular component movement	0.85839	9	Acc08972, Acc33746, Acc32717, Acc24783, Acc25921, Acc05901, Acc17785, Acc15420, Acc22492
	DNA-dependent DNA replication	0.85883	5	Acc07602, Acc15006, Acc19046, Acc08193, XLOC_027223
	pathogenesis	0.85934	12	Acc32487, Acc17785, Acc19046, Acc17086, Acc04222, Acc17881, Acc32950, Acc00063, Acc10975, Acc23169, Acc27597, Acc02464
	DNA conformation change	0.86019	5	Acc01059, Acc01714, Acc28740, Acc17736, Acc08234
	negative regulation of organelle organization	0.86104	1	Acc19046
	regulation of anatomical structure size	0.86296	1	Acc19046
	proteasome assembly	0.86393	1	Acc10911
	regulation of immune system process	0.86402	1	Acc00450
	positive regulation of biological process	0.8641	9	Acc18586, Acc23416, Acc00450, Acc24455, Acc11396, Acc19046, Acc01115, Acc11651, Acc24179
	regulation of cellular component biogenesis	0.86573	1	Acc19046
	pteridine-containing compound metabolic process	0.86605	1	Acc01916
	regulation of catalytic activity	0.86649	3	Acc13627, Acc23287, Acc09484
	cellular amino acid catabolic process	0.86805	1	Acc29094
	establishment of protein localization to organelle	0.86823	4	Acc27372, Acc27961, Acc21391, Acc25631
	amide biosynthetic process	0.86889	1	Acc11870
	response to other organism	0.87089	6	Acc00408, Acc06115, Acc30161, Acc00063, Acc09329, Acc10274
	immune response	0.8711	4	Acc30161, Acc00450, Acc04519, Acc00505
	viral infectious cycle	0.87139	9	Acc29581, Acc29072, Acc20456, Acc21816, Acc21153, Acc33739, Acc32189, XLOC_000281, Acc20994
	macromolecule methylation	0.87215	5	Acc08070, Acc16553, Acc03153, Acc26268, XLOC_040049
	cellular protein complex assembly	0.87245	13	Acc06178, Acc25921, Acc33594, Acc04549, Acc10911, Acc28110, Acc31344, Acc04591, Acc07088, Acc28871, Acc19046, Acc26828, Acc13805
	RNA splicing	0.87296	4	Acc22816, Acc32643, Acc08070, Acc00999
	centromere complex assembly	0.87669	2	Acc26828, Acc06178
	sulfur amino acid metabolic process	0.87692	1	Acc09681
	cellular amide metabolic process	0.87853	3	Acc11870, Acc14807, XLOC_076956
	response to organic substance	0.87874	10	Acc23416, Acc22108, Acc29290, Acc23402, Acc22355, Acc07104, Acc23576, Acc03261, Acc07103, Acc26853
	transcription from RNA polymerase II promoter	0.87894	9	Acc24179, Acc07895, Acc06186, Acc19046, Acc13994, Acc15816, Acc21385, Acc31314, Acc19580
	transcription initiation from RNA polymerase II promoter	0.88032	2	Acc06186, Acc19046
	virion assembly	0.88065	1	Acc20994
	response to auxin stimulus	0.88417	6	Acc07104, Acc22355, Acc23416, Acc03261, Acc23576, Acc07103
	negative regulation of nucleobase-containing compound metabolic process	0.88459	1	Acc32743
	negative regulation of nitrogen compound metabolic process	0.88459	1	Acc32743
	ribonucleoprotein complex biogenesis	0.88679	6	Acc25698, Acc06411, Acc03282, Acc05104, Acc29495, Acc02422
	negative regulation of biological process	0.88731	9	Acc30272, Acc06312, Acc18586, Acc10694, Acc05818, Acc31016, Acc01628, Acc32743, Acc19046
	tRNA modification	0.8875	2	Acc13204, Acc00637
	negative regulation of cellular process	0.8891	7	Acc32743, Acc06312, Acc31016, Acc05818, Acc18586, Acc10694, Acc19046
	regulation of gene expression	0.89009	151	Acc33746, Acc16580, Acc31505, Acc18330, Acc02605, Acc07724, Acc14632, Acc28077, Acc26853, Acc22816, XLOC_040049, Acc30738, XLOC_061523, Acc20949, Acc14138, Acc23416, Acc24592, Acc26591, Acc20968, Acc05417, Acc33040, Acc30161, Acc20680, Acc04926, Acc13994, Acc15865, Acc25915, Acc33439, Acc21700, Acc01711, Acc31212, Acc14914, Acc06350, Acc18287, Acc04170, Acc29872, Acc20286, Acc08228, Acc22188, Acc…
	negative regulation of cellular component organization	0.89235	1	Acc19046
	positive regulation of metabolic process	0.89381	5	Acc24455, Acc24179, Acc19046, Acc23416, Acc11651
	positive regulation of cellular metabolic process	0.89381	5	Acc24179, Acc24455, Acc11651, Acc23416, Acc19046
	ncRNA metabolic process	0.89629	21	Acc07659, Acc13204, Acc26003, Acc31314, Acc02422, Acc15249, Acc29978, Acc16515, XLOC_012315, Acc33739, Acc31808, Acc13303, Acc06178, Acc08070, Acc26606, Acc23234, Acc05104, Acc00637, Acc31685, XLOC_041859, Acc20484
	protein processing	0.89655	2	XLOC_076956, Acc14807
	protein maturation	0.89655	2	XLOC_076956, Acc14807
	regulation of biological quality	0.89716	30	Acc17009, Acc28744, Acc29072, Acc20456, Acc22983, Acc28871, Acc04222, Acc07088, Acc17302, Acc28235, Acc09272, Acc04549, Acc32906, Acc13351, Acc15565, Acc14107, Acc03463, Acc19046, Acc26411, Acc17044, Acc13860, Acc08193, Acc30161, Acc15556, Acc30541, Acc00769, Acc07602, Acc19945, Acc01541, Acc06178
	DNA modification	0.89799	2	Acc31926, Acc17732
	asexual reproduction	0.89857	5	Acc29495, Acc22492, Acc27476, Acc06823, Acc03481
	meiosis I	0.8991	1	Acc14979
	regulation of cellular catabolic process	0.89988	3	Acc13627, Acc17883, Acc23287
	DNA restriction-modification system	0.90244	1	Acc31926
	clearance of foreign intracellular DNA	0.90244	1	Acc31926
	nucleobase-containing compound biosynthetic process	0.90399	176	Acc33739, Acc08554, Acc32065, Acc03481, Acc33061, Acc24580, Acc21153, Acc29209, Acc27782, Acc31542, Acc12235, Acc07105, Acc12364, Acc32723, Acc28983, Acc19731, Acc32998, Acc22141, Acc06186, Acc23746, Acc11620, Acc32712, Acc32743, Acc19580, Acc08576, Acc22108, Acc29581, XLOC_078584, Acc16553, Acc21816, Acc16882, Acc08288, Acc11651, Acc15252, Acc24179, Acc29799, Acc18963, Acc05173, Acc21930, Acc206…
	RNA splicing, via transesterification reactions	0.90489	3	Acc22816, Acc32643, Acc00999
	aromatic compound biosynthetic process	0.90583	189	Acc20949, Acc14138, Acc23416, Acc24592, Acc21535, Acc30738, Acc26591, Acc20968, Acc05417, Acc22450, Acc30161, Acc19024, Acc33040, Acc02605, Acc14632, Acc07724, Acc33746, Acc16580, Acc31505, Acc18330, Acc22816, XLOC_040049, Acc28077, Acc26853, Acc13787, Acc00767, Acc24357, Acc29872, Acc08228, Acc20286, Acc26399, Acc22188, Acc32350, Acc06038, Acc27373, Acc31884, Acc08070, Acc28263, Acc15865, Acc217…
	multi-organism process	0.90602	54	XLOC_000281, XLOC_015211, Acc20994, Acc32487, Acc17086, Acc00408, Acc24264, Acc32950, Acc02605, Acc15398, Acc27171, Acc23169, Acc02464, Acc14942, Acc22983, Acc30161, Acc19046, Acc24075, Acc13860, Acc32189, Acc10274, Acc25921, Acc09329, Acc15556, Acc04905, Acc30459, Acc33739, Acc00063, Acc21153, Acc06115, Acc08642, Acc27349, Acc28364, Acc14315, Acc27597, Acc13750, Acc04222, Acc17881, Acc13351, Acc…
	negative regulation of macromolecule metabolic process	0.90685	2	Acc30272, Acc32743
	cytokinesis by binary fission	0.90726	4	Acc06823, Acc03481, Acc29495, Acc22492
	regulation of macromolecule biosynthetic process	0.90729	149	Acc12235, Acc07105, Acc32723, Acc12364, Acc19731, Acc32065, Acc03481, Acc33061, Acc08554, Acc29209, Acc24580, Acc31542, Acc11651, Acc08288, Acc16882, Acc24179, Acc15252, Acc18963, Acc29799, Acc03320, Acc21930, Acc20659, Acc06186, Acc11620, Acc23746, Acc32998, Acc22141, Acc32743, Acc32712, Acc22108, Acc16553, Acc21816, XLOC_078584, Acc25577, Acc23623, Acc08831, Acc01304, Acc28871, Acc26638, Acc062…
	regulation of cellular biosynthetic process	0.90729	149	Acc22816, XLOC_040049, Acc26853, Acc28077, Acc02605, Acc07724, Acc14632, Acc33746, Acc16580, Acc18330, Acc31505, Acc33040, Acc30161, Acc26591, Acc05417, Acc20968, Acc24592, Acc20949, Acc14138, Acc23416, Acc30738, XLOC_061523, Acc18287, Acc04170, Acc06350, Acc01711, Acc14914, Acc31212, Acc15865, Acc33439, Acc21700, Acc25915, Acc04926, Acc13994, Acc20680, Acc32350, Acc08070, Acc06038, Acc31884, Acc…
	pollination	0.9085	3	Acc17409, Acc13750, Acc28364
	pollen-pistil interaction	0.9085	3	Acc28364, Acc17409, Acc13750
	recognition of pollen	0.9085	3	Acc13750, Acc17409, Acc28364
	regulation of biosynthetic process	0.90905	149	Acc32268, Acc10070, Acc25954, Acc09914, Acc00910, Acc27961, Acc05774, Acc07895, Acc18122, Acc12754, Acc23260, Acc15216, Acc21385, Acc08905, Acc30723, Acc09057, Acc14155, Acc33448, Acc06272, Acc26638, Acc28871, Acc25577, Acc01304, Acc08831, Acc23623, Acc15816, Acc04388, Acc06142, Acc33032, Acc00505, Acc25114, Acc13101, Acc30177, Acc22492, Acc21211, Acc04591, Acc03320, Acc20659, Acc21930, Acc29799,…
	pigment biosynthetic process	0.90927	5	Acc19024, Acc13787, Acc11348, Acc29210, Acc23865
	reproduction of a single-celled organism	0.90946	4	Acc22492, Acc29495, Acc03481, Acc06823
	protein deubiquitination	0.91001	1	Acc07499
	protein modification by small protein removal	0.91001	1	Acc07499
	methanogenesis	0.91096	1	Acc01807
	energy derivation by oxidation of reduced inorganic compounds	0.91096	1	Acc01807
	alkane biosynthetic process	0.91096	1	Acc01807
	transcription, DNA-dependent	0.91299	161	Acc32712, Acc32743, Acc22141, Acc32998, Acc23746, Acc11620, Acc06186, XLOC_078584, Acc16553, Acc08576, Acc22108, Acc19580, Acc15252, Acc24179, Acc16882, Acc08288, Acc11651, Acc03320, Acc20659, Acc21930, Acc29799, Acc18963, Acc08554, Acc33061, Acc32065, Acc03481, Acc27782, Acc31542, Acc24580, Acc29209, Acc21153, Acc07105, Acc12235, Acc19731, Acc12364, Acc32723, Acc27961, Acc05774, Acc18122, Acc078…
	protein targeting	0.91408	8	Acc25631, Acc05319, Acc17129, Acc27961, Acc21391, Acc10911, Acc08193, Acc27372
	response to hormone stimulus	0.91457	8	Acc23416, Acc22108, Acc26853, Acc07103, Acc23576, Acc03261, Acc22355, Acc07104
	DNA repair	0.91516	21	Acc08338, Acc13351, Acc06312, Acc23169, Acc21606, Acc22983, Acc20456, Acc18330, Acc29799, Acc10840, Acc19750, Acc27961, Acc08554, Acc07602, Acc09058, Acc20968, Acc23500, Acc22188, Acc29581, Acc26828, Acc32873
	regulation of cellular macromolecule biosynthetic process	0.9155	148	Acc04213, Acc22439, Acc01597, Acc28174, Acc30740, Acc27529, Acc23234, Acc14979, Acc25620, Acc11606, Acc16722, Acc03602, Acc26228, Acc17357, Acc12589, Acc25479, Acc19046, Acc15420, Acc31388, Acc18074, Acc24455, Acc04390, Acc22438, Acc07253, Acc31852, Acc29407, Acc02702, Acc13760, Acc27169, Acc08011, Acc24536, Acc30956, XLOC_037857, Acc05638, Acc08070, Acc06038, Acc27373, Acc31884, Acc32350, Acc221…
	regulation of response to stimulus	0.91664	4	Acc05818, Acc00450, Acc18586, Acc03463
	cell recognition	0.91705	3	Acc28364, Acc13750, Acc17409
	regulation of catabolic process	0.91729	3	Acc17883, Acc13627, Acc23287
	intracellular protein transport	0.91738	37	Acc19785, Acc11396, Acc00700, Acc10070, Acc12646, Acc15006, Acc13351, Acc17129, Acc18154, Acc11592, Acc06060, Acc22549, Acc19634, Acc17505, Acc23101, Acc32643, Acc27961, Acc21391, Acc00639, Acc05319, Acc12629, Acc22983, Acc25631, XLOC_074453, Acc32862, Acc19788, Acc04383, Acc03598, Acc00505, Acc24797, Acc05216, Acc08193, Acc27372, Acc22450, Acc33139, Acc26896, Acc10911
	regulation of cellular process	0.91875	245	Acc03327, Acc09058, Acc00769, Acc08554, Acc03481, Acc32065, Acc33061, Acc31016, Acc24580, Acc15565, Acc26438, Acc30911, Acc29209, Acc31542, Acc10549, Acc21374, Acc26077, Acc12235, Acc04549, Acc07544, Acc07105, Acc12364, Acc17009, Acc32723, Acc23402, Acc22983, Acc19731, Acc32998, Acc22141, Acc06186, Acc09484, Acc11620, Acc23746, Acc32712, Acc32743, Acc19423, Acc22108, Acc30886, XLOC_078584, Acc280…
	ncRNA processing	0.92008	15	Acc08070, Acc13303, Acc31808, Acc33739, Acc13204, Acc07659, XLOC_041859, Acc16515, Acc29978, Acc31685, Acc00637, Acc02422, Acc26003, Acc31314, Acc05104
	methane metabolic process	0.92019	1	Acc01807
	cellular alkane metabolic process	0.92019	1	Acc01807
	regulation of molecular function	0.92044	3	Acc13627, Acc09484, Acc23287
	negative regulation of metabolic process	0.92046	2	Acc30272, Acc32743
	anaerobic respiration	0.92078	1	Acc01807
	regulation of DNA replication	0.92145	1	Acc02605
	organic acid catabolic process	0.92202	1	Acc29094
	carboxylic acid catabolic process	0.92202	1	Acc29094
	response to endogenous stimulus	0.92261	8	Acc23416, Acc22108, Acc22355, Acc07104, Acc23576, Acc03261, Acc07103, Acc26853
	autophagy	0.92443	12	Acc17883, Acc14979, Acc22492, Acc15420, Acc20853, Acc23623, Acc09014, Acc16899, Acc23388, Acc18330, Acc29427, Acc23387
	transcription from RNA polymerase III promoter	0.92581	1	Acc15865
	regulation of primary metabolic process	0.92605	152	Acc25620, Acc11606, Acc14979, Acc17357, Acc26228, Acc13627, Acc03602, Acc16722, Acc22439, Acc04213, Acc30740, Acc27529, Acc23234, Acc28174, Acc01597, Acc27169, Acc13760, Acc02702, Acc31852, Acc29407, Acc05638, XLOC_037857, Acc30956, Acc24536, Acc08011, Acc19046, Acc15420, Acc25479, Acc12589, Acc07253, Acc22438, Acc04390, Acc18074, Acc24455, Acc31388, Acc18287, Acc04170, Acc01711, Acc14914, Acc312…
	regulation of biological process	0.92666	253	Acc15420, Acc30730, Acc19046, Acc25479, Acc09459, Acc02781, Acc12589, Acc10226, Acc07253, Acc04390, Acc00450, Acc22438, Acc24455, XLOC_010985, Acc18074, Acc31388, Acc27169, Acc25417, Acc13760, Acc20899, Acc32906, Acc02702, Acc29407, Acc14549, Acc04179, Acc31852, Acc05638, XLOC_037857, Acc30956, Acc16717, Acc24536, Acc08011, Acc22439, Acc01115, Acc27960, Acc24853, Acc04213, Acc23234, Acc27529, Acc…
	barrier septum assembly	0.92821	4	Acc03481, Acc06823, Acc22492, Acc29495
	cytokinetic process	0.92821	4	Acc29495, Acc22492, Acc06823, Acc03481
	cell septum assembly	0.92821	4	Acc06823, Acc03481, Acc29495, Acc22492
	neurological system process	0.92926	1	Acc16988
	nucleosome assembly	0.93059	1	Acc01059
	chromatin assembly	0.93059	1	Acc01059
	nucleosome organization	0.93059	1	Acc01059
	biological regulation	0.9311	265	Acc01115, Acc22439, Acc07602, Acc04213, Acc28174, Acc00074, Acc02245, Acc04769, Acc11606, Acc09272, Acc17357, Acc26228, Acc18954, Acc13627, Acc19046, Acc15420, Acc25479, Acc09459, Acc10226, Acc04390, Acc18074, Acc24455, XLOC_010985, Acc31388, Acc25417, Acc27169, Acc13760, Acc02702, Acc32906, Acc20899, XLOC_037857, Acc29495, Acc32350, Acc21054, Acc23287, Acc31884, Acc08070, Acc27491, Acc00767, Acc…
	microtubule-based movement	0.93188	2	Acc33746, Acc17785
	regulation of macromolecule metabolic process	0.93225	152	Acc26591, Acc05417, Acc20968, Acc30161, Acc33040, XLOC_061523, Acc30738, Acc20949, Acc23416, Acc14138, Acc24592, Acc28077, Acc26853, Acc22816, XLOC_040049, Acc33746, Acc16580, Acc18330, Acc31505, Acc02605, Acc07724, Acc14632, Acc06038, Acc27373, Acc31884, Acc08070, Acc32350, Acc29872, Acc20286, Acc08228, Acc22188, Acc26399, Acc30272, Acc00767, Acc01711, Acc14914, Acc31212, Acc06350, Acc18287, Acc…
	protein-DNA complex assembly	0.93336	3	Acc26828, Acc01059, Acc06178
	protein-DNA complex subunit organization	0.93336	3	Acc01059, Acc06178, Acc26828
	regulation of cellular metabolic process	0.93372	154	Acc22439, Acc04213, Acc28174, Acc23234, Acc27529, Acc30740, Acc01597, Acc11606, Acc25620, Acc14979, Acc26228, Acc17357, Acc16722, Acc03602, Acc13627, Acc25479, Acc15420, Acc19046, Acc12589, Acc22438, Acc04390, Acc07253, Acc31388, Acc24455, Acc18074, Acc13760, Acc27169, Acc29407, Acc31852, Acc02702, Acc24536, XLOC_037857, Acc30956, Acc05638, Acc08011, Acc23287, Acc32350, Acc08070, Acc31884, Acc273…
	meiosis	0.93375	1	Acc14979
	cellular protein catabolic process	0.93396	6	Acc14138, Acc23402, Acc33040, Acc02804, Acc06678, Acc30113
	proteolysis involved in cellular protein catabolic process	0.93396	6	Acc14138, Acc23402, Acc33040, Acc06678, Acc02804, Acc30113
	negative regulation of macromolecule biosynthetic process	0.93419	1	Acc32743
	negative regulation of cellular biosynthetic process	0.93419	1	Acc32743
	negative regulation of cellular macromolecule biosynthetic process	0.93419	1	Acc32743
	response to DNA damage stimulus	0.93547	23	Acc20968, Acc19750, Acc10840, Acc08554, Acc27961, Acc09058, Acc07602, Acc26828, Acc32873, Acc23500, Acc22188, Acc29581, Acc08338, Acc13351, Acc16197, Acc29799, Acc06312, Acc23169, Acc21606, Acc20456, Acc29072, Acc22983, Acc18330
	mitochondrial transport	0.93595	1	Acc33292
	cell cycle checkpoint	0.93627	1	Acc06312
	cellular protein complex disassembly	0.93739	1	Acc19046
	negative regulation of cell cycle phase transition	0.93757	1	Acc06312
	cytokinesis	0.93805	5	Acc06823, Acc03481, Acc21606, Acc29495, Acc22492
	protein complex subunit organization	0.93939	19	Acc28871, Acc07088, Acc15252, Acc04549, Acc28110, Acc07764, Acc04565, Acc24552, Acc19046, Acc04591, Acc15670, Acc10911, Acc31344, Acc06178, Acc25921, Acc33594, Acc26828, Acc13805, Acc31388
	chromatin assembly or disassembly	0.94014	1	Acc01059
	cell division	0.94113	6	Acc29495, Acc22492, Acc06823, Acc03481, Acc21606, XLOC_078584
	Golgi vesicle transport	0.94186	7	Acc02117, Acc11396, Acc04769, Acc19634, Acc22450, Acc17505, Acc22492
	sulfur compound biosynthetic process	0.94275	2	Acc09681, Acc11870
	attachment of spindle microtubules to kinetochore	0.94314	1	Acc30541
	peptidyl-amino acid modification	0.94507	2	Acc09328, Acc23303
	negative regulation of biosynthetic process	0.9459	1	Acc32743
	cellular response to stress	0.94656	25	Acc08338, Acc13351, Acc06312, Acc23169, Acc21606, Acc18330, Acc09014, Acc20456, Acc29072, Acc22983, Acc16197, Acc23402, Acc29799, Acc19750, Acc10840, Acc07602, Acc09058, Acc27961, Acc08554, Acc20968, Acc23500, Acc22188, Acc29581, Acc26828, Acc32873
	negative regulation of cellular metabolic process	0.94721	1	Acc32743
	microtubule anchoring	0.94757	1	Acc30541
	organic substance transport	0.9478	65	Acc04383, Acc09192, Acc32862, Acc28463, Acc19788, Acc02801, XLOC_074453, Acc33292, Acc25631, Acc23169, Acc00639, Acc12629, Acc10911, Acc26896, Acc04591, Acc22450, Acc08193, Acc27372, Acc03598, Acc24797, Acc00505, Acc09318, Acc13351, Acc15006, Acc10070, Acc12260, Acc00700, Acc11396, Acc22222, Acc08496, Acc06898, Acc27961, Acc21391, Acc17505, Acc19634, Acc22549, Acc27336, Acc18154, Acc32906, Acc294…
	negative regulation of cell cycle process	0.94882	1	Acc06312
	biosynthetic process	0.95018	323	Acc04388, Acc03712, Acc06142, Acc33032, Acc29210, Acc01807, Acc18586, Acc25114, Acc01466, Acc30177, Acc08054, Acc04591, Acc10832, Acc21385, Acc15786, Acc30723, Acc26897, Acc08905, Acc09057, Acc06272, Acc31138, Acc06388, Acc14532, Acc08831, Acc23623, Acc23865, Acc33323, Acc02293, Acc00910, Acc09914, Acc08970, Acc18920, Acc01916, Acc15216, Acc16083, Acc19674, Acc32268, Acc16197, Acc13109, Acc25882,…
	cell development	0.9505	1	Acc14935
	cell cycle phase transition	0.95199	1	Acc06312
	regulation of cell cycle phase transition	0.95199	1	Acc06312
	sulfur compound metabolic process	0.95326	4	Acc11870, Acc29581, Acc09681, Acc27666
	protein complex assembly	0.95406	16	Acc28871, Acc07088, Acc28110, Acc04549, Acc07764, Acc04565, Acc19046, Acc04591, Acc15670, Acc10911, Acc31344, Acc06178, Acc25921, Acc33594, Acc26828, Acc13805
	cellular homeostasis	0.95423	10	Acc15565, Acc17009, Acc28744, Acc26411, Acc08193, Acc17302, Acc07602, Acc00769, Acc32906, Acc01541
	regulation of organelle organization	0.95563	2	Acc19046, XLOC_078584
	protein catabolic process	0.95599	6	Acc23402, Acc33040, Acc14138, Acc30113, Acc02804, Acc06678
	meiotic cell cycle	0.95603	1	Acc14979
	lipid catabolic process	0.95617	1	Acc21428
	immune system process	0.95676	4	Acc30161, Acc00450, Acc00505, Acc04519
	protein complex biogenesis	0.95699	16	Acc04549, Acc28110, Acc07764, Acc04565, Acc28871, Acc07088, Acc10911, Acc15670, Acc31344, Acc06178, Acc25921, Acc33594, Acc19046, Acc04591, Acc26828, Acc13805
	organelle assembly	0.95821	4	Acc26828, Acc06178, Acc25921, Acc09014
	regulation of DNA metabolic process	0.95864	1	Acc02605
	cellular macromolecular complex assembly	0.9592	14	Acc31344, Acc04549, Acc10911, Acc28110, Acc33594, Acc25921, Acc06178, Acc19046, Acc28871, Acc07088, Acc04591, Acc01059, Acc13805, Acc26828
	RNA processing	0.96075	29	Acc31659, Acc00999, Acc00755, Acc29978, Acc16515, Acc26003, Acc31314, Acc02422, Acc04565, Acc18581, Acc13204, Acc22816, Acc33064, Acc07659, Acc00654, Acc16553, XLOC_041859, Acc31685, Acc04390, Acc30911, Acc05104, Acc00637, Acc20166, Acc08070, Acc31808, Acc33739, Acc13303, Acc05989, Acc32643
	cellular protein localization	0.96156	40	Acc32643, Acc23101, Acc17505, Acc19634, Acc27961, Acc21391, Acc30541, Acc18154, Acc25293, Acc17129, Acc22549, Acc06060, Acc11592, Acc15006, Acc13351, Acc10070, Acc12646, Acc11396, Acc00700, Acc19785, Acc33139, Acc26896, Acc08193, Acc27372, Acc22450, Acc05216, Acc10911, Acc24797, Acc00505, Acc03598, Acc19788, Acc32862, XLOC_074453, Acc04383, Acc05319, Acc12629, Acc23402, Acc00639, Acc25631, Acc229…
	cellular macromolecule localization	0.96156	40	Acc24797, Acc00505, Acc03598, Acc27372, Acc08193, Acc22450, Acc05216, Acc33139, Acc26896, Acc10911, Acc12629, Acc23402, Acc05319, Acc00639, Acc25631, Acc22983, XLOC_074453, Acc19788, Acc32862, Acc04383, Acc25293, Acc17129, Acc18154, Acc06060, Acc11592, Acc22549, Acc19634, Acc32643, Acc23101, Acc17505, Acc21391, Acc27961, Acc30541, Acc11396, Acc00700, Acc19785, Acc10070, Acc12646, Acc13351, Acc150…
	chromatin modification	0.96215	8	Acc10801, Acc26268, Acc18803, Acc19580, Acc32296, Acc00493, Acc31791, Acc08070
	RNA metabolic process	0.96343	199	Acc20484, Acc29581, XLOC_078584, Acc21816, Acc16553, Acc08576, Acc22108, Acc19580, Acc32712, Acc32743, Acc20166, Acc22141, Acc32998, Acc05989, Acc11620, Acc23746, Acc06186, Acc00999, Acc31659, Acc03320, Acc21930, Acc20659, Acc29799, Acc26003, Acc18963, Acc15249, Acc15252, Acc24179, Acc08288, Acc16882, Acc33064, Acc11651, Acc27782, Acc31542, Acc24580, Acc30911, Acc29209, Acc21153, Acc08554, Acc337…
	cellular process involved in reproduction	0.96425	8	Acc14979, Acc20994, Acc13750, Acc28364, Acc14935, Acc27349, Acc24455, Acc17409
	regulation of metabolic process	0.96447	156	Acc29072, Acc32268, Acc10070, Acc00910, Acc09914, Acc25954, Acc15216, Acc07895, Acc05774, Acc27961, Acc18122, Acc12754, Acc23260, Acc09057, Acc33448, Acc14155, Acc21385, Acc08905, Acc30723, Acc28871, Acc25577, Acc01304, Acc23623, Acc08831, Acc17883, Acc06272, Acc26638, Acc06840, Acc25114, Acc13101, Acc15816, Acc04388, Acc33032, Acc00505, Acc06142, Acc22492, Acc21211, Acc04591, Acc30177, Acc29799,…
	secretion by cell	0.96637	4	Acc04591, Acc11592, Acc26651, Acc27336
	system process	0.96689	1	Acc16988
	transposition, DNA-mediated	0.96696	2	Acc10049, Acc16083
	transposition	0.96696	2	Acc10049, Acc16083
	protein transport	0.96734	44	Acc05319, Acc12629, Acc00639, Acc25631, Acc22983, Acc23169, Acc19788, Acc32862, XLOC_074453, Acc09192, Acc04383, Acc09318, Acc00505, Acc24797, Acc03598, Acc33139, Acc26896, Acc08193, Acc27372, Acc22450, Acc04591, Acc05216, Acc10911, Acc11396, Acc00700, Acc19785, Acc13351, Acc15006, Acc10070, Acc12646, Acc18154, Acc30361, Acc17129, Acc22549, Acc06060, Acc27336, Acc11592, XLOC_004235, Acc23101, Acc…
	cell redox homeostasis	0.96736	7	Acc32906, Acc00769, Acc28744, Acc17302, Acc15565, Acc17009, Acc26411
	nucleocytoplasmic transport	0.96748	2	Acc10911, Acc21054
	nuclear transport	0.96748	2	Acc10911, Acc21054
	exocytosis	0.96827	2	Acc26651, Acc04591
	homeostatic process	0.9684	12	Acc17302, Acc08193, Acc04222, Acc26411, Acc01541, Acc32906, Acc00769, Acc07602, Acc28744, Acc15565, Acc17009, Acc20456
	secretion	0.96843	4	Acc04591, Acc11592, Acc26651, Acc27336
	establishment of protein localization	0.96897	44	Acc23169, Acc25631, Acc22983, Acc05319, Acc12629, Acc00639, Acc09192, Acc04383, XLOC_074453, Acc19788, Acc32862, Acc24797, Acc00505, Acc03598, Acc09318, Acc10911, Acc22450, Acc08193, Acc27372, Acc04591, Acc05216, Acc26896, Acc33139, Acc00700, Acc11396, Acc19785, Acc12646, Acc10070, Acc13351, Acc15006, Acc06060, Acc27336, Acc11592, XLOC_004235, Acc22549, Acc30361, Acc17129, Acc18154, Acc27961, Acc…
	viral assembly, maturation, egress, and release	0.97121	1	Acc20994
	DNA recombination	0.97162	12	Acc27961, Acc19750, Acc08338, Acc28235, Acc16083, Acc18330, Acc21606, Acc23169, Acc23500, Acc22188, Acc10049, Acc14107
	microtubule-based process	0.97404	8	Acc27155, XLOC_078584, Acc33746, XLOC_040910, Acc21606, Acc26920, Acc17785, Acc30541
	system development	0.97501	1	Acc18586
	macromolecule localization	0.97666	55	Acc21391, Acc27961, Acc30541, Acc20351, Acc19634, XLOC_049528, Acc23101, Acc32643, Acc17505, Acc27336, Acc06060, XLOC_004235, Acc11592, Acc22549, Acc25293, Acc30361, Acc17129, Acc18154, Acc10070, Acc12646, Acc13351, Acc15006, Acc24138, Acc11396, Acc00700, Acc22222, Acc19785, Acc00999, Acc10911, Acc08193, Acc27372, Acc22450, Acc05216, Acc04591, Acc26896, Acc33139, Acc24797, Acc00505, Acc03598, Acc…
	glycolysis	0.97737	1	Acc01466
	regulation of cell cycle process	0.97791	1	Acc06312
	ferrous iron transport	0.97792	2	Acc10549, Acc30013
	cell cycle process	0.97817	13	Acc29495, Acc22492, Acc31016, Acc28392, Acc14979, Acc03481, Acc26828, Acc10694, Acc06823, Acc06312, Acc21606, Acc17530, XLOC_078584
	organic substance biosynthetic process	0.97824	304	Acc18499, Acc31344, Acc13362, Acc06484, Acc01597, Acc23234, Acc27529, Acc30740, Acc11158, Acc32143, Acc14979, Acc25620, Acc03602, Acc07485, Acc09716, Acc10900, Acc16722, Acc15370, Acc17506, Acc11870, Acc31808, Acc03348, Acc12589, Acc32189, Acc23303, Acc27349, Acc32873, Acc07253, Acc22438, Acc04179, Acc29407, Acc31852, Acc08338, XLOC_058476, Acc08011, Acc15616, Acc30956, Acc12241, Acc05638, Acc062…
	chromatin remodeling	0.9803	5	Acc00493, Acc32296, Acc18803, Acc10801, Acc31791
	macromolecular complex subunit organization	0.9807	20	Acc01059, Acc04565, Acc04549, Acc15252, Acc28110, Acc07764, Acc07088, Acc28871, Acc31388, Acc26828, Acc13805, Acc06178, Acc33594, Acc25921, Acc15670, Acc10911, Acc31344, Acc04591, Acc24552, Acc19046
	RNA methylation	0.98084	1	Acc16553
	DNA integration	0.9813	2	XLOC_078584, XLOC_076956
	chromatin organization	0.98168	9	Acc26268, Acc18803, Acc19580, Acc10801, Acc00493, Acc01059, Acc32296, Acc31791, Acc08070
	hydrogen transport	0.98252	9	Acc15216, Acc11632, Acc30177, XLOC_016375, Acc15370, Acc22197, Acc25540, XLOC_081022, Acc09716
	proton transport	0.98252	9	Acc15370, Acc22197, Acc25540, XLOC_081022, Acc09716, Acc15216, Acc11632, Acc30177, XLOC_016375
	nitrogen compound metabolic process	0.98303	311	Acc18022, Acc31314, Acc14155, Acc33448, Acc00755, Acc09328, Acc26638, Acc04565, Acc28871, Acc17736, Acc31286, Acc25577, Acc01304, Acc15816, Acc00505, Acc23500, Acc05104, Acc11348, Acc13101, XLOC_016375, Acc21211, Acc22492, Acc20456, Acc25392, Acc01037, Acc10070, Acc14840, Acc25954, Acc28440, Acc31685, Acc12754, Acc05774, Acc11632, Acc27961, Acc18122, Acc07895, Acc06178, Acc23260, Acc32995, Acc197…
	rRNA processing	0.98335	2	Acc02422, Acc05104
	rRNA metabolic process	0.98335	2	Acc05104, Acc02422
	intracellular transport	0.98456	42	Acc24797, Acc00505, Acc03598, Acc10911, Acc26896, Acc33139, Acc22492, Acc08193, Acc22450, Acc27372, Acc05216, Acc25631, Acc22983, Acc33292, Acc12629, Acc05319, Acc00639, Acc04383, Acc19788, Acc32862, XLOC_074453, Acc04769, Acc22549, Acc06060, Acc11592, Acc18154, Acc17129, Acc27961, Acc21391, Acc02117, Acc23101, Acc32643, Acc17505, Acc21054, Acc19634, Acc00700, Acc11396, Acc19785, Acc15006, Acc133…
	protein localization	0.9847	47	Acc09318, Acc24797, Acc00505, Acc03598, Acc08193, Acc22450, Acc27372, Acc04591, Acc05216, Acc26896, Acc33139, Acc10911, Acc12629, Acc23402, Acc05319, Acc00639, Acc23169, Acc25631, Acc22983, XLOC_074453, Acc19788, Acc32862, Acc09192, Acc04383, Acc30361, Acc25293, Acc17129, Acc18154, Acc06060, Acc27336, XLOC_004235, Acc11592, Acc22549, Acc19634, Acc23101, Acc32643, Acc17505, Acc21391, Acc27961, Acc…
	iron ion transport	0.9847	2	Acc30013, Acc10549
	tetraterpenoid metabolic process	0.98498	1	Acc29210
	tetraterpenoid biosynthetic process	0.98498	1	Acc29210
	carotenoid metabolic process	0.98498	1	Acc29210
	carotenoid biosynthetic process	0.98498	1	Acc29210
	protein import into nucleus	0.98554	1	Acc10911
	protein localization to nucleus	0.98554	1	Acc10911
	protein targeting to nucleus	0.98554	1	Acc10911
	nuclear import	0.98554	1	Acc10911
	maintenance of protein location in cell	0.9856	1	Acc30541
	maintenance of protein location	0.9856	1	Acc30541
	maintenance of location	0.9856	1	Acc30541
	maintenance of location in cell	0.9856	1	Acc30541
	macromolecular complex assembly	0.98604	17	Acc04591, Acc19046, Acc06178, Acc33594, Acc25921, Acc15670, Acc10911, Acc31344, Acc26828, Acc13805, Acc07088, Acc28871, Acc04565, Acc04549, Acc28110, Acc07764, Acc01059
	cellular biosynthetic process	0.98719	290	Acc12364, Acc28983, Acc32723, Acc12235, Acc17258, Acc24580, Acc29209, Acc27782, Acc01367, Acc31542, Acc21403, Acc08554, Acc03481, Acc05840, Acc21930, Acc20659, Acc33399, Acc08288, Acc16882, Acc01228, Acc22108, Acc08576, XLOC_078584, Acc29581, Acc20484, Acc00260, Acc21816, Acc11620, Acc32712, Acc29570, Acc32743, Acc09057, Acc21385, Acc30723, Acc08905, Acc15786, Acc23623, Acc08831, Acc06272, Acc145…
	regulation of autophagy	0.98809	1	Acc17883
	response to oxidative stress	0.98876	3	Acc24431, Acc07978, Acc30435
	organic substance metabolic process	0.98929	606	Acc19407, Acc06178, Acc12057, Acc09100, Acc07895, Acc18122, Acc24078, Acc05774, Acc01038, Acc28440, Acc26086, Acc19735, Acc01037, Acc10173, Acc09715, Acc19267, Acc22492, XLOC_016375, Acc05104, Acc11348, Acc23500, XLOC_073789, Acc00505, Acc23386, Acc31286, Acc01304, Acc25577, Acc28871, Acc17736, Acc14247, Acc26638, Acc09875, Acc00755, Acc03419, Acc20490, Acc22506, Acc16523, Acc21168, Acc05989, Acc…
	ER to Golgi vesicle-mediated transport	0.98962	1	Acc19634
	cell cycle	0.99033	21	Acc14979, Acc10694, Acc23140, Acc16197, Acc29072, Acc06823, Acc06312, Acc21606, Acc29495, Acc15420, Acc22492, Acc09484, Acc28392, Acc15148, Acc31016, Acc03481, Acc26828, Acc24882, Acc17530, XLOC_078584, Acc33032
	cellular nitrogen compound metabolic process	0.99046	288	Acc06186, Acc23746, Acc05989, Acc32998, Acc22141, Acc19047, Acc19580, Acc20336, Acc16553, Acc28083, Acc11651, Acc28235, Acc24179, Acc15252, Acc15249, Acc05173, Acc18963, Acc29799, Acc03320, Acc00999, Acc32065, Acc33061, Acc09058, Acc33739, Acc17732, Acc21153, Acc21470, Acc28496, Acc31926, Acc00654, Acc07105, Acc13590, Acc02422, Acc32995, Acc19731, Acc06178, Acc23260, Acc12754, Acc07895, Acc11632,…
	cytoplasmic transport	0.99099	8	Acc25631, Acc11396, Acc10911, Acc21391, Acc27961, Acc19634, Acc21054, Acc27372
	cellular component assembly	0.99209	28	Acc08035, Acc06823, Acc09014, Acc01059, Acc07088, Acc20994, Acc28871, Acc14979, Acc04565, Acc07764, Acc29591, Acc04549, Acc28110, Acc13805, Acc26828, Acc22884, Acc33075, Acc04591, Acc19046, Acc29495, Acc22492, Acc33594, Acc25921, Acc06178, Acc03481, Acc31344, Acc15670, Acc10911
	cellular process	0.99223	761	Acc08338, Acc12988, Acc16515, Acc08174, Acc12241, Acc19249, Acc08011, Acc14942, Acc33139, Acc16608, Acc22438, Acc00450, Acc13214, Acc08803, Acc20565, Acc16286, Acc25620, Acc09689, Acc18937, Acc11158, Acc10694, Acc10900, Acc16722, Acc03602, Acc03370, Acc07485, Acc02965, Acc26364, Acc13362, Acc06484, Acc05376, Acc24540, Acc32643, Acc16697, Acc04715, Acc23234, Acc03298, Acc30740, Acc11592, Acc19295,…
	protein folding	0.99268	5	Acc19267, Acc07602, Acc13757, XLOC_073789, XLOC_004235
	chromosome organization	0.99284	13	Acc08070, Acc14979, Acc06178, Acc31791, Acc01059, Acc20456, Acc00493, Acc32296, Acc18803, Acc26268, Acc19580, Acc26828, Acc10801
	microtubule cytoskeleton organization	0.993	3	XLOC_078584, Acc30541, Acc21606
	transition metal ion transport	0.99321	3	Acc10549, Acc29448, Acc30013
	DNA packaging	0.9937	1	Acc01059
	organic cyclic compound metabolic process	0.99371	290	Acc28235, Acc11651, Acc24179, Acc15252, Acc15249, Acc18963, Acc05173, Acc29799, Acc03320, Acc00999, Acc06186, Acc23746, Acc05989, Acc32998, Acc22141, Acc19047, Acc19580, Acc20336, Acc16553, Acc28162, Acc00654, Acc07105, Acc13590, Acc02422, Acc19731, Acc32065, Acc33061, Acc09058, Acc33739, Acc17732, Acc21153, Acc21470, Acc28496, Acc31926, Acc10070, Acc01037, Acc25392, Acc20456, Acc06178, Acc23260,…
	protein localization to organelle	0.99435	5	Acc27372, Acc25631, Acc27961, Acc21391, Acc10911
	heterocycle metabolic process	0.99453	280	Acc32712, Acc32743, Acc20166, Acc11620, Acc20484, XLOC_078584, Acc29581, Acc21816, Acc22108, Acc08576, Acc16882, Acc08288, Acc33064, Acc12811, Acc31659, Acc21930, Acc20659, Acc26003, Acc23324, Acc08554, Acc03481, Acc01367, Acc27782, Acc31542, Acc10049, Acc24580, Acc30911, Acc11415, Acc29209, Acc12235, Acc22983, Acc12364, Acc05319, Acc29978, Acc32723, Acc28983, Acc18920, Acc01916, Acc16083, Acc152…
	organelle organization	0.99509	41	Acc12370, Acc25418, Acc19788, Acc26268, Acc10801, Acc24780, Acc12988, Acc09014, Acc06411, Acc32296, Acc04459, Acc24552, Acc19046, Acc04905, Acc28392, Acc25921, Acc31645, Acc24304, Acc06115, Acc26828, Acc24797, Acc31791, Acc28110, Acc14979, Acc18925, Acc01059, Acc00493, Acc20456, Acc21606, Acc17505, Acc05376, Acc30541, Acc06178, Acc08070, Acc23350, Acc19580, Acc18803, Acc07728, XLOC_078584, Acc155…
	terpenoid metabolic process	0.9956	1	Acc29210
	terpenoid biosynthetic process	0.9956	1	Acc29210
	cellular component organization or biogenesis	0.99591	84	Acc18925, Acc24397, Acc33439, Acc21606, Acc20456, Acc00493, Acc07088, Acc28110, Acc07728, Acc13805, Acc18803, Acc32727, Acc03463, Acc15506, Acc29495, Acc21588, Acc27091, Acc17505, Acc08070, Acc23350, Acc06178, Acc10801, Acc24780, Acc04459, Acc23427, Acc06411, Acc09014, Acc20994, Acc19788, Acc25418, Acc28871, Acc04565, Acc07764, Acc26828, Acc05104, Acc33075, Acc24797, Acc04591, Acc24552, Acc22492,…
	cellular component organization	0.99605	75	Acc17505, Acc27091, Acc21588, Acc29495, Acc06178, Acc23350, Acc08070, Acc18803, Acc07728, Acc13805, Acc15506, Acc07088, Acc28110, Acc18925, Acc20456, Acc00493, Acc21606, Acc24552, Acc22492, Acc04591, Acc10911, Acc15670, Acc04905, Acc24869, Acc33075, Acc26828, Acc24797, Acc28871, Acc25418, Acc19788, Acc20994, Acc07764, Acc04565, Acc10801, Acc24780, Acc09014, Acc23427, Acc06411, Acc04459, Acc05376,…
	establishment of localization in cell	0.99655	45	Acc13351, Acc15006, Acc10070, Acc12646, Acc00700, Acc11396, Acc19785, Acc23101, Acc32643, Acc17505, Acc21054, Acc19634, Acc21391, Acc27961, Acc02117, Acc18154, Acc17129, Acc22549, Acc04769, Acc06060, Acc27336, Acc11592, Acc19788, Acc32862, XLOC_074453, Acc04383, Acc12629, Acc05319, Acc00639, Acc25631, Acc22983, Acc33292, Acc33139, Acc26896, Acc22492, Acc27372, Acc08193, Acc22450, Acc04591, Acc052…
	cellular aromatic compound metabolic process	0.99663	277	Acc19047, Acc22141, Acc32998, Acc05989, Acc23746, Acc06186, Acc16553, Acc20336, Acc19580, Acc15252, Acc24179, Acc28235, Acc11651, Acc00999, Acc03320, Acc29799, Acc18963, Acc05173, Acc15249, Acc17732, Acc09058, Acc33739, Acc33061, Acc32065, Acc17044, Acc31926, Acc28496, Acc21470, Acc21153, Acc07105, Acc00654, Acc19731, Acc02422, Acc13590, Acc11632, Acc07895, Acc05774, Acc27961, Acc18122, Acc12754,…
	primary metabolic process	0.99678	575	Acc23128, Acc01367, Acc31542, Acc28364, Acc16695, Acc08554, Acc25429, Acc12364, Acc29978, Acc28983, Acc00081, Acc32723, Acc23402, Acc05319, Acc22983, Acc26581, Acc01368, Acc03873, Acc22108, Acc08576, Acc32807, Acc29581, Acc06060, Acc09173, Acc21816, XLOC_004235, Acc11620, Acc12534, Acc09484, Acc29570, Acc13958, Acc04106, Acc26595, Acc31659, Acc20659, Acc16882, Acc33399, Acc33064, Acc16102, Acc185…
	cellular component biogenesis	0.99707	33	Acc20994, Acc28871, Acc04565, Acc04549, Acc07764, Acc08035, Acc02422, Acc25698, Acc06411, Acc09014, Acc04591, Acc22492, Acc19046, Acc03481, Acc25921, Acc33594, Acc15670, Acc03282, Acc10911, Acc26828, Acc22884, Acc05104, Acc33075, Acc07088, Acc14979, Acc28110, Acc29591, Acc06823, Acc01059, Acc29495, Acc06178, Acc31344, Acc13805
	protein import	0.99847	1	Acc10911
	posttranscriptional regulation of gene expression	0.99848	2	Acc29072, XLOC_061523
	cellular localization	0.99859	48	Acc11396, Acc00700, Acc19785, Acc12646, Acc10070, Acc13351, Acc15006, Acc25293, Acc17129, Acc18154, Acc27336, Acc06060, Acc11592, Acc22549, Acc04769, Acc19634, Acc21054, Acc23101, Acc32643, Acc17505, Acc02117, Acc21391, Acc27961, Acc30541, Acc23402, Acc12629, Acc05319, Acc00639, Acc25631, Acc22983, Acc33292, XLOC_074453, Acc19788, Acc32862, Acc04383, Acc00505, Acc24797, Acc03598, Acc08193, Acc273…
	nucleobase-containing compound metabolic process	0.99868	257	Acc32643, Acc30740, Acc27529, Acc23234, Acc01597, Acc25620, Acc14979, Acc23990, Acc11158, Acc15370, Acc16722, Acc09716, Acc03602, Acc32189, Acc12589, Acc31808, Acc22438, Acc07253, Acc32873, Acc04887, Acc08338, Acc31852, Acc29407, Acc16515, Acc24536, Acc30956, Acc05638, Acc08011, Acc26606, Acc19750, Acc28263, Acc06038, Acc27373, Acc22188, XLOC_076956, Acc05558, Acc18287, Acc04170, Acc01711, Acc312…
	nucleic acid metabolic process	0.99882	236	Acc26853, Acc28077, Acc22816, XLOC_040049, Acc01714, XLOC_012315, Acc33746, Acc16580, Acc18330, Acc31505, Acc02605, Acc07724, Acc14632, Acc23992, Acc08193, Acc33040, Acc30161, Acc20968, Acc26591, Acc05417, XLOC_039287, Acc30738, Acc24592, XLOC_027223, Acc14107, Acc26828, Acc28740, Acc00637, Acc20949, Acc14138, Acc23416, Acc06350, Acc01711, Acc02894, Acc31212, Acc13351, Acc14914, Acc15006, Acc1320…
	protein metabolic process	0.99902	212	Acc01201, Acc28002, Acc30113, Acc09192, XLOC_035945, Acc29797, XLOC_040049, XLOC_012315, Acc09987, Acc18330, Acc16694, Acc14807, Acc02605, Acc02500, Acc13757, Acc27476, Acc20098, Acc24769, Acc24075, Acc15614, Acc05487, Acc33040, Acc25746, XLOC_061523, Acc33172, Acc06678, Acc01882, Acc07608, Acc14138, Acc33109, Acc33215, Acc09182, Acc04248, Acc19528, Acc29398, Acc06645, Acc13596, Acc26333, XLOC_05…
	cellular metabolic process	0.99902	534	Acc15249, Acc17437, Acc18963, Acc23387, Acc28947, Acc29799, Acc28235, Acc11651, Acc02730, Acc24179, Acc06234, Acc15252, Acc30361, Acc19580, Acc20336, Acc14656, Acc16553, Acc14911, Acc06186, Acc23746, Acc14849, Acc13590, Acc19731, Acc28371, Acc28162, Acc18096, Acc00654, Acc18879, Acc07105, Acc21470, Acc06687, Acc05159, Acc28496, Acc06472, Acc17044, Acc17732, Acc24783, Acc25392, Acc20456, Acc13750,…
	DNA metabolic process	0.99909	56	Acc08234, Acc20336, XLOC_076956, Acc22188, Acc14840, Acc29581, Acc05558, XLOC_078584, XLOC_041859, Acc16083, Acc19750, Acc07602, Acc13303, Acc27961, Acc19047, Acc13776, Acc29799, Acc21606, Acc06312, Acc01059, Acc20456, Acc28235, Acc15006, Acc13351, Acc14107, Acc26828, XLOC_027223, Acc24580, Acc32873, Acc28740, Acc10049, Acc21470, Acc33032, Acc23500, XLOC_039287, Acc28496, Acc31926, Acc08193, Acc2…
	vesicle-mediated transport	0.99932	18	Acc11396, Acc19785, Acc22983, Acc12646, Acc13351, Acc15006, Acc32862, Acc24797, Acc04769, Acc26651, Acc02117, Acc22450, Acc04591, Acc19634, Acc05216, Acc23101, Acc22492, Acc17505
	macromolecule biosynthetic process	0.99934	221	Acc28871, Acc25577, Acc23623, Acc08831, Acc01304, Acc06272, Acc26638, Acc09057, Acc31314, Acc33448, Acc14155, Acc20490, Acc21385, Acc08905, Acc30723, Acc08054, Acc21211, Acc22492, Acc04591, Acc30177, Acc25114, Acc13101, Acc15816, Acc18051, Acc03712, Acc04388, Acc06142, Acc33032, Acc00505, Acc25882, Acc10070, Acc16197, Acc20456, Acc32268, Acc25392, Acc15216, Acc19407, Acc27961, Acc05774, Acc07895,…
	regulation of cellular protein metabolic process	0.99968	2	Acc09484, XLOC_061523
	regulation of protein metabolic process	0.99975	2	XLOC_061523, Acc09484
	cellular macromolecule biosynthetic process	0.99977	215	Acc13776, Acc25915, Acc33439, Acc21700, Acc15865, Acc23140, Acc20680, Acc13994, Acc26333, Acc04926, Acc07792, Acc16485, Acc04170, Acc18287, Acc14914, Acc02894, Acc31212, Acc15006, Acc01711, Acc06350, Acc00767, Acc20286, Acc08228, Acc05558, XLOC_041859, Acc29872, Acc26399, Acc22188, Acc21054, Acc32350, Acc27373, Acc31884, Acc06038, Acc24332, Acc19750, Acc08070, Acc14632, Acc07724, Acc02605, Acc315…
	regulation of translation	0.99982	1	XLOC_061523
	macromolecule metabolic process	0.99991	447	Acc32723, Acc29978, Acc00081, Acc23402, Acc29427, Acc12364, Acc13560, Acc22983, Acc26581, Acc12235, Acc03873, Acc17258, Acc07544, Acc29209, Acc30911, Acc25911, Acc11415, Acc10049, Acc24580, Acc31542, Acc28364, Acc01367, Acc27782, Acc16695, Acc06405, Acc21403, Acc03481, Acc16654, Acc08554, Acc26595, Acc26003, Acc21930, Acc20659, Acc01195, Acc31659, Acc28966, Acc33064, Acc16882, Acc08288, Acc33399,…
	cellular protein metabolic process	0.99996	163	Acc16697, Acc06484, Acc30413, Acc23625, Acc23179, Acc18499, Acc07602, Acc23234, Acc00074, Acc01024, Acc28174, Acc30635, Acc08527, Acc10240, Acc18225, Acc29290, Acc08152, Acc02804, Acc06823, Acc10900, Acc08726, Acc18152, Acc15420, Acc03348, Acc06115, Acc23303, XLOC_010985, Acc08803, Acc13214, Acc31990, XLOC_058476, Acc06085, Acc04179, Acc14549, Acc06220, Acc26268, Acc15616, Acc22196, Acc08174, Acc…
	gene expression	0.99997	215	Acc00767, XLOC_041859, Acc29872, Acc08228, Acc20286, Acc22188, Acc26399, Acc30272, XLOC_076956, Acc32350, Acc21054, Acc24332, Acc06038, Acc31884, Acc27373, Acc08070, Acc15865, Acc25915, Acc33439, Acc21700, Acc23140, Acc20680, Acc26333, Acc04926, Acc07792, Acc13994, Acc18287, Acc04170, Acc13204, Acc01711, Acc14914, Acc02894, Acc31212, Acc06350, Acc20949, Acc00637, Acc23416, Acc14138, Acc24592, Acc…
	cellular macromolecule metabolic process	1	394	Acc30361, Acc19580, Acc14656, Acc20336, Acc16553, Acc14911, Acc07499, Acc06186, Acc14849, Acc23746, Acc32998, Acc05989, Acc22141, Acc29987, Acc19047, Acc15249, Acc29885, Acc17437, Acc18963, Acc28947, Acc29799, Acc03320, Acc00999, Acc11651, Acc28235, Acc24179, Acc06234, Acc15252, Acc21153, Acc06893, Acc03153, Acc21470, Acc06687, Acc28496, Acc05159, Acc31926, Acc32065, Acc33061, Acc09058, Acc33739,…
	translation	1	24	Acc20490, Acc23140, Acc15249, Acc10900, Acc26333, Acc06823, XLOC_012315, Acc29660, Acc28002, Acc23234, Acc06893, Acc33323, Acc20484, Acc29872, XLOC_061523, Acc06687, Acc06484, Acc21054, Acc19407, Acc23625, Acc21403, Acc20098, Acc24332, Acc02500
cellular component	apoplast	0.00068206	10	Acc00022, Acc18967, Acc17158, Acc16608, Acc28327, Acc00888, Acc13958, Acc06234, Acc09780, Acc19051
	extracellular region	0.01118	82	Acc13958, Acc22935, Acc18967, XLOC_049528, Acc06484, Acc21816, Acc04715, Acc30886, Acc00888, Acc05990, Acc06234, Acc11651, Acc24138, Acc30941, Acc00999, Acc06030, Acc21895, Acc27203, Acc09058, Acc17158, Acc16608, Acc15556, Acc16654, Acc26651, Acc30730, Acc27597, Acc03316, Acc10226, Acc06115, Acc26438, Acc00063, Acc04549, Acc07105, Acc31602, Acc25417, Acc00515, Acc14935, XLOC_080789, Acc02416, Acc…
	cell wall	0.013595	15	Acc23427, Acc19051, Acc09780, Acc05517, Acc03298, Acc13958, Acc06234, Acc17158, Acc28327, Acc16608, Acc00888, Acc27091, Acc21588, Acc00022, Acc18967
	integral to endoplasmic reticulum membrane	0.016089	7	Acc02677, Acc15041, Acc26093, Acc18954, Acc22792, Acc05319, Acc13860
	intrinsic to endoplasmic reticulum membrane	0.016089	7	Acc02677, Acc15041, Acc26093, Acc18954, Acc22792, Acc05319, Acc13860
	lipid particle	0.016774	5	Acc29761, Acc02743, XLOC_061523, XLOC_061314, Acc01482
	monolayer-surrounded lipid storage body	0.016774	5	Acc02743, XLOC_061523, Acc29761, XLOC_061314, Acc01482
	extracellular matrix	0.034782	18	Acc26578, Acc03084, Acc00288, Acc07105, Acc06264, Acc28110, Acc24536, Acc15814, Acc21811, Acc33378, Acc08951, Acc30730, Acc09058, Acc04715, Acc30886, Acc26438, Acc10226, Acc15866
	secretory granule	0.038364	2	Acc17238, Acc26651
	proteinaceous extracellular matrix	0.039473	16	Acc03084, Acc00288, Acc07105, Acc28110, Acc26578, Acc33378, Acc24536, Acc21811, Acc09058, Acc08951, Acc30730, Acc15866, Acc04715, Acc30886, Acc26438, Acc10226
	secretory granule membrane	0.049985	1	Acc26651
	proteasome activator complex	0.05199	2	Acc08803, Acc31364
	proteasome accessory complex	0.05199	2	Acc31364, Acc08803
	external encapsulating structure	0.052126	17	Acc00022, Acc06234, Acc00888, Acc23427, Acc14935, Acc09780, Acc05517, Acc18967, Acc21588, Acc27091, Acc13958, Acc28327, Acc16608, Acc08563, Acc17158, Acc03298, Acc19051
	photosynthetic membrane	0.06059	18	Acc06840, Acc08040, Acc18280, Acc19295, XLOC_004847, Acc09482, Acc14675, Acc28744, Acc05027, Acc29072, Acc18287, Acc12357, Acc25284, Acc16286, Acc11380, Acc12950, Acc15841, Acc31138
	intrinsic to organelle membrane	0.066461	8	Acc02677, Acc22492, Acc13860, Acc22792, Acc26093, Acc18954, Acc15041, Acc05319
	integral to organelle membrane	0.066461	8	Acc05319, Acc15041, Acc26093, Acc18954, Acc22792, Acc22492, Acc13860, Acc02677
	tRNA-splicing ligase complex	0.076196	1	Acc00786
	mitochondrial respiratory chain complex I	0.078592	3	Acc09174, Acc11592, Acc12940
	NADH dehydrogenase complex	0.078592	3	Acc09174, Acc11592, Acc12940
	respiratory chain complex I	0.078592	3	Acc12940, Acc11592, Acc09174
	photosystem II reaction center	0.080019	6	Acc15841, Acc31138, Acc16286, Acc06840, XLOC_004847, Acc18287
	photosystem II	0.082407	12	Acc06840, Acc08040, Acc29072, Acc05027, XLOC_004847, Acc12357, Acc18287, Acc25284, Acc16286, Acc11380, Acc15841, Acc31138
	photosystem	0.084858	16	Acc31138, Acc12950, Acc15841, Acc11380, Acc16286, Acc12357, Acc25284, Acc18287, Acc29072, Acc05027, Acc28744, XLOC_004847, Acc19295, Acc08040, Acc18280, Acc06840
	ribonuclease MRP complex	0.096274	1	Acc05104
	ribonuclease P complex	0.096274	1	Acc05104
	beta-galactosidase complex	0.099556	4	Acc01038, Acc10422, Acc10736, Acc26086
	90S preribosome	0.10015	2	Acc03282, Acc29495
	membrane	0.10797	343	Acc00977, Acc29987, Acc06145, Acc14911, Acc14656, Acc19580, Acc23679, Acc13715, Acc15336, Acc01722, Acc06471, Acc04519, Acc12646, Acc14294, Acc09306, Acc13598, Acc15041, Acc27859, Acc00906, Acc15249, Acc14974, Acc22741, Acc10201, Acc31645, Acc33594, Acc33061, Acc31241, Acc13860, Acc05093, Acc13582, Acc31926, Acc06687, Acc08972, Acc03153, Acc20954, Acc15453, Acc14752, XLOC_015211, Acc12789, XLOC_0…
	extracellular region part	0.11228	30	Acc30730, Acc26591, Acc08951, Acc09058, Acc06178, Acc08642, Acc10226, Acc23416, Acc26438, Acc04715, Acc30886, Acc15866, Acc21816, Acc28871, Acc26578, Acc11651, Acc07088, Acc20994, Acc12716, Acc04549, Acc31212, Acc28110, Acc17883, Acc07105, Acc03084, Acc00288, Acc21895, Acc21811, Acc24536, Acc33378
	mitochondrial respiratory chain	0.12379	5	Acc12940, Acc11592, Acc31241, Acc28463, Acc09174
	COPI vesicle coat	0.17137	2	Acc19785, Acc15006
	COPI-coated vesicle	0.17137	2	Acc15006, Acc19785
	COPI-coated vesicle membrane	0.17137	2	Acc15006, Acc19785
	thylakoid	0.17197	18	XLOC_004847, Acc09482, Acc14675, Acc06840, Acc18280, Acc08040, Acc19295, Acc18287, Acc12357, Acc25284, Acc16286, Acc11380, Acc15841, Acc31138, Acc12950, Acc28744, Acc29072, Acc05027
	thylakoid part	0.17197	18	Acc05027, Acc29072, Acc28744, Acc11380, Acc15841, Acc12950, Acc31138, Acc25284, Acc12357, Acc18287, Acc16286, Acc19295, Acc06840, Acc18280, Acc08040, Acc09482, Acc14675, XLOC_004847
	host cell nucleus	0.18248	7	Acc26591, Acc08642, Acc23416, Acc20994, Acc11651, Acc31212, Acc12716
	mitochondrial membrane part	0.18364	13	Acc25540, Acc15370, Acc11592, Acc15506, Acc07005, Acc08193, Acc12789, Acc09174, Acc28463, Acc31241, Acc30177, XLOC_016375, Acc12940
	nuclear body	0.189	1	Acc24179
	nuclear speck	0.189	1	Acc24179
	thylakoid membrane	0.20111	3	Acc14675, Acc09482, Acc08040
	anchored to plasma membrane	0.20412	1	Acc15336
	host intracellular organelle	0.20502	7	Acc12716, Acc31212, Acc26591, Acc23416, Acc08642, Acc20994, Acc11651
	host intracellular membrane-bounded organelle	0.20502	7	Acc11651, Acc20994, Acc08642, Acc23416, Acc26591, Acc31212, Acc12716
	anchored to membrane	0.21777	3	Acc33075, Acc22884, Acc15336
	cilium	0.21855	6	Acc25921, Acc13351, Acc22983, Acc32717, Acc22492, Acc15420
	motile cilium	0.21855	6	Acc15420, Acc22492, Acc25921, Acc32717, Acc22983, Acc13351
	Golgi-associated vesicle	0.23453	3	Acc15006, Acc19785, Acc23101
	Golgi-associated vesicle membrane	0.23453	3	Acc15006, Acc19785, Acc23101
	respiratory chain	0.23576	5	Acc09174, Acc28463, Acc11592, Acc31241, Acc12940
	host intracellular part	0.25955	7	Acc08642, Acc23416, Acc26591, Acc11651, Acc20994, Acc31212, Acc12716
	intracellular region of host	0.25955	7	Acc26591, Acc08642, Acc23416, Acc20994, Acc11651, Acc31212, Acc12716
	trans-Golgi network	0.26539	1	Acc11396
	Golgi membrane	0.26587	5	Acc15006, Acc19785, Acc23101, Acc22492, Acc17505
	mitochondrial proton-transporting ATP synthase complex, coupling factor F(o)	0.27278	4	Acc30177, XLOC_016375, Acc15370, Acc25540
	preribosome	0.27287	7	Acc22816, Acc02422, Acc29495, Acc19046, Acc19785, Acc15006, Acc03282
	mitochondrial inner membrane	0.29492	12	Acc12940, Acc30177, XLOC_016375, Acc31645, Acc31241, Acc28463, Acc09174, Acc15506, Acc33292, Acc11592, Acc15370, Acc25540
	light-harvesting complex	0.3002	2	Acc27960, Acc09482
	integral to membrane	0.30681	167	Acc19580, Acc16502, Acc25293, Acc23101, Acc06145, Acc29570, Acc19945, Acc00977, Acc10796, Acc00906, Acc15249, Acc13598, Acc18829, Acc15041, Acc14828, Acc14294, Acc18193, Acc06471, Acc05990, Acc29761, Acc23451, Acc03072, Acc12319, Acc26438, Acc06687, Acc01367, Acc03153, Acc13860, Acc05093, Acc25545, Acc02677, Acc33061, Acc33594, Acc22266, Acc05691, Acc25819, Acc29427, Acc05319, Acc01368, Acc22983,…
	intrinsic to membrane	0.31481	169	Acc20565, Acc12547, Acc22884, Acc18204, Acc22542, Acc15991, Acc24304, Acc25921, Acc26651, Acc15420, Acc32189, Acc29660, Acc25782, Acc04291, Acc19249, Acc15709, Acc31602, Acc04179, Acc30857, Acc25520, Acc11592, Acc17129, Acc31344, Acc07602, Acc24030, Acc20373, Acc12577, Acc31339, XLOC_068888, Acc01115, Acc02965, Acc26364, Acc18954, Acc17506, Acc24097, Acc16823, Acc14979, Acc30013, Acc08165, Acc096…
	actin cortical patch	0.31693	1	Acc19046
	cortical cytoskeleton	0.31693	1	Acc19046
	cortical actin cytoskeleton	0.31693	1	Acc19046
	Sec61 translocon complex	0.3172	1	Acc05319
	translocon complex	0.3172	1	Acc05319
	nuclear chromatin	0.31998	1	Acc25462
	Ino80 complex	0.31998	1	Acc25462
	INO80-type complex	0.31998	1	Acc25462
	chloroplast	0.32009	3	Acc22823, XLOC_078584, XLOC_080789
	plastid	0.32009	3	XLOC_080789, XLOC_078584, Acc22823
	organelle inner membrane	0.32053	12	Acc15370, Acc25540, Acc33292, Acc15506, Acc11592, Acc28463, Acc09174, Acc12940, Acc30177, XLOC_016375, Acc31241, Acc31645
	Golgi apparatus	0.33349	7	Acc22492, Acc17505, Acc23101, Acc22450, Acc15006, Acc32575, Acc19785
	nuclear exosome (RNase complex)	0.33378	1	Acc00999
	DNA helicase complex	0.33981	1	Acc25462
	mitochondrial outer membrane translocase complex	0.35626	3	Acc08193, Acc12789, Acc07005
	mitochondrial respiratory chain complex III	0.36105	2	Acc28463, Acc31241
	respiratory chain complex III	0.36105	2	Acc31241, Acc28463
	cell projection	0.36188	7	Acc13351, Acc32717, Acc22983, Acc05901, Acc25921, Acc22492, Acc15420
	proton-transporting ATP synthase complex, coupling factor F(o)	0.36205	5	Acc09716, XLOC_016375, Acc30177, Acc15370, Acc25540
	collagen	0.37568	1	Acc33378
	exosome (RNase complex)	0.37759	1	Acc00999
	nuclear ubiquitin ligase complex	0.38348	26	Acc08381, Acc09565, Acc02770, Acc20613, Acc10034, Acc33088, Acc04463, Acc11890, Acc03370, Acc06085, Acc30726, Acc21730, Acc03349, Acc08203, Acc09382, Acc21925, Acc04519, Acc21829, Acc23529, Acc04087, Acc22875, Acc02562, Acc05295, Acc16676, Acc02785, Acc26510
	anaphase-promoting complex	0.38348	26	Acc22875, Acc02562, Acc04087, Acc23529, Acc26510, Acc02785, Acc16676, Acc05295, Acc10034, Acc33088, Acc11890, Acc04463, Acc03370, Acc20613, Acc08381, Acc09565, Acc02770, Acc21829, Acc21925, Acc04519, Acc08203, Acc03349, Acc09382, Acc06085, Acc21730, Acc30726
	cullin-RING ubiquitin ligase complex	0.38348	26	Acc03370, Acc10034, Acc33088, Acc04463, Acc11890, Acc20613, Acc02770, Acc09565, Acc08381, Acc21829, Acc21925, Acc04519, Acc09382, Acc03349, Acc08203, Acc30726, Acc21730, Acc06085, Acc02562, Acc22875, Acc04087, Acc23529, Acc26510, Acc02785, Acc16676, Acc05295
	outer membrane-bounded periplasmic space	0.38464	1	Acc08563
	ubiquitin ligase complex	0.39235	26	Acc21925, Acc04519, Acc21829, Acc21730, Acc06085, Acc30726, Acc03349, Acc08203, Acc09382, Acc20613, Acc10034, Acc11890, Acc33088, Acc04463, Acc03370, Acc08381, Acc09565, Acc02770, Acc02785, Acc26510, Acc05295, Acc16676, Acc22875, Acc02562, Acc23529, Acc04087
	phycobilisome	0.4068	1	Acc09482
	Golgi apparatus part	0.40815	6	Acc22492, Acc17505, Acc23101, Acc22450, Acc15006, Acc19785
	Slx1-Slx4 complex	0.41299	1	Acc32873
	host cell part	0.41868	8	Acc23416, Acc21895, Acc08642, Acc12716, Acc31212, Acc26591, Acc11651, Acc20994
	small nucleolar ribonucleoprotein complex	0.42002	1	Acc05104
	mitochondrial membrane	0.42166	19	Acc09174, Acc12789, Acc28463, Acc10070, Acc12629, Acc15370, Acc00700, Acc04459, Acc07005, Acc33292, Acc08193, Acc31241, Acc31645, Acc30177, XLOC_016375, Acc12940, Acc25540, Acc11592, Acc15506
	integral to Golgi membrane	0.42182	1	Acc22492
	intrinsic to Golgi membrane	0.42182	1	Acc22492
	host	0.42398	8	Acc23416, Acc08642, Acc21895, Acc20994, Acc11651, Acc26591, Acc31212, Acc12716
	host cell	0.42398	8	Acc20994, Acc11651, Acc26591, Acc12716, Acc31212, Acc23416, Acc08642, Acc21895
	rough endoplasmic reticulum	0.42708	2	XLOC_074453, Acc05319
	rough endoplasmic reticulum membrane	0.42708	2	Acc05319, XLOC_074453
	extraorganismal space	0.43194	8	Acc08642, Acc23416, Acc21895, Acc31212, Acc12716, Acc26591, Acc11651, Acc20994
	other organism	0.43194	8	Acc31212, Acc12716, Acc26591, Acc11651, Acc20994, Acc08642, Acc23416, Acc21895
	other organism cell	0.43194	8	Acc23416, Acc08642, Acc21895, Acc26591, Acc20994, Acc11651, Acc31212, Acc12716
	other organism part	0.43194	8	Acc20994, Acc11651, Acc26591, Acc12716, Acc31212, Acc08642, Acc23416, Acc21895
	extracellular matrix part	0.43609	1	Acc33378
	mitochondrial crista junction	0.43676	1	Acc15506
	bacterial-type flagellum basal body, distal rod, L ring	0.44708	1	Acc05901
	mitochondrial proton-transporting ATP synthase complex	0.4574	4	Acc15370, Acc25540, XLOC_016375, Acc30177
	plasma membrane light-harvesting complex	0.45777	1	Acc27960
	plasma membrane-derived chromatophore	0.45777	1	Acc27960
	proteasome core complex, alpha-subunit complex	0.45822	2	Acc30113, Acc02804
	bacterial-type flagellum basal body, distal rod	0.46076	1	Acc05901
	bacterial-type flagellum basal body, rod	0.46076	1	Acc05901
	endoplasmic reticulum membrane	0.47031	14	Acc26093, Acc18954, Acc14807, Acc23169, Acc15041, XLOC_076956, Acc28174, Acc05319, Acc29570, Acc02677, Acc32435, Acc13860, Acc22792, XLOC_074453
	bacterial-type flagellum basal body	0.47862	1	Acc05901
	nematocyst	0.47943	1	Acc10975
	immunological synapse	0.4817	1	Acc10911
	tetraspanin-enriched microdomain	0.4817	1	Acc10911
	mRNA cleavage factor complex	0.4838	1	Acc00654
	endoplasmic reticulum part	0.49346	14	Acc28174, Acc05319, Acc26093, Acc18954, Acc23169, Acc14807, XLOC_076956, Acc15041, Acc13860, Acc22792, XLOC_074453, Acc29570, Acc32435, Acc02677
	GPI-anchor transamidase complex	0.49825	1	Acc22792
	transcriptional repressor complex	0.49867	1	Acc15148
	small-subunit processome	0.49984	5	Acc02422, Acc19046, Acc22816, Acc15006, Acc19785
	nuclear outer membrane-endoplasmic reticulum membrane network	0.50077	14	Acc26093, Acc18954, XLOC_076956, Acc14807, Acc23169, Acc15041, Acc28174, Acc05319, Acc29570, Acc02677, Acc32435, Acc13860, Acc22792, XLOC_074453
	proteasome complex	0.51303	4	Acc31364, Acc08803, Acc30113, Acc02804
	microtubule associated complex	0.51591	3	Acc27155, XLOC_040910, Acc26920
	clathrin coat	0.54205	2	Acc23101, Acc12646
	heterotrimeric G-protein complex	0.55664	1	Acc12950
	extrinsic to plasma membrane	0.55664	1	Acc12950
	extrinsic to internal side of plasma membrane	0.55664	1	Acc12950
	mitochondrial envelope	0.55679	19	Acc33292, Acc07005, Acc04459, Acc00700, Acc15370, Acc12629, Acc10070, Acc28463, Acc09174, Acc12789, Acc15506, Acc11592, Acc25540, Acc12940, Acc30177, XLOC_016375, Acc31241, Acc31645, Acc08193
	cytoplasmic vesicle part	0.56667	6	Acc23101, Acc19634, Acc15006, Acc27960, Acc19785, Acc26651
	fibrinogen complex	0.56969	4	Acc06178, Acc04549, Acc07088, Acc28871
	clathrin adaptor complex	0.58894	1	Acc12646
	internal side of plasma membrane	0.60005	1	Acc12950
	organelle membrane	0.60739	40	Acc12629, Acc05319, Acc33292, Acc04459, Acc23169, Acc14807, Acc28463, XLOC_074453, Acc09174, Acc12789, Acc32435, Acc13860, Acc22492, Acc08193, Acc31645, Acc31241, Acc02677, Acc26651, Acc30177, XLOC_016375, Acc15370, Acc18954, Acc07005, Acc00700, Acc19785, Acc15041, Acc22792, Acc15006, Acc10070, Acc25540, Acc28174, Acc15506, Acc26093, Acc11592, XLOC_076956, Acc23101, Acc17505, Acc19634, Acc12940, …
	coated pit	0.6143	1	Acc23101
	trans-Golgi network transport vesicle membrane	0.6143	1	Acc23101
	clathrin vesicle coat	0.6143	1	Acc23101
	clathrin coat of trans-Golgi network vesicle	0.6143	1	Acc23101
	clathrin coat of coated pit	0.6143	1	Acc23101
	clathrin-coated vesicle	0.6143	1	Acc23101
	trans-Golgi network transport vesicle	0.6143	1	Acc23101
	clathrin-coated vesicle membrane	0.6143	1	Acc23101
	SWI/SNF superfamily-type complex	0.61609	1	Acc25462
	endomembrane system	0.62333	22	Acc19785, Acc14807, Acc15041, Acc23169, Acc18954, Acc05319, Acc32435, Acc15006, Acc22792, XLOC_074453, XLOC_076956, Acc26093, Acc28174, Acc02677, Acc26651, Acc24304, Acc29570, Acc19634, Acc22492, Acc13860, Acc17505, Acc23101
	signal peptidase complex	0.62779	2	Acc14807, XLOC_076956
	Cdc73/Paf1 complex	0.62914	1	Acc19580
	transcription factor TFIIA complex	0.62962	2	Acc06186, Acc19046
	membrane part	0.63188	204	Acc12940, Acc09482, Acc17785, Acc11611, Acc29933, XLOC_076956, Acc11862, Acc08228, Acc15506, Acc08040, Acc12950, Acc11643, Acc15006, Acc13351, Acc17301, Acc11380, Acc22792, Acc24790, Acc18287, Acc24474, Acc22222, Acc07005, Acc22828, Acc28744, XLOC_061314, Acc12724, Acc10274, Acc27476, Acc30459, Acc08193, Acc07528, Acc24075, Acc14315, XLOC_061523, Acc04016, Acc02438, Acc08623, Acc30113, Acc25892, …
	WASH complex	0.64178	1	Acc07602
	cytoplasmic vesicle membrane	0.64217	5	Acc15006, Acc26651, Acc19785, Acc23101, Acc19634
	organelle envelope	0.64984	20	Acc15506, Acc11592, Acc25540, Acc12940, Acc31241, Acc24304, Acc31645, Acc30177, XLOC_016375, Acc08193, Acc07005, Acc33292, Acc00700, Acc04459, Acc15370, Acc12629, Acc10070, Acc28463, Acc12789, Acc09174
	viral nucleocapsid	0.6499	2	Acc11805, XLOC_000281
	photosystem I	0.65103	3	Acc12950, Acc19295, Acc08040
	vesicle membrane	0.65306	5	Acc15006, Acc26651, Acc19785, Acc23101, Acc19634
	mitochondrial outer membrane	0.66634	7	Acc12789, Acc12629, Acc08193, Acc10070, Acc04459, Acc00700, Acc07005
	organelle outer membrane	0.66634	7	Acc12789, Acc08193, Acc12629, Acc07005, Acc10070, Acc04459, Acc00700
	signal recognition particle receptor complex	0.66808	1	XLOC_074453
	cell periphery	0.67325	34	Acc09182, Acc15336, Acc00888, Acc23451, Acc12950, Acc06234, Acc10975, Acc14974, Acc27091, Acc21588, Acc18967, Acc23101, Acc06484, Acc08563, Acc31344, Acc28327, Acc13958, Acc03298, Acc19051, Acc11862, Acc00022, Acc29407, Acc29105, Acc30307, Acc09780, Acc05517, Acc23427, Acc14935, Acc19046, Acc04591, Acc17158, Acc10911, Acc16608, Acc25921
	extracellular space	0.68288	6	Acc28871, Acc07088, Acc17883, Acc04549, Acc21816, Acc06178
	proton-transporting ATP synthase complex	0.68584	5	XLOC_016375, Acc09716, Acc30177, Acc25540, Acc15370
	oxygen evolving complex	0.68614	2	Acc08040, Acc05027
	mitochondrial part	0.69784	19	Acc12940, XLOC_016375, Acc30177, Acc31645, Acc31241, Acc08193, Acc15506, Acc11592, Acc25540, Acc10070, Acc28463, Acc09174, Acc12789, Acc07005, Acc33292, Acc04459, Acc00700, Acc15370, Acc12629
	envelope	0.70425	21	Acc25540, Acc15506, Acc11592, Acc08193, Acc08563, Acc12940, XLOC_016375, Acc30177, Acc24304, Acc31645, Acc31241, Acc15370, Acc12629, Acc07005, Acc33292, Acc04459, Acc00700, Acc28463, Acc12789, Acc09174, Acc10070
	chromatin	0.70835	2	Acc25462, Acc01059
	synaptonemal complex	0.71773	1	Acc14979
	bacterial-type flagellum	0.72382	3	Acc08972, Acc05901, Acc24783
	cytoplasmic vesicle	0.7292	7	Acc15006, Acc17238, Acc27960, Acc26651, Acc19785, Acc23101, Acc19634
	Golgi transport complex	0.73069	1	Acc22450
	septin ring	0.73303	1	Acc25921
	septin cytoskeleton	0.73303	1	Acc25921
	vesicle	0.73695	7	Acc19785, Acc26651, Acc15006, Acc17238, Acc27960, Acc19634, Acc23101
	cytoplasmic membrane-bounded vesicle	0.7414	6	Acc19634, Acc23101, Acc19785, Acc26651, Acc17238, Acc15006
	membrane-bounded vesicle	0.74943	6	Acc26651, Acc19785, Acc17238, Acc15006, Acc19634, Acc23101
	transcription elongation factor complex	0.754	1	Acc19580
	AP-type membrane coat adaptor complex	0.75419	1	Acc12646
	external encapsulating structure part	0.7552	1	Acc08563
	transcription export complex	0.75974	1	Acc04565
	THO complex part of transcription export complex	0.75974	1	Acc04565
	bacterial-type flagellum part	0.77046	1	Acc05901
	outer membrane	0.77791	11	Acc12629, Acc26438, Acc29290, Acc04459, Acc00700, Acc07005, Acc08193, Acc12789, Acc04565, Acc10070, Acc06471
	vesicle coat	0.79563	4	Acc15006, Acc19785, Acc23101, Acc19634
	coated vesicle	0.79563	4	Acc19634, Acc23101, Acc19785, Acc15006
	coated vesicle membrane	0.79563	4	Acc19634, Acc23101, Acc19785, Acc15006
	THO complex	0.7958	1	Acc04565
	mitotic spindle	0.80267	2	Acc30541, Acc28392
	photosystem I reaction center	0.81276	1	Acc12950
	periplasmic space	0.81657	1	Acc08563
	proteasome core complex	0.81821	2	Acc02804, Acc30113
	spindle microtubule	0.82017	1	XLOC_078584
	DNA-directed RNA polymerase II, holoenzyme	0.82219	4	Acc06186, Acc19046, Acc19580, Acc25392
	origin recognition complex	0.82602	1	Acc21470
	chorion	0.83047	1	Acc14935
	nuclear pore	0.83393	1	Acc24304
	cell projection part	0.83463	1	Acc05901
	transcription factor complex	0.83482	4	Acc06186, Acc19046, Acc25392, Acc10070
	cell envelope	0.83498	1	Acc08563
	chromosome, centromeric region	0.84287	7	Acc22816, Acc04390, Acc28392, Acc06178, Acc17530, XLOC_078584, Acc30541
	spliceosomal complex	0.84515	2	Acc22816, Acc32643
	pore complex	0.84761	1	Acc24304
	condensed chromosome outer kinetochore	0.84799	3	Acc28392, XLOC_078584, Acc30541
	microtubule	0.85089	1	XLOC_078584
	condensed chromosome kinetochore	0.85138	3	Acc28392, XLOC_078584, Acc30541
	condensed chromosome, centromeric region	0.85138	3	Acc28392, XLOC_078584, Acc30541
	endoplasmic reticulum	0.87035	16	XLOC_076956, Acc11592, Acc26093, Acc28174, Acc02677, Acc29570, Acc13860, Acc15041, Acc14807, Acc23169, Acc18954, Acc05319, Acc32435, XLOC_074453, Acc22792, Acc33399
	host cell membrane	0.8715	1	Acc21895
	extrinsic to membrane	0.87198	3	Acc08040, Acc05027, Acc12950
	nucleosome	0.87401	1	Acc01059
	other organism cell membrane	0.87818	1	Acc21895
	other organism membrane	0.87818	1	Acc21895
	intrinsic to plasma membrane	0.88139	4	Acc31344, Acc15336, Acc23451, Acc11862
	nuclear envelope	0.88302	1	Acc24304
	virion	0.88942	25	Acc14549, Acc11805, Acc04565, Acc06388, Acc13351, Acc06264, Acc07088, XLOC_000281, Acc15906, Acc14810, Acc09987, Acc05517, Acc09715, Acc10971, Acc26651, Acc19945, XLOC_055351, Acc16608, Acc22600, Acc04620, Acc27349, XLOC_010985, Acc03553, Acc33172, Acc20336
	cell cortex part	0.89384	4	Acc19046, Acc04591, Acc10975, Acc25921
	protein-DNA complex	0.89633	1	Acc01059
	transcription factor TFIID complex	0.89748	1	Acc25392
	kinetochore	0.89942	4	XLOC_078584, Acc30541, Acc06178, Acc28392
	DNA-directed RNA polymerase complex	0.90107	4	Acc06186, Acc19580, Acc19046, Acc25392
	RNA polymerase complex	0.90107	4	Acc25392, Acc19046, Acc19580, Acc06186
	nuclear DNA-directed RNA polymerase complex	0.90107	4	Acc06186, Acc19046, Acc19580, Acc25392
	mediator complex	0.90493	4	Acc13994, Acc15816, Acc21385, Acc07895
	chromosome	0.90708	15	Acc25462, Acc22816, Acc01714, Acc17736, Acc06178, Acc28392, Acc14979, Acc08070, Acc30541, Acc04390, Acc32873, Acc21470, XLOC_078584, Acc01059, Acc17530
	chromosomal part	0.91306	12	Acc21470, XLOC_078584, Acc01059, Acc17530, Acc04390, Acc32873, Acc06178, Acc28392, Acc14979, Acc30541, Acc25462, Acc22816
	condensed nuclear chromosome kinetochore	0.91315	2	Acc30541, Acc28392
	condensed nuclear chromosome, centromeric region	0.91315	2	Acc30541, Acc28392
	condensed nuclear chromosome outer kinetochore	0.91315	2	Acc28392, Acc30541
	DASH complex	0.91315	2	Acc30541, Acc28392
	cell cortex	0.91353	4	Acc25921, Acc10975, Acc04591, Acc19046
	intermediate filament	0.91502	2	Acc04549, Acc05834
	intermediate filament cytoskeleton	0.91502	2	Acc05834, Acc04549
	condensed chromosome	0.91771	4	Acc14979, Acc28392, Acc30541, XLOC_078584
	spindle	0.91907	3	Acc30541, XLOC_078584, Acc28392
	plasma membrane part	0.91946	7	Acc23101, Acc23451, Acc12950, Acc11862, Acc10911, Acc31344, Acc15336
	nuclear chromosome part	0.92039	5	Acc25462, Acc32873, Acc28392, Acc14979, Acc30541
	microtubule cytoskeleton	0.92147	8	XLOC_078584, XLOC_040910, Acc26920, Acc27155, Acc30541, Acc00769, Acc03072, Acc28392
	viral capsid	0.92296	13	Acc10971, Acc04620, Acc14810, Acc09715, XLOC_000281, Acc07088, Acc22600, Acc06388, Acc11805, Acc04565, XLOC_055351, Acc16608, Acc13351
	plasma membrane	0.9362	13	Acc12950, Acc29105, Acc23451, Acc29407, Acc09182, Acc15336, Acc31344, Acc10911, Acc06484, Acc23101, Acc11862, Acc14974, Acc30307
	cellular_component	0.93844	604	Acc06935, Acc15814, Acc11396, Acc29072, Acc25882, Acc11805, Acc03980, Acc02743, Acc18725, Acc21194, Acc33323, Acc05834, Acc05295, Acc01916, Acc15148, Acc06188, Acc24378, Acc15498, Acc10801, Acc26946, Acc19981, Acc21385, Acc09780, Acc32246, Acc00786, Acc17086, Acc00022, Acc04937, Acc31138, Acc06272, Acc08487, Acc12716, Acc30624, Acc06784, Acc33032, Acc10911, Acc26595, Acc06877, Acc14828, Acc04463,…
	nucleoplasm	0.9419	12	Acc19580, Acc25392, Acc13994, Acc21385, Acc15816, Acc06186, Acc00654, Acc19046, Acc15148, Acc10070, Acc24179, Acc07895
	nucleoplasm part	0.9419	12	Acc13994, Acc25392, Acc21385, Acc15816, Acc19580, Acc24179, Acc10070, Acc15148, Acc07895, Acc06186, Acc19046, Acc00654
	integral to plasma membrane	0.94673	3	Acc11862, Acc23451, Acc31344
	microtubule organizing center	0.94897	2	Acc03072, Acc00769
	condensed nuclear chromosome	0.94927	3	Acc28392, Acc14979, Acc30541
	transport vesicle membrane	0.95064	2	Acc23101, Acc19634
	nuclear part	0.95308	48	Acc22875, Acc15816, Acc32873, Acc04087, Acc26510, Acc28392, Acc02785, Acc24304, Acc16676, Acc19046, Acc25462, Acc33088, Acc21385, Acc04565, Acc21925, Acc00654, Acc08203, Acc22816, Acc06085, Acc21730, Acc02562, Acc19580, Acc23529, Acc30541, Acc07895, Acc15148, Acc32643, Acc05295, Acc06186, Acc03370, Acc10034, Acc04463, Acc00999, Acc11890, Acc13994, Acc20613, Acc25392, Acc09565, Acc02770, Acc08381,…
	proton-transporting two-sector ATPase complex, proton-transporting domain	0.95884	5	Acc30177, Acc09716, XLOC_016375, Acc15370, Acc25540
	nuclear chromosome	0.96318	5	Acc30541, Acc28392, Acc14979, Acc32873, Acc25462
	mitochondrion	0.96399	23	Acc08193, Acc23287, Acc12940, Acc31645, Acc31241, XLOC_016375, Acc30177, Acc25540, Acc15506, Acc27615, Acc11592, Acc28463, Acc12789, Acc09174, Acc07764, Acc10070, Acc00906, Acc15370, Acc12629, Acc07005, Acc33292, Acc04459, Acc00700
	viral envelope	0.96941	7	Acc07088, Acc20336, Acc14549, Acc19945, Acc27349, Acc03553, XLOC_010985
	viral membrane	0.96941	7	Acc14549, Acc19945, Acc27349, Acc03553, XLOC_010985, Acc07088, Acc20336
	membrane coat	0.96951	6	Acc12646, Acc19785, Acc15006, Acc19634, Acc05216, Acc23101
	coated membrane	0.96951	6	Acc23101, Acc05216, Acc19634, Acc15006, Acc12646, Acc19785
	cytoskeleton	0.97331	13	Acc26920, XLOC_040910, Acc05834, XLOC_078584, Acc27155, Acc28392, Acc25921, Acc03072, Acc30541, Acc04549, Acc00769, Acc22517, Acc19046
	transport vesicle	0.9739	2	Acc23101, Acc19634
	cytoskeletal part	0.97441	12	Acc19046, Acc04549, Acc00769, Acc30541, Acc03072, Acc25921, Acc28392, Acc27155, XLOC_078584, Acc05834, XLOC_040910, Acc26920
	actin cytoskeleton	0.97682	1	Acc19046
	ER to Golgi transport vesicle membrane	0.97837	1	Acc19634
	COPII vesicle coat	0.97837	1	Acc19634
	ER to Golgi transport vesicle	0.97837	1	Acc19634
	virion part	0.97978	19	Acc19945, XLOC_055351, Acc16608, Acc22600, Acc27349, Acc04620, XLOC_010985, Acc03553, Acc20336, Acc14549, Acc04565, Acc11805, Acc06388, Acc13351, XLOC_000281, Acc07088, Acc14810, Acc09715, Acc10971
	nuclear lumen	0.98379	18	Acc00654, Acc14979, Acc24179, Acc10070, Acc25392, Acc13994, Acc21385, Acc00999, Acc06186, Acc25462, Acc19046, Acc28392, Acc15148, Acc07895, Acc30541, Acc32873, Acc19580, Acc15816
	exocyst	0.98669	1	Acc04591
	intracellular organelle part	0.98847	103	Acc24179, Acc03072, Acc04519, Acc14979, Acc21829, Acc30726, Acc09382, Acc03349, Acc15041, Acc19785, XLOC_040910, Acc03370, Acc01059, Acc04463, Acc18954, Acc11890, Acc00999, Acc02770, Acc15370, Acc08381, Acc29570, Acc30541, Acc27960, Acc06186, Acc23101, Acc32643, Acc11592, Acc02562, XLOC_078584, Acc17530, Acc28174, Acc23529, Acc19580, Acc25540, Acc32435, Acc21925, Acc04549, Acc12789, Acc06085, Acc…
	organelle part	0.98929	104	Acc05834, Acc15506, Acc26093, Acc26920, XLOC_076956, Acc17505, Acc19634, Acc05295, Acc12940, Acc07895, Acc15148, Acc06178, Acc09565, Acc27155, Acc10034, Acc07005, Acc25392, Acc00700, Acc20613, Acc13994, Acc22792, Acc15006, Acc10070, Acc04087, Acc15816, Acc16676, Acc22492, Acc22450, Acc08193, Acc25462, Acc30177, XLOC_016375, Acc12629, Acc21385, Acc33292, Acc04459, Acc23169, Acc14807, Acc28463, XLO…
	organelle lumen	0.99324	18	Acc15816, Acc19580, Acc32873, Acc15148, Acc28392, Acc07895, Acc30541, Acc25462, Acc06186, Acc19046, Acc25392, Acc13994, Acc21385, Acc00999, Acc14979, Acc10070, Acc24179, Acc00654
	intracellular organelle lumen	0.99324	18	Acc00654, Acc14979, Acc24179, Acc10070, Acc00999, Acc21385, Acc25392, Acc13994, Acc19046, Acc06186, Acc25462, Acc07895, Acc30541, Acc28392, Acc15148, Acc19580, Acc32873, Acc15816
	nucleus	0.99412	127	Acc06272, Acc26853, Acc04565, Acc28871, Acc22816, Acc25577, Acc23623, Acc21385, Acc10801, Acc10911, Acc16676, Acc22492, Acc25462, Acc04591, Acc15816, Acc33032, Acc04087, Acc06840, Acc08642, Acc30624, Acc13101, Acc02894, Acc01711, Acc10070, Acc25882, Acc00493, Acc10034, Acc13994, Acc15906, Acc25392, Acc20613, Acc19674, Acc09565, Acc11766, Acc23140, Acc26211, Acc06038, Acc18122, Acc07895, Acc23260,…
	membrane-enclosed lumen	0.99455	18	Acc00654, Acc24179, Acc10070, Acc14979, Acc13994, Acc25392, Acc00999, Acc21385, Acc06186, Acc25462, Acc19046, Acc15148, Acc28392, Acc30541, Acc07895, Acc19580, Acc32873, Acc15816
	intracellular membrane-bounded organelle	0.99831	186	Acc27169, Acc21730, Acc06085, Acc04887, Acc21925, Acc30956, Acc26268, Acc32296, Acc15420, Acc19046, Acc26651, Acc24304, Acc25921, Acc02785, Acc12589, Acc32873, Acc22823, Acc04390, Acc22438, Acc24455, Acc18074, Acc23303, Acc16831, Acc03349, Acc21829, Acc14979, XLOC_019297, Acc02770, Acc15370, Acc08381, Acc26228, Acc03370, Acc01059, Acc11890, Acc18954, Acc19785, Acc32643, Acc23625, Acc02965, Acc042…
	membrane-bounded organelle	0.99834	186	Acc04213, Acc11338, Acc32643, Acc23625, Acc02965, Acc17530, Acc32717, Acc11592, Acc25540, Acc27529, Acc23234, Acc23529, Acc08736, Acc28174, Acc21829, Acc14979, Acc03349, Acc01059, Acc11890, Acc18954, Acc03370, Acc19785, Acc08381, Acc02770, Acc15370, XLOC_019297, Acc26228, Acc25921, Acc24304, Acc12589, Acc02785, Acc26651, Acc19046, Acc15420, Acc23303, Acc18074, Acc24455, Acc16831, Acc32873, Acc043…
	proton-transporting two-sector ATPase complex	0.99856	5	Acc09716, XLOC_016375, Acc30177, Acc15370, Acc25540
	protein complex	0.99915	108	Acc31364, XLOC_076956, Acc26920, Acc05834, Acc26086, Acc01038, Acc08040, Acc06178, Acc15148, Acc12940, Acc07895, Acc09482, Acc05295, Acc19634, Acc13994, Acc20613, Acc25392, Acc07005, Acc29072, Acc10034, Acc28744, Acc27155, Acc09565, Acc10070, Acc12950, Acc15841, Acc15006, Acc11380, Acc22792, Acc07088, Acc18287, Acc15816, Acc04087, Acc06840, XLOC_016375, Acc30177, Acc25462, Acc04591, Acc08193, Acc…
	ribonucleoprotein complex	0.9997	28	Acc05104, Acc06893, Acc33323, Acc27802, Acc06687, Acc29872, Acc19407, Acc23625, Acc21054, Acc06484, Acc21403, Acc32643, Acc29495, Acc19046, Acc20098, Acc03282, Acc02500, Acc24332, Acc23140, Acc20490, Acc02422, Acc19785, Acc10900, Acc26333, Acc29660, Acc22816, Acc15006, Acc28002
	ribosome	0.99987	19	Acc20098, Acc02500, Acc24332, Acc19407, Acc21054, Acc23625, Acc06484, Acc21403, Acc33323, Acc27802, Acc06687, Acc29872, Acc06893, Acc28002, Acc10900, Acc26333, Acc29660, Acc20490, Acc23140
	cytoplasm	0.99994	116	Acc06687, Acc23303, Acc22823, Acc04390, Acc30911, Acc06893, Acc03481, Acc02677, Acc26651, Acc25921, Acc31241, Acc31645, Acc05216, Acc13860, Acc21403, Acc19046, XLOC_080789, Acc29660, Acc14032, Acc05319, Acc13590, Acc32435, Acc32906, Acc12789, Acc04887, Acc10240, Acc11592, Acc27615, XLOC_078584, Acc28174, Acc23234, Acc25540, Acc29570, Acc07602, Acc27960, Acc13303, Acc23625, Acc06484, Acc20351, Acc…
	non-membrane-bounded organelle	0.99995	48	Acc04390, Acc06893, Acc32873, Acc08972, Acc27802, Acc21470, Acc06687, Acc25462, Acc19046, Acc21403, Acc28392, Acc25921, Acc20098, Acc05901, Acc00769, Acc02500, Acc20490, Acc29660, Acc22816, Acc22517, Acc17736, Acc01714, Acc28002, Acc04549, Acc26920, Acc33323, Acc17530, Acc05834, Acc29872, XLOC_078584, Acc06484, Acc23625, Acc21054, Acc19407, Acc08070, Acc06178, Acc24332, Acc30541, Acc27155, Acc247…
	intracellular non-membrane-bounded organelle	0.99995	48	Acc04390, Acc06893, Acc32873, Acc27802, Acc21470, Acc08972, Acc06687, Acc25462, Acc21403, Acc19046, Acc05901, Acc20098, Acc28392, Acc25921, Acc02500, Acc00769, Acc20490, Acc29660, Acc22816, Acc01714, Acc17736, Acc22517, Acc04549, Acc28002, Acc33323, Acc26920, XLOC_078584, Acc05834, Acc17530, Acc29872, Acc23625, Acc19407, Acc21054, Acc06484, Acc06178, Acc08070, Acc30541, Acc24332, Acc10975, Acc271…
	intracellular organelle	0.99998	220	Acc04459, Acc14807, Acc33292, Acc12629, Acc26853, Acc28002, XLOC_074453, Acc22816, Acc09174, Acc01714, XLOC_061523, Acc04087, Acc08642, Acc20098, Acc02500, Acc22450, Acc08193, Acc16676, Acc26333, Acc20613, Acc13994, Acc15906, Acc07005, Acc27155, Acc23140, XLOC_061314, Acc11766, Acc09565, Acc17238, Acc01711, Acc15006, Acc02894, Acc13351, Acc22792, Acc26920, XLOC_076956, XLOC_041859, Acc26686, Acc2…
	organelle	0.99998	220	Acc21925, Acc06085, Acc21730, Acc04887, Acc27169, Acc32296, Acc29660, Acc26268, Acc30956, Acc25921, Acc24304, Acc02785, Acc12589, Acc26651, Acc19046, Acc15420, Acc16831, Acc18074, Acc23303, Acc24455, Acc04390, Acc22823, Acc22438, Acc32873, Acc14979, Acc21829, Acc03349, Acc10900, Acc19785, Acc11890, Acc01059, Acc18954, Acc03370, Acc26228, Acc08381, Acc15370, Acc02770, XLOC_019297, Acc11338, Acc042…
	cytoplasmic part	0.99999	83	Acc12789, Acc32435, Acc05319, Acc29660, XLOC_080789, Acc13860, Acc21403, Acc19046, Acc05216, Acc02677, Acc26651, Acc25921, Acc31645, Acc31241, Acc06893, Acc22823, Acc06687, Acc33399, Acc12646, Acc29761, Acc15370, Acc00906, Acc10975, Acc18954, Acc15041, Acc19785, Acc10900, Acc23101, Acc23625, Acc06484, Acc07602, Acc29570, Acc27960, Acc25540, Acc28174, XLOC_078584, Acc11592, Acc27615, Acc28463, Acc…
	cell	1	306	Acc09174, XLOC_074453, Acc22816, Acc26853, Acc28002, Acc30307, Acc09014, Acc08193, Acc16676, Acc08642, Acc23388, XLOC_061523, Acc22792, Acc09681, Acc18287, Acc15006, Acc17238, Acc01711, Acc28744, Acc27155, Acc11766, Acc13994, Acc15906, Acc26333, Acc07005, Acc13532, Acc17505, Acc27091, Acc12940, Acc32575, Acc06038, Acc08040, Acc31364, XLOC_076956, Acc26920, Acc11862, Acc05558, Acc04887, Acc29407, …
	cell part	1	306	Acc19051, Acc15506, Acc08228, Acc29872, XLOC_041859, Acc26686, Acc23287, Acc21054, Acc32350, Acc29495, Acc08070, Acc08563, Acc26211, Acc24332, Acc09482, XLOC_061314, Acc23140, Acc09565, Acc20613, Acc12950, Acc02894, Acc13351, Acc11380, Acc09182, Acc04087, Acc22450, Acc20098, Acc02500, Acc14675, Acc12629, Acc14807, Acc04459, Acc33292, Acc01714, Acc25284, Acc30113, Acc28174, Acc23529, Acc08736, Acc…
	intracellular part	1	271	Acc20853, Acc10070, Acc15841, Acc24783, Acc00992, Acc25392, Acc00700, Acc10034, Acc00493, Acc01482, Acc19407, Acc06178, Acc23260, Acc07895, Acc18122, Acc02956, Acc18803, Acc26093, Acc25577, Acc28871, Acc28463, Acc22517, Acc17736, Acc04383, Acc04565, Acc07764, Acc20490, Acc25462, Acc22492, XLOC_004847, XLOC_016375, Acc03282, Acc13101, Acc05104, Acc15816, Acc31791, Acc30726, Acc09382, Acc24179, Acc…
	macromolecular complex	1	134	Acc19634, Acc05295, Acc19407, Acc15148, Acc06178, Acc07895, Acc01038, Acc33323, Acc05834, Acc26086, Acc07088, Acc15841, Acc10070, Acc25392, Acc29072, Acc10034, Acc25462, Acc04591, XLOC_004847, XLOC_016375, Acc30177, Acc03282, Acc05104, Acc06840, Acc27802, Acc15816, Acc00786, Acc12357, Acc28463, Acc28871, Acc31138, Acc04565, Acc10736, Acc20490, Acc21385, Acc06186, Acc23101, Acc30541, Acc19580, XLO…
	intracellular	1	280	Acc25284, Acc01714, Acc30113, Acc12629, Acc33292, Acc04459, Acc14807, Acc22450, Acc14675, Acc02500, Acc20098, Acc04087, Acc11380, Acc13351, Acc02894, Acc12950, Acc09565, Acc23140, XLOC_061314, Acc20613, Acc29495, Acc32350, Acc23287, Acc21054, Acc09482, Acc24332, Acc26211, Acc08070, XLOC_041859, Acc29872, Acc26686, Acc15506, Acc08228, Acc27169, Acc21730, Acc06085, Acc32906, Acc26268, Acc29660, Acc…
molecular function	catalytic activity	0.00025206	769	Acc29493, Acc23179, Acc07602, Acc02883, Acc25942, XLOC_068888, Acc30635, Acc10240, Acc04613, XLOC_042179, Acc25540, Acc10837, Acc00074, Acc16522, XLOC_077484, Acc30013, Acc07659, Acc08391, Acc16803, Acc13627, Acc23624, Acc31246, Acc08152, Acc30666, Acc30755, Acc04506, Acc10840, Acc15420, Acc18074, Acc10422, Acc18774, Acc26953, Acc32486, Acc22823, Acc06264, Acc32906, Acc16389, Acc24435, Acc07403, …
	calcium ion binding	0.00026375	44	Acc00949, Acc30541, Acc19047, Acc24078, Acc28582, Acc23132, Acc13221, Acc15866, Acc08040, Acc04715, Acc30886, Acc24321, Acc00288, Acc28110, Acc26578, Acc11149, Acc07557, Acc28947, Acc21811, Acc09058, Acc08951, Acc19024, Acc12670, Acc30730, XLOC_024571, Acc24075, Acc05574, Acc23303, Acc26438, Acc21675, Acc03233, Acc10226, Acc03084, Acc17882, Acc07105, Acc04716, Acc00408, XLOC_035945, Acc17086, Acc…
	hydrolase activity, hydrolyzing O-glycosyl compounds	0.00032902	54	Acc22884, Acc32159, Acc23128, Acc28740, Acc33075, Acc10422, Acc24629, Acc16695, Acc30052, Acc13317, Acc16654, Acc16608, Acc17158, Acc09335, Acc12364, Acc09780, Acc01368, Acc32246, Acc07804, Acc28117, Acc13940, Acc24435, Acc00022, Acc16389, Acc14955, Acc09875, Acc15590, Acc10736, Acc01038, Acc32727, Acc28440, Acc03463, Acc19051, Acc26086, Acc21428, Acc10709, Acc18967, Acc02883, Acc24210, Acc13958,…
	hydrolase activity, acting on glycosyl bonds	0.00052318	56	Acc13317, Acc10840, Acc16608, Acc16654, Acc09058, Acc17158, Acc16695, Acc30052, Acc10422, Acc24629, Acc22884, Acc32159, Acc28740, Acc23128, Acc33075, Acc16389, Acc14955, Acc09875, Acc15590, Acc10736, Acc13940, Acc28117, Acc24435, Acc00022, Acc09780, Acc07804, Acc01368, Acc32246, Acc09335, Acc12364, Acc13958, Acc28327, Acc10709, Acc18967, Acc02883, Acc24210, Acc19051, Acc03463, Acc26086, Acc21428,…
	xyloglucan:xyloglucosyl transferase activity	0.00068206	10	Acc19051, Acc09780, Acc00022, Acc18967, Acc13958, Acc06234, Acc17158, Acc28327, Acc16608, Acc00888
	RNA-directed RNA polymerase activity	0.00083	12	Acc22741, Acc15429, Acc02787, Acc31140, Acc16286, Acc27782, Acc29072, Acc08149, Acc28657, Acc15301, Acc28658, Acc21153
	oxidoreductase activity	0.0014465	185	Acc31808, Acc04506, Acc18113, Acc03241, Acc19252, Acc09717, Acc13619, Acc12670, Acc07749, Acc27349, Acc06115, Acc32488, Acc00450, Acc22823, Acc04761, Acc32486, Acc05676, Acc32906, Acc07161, Acc15907, Acc11269, Acc09686, Acc02678, Acc11529, Acc25698, Acc04291, Acc26268, Acc16515, Acc27955, Acc29493, Acc31873, Acc13622, Acc16462, Acc17045, Acc01597, XLOC_042179, Acc33294, Acc20167, Acc02655, Acc108…
	beta-amylase activity	0.0017492	5	Acc16695, Acc28966, Acc28117, Acc28118, Acc15874
	peptidase inhibitor activity	0.0024367	11	Acc29190, Acc18468, Acc22935, Acc22889, Acc11862, Acc06030, Acc25008, Acc13932, XLOC_041859, Acc08779, Acc22754
	peptidase regulator activity	0.0024367	11	Acc22754, Acc08779, XLOC_041859, Acc25008, Acc13932, Acc06030, Acc11862, Acc22889, Acc22935, Acc18468, Acc29190
	neuropeptide hormone activity	0.0025749	6	Acc14942, Acc04769, Acc17301, Acc16899, Acc04704, Acc14155
	oxidoreductase activity, acting on single donors with incorporation of molecular oxygen	0.002853	12	Acc32487, Acc27004, Acc31808, Acc02500, Acc32488, Acc30225, Acc21251, Acc26946, Acc32292, Acc16515, Acc32486, XLOC_042179
	dioxygenase activity	0.0029649	10	Acc32487, Acc03327, Acc27004, Acc02500, Acc32486, Acc32292, Acc32488, Acc30225, XLOC_042179, Acc30738
	iron ion binding	0.0035218	40	Acc12670, Acc06057, Acc15135, Acc04761, Acc33218, Acc30738, Acc04573, Acc06003, Acc00327, Acc14106, Acc26296, Acc15136, Acc26946, Acc08035, Acc03419, Acc11269, Acc25698, Acc18331, Acc22935, Acc26295, Acc29493, Acc27960, Acc31873, Acc02117, Acc01541, Acc25696, Acc30977, Acc16590, Acc28194, Acc20976, Acc32390, Acc11757, Acc33294, Acc31033, Acc29591, Acc20977, Acc25755, Acc12014, Acc33378, Acc28025
	transferase activity, transferring acyl groups other than amino-acyl groups	0.0047101	36	Acc15025, Acc05265, Acc28869, Acc22631, Acc33703, Acc32360, Acc18074, Acc07923, Acc20409, Acc14532, Acc17286, Acc24812, Acc00639, Acc21111, Acc30956, Acc18022, Acc22506, Acc27373, Acc22633, Acc03696, Acc06060, Acc22629, Acc00260, Acc08970, Acc23493, Acc20317, Acc02977, Acc19735, Acc09681, Acc25203, Acc31246, Acc22630, Acc23624, Acc29164, Acc22634, Acc01741
	endopeptidase inhibitor activity	0.0047173	10	Acc29190, Acc18468, Acc22935, Acc22889, Acc11862, Acc25008, Acc13932, XLOC_041859, Acc08779, Acc22754
	endopeptidase regulator activity	0.0047173	10	Acc22935, Acc29190, Acc18468, Acc22754, Acc08779, Acc13932, Acc25008, XLOC_041859, Acc22889, Acc11862
	transferase activity, transferring glycosyl groups	0.0047332	63	Acc32819, Acc33399, Acc10515, Acc04807, Acc06234, Acc00888, Acc30755, Acc06935, Acc13674, Acc17437, XLOC_015953, Acc30666, Acc02862, Acc16485, XLOC_068063, Acc13627, XLOC_068888, Acc21775, Acc18967, Acc07983, Acc31978, Acc24212, Acc13958, Acc30767, Acc18499, Acc28327, XLOC_068064, Acc23279, Acc19051, Acc01615, Acc07982, Acc21105, Acc27770, Acc05834, Acc00022, XLOC_058476, Acc17258, Acc29105, Acc2…
	drug transporter activity	0.0049603	11	Acc31346, Acc06204, Acc13273, Acc05430, Acc10201, Acc05411, Acc13055, Acc10743, Acc29407, Acc17081, Acc09306
	oxidoreductase activity, acting on single donors with incorporation of molecular oxygen, incorporation of two atoms of oxygen	0.0059937	8	XLOC_042179, Acc32488, Acc30225, Acc32292, Acc32486, Acc02500, Acc27004, Acc32487
	mating pheromone activity	0.0063716	5	Acc12950, Acc08947, Acc26651, Acc19452, Acc26828
	chlorophyll binding	0.0064857	2	Acc18280, Acc28744
	ribose-5-phosphate isomerase activity	0.0096759	3	Acc31196, Acc28871, Acc28440
	oxidoreductase activity, acting on paired donors, with incorporation or reduction of molecular oxygen	0.0098928	40	Acc15136, Acc26296, Acc15907, Acc18331, Acc25698, Acc11269, Acc15135, Acc06057, Acc12670, Acc03327, Acc29210, Acc04573, Acc06003, Acc14106, Acc33218, Acc30738, Acc04761, Acc20977, Acc16803, Acc08391, Acc31033, Acc10173, Acc33378, Acc28025, Acc12014, Acc25755, Acc31873, Acc02117, Acc25696, Acc29493, Acc32840, Acc22935, Acc26295, Acc32390, Acc11757, Acc33294, Acc20976, Acc16590, Acc28194, Acc30977
	amylase activity	0.010356	5	Acc28118, Acc15874, Acc16695, Acc28966, Acc28117
	pheromone activity	0.010642	5	Acc26828, Acc12950, Acc08947, Acc26651, Acc19452
	drug transmembrane transporter activity	0.011394	10	Acc17081, Acc09306, Acc05411, Acc10201, Acc05430, Acc10743, Acc13055, Acc13273, Acc06204, Acc31346
	metal ion binding	0.012945	257	Acc08642, Acc00327, Acc19024, Acc25746, Acc24075, Acc10163, Acc15135, Acc16694, Acc22816, XLOC_035945, Acc10206, Acc03084, Acc17882, Acc20916, Acc26733, Acc08040, Acc18154, Acc28194, Acc11757, Acc27336, Acc20976, Acc13532, Acc12014, Acc01836, Acc21811, Acc25755, Acc33378, Acc01711, Acc15006, Acc04761, Acc29520, Acc32488, Acc27349, Acc23303, Acc12670, Acc30730, Acc24536, Acc27955, Acc30956, Acc256…
	intramolecular oxidoreductase activity, interconverting aldoses and ketoses	0.013513	6	Acc28440, Acc28871, Acc14788, Acc01466, Acc02238, Acc31196
	cation binding	0.014066	258	Acc10736, Acc07764, Acc10662, Acc32487, Acc00755, Acc03419, Acc27663, Acc09795, Acc06057, Acc19325, Acc05574, Acc10582, Acc17489, Acc23500, Acc05104, Acc00288, Acc31033, Acc26578, Acc10034, Acc09715, Acc24078, Acc06178, Acc14909, Acc17990, Acc15866, Acc25954, Acc07105, Acc07251, Acc15038, Acc00654, Acc29110, Acc18331, Acc13590, Acc08035, Acc09058, Acc22773, Acc05901, Acc22600, Acc18087, Acc06893,…
	ecdysis-triggering hormone activity	0.017388	3	Acc14155, Acc04704, Acc04769
	transferase activity, transferring acyl groups	0.017633	40	Acc23624, Acc29164, Acc22630, Acc31246, Acc22634, Acc01741, Acc02977, Acc23493, Acc20317, Acc25203, Acc19735, Acc09681, Acc22629, Acc00260, Acc29506, Acc06060, Acc08970, Acc27373, XLOC_068064, Acc03696, Acc22633, Acc18022, Acc30956, Acc22506, Acc00639, Acc21111, Acc14532, Acc20409, Acc17286, Acc24812, Acc06678, Acc18074, Acc32360, Acc07923, Acc05265, Acc15025, Acc24552, Acc33703, Acc22631, Acc288…
	adenosylmethionine decarboxylase activity	0.0177	4	Acc14119, Acc30818, Acc05840, Acc32995
	glycolipid binding	0.022928	4	Acc32906, Acc14032, Acc20351, Acc16988
	cytokinin dehydrogenase activity	0.023118	3	Acc09272, Acc17044, Acc28235
	hormone activity	0.023566	13	Acc03316, Acc04769, Acc14942, Acc16899, XLOC_080789, Acc31622, Acc14155, Acc13590, Acc17301, Acc15556, Acc05990, Acc09181, Acc04704
	DNA ligase activity	0.023698	4	Acc21606, Acc24378, Acc08554, Acc29799
	chitinase activity	0.023833	4	Acc33439, Acc24397, Acc32727, Acc03463
	acireductone dioxygenase [iron(II)-requiring] activity	0.024033	4	Acc32292, Acc30225, XLOC_042179, Acc02500
	indole-3-glycerol-phosphate synthase activity	0.024915	2	Acc31808, Acc16515
	intramolecular oxidoreductase activity	0.030489	6	Acc28871, Acc28440, Acc14788, Acc01466, Acc31196, Acc02238
	3, 4-dihydroxy-2-butanone-4-phosphate synthase activity	0.030633	2	Acc07485, Acc26211
	oligogalacturonide lyase activity	0.031998	2	Acc30177, Acc24097
	hydrolase activity	0.032867	275	Acc10832, Acc23537, Acc06784, Acc27677, Acc00022, Acc00786, Acc28117, Acc22887, Acc20011, Acc32246, Acc09780, Acc23169, Acc33312, Acc19981, Acc28529, Acc10801, Acc15498, Acc05364, Acc01916, Acc05367, Acc18920, Acc15216, Acc07919, Acc03463, Acc09914, Acc08234, Acc15863, Acc18581, Acc13618, Acc13109, Acc04222, Acc10197, Acc06312, Acc19674, Acc11396, Acc24397, Acc15814, Acc16654, Acc06405, Acc16695,…
	calmodulin binding	0.034382	8	Acc10274, Acc07798, Acc13351, Acc29813, Acc11111, Acc22983, Acc08040, Acc00531
	DNA ligase (ATP) activity	0.03821	2	Acc21606, Acc24378
	carboxy-lyase activity	0.039271	14	Acc30272, Acc10150, Acc32995, Acc05840, Acc16515, Acc25345, Acc33061, Acc06388, Acc23451, Acc06272, Acc23732, Acc31808, Acc14119, Acc30818
	ATPase activity, coupled	0.040172	20	Acc11632, Acc19750, Acc32189, Acc29933, Acc01367, Acc08228, Acc28740, Acc20336, Acc06784, Acc08234, Acc31602, Acc09182, Acc17513, Acc08338, Acc01240, XLOC_000281, Acc20456, Acc18298, Acc01368, Acc19654
	GTPase activity	0.04093	38	Acc27961, Acc24853, Acc19750, Acc28263, Acc11620, Acc29933, Acc29581, Acc08228, Acc28083, Acc18937, Acc30013, Acc14726, Acc33739, Acc33703, Acc22646, Acc01367, Acc31524, Acc06784, Acc06787, Acc31602, Acc08338, Acc30055, Acc29120, Acc21374, Acc10549, XLOC_074453, Acc20011, Acc22887, Acc00786, Acc28951, Acc18330, Acc04459, Acc23169, Acc19654, Acc16717, Acc31314, Acc22196, Acc27666
	carbon-carbon lyase activity	0.042103	17	Acc26211, Acc31808, Acc23732, Acc33061, Acc14119, Acc30272, Acc10150, Acc25345, Acc06272, Acc06388, Acc23451, Acc30818, Acc05840, Acc07485, Acc03370, Acc32995, Acc16515
	carbohydrate binding	0.045267	20	Acc01716, Acc24075, Acc14849, Acc24078, Acc00949, Acc33075, Acc22884, Acc01038, Acc21428, Acc13214, Acc10422, Acc19775, Acc18096, XLOC_035945, Acc15590, Acc01711, Acc12364, Acc24780, Acc26777, Acc07804
	serine-type endopeptidase inhibitor activity	0.046286	5	Acc22935, Acc22754, Acc29190, XLOC_041859, Acc11862
	transferase activity, transferring hexosyl groups	0.047007	42	Acc10515, Acc33399, Acc00888, Acc06234, Acc02862, Acc13674, Acc17437, XLOC_015953, Acc06935, Acc13627, Acc16485, Acc18967, Acc21775, Acc28327, Acc30767, Acc13958, Acc07983, Acc31978, Acc27770, Acc07982, Acc21105, Acc01615, Acc19051, Acc00022, XLOC_058476, Acc29105, Acc12241, Acc15616, Acc20256, Acc12536, Acc09780, Acc21776, Acc03120, Acc06090, Acc17732, Acc16608, Acc17158, Acc03348, Acc21106, Acc…
	ligase activity, forming phosphoric ester bonds	0.047435	4	Acc29799, Acc21606, Acc24378, Acc08554
	GTP binding	0.047728	45	Acc14726, Acc13919, Acc18937, Acc30013, Acc28083, Acc08228, Acc29581, Acc19423, Acc24853, Acc28263, Acc19750, Acc27961, Acc21391, Acc29933, Acc11620, Acc29495, Acc23169, Acc25631, Acc28951, Acc18330, Acc01368, Acc22196, Acc27666, Acc19654, Acc16717, Acc31314, Acc08338, Acc31602, Acc20899, XLOC_074453, Acc22887, Acc29120, Acc21374, Acc10549, Acc31524, XLOC_061523, Acc01367, Acc06787, Acc06784, Acc…
	tetrapyrrole binding	0.047858	40	Acc22935, Acc26295, Acc30767, Acc29493, Acc27960, Acc31873, Acc02117, Acc25696, Acc30977, Acc28194, Acc16590, Acc18280, Acc20976, Acc32390, Acc11757, Acc33294, Acc31033, Acc20977, Acc25755, Acc28744, Acc12014, Acc33378, Acc28025, Acc12670, Acc06057, Acc15135, Acc24431, Acc30435, Acc03233, Acc04761, Acc33218, Acc04573, Acc07978, Acc06003, Acc14106, Acc26296, Acc15136, Acc11269, Acc18331, Acc25698
	oxidoreductase activity, acting on iron-sulfur proteins as donors	0.048192	3	Acc18437, Acc16830, Acc06115
	4-hydroxy-tetrahydrodipicolinate reductase	0.050344	5	Acc28162, Acc26268, Acc11348, Acc16083, Acc23865
	hydroxymethylglutaryl-CoA reductase (NADPH) activity	0.051042	2	Acc23455, Acc05319
	glycolipid transporter activity	0.054105	3	Acc14032, Acc20351, Acc32906
	guanyl ribonucleotide binding	0.054722	45	Acc08338, Acc31602, Acc20899, XLOC_074453, Acc22887, Acc29120, Acc21374, Acc10549, Acc23169, Acc25631, Acc28951, Acc18330, Acc01368, Acc27666, Acc22196, Acc16717, Acc19654, Acc31314, Acc33739, Acc27372, Acc32851, Acc22646, Acc33703, Acc32189, Acc31524, Acc01367, XLOC_061523, Acc06787, Acc06784, Acc18937, Acc30013, Acc14726, Acc13919, Acc24853, Acc19750, Acc28263, Acc27961, Acc21391, Acc29933, Acc…
	antiporter activity	0.055853	12	Acc22884, Acc13273, Acc06204, Acc31346, Acc24856, Acc17081, Acc09306, Acc05411, Acc10201, Acc05430, Acc10743, Acc13055
	transporter activity	0.057304	123	Acc10020, Acc10743, Acc07602, Acc06145, Acc26364, Acc20351, Acc06484, Acc18225, Acc08779, Acc13715, Acc32135, Acc06752, Acc25540, Acc21251, Acc23451, Acc30013, Acc14979, Acc16823, Acc10808, Acc06471, Acc01722, Acc05990, Acc09689, Acc09306, Acc20721, Acc09716, Acc27859, Acc18829, XLOC_081022, Acc10975, Acc06204, Acc02636, Acc15370, Acc10796, Acc00906, Acc33061, Acc15991, Acc10201, Acc05430, Acc255…
	3-beta-hydroxy-delta5-steroid dehydrogenase activity	0.057496	14	Acc25256, Acc16083, Acc18584, Acc28162, Acc07659, Acc20166, Acc32143, Acc25512, Acc16102, Acc18586, Acc20167, Acc30033, Acc09106, Acc10635
	steroid dehydrogenase activity	0.057496	14	Acc20167, Acc18586, Acc09106, Acc30033, Acc10635, Acc07659, Acc28162, Acc25256, Acc18584, Acc16083, Acc16102, Acc20166, Acc32143, Acc25512
	steroid dehydrogenase activity, acting on the CH-OH group of donors, NAD or NADP as acceptor	0.057496	14	Acc18586, Acc20167, Acc30033, Acc09106, Acc10635, Acc25256, Acc16083, Acc18584, Acc07659, Acc28162, Acc20166, Acc32143, Acc25512, Acc16102
	heat shock protein binding	0.05925	6	Acc02169, Acc30794, Acc14287, Acc21187, Acc08261, Acc03610
	guanyl nucleotide binding	0.060427	45	Acc28083, Acc29581, Acc08228, Acc19423, Acc21391, Acc27961, Acc24853, Acc28263, Acc19750, Acc29495, Acc29933, Acc11620, Acc14726, Acc13919, Acc18937, Acc30013, XLOC_061523, Acc01367, Acc31524, Acc06784, Acc06787, Acc33739, Acc33703, Acc32189, Acc27372, Acc32851, Acc22646, Acc28951, Acc25631, Acc18330, Acc01368, Acc23169, Acc16717, Acc19654, Acc31314, Acc22196, Acc27666, Acc31602, Acc20899, Acc083…
	oxidoreductase activity, acting on the CH-NH group of donors	0.061054	7	Acc01916, Acc21374, Acc17044, Acc01038, Acc28235, Acc13204, Acc09272
	polynucleotide 5'-phosphatase activity	0.061539	1	Acc21432
	nucleotide phosphatase activity	0.061539	1	Acc21432
	beta-galactosidase activity	0.067294	5	Acc01038, Acc28440, Acc10422, Acc10736, Acc26086
	receptor binding	0.070174	27	XLOC_080789, Acc14942, Acc19452, Acc30941, Acc13590, Acc31622, Acc14155, Acc12950, Acc05990, Acc09181, Acc17301, Acc04549, Acc00515, Acc07088, Acc28871, Acc08947, Acc00505, Acc04769, Acc03316, Acc16899, Acc00450, Acc26828, Acc26651, Acc06178, Acc04704, Acc15556, Acc29071
	DNA binding, bending	0.072533	1	Acc24455
	protein serine/threonine kinase activity	0.073365	17	XLOC_035945, Acc13750, Acc09182, Acc29290, Acc08739, Acc16838, Acc24075, Acc22492, Acc15420, Acc10131, Acc24078, Acc00772, Acc29987, Acc17409, Acc32033, Acc17530, Acc01882
	ATPase activity	0.074054	42	Acc20456, Acc18298, Acc14726, Acc18937, Acc09182, Acc22188, Acc28083, Acc29581, Acc08228, Acc08234, Acc09914, Acc20336, Acc28263, Acc19750, Acc27961, Acc11632, Acc11620, Acc29933, Acc28951, Acc25631, Acc18330, Acc01368, Acc27666, Acc16717, Acc17938, Acc19654, Acc31314, Acc08338, Acc31602, Acc17513, XLOC_000281, Acc21374, Acc01240, Acc23500, Acc01367, Acc06787, Acc15244, Acc28740, Acc06784, Acc337…
	stem cell factor receptor binding	0.075207	1	Acc29071
	acetyltransferase activity	0.076999	11	Acc32360, Acc31246, Acc18074, Acc07923, Acc30956, Acc20409, Acc14532, Acc15025, Acc24812, Acc09681, Acc33703
	arylesterase activity	0.077217	2	Acc23391, Acc23390
	poly(A)-specific ribonuclease activity	0.07811	3	Acc04887, Acc15216, Acc25540
	cytidine deaminase activity	0.082624	1	Acc23324
	myosin binding	0.085413	1	Acc03407
	3'-5'-exoribonuclease activity	0.086317	3	Acc15216, Acc04887, Acc25540
	hexon binding	0.088349	1	Acc09987
	DNA-dependent ATPase activity	0.088366	5	Acc08338, Acc19750, Acc20336, Acc28740, Acc08234
	nutrient reservoir activity	0.088696	8	Acc10699, Acc32241, Acc30186, Acc23376, XLOC_042179, Acc17663, Acc30225, Acc32292
	endopeptidase activity	0.089762	49	Acc16286, Acc02804, XLOC_081022, Acc08149, Acc19785, Acc22222, Acc10173, Acc01718, Acc27730, Acc15814, Acc14974, Acc16285, Acc07602, Acc29514, Acc32471, Acc05364, Acc12057, Acc01916, Acc05744, Acc07919, Acc19580, Acc24321, Acc23679, Acc06264, Acc10745, Acc30113, Acc22517, Acc23386, Acc07403, Acc11269, XLOC_041569, Acc19981, Acc15709, Acc19917, Acc13560, Acc23184, Acc11310, Acc22741, Acc02787, Acc…
	p-aminobenzoyl-glutamate uptake transmembrane transporter activity	0.090891	1	Acc06115
	uptake transmembrane transporter activity	0.090891	1	Acc06115
	p-aminobenzoyl-glutamate transmembrane transporter activity	0.090891	1	Acc06115
	modified amino acid transmembrane transporter activity	0.090891	1	Acc06115
	lipid transporter activity	0.091655	3	Acc32906, Acc20351, Acc14032
	fatty acid synthase activity	0.093817	6	Acc22506, Acc19735, Acc08970, Acc29164, Acc00260, Acc20317
	3-oxoacyl-[acyl-carrier-protein] synthase activity	0.093817	6	Acc08970, Acc19735, Acc22506, Acc20317, Acc29164, Acc00260
	IkappaB kinase activity	0.096999	2	Acc00772, Acc10131
	heme binding	0.097095	37	Acc32390, Acc11757, Acc33294, Acc20976, Acc28194, Acc16590, Acc30977, Acc31873, Acc02117, Acc25696, Acc27960, Acc29493, Acc26295, Acc22935, Acc33378, Acc28025, Acc12014, Acc25755, Acc20977, Acc31033, Acc04573, Acc06003, Acc07978, Acc14106, Acc33218, Acc04761, Acc03233, Acc30435, Acc24431, Acc15135, Acc06057, Acc12670, Acc25698, Acc18331, Acc11269, Acc15136, Acc26296
	galactosidase activity	0.097385	5	Acc28440, Acc01038, Acc26086, Acc10736, Acc10422
	dimethylallyltranstransferase activity	0.098371	3	Acc33739, Acc31685, Acc31314
	exoribonuclease activity	0.098378	3	Acc25540, Acc15216, Acc04887
	exoribonuclease activity, producing 5'-phosphomonoesters	0.098378	3	Acc04887, Acc15216, Acc25540
	ATP-dependent helicase activity	0.098914	5	Acc20456, Acc19750, Acc08338, Acc20336, XLOC_000281
	purine NTP-dependent helicase activity	0.098914	5	Acc20456, Acc19750, Acc08338, Acc20336, XLOC_000281
	ATP-dependent peptidase activity	0.1034	2	Acc09182, Acc18298
	phosphate ion transmembrane transporter activity	0.10386	1	Acc08487
	metallopeptidase activity	0.10685	12	Acc12790, Acc15814, Acc14974, Acc21153, Acc23679, Acc10582, Acc10173, Acc23500, Acc06405, Acc05487, Acc10832, Acc06264
	ATP-dependent DNA helicase activity	0.10779	3	Acc20336, Acc19750, Acc08338
	transmembrane transporter activity	0.10783	97	Acc01367, Acc22884, Acc00237, Acc18204, Acc06115, Acc33061, Acc10201, Acc05430, Acc15991, Acc25545, Acc32189, Acc04291, Acc29660, Acc01368, Acc25819, Acc22266, Acc29407, Acc31602, XLOC_015211, Acc30857, Acc01240, Acc10549, Acc13715, Acc08779, Acc21251, Acc25540, Acc06752, Acc10743, Acc10020, Acc07602, Acc06484, Acc26364, Acc09716, XLOC_081022, Acc18829, Acc06204, Acc02636, Acc10975, Acc10796, Acc…
	nitrogenase activity	0.10829	1	Acc06115
	oxidoreductase activity, acting on iron-sulfur proteins as donors, dinitrogen as acceptor	0.10829	1	Acc06115
	pyridoxine 5'-phosphate synthase activity	0.10858	1	Acc08228
	pyridoxal phosphate binding	0.11018	10	Acc05955, Acc29094, Acc29540, Acc26897, Acc10150, Acc10726, Acc25345, Acc19946, Acc12228, Acc03581
	transferase activity, transferring nitrogenous groups	0.11096	3	Acc29540, Acc08228, Acc25345
	violaxanthin de-epoxidase activity	0.11326	1	Acc22823
	peptide-methionine (S)-S-oxide reductase activity	0.11396	2	Acc26790, Acc15370
	serine-type endopeptidase activity	0.11743	15	Acc13560, Acc15709, Acc24321, Acc19704, Acc16285, Acc23537, Acc11269, Acc08149, XLOC_081022, XLOC_041569, Acc19981, Acc23386, Acc22741, Acc02787, Acc10745
	inositol-3-phosphate synthase activity	0.11845	1	Acc01228
	RNA helicase activity	0.11878	15	Acc20336, Acc06784, Acc31314, Acc27666, Acc31685, Acc14726, Acc18330, Acc26391, Acc22188, Acc23169, Acc27961, Acc33739, Acc08338, Acc28263, Acc19750
	alcohol dehydrogenase (NAD) activity	0.11942	1	Acc10034
	serine-type D-Ala-D-Ala carboxypeptidase activity	0.11974	1	Acc01195
	Rho GTPase binding	0.12119	2	Acc03419, Acc06115
	thiamine transmembrane transporter activity	0.12359	1	Acc29407
	azole transporter activity	0.12359	1	Acc29407
	vitamin transmembrane transporter activity	0.12359	1	Acc29407
	azole transmembrane transporter activity	0.12359	1	Acc29407
	lipopolysaccharide 3-alpha-galactosyltransferase activity	0.1237	1	Acc16485
	UDP-galactosyltransferase activity	0.1237	1	Acc16485
	hydrolase activity, acting on carbon-nitrogen (but not peptide) bonds, in cyclic amidines	0.12722	3	Acc15370, Acc23324, Acc08697
	lyase activity	0.12795	33	Acc16515, Acc26897, Acc32995, Acc14247, Acc02895, Acc23390, Acc06388, Acc06272, Acc23391, Acc10150, Acc29094, Acc21535, Acc22450, Acc14119, Acc30177, Acc10840, Acc33061, Acc31808, Acc09058, Acc24097, Acc03370, Acc05840, Acc07485, Acc30818, Acc08165, Acc23451, Acc12228, Acc06683, Acc25345, Acc30272, Acc23186, Acc26211, Acc23732
	DNA-(apurinic or apyrimidinic site) lyase activity	0.128	2	Acc10840, Acc09058
	N-acylglucosamine-6-phosphate 2-epimerase activity	0.13207	2	Acc16515, Acc31808
	molybdenum ion binding	0.13249	2	Acc11757, Acc05104
	peptidase activity, acting on L-amino acid peptides	0.13317	63	Acc02787, Acc27476, Acc11310, Acc23184, Acc22741, Acc10832, Acc05487, Acc15247, Acc06405, Acc10582, Acc23500, Acc23537, Acc29414, Acc18074, Acc19704, Acc21153, Acc11415, Acc32159, Acc10745, Acc30113, Acc27677, Acc06264, Acc23386, Acc07403, Acc22517, Acc19981, XLOC_041569, Acc11269, Acc16694, Acc13560, Acc19917, Acc15709, Acc29514, Acc32471, Acc12057, Acc05364, Acc07602, Acc05744, Acc01916, Acc060…
	peptide receptor activity	0.1353	1	Acc07088
	G-protein coupled peptide receptor activity	0.1353	1	Acc07088
	orexin receptor activity	0.1353	1	Acc07088
	oxidoreductase activity, acting on the CH-OH group of donors, NAD or NADP as acceptor	0.13984	27	Acc05319, Acc29978, Acc30033, Acc23455, Acc10635, Acc10034, Acc02417, Acc25256, Acc18584, Acc07659, Acc28162, Acc29120, Acc32143, Acc05786, Acc16102, Acc23652, Acc00450, Acc20167, Acc18586, Acc11348, Acc09106, Acc23865, Acc16083, Acc17045, Acc20166, Acc25512, Acc05265
	phosphorylase activity	0.14091	1	Acc16485
	glycogen phosphorylase activity	0.14091	1	Acc16485
	N-succinylarginine dihydrolase activity	0.14812	1	Acc19879
	NADH dehydrogenase activity	0.14899	7	Acc02655, Acc31286, Acc31645, Acc27615, Acc07608, Acc01377, XLOC_078584
	3'-5' exonuclease activity	0.14993	5	Acc21441, Acc13776, Acc25540, Acc15216, Acc04887
	phosphate ion binding	0.15042	1	Acc29072
	hydrolase activity, acting on carbon-nitrogen (but not peptide) bonds, in linear amidines	0.15164	2	Acc23303, Acc19879
	phosphoribosylanthranilate isomerase activity	0.15207	1	Acc14788
	amino acid binding	0.15288	7	Acc31222, Acc11842, Acc15262, Acc06422, Acc04388, Acc05558, Acc21535
	methylated histone residue binding	0.15661	1	Acc24304
	glucosylceramidase activity	0.15705	1	Acc24097
	diacylglycerol O-acyltransferase activity	0.15709	2	Acc21111, Acc14532
	acylglycerol O-acyltransferase activity	0.15709	2	Acc21111, Acc14532
	calcium-dependent phospholipid binding	0.15817	3	Acc11149, Acc12670, Acc24321
	cyclohydrolase activity	0.15881	2	Acc15370, Acc08697
	UDP-glucuronate decarboxylase activity	0.15887	1	Acc30272
	SMAD binding	0.16066	2	Acc26733, Acc31954
	mannose-6-phosphate isomerase activity	0.16086	1	Acc02238
	cellulose synthase activity	0.16086	4	Acc12241, Acc33399, Acc18051, Acc13627
	cellulose synthase (UDP-forming) activity	0.16086	4	Acc33399, Acc12241, Acc13627, Acc18051
	potassium ion transmembrane transporter activity	0.16185	8	Acc32862, Acc10796, Acc15370, Acc06238, Acc29660, Acc11396, Acc21194, Acc01498
	active transmembrane transporter activity	0.16197	25	Acc08228, Acc31346, Acc01367, Acc22884, Acc13273, Acc06784, Acc10743, Acc05411, Acc11632, Acc05430, Acc10201, Acc06484, Acc29933, Acc32189, Acc24856, Acc01368, Acc06204, Acc22197, Acc19654, Acc13055, Acc17513, Acc31602, Acc09306, Acc17081, Acc01240
	N-acyltransferase activity	0.1629	9	Acc30956, Acc18022, Acc18074, Acc31246, Acc32360, Acc33703, Acc24812, Acc15025, Acc20409
	metalloendopeptidase activity	0.16802	10	Acc05487, Acc06405, Acc06264, Acc23679, Acc14974, Acc21153, Acc15814, Acc23500, Acc10173, Acc10582
	NAD+ ADP-ribosyltransferase activity	0.16989	3	Acc32819, Acc29785, Acc18499
	peptidase activity	0.17175	67	Acc11269, XLOC_041569, Acc15709, Acc19917, Acc13560, Acc06264, Acc07403, Acc18074, Acc29414, Acc32159, Acc11415, Acc21153, Acc22741, Acc23184, Acc11310, Acc02787, Acc06405, Acc08149, Acc01195, Acc18298, XLOC_081022, Acc02804, Acc19785, Acc27730, Acc14974, Acc08165, Acc16286, Acc27615, Acc06060, Acc24321, Acc19580, Acc23679, Acc07602, Acc32471, Acc29514, Acc16694, Acc19981, Acc14807, Acc27677, Acc…
	RNA polymerase activity	0.17398	20	Acc02787, Acc15429, Acc22741, Acc13303, Acc31140, Acc27782, Acc22875, Acc03712, Acc21153, Acc24580, Acc27529, Acc08576, Acc11158, Acc16286, Acc28657, Acc07792, Acc08149, Acc29072, Acc28658, Acc15301
	carboxylic acid binding	0.17423	7	Acc31222, Acc11842, Acc05558, Acc04388, Acc21535, Acc15262, Acc06422
	calcium-transporting ATPase activity	0.17601	1	Acc01240
	DNA beta-glucosyltransferase activity	0.17636	1	Acc17732
	mRNA guanylyltransferase activity	0.17808	1	Acc24210
	phosphorelay sensor kinase activity	0.17819	6	Acc27491, Acc14294, Acc04179, Acc11805, Acc25892, Acc02821
	chlorophyllase activity	0.17859	5	Acc11415, Acc00639, Acc31286, Acc31579, Acc28529
	enzyme binding	0.17945	9	Acc24783, Acc03419, Acc14138, Acc06115, Acc14979, Acc09484, Acc33040, Acc32643, Acc29495
	carbohydrate derivative transporter activity	0.18021	3	Acc14032, Acc20351, Acc32906
	N-acetyltransferase activity	0.18274	8	Acc30956, Acc18074, Acc31246, Acc32360, Acc33703, Acc24812, Acc15025, Acc20409
	oxidoreductase activity, acting on CH or CH2 groups, NAD or NADP as acceptor	0.18499	1	Acc22108
	4-hydroxy-3-methylbut-2-en-1-yl diphosphate reductase activity	0.18499	1	Acc22108
	aminoglycoside N-acetyltransferase activity	0.18627	1	Acc33703
	aminoglycoside 3-N-acetyltransferase activity	0.18627	1	Acc33703
	oxidoreductase activity, acting on the CH-CH group of donors, iron-sulfur protein as acceptor	0.18679	1	Acc27349
	oxidoreductase activity, acting on NAD(P)H, nitrogenous group as acceptor	0.18725	1	Acc13204
	preQ1 synthase activity	0.18725	1	Acc13204
	extracellular matrix binding	0.18791	3	Acc27203, Acc14726, Acc32223
	DNA ligase (NAD+) activity	0.18817	2	Acc08554, Acc29799
	4 iron, 4 sulfur cluster binding	0.18944	3	Acc23990, Acc01037, XLOC_015953
	oxidoreductase activity, acting on paired donors, with incorporation or reduction of molecular oxygen, NAD(P)H as one donor, and incorporation of two atoms of oxygen into one donor	0.19244	1	Acc30738
	vitamin transporter activity	0.19405	1	Acc29407
	2-dehydropantoate 2-reductase activity	0.19501	4	Acc23865, Acc11348, Acc17045, Acc29978
	thymidine kinase activity	0.19556	2	Acc05173, XLOC_077484
	deoxynucleoside kinase activity	0.19556	2	XLOC_077484, Acc05173
	nucleoside kinase activity	0.19556	2	XLOC_077484, Acc05173
	oxidoreductase activity, acting on a sulfur group of donors, disulfide as acceptor	0.20599	3	Acc15370, Acc26790, Acc19222
	serine-type peptidase activity	0.20888	23	Acc11269, Acc08149, Acc01195, XLOC_081022, XLOC_041569, Acc19981, Acc15709, Acc13560, Acc16285, Acc27677, Acc10745, Acc23386, Acc23537, Acc06060, Acc27615, Acc24321, Acc32159, Acc19704, Acc11415, Acc20309, Acc22741, Acc02787, Acc15247
	serine hydrolase activity	0.20888	23	Acc23386, Acc27677, Acc10745, Acc13560, Acc15709, Acc16285, XLOC_081022, Acc01195, Acc08149, Acc11269, XLOC_041569, Acc19981, Acc15247, Acc22741, Acc02787, Acc24321, Acc32159, Acc20309, Acc11415, Acc19704, Acc23537, Acc06060, Acc27615
	carbon-oxygen lyase activity, acting on polysaccharides	0.20912	2	Acc24097, Acc30177
	NAD+ binding	0.20972	1	Acc19325
	cysteine-type endopeptidase activity	0.2126	11	Acc23184, Acc22741, Acc29514, Acc02787, Acc12057, Acc16286, Acc07403, Acc08149, Acc18074, Acc19785, Acc19917
	metallocarboxypeptidase activity	0.21261	1	Acc10832
	transferase activity	0.21505	280	Acc32210, Acc13674, Acc06935, Acc29072, Acc25862, Acc32268, Acc02977, Acc11805, Acc17409, Acc08970, Acc05834, Acc18920, Acc21775, Acc09636, Acc30767, Acc07983, Acc24212, Acc00949, Acc24780, Acc01866, Acc26020, Acc21385, Acc09780, Acc00022, Acc02606, Acc06272, Acc14532, Acc21106, Acc06784, Acc03712, Acc08054, Acc26339, Acc15025, Acc10726, Acc26595, Acc01741, Acc08149, Acc23855, Acc33399, Acc08576,…
	oxidoreductase activity, acting on single donors with incorporation of molecular oxygen, incorporation of one atom of oxygen (internal monooxygenases or internal mixed function oxidases)	0.21582	3	Acc21251, Acc16515, Acc31808
	GPI anchor binding	0.21853	1	Acc16988
	NADH dehydrogenase (ubiquinone) activity	0.21881	6	Acc07608, Acc31645, Acc01377, XLOC_078584, Acc31286, Acc02655
	NADH dehydrogenase (quinone) activity	0.21881	6	Acc31286, Acc02655, Acc31645, Acc07608, XLOC_078584, Acc01377
	GTP cyclohydrolase activity	0.21943	1	Acc08697
	glucosyltransferase activity	0.22116	6	Acc13627, Acc17732, Acc06472, Acc18051, Acc12241, Acc33399
	secondary active transmembrane transporter activity	0.22351	12	Acc09306, Acc17081, Acc24856, Acc13055, Acc10743, Acc05430, Acc10201, Acc05411, Acc06204, Acc13273, Acc22884, Acc31346
	riboflavin kinase activity	0.22356	1	Acc18920
	actin filament binding	0.22831	2	Acc29072, Acc29489
	UDP-glucosyltransferase activity	0.2307	5	Acc33399, Acc12241, Acc18051, Acc13627, Acc06472
	transferase activity, transferring acyl groups, acyl groups converted into alkyl on transfer	0.23191	2	Acc28869, Acc24552
	enzyme inhibitor activity	0.23384	19	Acc21499, Acc06030, Acc23427, Acc05517, Acc13932, Acc18468, Acc27094, Acc08779, Acc03298, Acc22754, Acc11862, Acc22889, XLOC_041859, Acc25008, Acc23287, Acc29190, Acc22935, Acc31016, Acc27960
	O-acyltransferase activity	0.23426	5	Acc00639, Acc09681, Acc21111, Acc14532, Acc06060
	tRNA dihydrouridine synthase activity	0.23606	2	Acc31808, Acc16515
	dipeptidase activity	0.23647	1	Acc10197
	cofactor binding	0.2368	54	Acc18113, Acc31808, Acc03581, Acc24552, Acc17044, XLOC_004847, Acc01807, Acc10150, Acc29094, Acc19325, Acc05955, Acc18586, Acc09106, Acc11348, Acc05786, Acc18584, Acc28162, Acc29120, Acc24460, Acc26897, Acc02678, Acc02417, Acc10635, Acc16515, Acc29978, Acc05319, Acc26268, Acc06539, Acc20166, Acc25512, Acc32840, Acc16083, Acc17045, Acc07982, Acc29540, XLOC_078584, Acc23865, Acc06683, Acc20167, Acc…
	amine-lyase activity	0.23757	2	Acc23391, Acc23390
	strictosidine synthase activity	0.23757	2	Acc23390, Acc23391
	glutamyl-tRNA reductase activity	0.23782	2	Acc23865, Acc11348
	inward rectifier potassium channel activity	0.23805	1	Acc10796
	peroxiredoxin activity	0.23845	1	Acc08391
	chitin binding	0.24009	3	Acc09329, Acc24397, Acc32727
	oxidoreductase activity, acting on CH-OH group of donors	0.2416	27	Acc25512, Acc20166, Acc05265, Acc16083, Acc17045, Acc23865, Acc00450, Acc23652, Acc09106, Acc11348, Acc18586, Acc20167, Acc32143, Acc05786, Acc16102, Acc18584, Acc25256, Acc29120, Acc28162, Acc07659, Acc23455, Acc02417, Acc10034, Acc10635, Acc05319, Acc29978, Acc30033
	protein heterodimerization activity	0.24686	1	Acc06484
	oxidoreductase activity, acting on paired donors, with oxidation of a pair of donors resulting in the reduction of molecular oxygen to two molecules of water	0.24816	3	Acc10173, Acc15907, Acc16803
	MHC protein binding	0.24954	1	Acc00505
	MHC class II protein binding	0.24954	1	Acc00505
	uroporphyrinogen decarboxylase activity	0.25169	1	Acc06388
	tRNA-intron endonuclease activity	0.25249	1	Acc08070
	alcohol O-acetyltransferase activity	0.25474	1	Acc14532
	alcohol O-acyltransferase activity	0.25474	1	Acc14532
	O-acetyltransferase activity	0.25517	2	Acc14532, Acc09681
	protein tag	0.25706	1	Acc24783
	DNA topoisomerase activity	0.25796	4	Acc08234, Acc01714, Acc28740, Acc17736
	Ras GTPase binding	0.26031	3	Acc03419, Acc06115, Acc32643
	small GTPase binding	0.26031	3	Acc03419, Acc06115, Acc32643
	GTPase binding	0.26031	3	Acc06115, Acc32643, Acc03419
	ubiquitin protein ligase binding	0.26044	2	Acc14138, Acc33040
	small conjugating protein ligase binding	0.26044	2	Acc33040, Acc14138
	oxidoreductase activity, acting on the CH-CH group of donors, NAD or NADP as acceptor	0.26055	7	Acc23865, Acc19024, Acc16083, Acc28162, Acc26268, Acc13787, Acc11348
	actin binding	0.26117	14	Acc12370, Acc25418, Acc22792, Acc04905, Acc31645, Acc23350, Acc06115, Acc24780, Acc07728, Acc12988, Acc29489, Acc29072, Acc06411, Acc24797
	DNA topoisomerase type II (ATP-hydrolyzing) activity	0.26298	2	Acc08234, Acc28740
	DNA topoisomerase II activity	0.26298	2	Acc08234, Acc28740
	connexin binding	0.26539	1	Acc11396
	nucleotidyltransferase activity	0.2666	32	Acc15301, XLOC_012315, Acc22816, Acc24580, Acc19186, Acc21153, Acc22875, Acc03712, Acc27782, Acc19024, Acc22741, Acc11162, Acc15429, Acc02787, Acc13776, Acc28658, Acc05173, Acc08149, Acc29072, Acc28657, Acc07792, Acc18287, Acc16286, Acc11158, Acc27529, Acc08576, Acc14840, XLOC_041859, Acc24210, Acc31140, Acc13303, Acc31141
	oxidized base lesion DNA N-glycosylase activity	0.26662	1	Acc09058
	oxidized purine nucleobase lesion DNA N-glycosylase activity	0.26662	1	Acc09058
	glucose-6-phosphate isomerase activity	0.26754	1	Acc01466
	glycopeptide alpha-N-acetylgalactosaminidase activity	0.26826	2	Acc24629, Acc24210
	phosphoribosyl-AMP cyclohydrolase activity	0.26955	1	Acc15370
	ATPase activity, coupled to transmembrane movement of substances	0.27208	11	Acc31602, Acc11632, Acc17513, Acc01240, Acc32189, Acc29933, Acc01367, Acc08228, Acc01368, Acc19654, Acc06784
	ATPase activity, coupled to movement of substances	0.27208	11	Acc19654, Acc06784, Acc01367, Acc08228, Acc01368, Acc29933, Acc01240, Acc32189, Acc31602, Acc11632, Acc17513
	DNA primase activity	0.27289	3	Acc24580, Acc13303, Acc22875
	primary active transmembrane transporter activity	0.27513	12	Acc29933, Acc01240, Acc32189, Acc31602, Acc11632, Acc17513, Acc19654, Acc06784, Acc22197, Acc01367, Acc01368, Acc08228
	P-P-bond-hydrolysis-driven transmembrane transporter activity	0.27513	12	Acc01367, Acc01368, Acc08228, Acc19654, Acc06784, Acc22197, Acc11632, Acc31602, Acc17513, Acc29933, Acc01240, Acc32189
	valine-tRNA ligase activity	0.27817	1	Acc23234
	transition metal ion binding	0.2853	155	Acc25698, Acc11269, Acc27955, Acc17492, Acc30956, XLOC_037857, Acc07161, Acc21925, Acc06264, Acc18468, Acc21730, Acc06085, Acc25417, Acc27349, Acc18074, Acc04761, Acc06115, Acc04506, Acc10840, Acc02785, Acc11140, Acc14067, Acc12670, Acc16015, Acc19046, Acc11890, Acc30755, Acc13463, Acc08152, Acc02770, Acc10694, Acc08381, Acc21829, Acc22758, Acc03349, Acc33294, Acc08947, Acc01597, Acc10837, Acc087…
	transaminase activity	0.28876	2	Acc25345, Acc29540
	protein-arginine deiminase activity	0.28991	1	Acc23303
	hydroxymethylglutaryl-CoA synthase activity	0.29046	1	Acc28869
	oxidoreductase activity, acting on NAD(P)H, quinone or similar compound as acceptor	0.29216	7	Acc07608, Acc31645, Acc01377, XLOC_078584, Acc13715, Acc31286, Acc02655
	galactosyltransferase activity	0.29267	3	Acc16485, XLOC_058476, Acc15616
	glycine dehydrogenase (decarboxylating) activity	0.29573	1	Acc29094
	oxidoreductase activity, acting on the CH-NH2 group of donors, disulfide as acceptor	0.29573	1	Acc29094
	carboxylic ester hydrolase activity	0.29608	12	Acc00639, Acc11415, Acc28529, Acc23391, Acc03298, Acc23427, Acc05517, Acc31286, Acc27091, Acc31579, Acc21588, Acc23390
	RNA guanylyltransferase activity	0.29623	1	Acc24210
	guanylyltransferase activity	0.29623	1	Acc24210
	hydrolase activity, acting on carbon-nitrogen (but not peptide) bonds	0.29833	6	Acc15370, Acc30033, Acc23324, Acc08697, Acc19879, Acc23303
	ion binding	0.29848	450	Acc28083, Acc20147, Acc32390, Acc14911, Acc19423, Acc19946, Acc20336, Acc14656, Acc27004, Acc30541, Acc19047, Acc29987, Acc25696, Acc26295, Acc14849, Acc26391, Acc18298, Acc11149, Acc29799, Acc28947, Acc00906, Acc14974, Acc04028, Acc29885, Acc05173, Acc01722, Acc04519, Acc09382, Acc25786, Acc28235, Acc31791, Acc30726, Acc05159, Acc06893, Acc01084, Acc33739, Acc09058, Acc22773, Acc22741, Acc05901,…
	pyrophosphatase activity	0.29947	69	Acc23169, Acc04459, Acc18330, Acc33746, Acc25631, Acc28951, Acc15498, Acc31314, Acc17938, Acc19654, Acc30055, Acc17513, Acc22887, Acc00786, XLOC_074453, XLOC_000281, Acc20011, Acc29120, Acc31524, Acc23500, Acc06784, Acc28740, Acc15244, Acc22646, Acc33703, Acc14726, Acc20456, Acc24783, Acc22197, Acc09182, Acc22188, Acc08228, Acc31685, Acc08234, Acc09914, Acc19750, Acc28263, Acc27961, Acc11632, Acc…
	metalloexopeptidase activity	0.30783	1	Acc10832
	dolichyl-phosphate-mannose-glycolipid alpha-mannosyltransferase activity	0.31065	1	Acc17437
	uroporphyrinogen-III synthase activity	0.31082	1	Acc22450
	single-stranded DNA specific endodeoxyribonuclease activity	0.31205	1	Acc06312
	cytidylate kinase activity	0.3127	3	Acc29581, Acc28263, Acc06784
	oxaloacetate decarboxylase activity	0.31306	4	Acc33061, Acc23451, Acc06272, Acc23732
	nucleoside-triphosphatase activity	0.31393	67	Acc09914, Acc08234, Acc31685, Acc08228, Acc22188, Acc32241, Acc29933, Acc17785, Acc11632, Acc27961, Acc19750, Acc28263, Acc24783, Acc20456, Acc14726, Acc09182, Acc15244, Acc28740, Acc06784, Acc31524, Acc23500, Acc33703, Acc22646, Acc17938, Acc19654, Acc31314, Acc33746, Acc25631, Acc28951, Acc18330, Acc04459, Acc23169, Acc29120, XLOC_074453, XLOC_000281, Acc20011, Acc00786, Acc22887, Acc17513, Acc…
	hydrolase activity, acting on ester bonds	0.31735	62	Acc12988, Acc00639, Acc11212, Acc28529, Acc33312, Acc23427, Acc05517, Acc20994, Acc24153, Acc04887, Acc31286, Acc19788, Acc21432, Acc21441, Acc23390, Acc01002, Acc07544, Acc11415, Acc23391, Acc05104, Acc32873, Acc17631, Acc03598, Acc31926, Acc28496, Acc21418, Acc10131, Acc15614, Acc33139, Acc31579, Acc17632, Acc31645, XLOC_016375, Acc17732, Acc15003, Acc13776, Acc26003, Acc19674, Acc11396, Acc063…
	precorrin-2 dehydrogenase activity	0.32009	4	Acc23865, Acc19024, Acc13787, Acc11348
	nitronate monooxygenase activity	0.32102	2	Acc31808, Acc16515
	inorganic anion transmembrane transporter activity	0.3217	4	Acc11643, Acc08487, Acc05990, Acc08604
	plastoquinol--plastocyanin reductase activity	0.32393	1	Acc14675
	oxidoreductase activity, acting on diphenols and related substances as donors, with copper protein as acceptor	0.32393	1	Acc14675
	cysteine-type endopeptidase inhibitor activity	0.32639	2	Acc25008, Acc08779
	glycerol-3-phosphate dehydrogenase [NAD+] activity	0.33047	1	Acc17045
	glutamate-cysteine ligase activity	0.33207	1	Acc11870
	carbon-nitrogen lyase activity	0.33266	2	Acc23391, Acc23390
	iron-sulfur cluster binding	0.33553	11	Acc06686, XLOC_015953, Acc08035, Acc30738, Acc01597, Acc05049, Acc01037, Acc29591, Acc14675, Acc23990, Acc11805
	metal cluster binding	0.33553	11	Acc30738, Acc01597, Acc05049, Acc06686, Acc08035, XLOC_015953, Acc29591, Acc01037, Acc14675, Acc23990, Acc11805
	oleate hydratase activity	0.3356	1	Acc06683
	fructose 1, 6-bisphosphate 1-phosphatase activity	0.33833	2	Acc07544, XLOC_016375
	inositol oxygenase activity	0.34028	1	Acc26946
	oxidoreductase activity, acting on the aldehyde or oxo group of donors, disulfide as acceptor	0.34058	2	Acc05295, Acc09032
	histone acetyltransferase activity	0.3409	2	Acc18074, Acc30956
	ATPase activity, coupled to transmembrane movement of ions, phosphorylative mechanism	0.34801	1	Acc01240
	aspartic-type endopeptidase activity	0.34908	14	Acc07919, Acc29414, Acc22222, Acc27730, Acc19580, Acc01718, Acc07602, Acc11310, Acc05364, Acc32471, Acc27476, Acc22517, Acc01916, Acc05744
	aspartic-type peptidase activity	0.34908	14	Acc22517, Acc01916, Acc05744, Acc11310, Acc07602, Acc27476, Acc32471, Acc05364, Acc27730, Acc19580, Acc01718, Acc07919, Acc29414, Acc22222
	tRNA adenylyltransferase activity	0.36154	1	Acc19024
	sodium ion transmembrane transporter activity	0.36424	5	Acc23451, Acc04807, Acc33061, Acc23732, Acc06272
	carbohydrate derivative binding	0.36549	3	Acc32727, Acc24397, Acc09329
	racemase and epimerase activity, acting on carbohydrates and derivatives	0.3659	2	Acc31808, Acc16515
	oxygen binding	0.36641	1	Acc22538
	2 iron, 2 sulfur cluster binding	0.36951	4	Acc11805, Acc01597, Acc30738, Acc14675
	cobalt ion binding	0.37415	1	Acc27349
	chlorophyllide a oxygenase [overall] activity	0.37508	1	Acc21251
	pectinesterase activity	0.37969	5	Acc05517, Acc23427, Acc03298, Acc21588, Acc27091
	sulfur compound transmembrane transporter activity	0.38026	2	Acc11643, Acc29407
	protein kinase binding	0.38208	4	Acc14979, Acc24783, Acc09484, Acc29495
	ion channel activity	0.38425	15	Acc10796, Acc21251, Acc02636, Acc08779, Acc13715, Acc32246, Acc29660, Acc01498, Acc11396, Acc08193, Acc08604, Acc05774, Acc07602, Acc04807, Acc10020
	substrate-specific channel activity	0.38425	15	Acc05774, Acc07602, Acc04807, Acc10020, Acc08193, Acc08604, Acc29660, Acc32246, Acc01498, Acc11396, Acc21251, Acc10796, Acc02636, Acc08779, Acc13715
	prenyltransferase activity	0.38589	4	Acc31685, Acc32422, Acc31314, Acc33739
	GTPase activator activity	0.38625	4	Acc06450, Acc08576, Acc09596, Acc09182
	coenzyme binding	0.38983	43	Acc18586, Acc09106, Acc11348, Acc01807, Acc19325, XLOC_004847, Acc17044, Acc18113, Acc31808, Acc16515, Acc29978, Acc05319, Acc26268, Acc06539, Acc24460, Acc02678, Acc02417, Acc10635, Acc18584, Acc28162, Acc29120, Acc05786, Acc06683, Acc20167, Acc07982, XLOC_078584, Acc23865, Acc16083, Acc17045, Acc20166, Acc25512, Acc32840, Acc30033, Acc23455, Acc16838, Acc28235, Acc25256, Acc07659, Acc32143, Acc…
	exopeptidase activity	0.39001	8	Acc32159, Acc01195, Acc10197, Acc08149, Acc16694, Acc19785, Acc10832, Acc22741
	pyridoxamine-phosphate oxidase activity	0.39536	1	Acc07982
	sulfotransferase activity	0.39612	2	Acc26637, Acc06935
	small protein activating enzyme activity	0.39648	2	Acc33296, Acc11348
	voltage-gated potassium channel activity	0.39755	3	Acc10796, Acc29660, Acc11396
	arginyltransferase activity	0.39884	1	Acc06678
	ribose phosphate diphosphokinase activity	0.39897	1	Acc28983
	anion transmembrane transporter activity	0.41139	8	Acc06115, Acc06898, Acc00237, Acc08487, Acc05990, Acc11643, Acc28463, Acc08604
	5'-flap endonuclease activity	0.41299	1	Acc32873
	flap endonuclease activity	0.41299	1	Acc32873
	channel activity	0.41313	15	Acc10796, Acc21251, Acc13715, Acc08779, Acc02636, Acc32246, Acc29660, Acc11396, Acc01498, Acc08604, Acc08193, Acc07602, Acc05774, Acc10020, Acc04807
	passive transmembrane transporter activity	0.41313	15	Acc08193, Acc08604, Acc05774, Acc07602, Acc04807, Acc10020, Acc21251, Acc10796, Acc02636, Acc08779, Acc13715, Acc29660, Acc32246, Acc11396, Acc01498
	ribonuclease activity	0.41342	8	Acc25540, Acc26003, Acc28440, Acc05104, Acc05989, Acc04887, Acc15216, Acc08070
	oxidoreductase activity, acting on the CH-CH group of donors	0.41354	10	Acc28162, Acc16083, Acc19024, Acc31808, Acc26268, Acc11348, Acc13787, Acc16515, Acc23865, Acc27349
	voltage-gated ion channel activity	0.41545	4	Acc10796, Acc08604, Acc29660, Acc11396
	voltage-gated channel activity	0.41545	4	Acc08604, Acc10796, Acc11396, Acc29660
	hydrolase activity, acting on acid anhydrides, catalyzing transmembrane movement of substances	0.41739	13	Acc17513, Acc11632, Acc31602, Acc29933, Acc32189, Acc01240, Acc01368, Acc08228, Acc01367, Acc06338, Acc06784, Acc00906, Acc19654
	metal ion transmembrane transporter activity	0.41993	27	Acc06272, Acc04807, Acc04565, Acc23451, Acc30013, Acc01240, Acc32862, Acc10549, XLOC_015211, Acc29448, Acc06238, Acc29660, Acc15398, Acc15397, Acc11396, Acc01498, Acc30096, Acc10796, Acc15370, Acc23732, Acc07602, Acc33061, Acc07528, Acc08193, Acc29506, Acc21194, XLOC_027223
	inorganic diphosphatase activity	0.42278	2	Acc15498, Acc22197
	mannosyltransferase activity	0.42816	1	Acc17437
	carbohydrate phosphatase activity	0.42987	2	XLOC_016375, Acc07544
	sugar-phosphatase activity	0.42987	2	XLOC_016375, Acc07544
	protein C-terminal carboxyl O-methyltransferase activity	0.43271	1	Acc03153
	protein C-terminal S-isoprenylcysteine carboxyl O-methyltransferase activity	0.43271	1	Acc03153
	malic enzyme activity	0.4328	1	Acc29120
	malate dehydrogenase (decarboxylating) activity	0.4328	1	Acc29120
	malate dehydrogenase activity	0.4328	1	Acc29120
	inositol tetrakisphosphate 1-kinase activity	0.43518	1	Acc23855
	inositol tetrakisphosphate kinase activity	0.43518	1	Acc23855
	inositol-1, 3, 4-trisphosphate 6-kinase activity	0.43518	1	Acc23855
	inositol-1, 3, 4-trisphosphate 5-kinase activity	0.43518	1	Acc23855
	tRNA-specific ribonuclease activity	0.4355	2	Acc08070, Acc26003
	lipid binding	0.43751	16	Acc24321, XLOC_049528, Acc30161, Acc12670, Acc20351, Acc16988, Acc14032, Acc29427, Acc11149, Acc22222, Acc14500, Acc00999, Acc24138, Acc32906, Acc15504, XLOC_013040
	glycylpeptide N-tetradecanoyltransferase activity	0.44305	1	Acc18022
	myristoyltransferase activity	0.44305	1	Acc18022
	heme transporter activity	0.44425	1	Acc12260
	kinase binding	0.44501	4	Acc29495, Acc24783, Acc09484, Acc14979
	hydrolase activity, hydrolyzing N-glycosyl compounds	0.44785	2	Acc09058, Acc10840
	enzyme activator activity	0.44827	5	Acc08576, Acc06450, Acc09182, Acc21428, Acc09596
	oxidoreductase activity, acting on the aldehyde or oxo group of donors	0.44926	6	Acc04469, Acc23865, Acc05295, Acc11348, Acc26268, Acc09032
	transferase activity, transferring sulfur-containing groups	0.44967	2	Acc26637, Acc06935
	phosphatidylinositol 3-kinase binding	0.45519	1	Acc00450
	carboxyl- or carbamoyltransferase activity	0.45639	1	Acc11842
	amino acid transmembrane transporter activity	0.45661	3	Acc06898, Acc06115, Acc28463
	ubiquitin-protein ligase activity	0.45835	33	Acc03349, Acc09382, Acc30726, Acc21829, Acc04519, Acc08381, Acc29799, Acc09565, Acc08152, Acc02770, Acc09715, Acc10034, Acc04463, Acc11890, Acc20613, Acc05376, Acc05295, Acc18154, Acc23529, Acc02562, Acc08203, Acc21985, Acc06085, Acc21730, Acc21925, Acc17492, Acc33088, Acc16676, Acc26510, Acc02785, Acc04087, Acc06115, Acc22875
	small conjugating protein ligase activity	0.45835	33	Acc02562, Acc18154, Acc23529, Acc05295, Acc05376, Acc11890, Acc04463, Acc10034, Acc09715, Acc20613, Acc09565, Acc08152, Acc02770, Acc08381, Acc29799, Acc21829, Acc04519, Acc09382, Acc03349, Acc30726, Acc22875, Acc06115, Acc04087, Acc26510, Acc02785, Acc16676, Acc33088, Acc17492, Acc21925, Acc08203, Acc21985, Acc21730, Acc06085
	voltage-gated chloride channel activity	0.45863	1	Acc08604
	anion channel activity	0.45863	1	Acc08604
	chloride channel activity	0.45863	1	Acc08604
	voltage-gated anion channel activity	0.45863	1	Acc08604
	chloride transmembrane transporter activity	0.45863	1	Acc08604
	G-protein beta/gamma-subunit complex binding	0.4589	5	Acc31524, Acc14726, Acc22887, Acc11620, Acc33703
	toxic substance binding	0.45902	1	Acc01628
	protein histidine kinase activity	0.46031	6	Acc14294, Acc27491, Acc04179, Acc11805, Acc25892, Acc02821
	phosphotransferase activity, nitrogenous group as acceptor	0.46031	6	Acc04179, Acc11805, Acc02821, Acc25892, Acc27491, Acc14294
	extracellular matrix structural constituent	0.46198	1	Acc33378
	damaged DNA binding	0.46393	2	Acc10840, Acc09058
	alpha-glucuronidase activity	0.46414	1	Acc16654
	transferase activity, transferring amino-acyl groups	0.46933	2	XLOC_068064, Acc06678
	insulin-like growth factor binding	0.47052	1	Acc25417
	glutaminase activity	0.47058	1	Acc30033
	potassium channel activity	0.47062	4	Acc10796, Acc01498, Acc11396, Acc29660
	mRNA binding	0.47557	2	Acc00654, Acc15822
	carbon-oxygen lyase activity	0.47603	9	Acc30177, Acc02895, Acc10840, Acc09058, Acc22450, Acc08165, Acc21535, Acc06683, Acc24097
	serine O-acetyltransferase activity	0.4781	1	Acc09681
	serine O-acyltransferase activity	0.4781	1	Acc09681
	prephenate dehydratase activity	0.48153	1	Acc21535
	TBP-class protein binding	0.48667	1	Acc23140
	calcium ion transmembrane transporter activity	0.49313	3	Acc01240, Acc08193, Acc07602
	beta-1, 4-mannosylglycoprotein 4-beta-N-acetylglucosaminyltransferase activity	0.49348	1	Acc03348
	cobalamin binding	0.4953	1	Acc30767
[truncated: 296 more rows]

## Sheet: 2W vs CK
Term	Description	p Value	Gene number	Gene ID
biological process	transmembrane transport	1.7271e-07	103	Acc31602, Acc15991, Acc25782, Acc08262, Acc17129, Acc10020, Acc29384, Acc05774, Acc01367, Acc29506, Acc05562, Acc31663, Acc13677, Acc17877, Acc08779, Acc13055, Acc06188, Acc21194, Acc26364, Acc19249, Acc05769, Acc08645, Acc01785, Acc32862, Acc12994, Acc06238, Acc20565, XLOC_027223, Acc25545, Acc15249, Acc30177, Acc15398, Acc20557, Acc27476, Acc30554, Acc18368, Acc21928, Acc13412, Acc24928, Acc299…
	oxidation-reduction process	7.6177e-05	165	Acc32292, Acc28896, Acc06060, Acc04002, Acc01785, Acc05104, Acc32488, Acc01711, Acc06752, Acc02500, Acc17881, Acc12813, Acc08336, Acc01038, Acc30738, Acc09272, Acc29493, Acc29071, Acc09610, Acc01710, Acc06115, Acc29987, Acc22823, Acc16462, Acc32390, Acc21251, Acc04670, Acc21374, Acc25256, Acc02361, Acc28194, Acc33355, Acc05341, Acc00984, Acc07749, Acc09106, Acc00760, Acc22646, Acc30657, Acc03311,…
	embryo development	0.00026249	6	Acc00786, Acc14415, XLOC_049528, Acc32638, XLOC_059054, Acc29427
	single-organism transport	0.0010974	162	Acc30177, Acc20565, Acc06238, Acc26651, Acc25582, Acc20557, Acc27476, Acc27961, Acc15398, Acc17823, Acc30013, Acc22197, Acc29427, Acc18368, Acc21928, Acc29933, Acc20351, Acc01498, Acc25782, Acc15991, Acc16318, Acc17129, Acc29384, Acc07251, Acc13055, Acc31344, Acc21194, Acc26364, Acc00706, Acc13677, Acc32862, Acc08645, Acc23865, Acc19249, Acc05769, Acc18781, Acc25631, Acc05691, Acc26820, Acc31346,…
	single-organism metabolic process	0.0013174	240	Acc17267, Acc18910, Acc07982, Acc32033, Acc02293, Acc09174, XLOC_078584, Acc25077, Acc31857, Acc12533, Acc05319, Acc23429, Acc14532, Acc00830, Acc15370, Acc02242, Acc09717, Acc29533, Acc03311, Acc22646, Acc30657, Acc08970, Acc16583, Acc23206, Acc26296, Acc01597, Acc24970, Acc11029, Acc23455, Acc26783, XLOC_077484, Acc10851, Acc16868, Acc26122, Acc23234, Acc11666, Acc13662, Acc06178, Acc23088, Acc…
	quinone metabolic process	0.0036971	5	Acc29987, Acc32033, Acc19218, Acc29071, Acc13362
	quinone biosynthetic process	0.0036971	5	Acc29071, Acc13362, Acc19218, Acc32033, Acc29987
	cellular ketone metabolic process	0.0046137	6	Acc21622, Acc13362, Acc29071, Acc32033, Acc29987, Acc19218
	detection of stimulus	0.0052386	4	Acc33061, Acc21472, Acc05774, Acc05769
	negative regulation of transcription from RNA polymerase III promoter	0.0067383	2	Acc28442, Acc11362
	alcohol metabolic process	0.0081942	6	Acc26946, Acc14532, Acc17823, Acc24113, Acc28166, Acc18691
	chloride transport	0.0095827	4	Acc18781, Acc08604, Acc24928, Acc01195
	amine metabolic process	0.0099282	14	Acc11620, Acc09272, Acc16717, Acc21622, Acc33355, Acc25631, Acc24218, Acc31658, Acc21374, Acc30818, Acc05840, Acc17044, Acc28235, Acc08525
	ketone biosynthetic process	0.010826	5	Acc29987, Acc32033, Acc19218, Acc29071, Acc13362
	detection of visible light	0.011881	3	Acc33061, Acc05769, Acc05774
	protein-chromophore linkage	0.011881	3	Acc05774, Acc05769, Acc33061
	localization	0.012517	217	Acc08473, Acc06188, Acc24797, Acc27236, Acc12813, Acc16549, Acc17877, Acc08779, Acc09392, Acc06060, Acc01785, Acc33139, Acc08730, Acc10088, Acc05901, Acc31602, XLOC_049528, Acc12260, Acc01367, Acc22983, Acc29506, Acc21054, Acc05562, Acc31663, Acc29407, Acc08262, Acc02285, Acc10020, Acc05774, Acc24928, Acc13412, Acc24775, Acc01195, Acc04383, Acc04591, Acc10911, Acc20721, Acc08496, Acc21251, Acc058…
	induction by virus of host cell-cell fusion	0.013071	3	Acc22983, Acc13351, Acc10469
	aromatic compound catabolic process	0.014183	14	Acc11415, Acc03370, Acc00639, Acc23324, Acc21622, Acc30738, Acc04887, Acc28529, Acc23287, Acc28496, Acc13627, Acc25932, Acc25540, Acc29835
	organic hydroxy compound metabolic process	0.0147	6	Acc26946, Acc14532, Acc24113, Acc17823, Acc18691, Acc28166
	cytokinin metabolic process	0.015567	3	Acc28235, Acc17044, Acc09272
	cellular hormone metabolic process	0.015567	3	Acc09272, Acc17044, Acc28235
	drug transport	0.015629	9	Acc13055, Acc10201, Acc31346, Acc17081, Acc20557, Acc06203, Acc29407, Acc05411, Acc05430
	response to drug	0.015629	9	Acc13055, Acc10201, Acc31346, Acc20557, Acc17081, Acc05411, Acc05430, Acc06203, Acc29407
	detection of external stimulus	0.015634	3	Acc33061, Acc05769, Acc05774
	detection of abiotic stimulus	0.015634	3	Acc05769, Acc05774, Acc33061
	detection of light stimulus	0.015634	3	Acc33061, Acc05774, Acc05769
	transport	0.016675	207	Acc22492, Acc11632, Acc25427, Acc25748, Acc02117, Acc27859, Acc30113, Acc16508, Acc33594, Acc12440, Acc17505, Acc13642, Acc12547, Acc20954, Acc24812, Acc13715, Acc25836, Acc25540, Acc29581, Acc22222, Acc18954, Acc15041, Acc28463, XLOC_080950, Acc19634, Acc05411, Acc30005, Acc26820, Acc25631, Acc19788, Acc05691, Acc17506, Acc18781, Acc29835, Acc13607, Acc06796, Acc31346, Acc22450, Acc10549, Acc317…
	menaquinone metabolic process	0.017076	2	Acc13362, Acc19218
	menaquinone biosynthetic process	0.017076	2	Acc13362, Acc19218
	regulation of hormone levels	0.017453	3	Acc28235, Acc17044, Acc09272
	hormone metabolic process	0.017453	3	Acc28235, Acc17044, Acc09272
	establishment of localization	0.017746	207	Acc29933, Acc20351, Acc07142, Acc00505, Acc18368, Acc21928, Acc22197, Acc29427, Acc27961, Acc00700, Acc15398, Acc27476, Acc20557, Acc30013, Acc17823, Acc25582, Acc08536, Acc06238, Acc20565, Acc26651, Acc30177, Acc05769, Acc19249, Acc08645, Acc23865, Acc20953, Acc14326, Acc12646, Acc00639, Acc32643, Acc32862, Acc13677, Acc17329, Acc31344, Acc31685, Acc07251, Acc13055, Acc00706, Acc21194, Acc26364,…
	amino acid transmembrane transport	0.018159	7	Acc05749, Acc05832, Acc08496, Acc30554, Acc06898, Acc30807, Acc28463
	defense response	0.022835	26	Acc27171, Acc24573, Acc27156, XLOC_044733, Acc06115, XLOC_077484, Acc27172, Acc25748, Acc27175, Acc27165, Acc27159, Acc13688, Acc31926, Acc27173, Acc27174, Acc04885, Acc27160, Acc18987, Acc27155, Acc25932, Acc09329, Acc16790, Acc00408, Acc27169, Acc24574, Acc27178
	ion transport	0.023113	81	Acc05901, Acc01498, Acc16318, Acc29506, Acc05562, Acc31663, Acc08262, Acc10020, Acc05774, Acc08473, Acc07251, Acc21194, Acc13677, Acc08779, Acc32862, Acc05769, Acc23865, Acc26777, Acc30177, Acc10796, Acc06238, XLOC_027223, Acc25582, Acc30554, Acc29660, Acc24218, Acc15398, Acc27961, Acc26093, Acc30013, Acc04262, Acc15647, Acc17823, Acc22197, Acc24928, Acc01195, Acc18368, Acc21251, Acc08496, Acc058…
	heterocycle catabolic process	0.024112	13	Acc13627, Acc28496, Acc23287, Acc28529, Acc04887, Acc21622, Acc23324, Acc00639, Acc04093, Acc11415, Acc29835, Acc25540, Acc25932
	organic cyclic compound catabolic process	0.026601	13	Acc28529, Acc04887, Acc23287, Acc28496, Acc13627, Acc11415, Acc04093, Acc00639, Acc23324, Acc21622, Acc29835, Acc25932, Acc25540
	cellular nitrogen compound catabolic process	0.027864	13	Acc29835, Acc25932, Acc25540, Acc04887, Acc28529, Acc23287, Acc28496, Acc13627, Acc11415, Acc04093, Acc23324, Acc00639, Acc21622
	photosynthesis	0.032948	19	Acc17087, Acc29533, Acc11380, Acc08040, Acc13805, Acc18421, Acc12950, Acc09295, Acc30004, Acc28744, Acc19498, Acc26252, Acc18280, Acc16286, Acc27960, Acc05027, Acc33371, Acc12357, Acc19295
	polysaccharide catabolic process	0.034093	5	Acc30177, Acc28118, Acc28966, Acc28117, Acc15874
	drug transmembrane transport	0.035203	8	Acc13055, Acc31346, Acc10201, Acc20557, Acc17081, Acc05430, Acc05411, Acc06203
	response to abiotic stimulus	0.035208	5	Acc05769, Acc23505, Acc05774, Acc33061, Acc23506
	nucleobase-containing compound catabolic process	0.039226	8	Acc25932, Acc25540, Acc29835, Acc23324, Acc04887, Acc23287, Acc13627, Acc28496
	photosynthetic electron transport chain	0.041992	2	Acc18280, Acc28744
	ubiquinone metabolic process	0.042663	3	Acc29071, Acc29987, Acc32033
	ubiquinone biosynthetic process	0.042663	3	Acc29071, Acc29987, Acc32033
	response to biotic stimulus	0.042979	19	XLOC_044733, Acc27156, Acc27171, Acc24573, Acc27165, Acc27175, Acc27159, Acc06115, Acc27172, Acc27174, Acc27160, Acc27173, Acc09329, Acc27169, Acc00408, Acc27178, Acc24574, Acc18987, Acc27155
	cellular biogenic amine metabolic process	0.043735	10	Acc21374, Acc31658, Acc24218, Acc25631, Acc21622, Acc16717, Acc11620, Acc08525, Acc05840, Acc30818
	cellular amine metabolic process	0.043735	10	Acc30818, Acc05840, Acc08525, Acc16717, Acc11620, Acc25631, Acc24218, Acc21622, Acc21374, Acc31658
	cellular potassium ion transport	0.045793	4	Acc21194, Acc32862, Acc15370, Acc06238
	potassium ion transmembrane transport	0.045793	4	Acc15370, Acc06238, Acc32862, Acc21194
	response to radiation	0.046232	3	Acc05774, Acc05769, Acc33061
	response to light stimulus	0.046232	3	Acc05769, Acc05774, Acc33061
	store-operated calcium entry	0.048467	3	Acc15041, Acc26093, Acc18954
	regulation of metal ion transport	0.048467	3	Acc18954, Acc26093, Acc15041
	regulation of ion transport	0.048467	3	Acc18954, Acc26093, Acc15041
	regulation of calcium ion transport	0.048467	3	Acc26093, Acc15041, Acc18954
	regulation of store-operated calcium entry	0.048467	3	Acc18954, Acc26093, Acc15041
	quinone cofactor metabolic process	0.051395	3	Acc29987, Acc32033, Acc29071
	quinone cofactor biosynthetic process	0.051395	3	Acc32033, Acc29987, Acc29071
	establishment of competence for transformation	0.054516	2	Acc09610, Acc27171
	osteoblast differentiation	0.055211	1	Acc02245
	regulation of ossification	0.055211	1	Acc02245
	regulation of osteoblast differentiation	0.055211	1	Acc02245
	biological process	0.055697	955	Acc08234, Acc15638, Acc13412, Acc24775, Acc15814, Acc15816, Acc07103, Acc30004, Acc05832, Acc33684, Acc20151, Acc12629, Acc16899, Acc15249, Acc19032, Acc32422, Acc00760, Acc17281, Acc12635, Acc27529, Acc15647, Acc04262, Acc28392, Acc26595, Acc24797, Acc09392, Acc08779, Acc03153, Acc32159, Acc32488, Acc16553, Acc10088, Acc08338, Acc32638, Acc22823, Acc12260, Acc22983, Acc29493, Acc05562, Acc08527,…
	vesicle organization	0.055762	3	Acc13642, Acc19788, Acc17505
	nucleoside catabolic process	0.060307	2	Acc23324, Acc13627
	ribonucleoside catabolic process	0.060307	2	Acc23324, Acc13627
	glycosyl compound catabolic process	0.060307	2	Acc13627, Acc23324
	phosphate ion transmembrane transport	0.061407	1	Acc08487
	amino acid transport	0.061439	7	Acc06898, Acc30807, Acc28463, Acc05832, Acc05749, Acc08496, Acc30554
	intra-Golgi vesicle-mediated transport	0.062464	4	Acc22450, Acc22492, Acc23814, Acc24446
	nucleic acid phosphodiester bond hydrolysis	0.062484	2	Acc25932, Acc05104
	heme transport	0.063977	4	Acc12813, Acc33594, Acc31344, Acc12260
	iron coordination entity transport	0.063977	4	Acc12260, Acc31344, Acc33594, Acc12813
	carbohydrate metabolic process	0.066573	70	Acc09875, Acc15590, Acc15874, Acc04848, Acc28966, XLOC_018979, Acc26953, Acc21780, Acc26086, Acc09335, Acc23859, Acc28740, Acc26946, Acc02525, Acc10422, Acc23356, Acc17506, Acc13940, Acc23128, Acc28118, Acc16485, Acc09780, Acc11651, Acc13627, Acc30052, Acc15031, Acc28371, Acc21087, Acc06522, Acc28871, Acc06220, Acc10736, Acc21811, Acc01368, Acc17258, Acc18581, Acc07804, Acc21428, Acc17045, Acc123…
	embryonic morphogenesis	0.068797	1	Acc00786
	cytidine catabolic process	0.069802	1	Acc23324
	cytidine deamination	0.069802	1	Acc23324
	cytidine metabolic process	0.069802	1	Acc23324
	pyrimidine ribonucleoside catabolic process	0.069802	1	Acc23324
	pyrimidine nucleoside catabolic process	0.069802	1	Acc23324
	pyrimidine-containing compound catabolic process	0.069802	1	Acc23324
	histone arginine methylation	0.070027	1	Acc26268
	histone H4-R3 methylation	0.070027	1	Acc26268
	tryptophan metabolic process	0.072778	2	Acc31658, Acc21622
	indolalkylamine metabolic process	0.072778	2	Acc21622, Acc31658
	indole-containing compound metabolic process	0.072778	2	Acc31658, Acc21622
	cofactor transport	0.072907	4	Acc12260, Acc31344, Acc33594, Acc12813
	DNA mediated transformation	0.077223	2	Acc09610, Acc27171
	apoptotic DNA fragmentation	0.079211	1	Acc25932
	cellular component disassembly involved in execution phase of apoptosis	0.079211	1	Acc25932
	apoptotic nuclear changes	0.079211	1	Acc25932
	execution phase of apoptosis	0.079211	1	Acc25932
	regulation of transcription from RNA polymerase III promoter	0.079271	3	Acc28442, Acc11362, Acc15865
	small molecule biosynthetic process	0.080122	31	Acc23088, Acc11870, Acc13362, Acc29071, Acc13109, Acc11666, Acc16868, Acc26268, Acc19046, Acc32033, Acc29987, Acc19218, Acc08970, Acc20162, Acc07602, Acc08228, Acc32948, Acc15787, Acc20317, Acc23865, Acc00327, Acc16083, Acc09681, Acc02970, Acc21535, Acc31344, Acc00260, Acc19735, Acc31808, Acc18920, Acc15370
	regulation of cell proliferation	0.080387	2	Acc10694, Acc27236
	single-organism biosynthetic process	0.083703	32	Acc29987, Acc32033, Acc19046, Acc02293, Acc26268, Acc13109, Acc11870, Acc29071, Acc31808, Acc00260, Acc15370, Acc18920, Acc02970, Acc09681, Acc31344, Acc21535, Acc20317, Acc23865, Acc16083, Acc08970, Acc19218, Acc16868, Acc11666, Acc23088, Acc13362, Acc19735, Acc15787, Acc00327, Acc08228, Acc32948, Acc07602, Acc20162
	oxidoreduction coenzyme metabolic process	0.08408	5	Acc29071, Acc28871, Acc07530, Acc29987, Acc32033
	mRNA cleavage	0.084514	1	Acc05104
	calcium ion transport	0.084753	4	Acc16508, Acc26093, Acc15041, Acc18954
	molting cycle, chitin-based cuticle	0.087092	2	Acc04704, Acc14155
	ecdysis, chitin-based cuticle	0.087092	2	Acc04704, Acc14155
	molting cycle process	0.087092	2	Acc04704, Acc14155
	molting cycle	0.087092	2	Acc04704, Acc14155
	heterocyst differentiation	0.08713	1	XLOC_012948
	carbohydrate catabolic process	0.088157	11	Acc28118, Acc26946, Acc30177, Acc28871, XLOC_018979, Acc28966, Acc26199, Acc21780, Acc15874, Acc28117, Acc31442
	nitrogen compound transport	0.088639	15	Acc29407, Acc05749, Acc05832, Acc30554, Acc12260, Acc08496, Acc24446, Acc14326, Acc06898, Acc28463, Acc30807, Acc33594, Acc26777, Acc31344, Acc12813
	fatty acid biosynthetic process	0.093644	9	Acc15787, Acc13109, Acc20317, Acc00327, Acc08970, Acc20162, Acc19735, Acc00260, Acc02970
	pyridoxine metabolic process	0.094313	1	Acc08228
	pyridoxine biosynthetic process	0.094313	1	Acc08228
	protein import into peroxisome matrix	0.094785	1	Acc12994
	protein import into peroxisome matrix, docking	0.094785	1	Acc12994
	polysaccharide metabolic process	0.096453	13	Acc15874, Acc13627, Acc28117, Acc28966, Acc17506, Acc18051, Acc33399, Acc00888, Acc28118, Acc30177, Acc17158, Acc16485, Acc09780
	genetic transfer	0.098758	2	Acc27171, Acc09610
	polyol metabolic process	0.10092	3	Acc17823, Acc28166, Acc26946
	gas vesicle organization	0.1059	2	Acc13642, Acc19788
	thiamine transport	0.10654	1	Acc29407
	azole transport	0.10654	1	Acc29407
	negative regulation of cell killing	0.1091	1	Acc01628
	DNA replication initiation	0.11002	9	Acc13752, XLOC_027223, Acc19046, Acc15006, Acc15170, Acc26062, Acc26820, Acc07602, Acc25566
	DNA catabolic process, endonucleolytic	0.11007	1	Acc25932
	cell proliferation	0.11107	4	Acc30941, Acc10694, Acc27236, Acc00515
	respiratory chain complex IV assembly	0.11628	2	Acc28110, XLOC_037637
	mitochondrial respiratory chain complex IV assembly	0.11628	2	Acc28110, XLOC_037637
	I-kappaB kinase/NF-kappaB cascade	0.11974	1	Acc18586
	regulation of I-kappaB kinase/NF-kappaB cascade	0.11974	1	Acc18586
	positive regulation of I-kappaB kinase/NF-kappaB cascade	0.11974	1	Acc18586
	positive regulation of angiogenesis	0.11974	1	Acc18586
	rhythmic behavior	0.11981	1	Acc24446
	circadian sleep/wake cycle process	0.11981	1	Acc24446
	circadian sleep/wake cycle	0.11981	1	Acc24446
	circadian behavior	0.11981	1	Acc24446
	DNA catabolic process	0.12011	2	Acc28496, Acc25932
	trehalose biosynthetic process	0.12071	4	Acc28371, Acc10556, Acc19908, Acc06522
	translational elongation	0.12141	4	Acc06823, XLOC_061523, Acc26858, Acc08734
	photosynthesis, light reaction	0.12167	4	Acc18280, Acc27960, Acc13805, Acc28744
	lipid localization	0.12352	7	Acc04885, XLOC_049528, Acc17823, Acc20351, Acc27236, Acc29427, Acc22222
	phosphatidylserine metabolic process	0.1265	1	Acc31344
	phosphatidylserine biosynthetic process	0.1265	1	Acc31344
	cellular carbohydrate metabolic process	0.13288	14	Acc28371, Acc13627, Acc17823, Acc06472, Acc10556, Acc19908, Acc17158, Acc16485, Acc09780, Acc26946, Acc00888, Acc06522, Acc33399, Acc18051
	pentose metabolic process	0.13351	2	Acc28871, Acc30414
	response to nitrate	0.13511	1	Acc26777
	nitrate transport	0.13511	1	Acc26777
	silicate transport	0.13867	1	Acc30807
	tryptophan catabolic process	0.14433	1	Acc21622
	amine catabolic process	0.14433	1	Acc21622
	tryptophan catabolic process to kynurenine	0.14433	1	Acc21622
	cellular biogenic amine catabolic process	0.14433	1	Acc21622
	indole-containing compound catabolic process	0.14433	1	Acc21622
	benzene-containing compound metabolic process	0.14433	1	Acc21622
	indolalkylamine catabolic process	0.14433	1	Acc21622
	kynurenine metabolic process	0.14433	1	Acc21622
	single-organism developmental process	0.14576	13	XLOC_059054, Acc32638, XLOC_049528, Acc08176, Acc14415, Acc24869, Acc29427, Acc18586, Acc27476, Acc00786, Acc06233, Acc17281, Acc03370
	modulation by virus of host process	0.14782	3	Acc10469, Acc13351, Acc22983
	modulation by symbiont of host cellular process	0.14782	3	Acc22983, Acc13351, Acc10469
	aromatic amino acid family metabolic process	0.15076	4	Acc31658, Acc11666, Acc21622, Acc21535
	response to fungus	0.15199	2	Acc09329, Acc00408
	defense response to fungus	0.15199	2	Acc00408, Acc09329
	carbohydrate transmembrane transport	0.15283	1	Acc17877
	trehalose metabolic process	0.1534	4	Acc28371, Acc06522, Acc19908, Acc10556
	regulation of cell killing	0.1596	1	Acc01628
	disaccharide biosynthetic process	0.16042	4	Acc28371, Acc06522, Acc19908, Acc10556
	mitochondrial respiratory chain complex IV biogenesis	0.16153	2	Acc28110, XLOC_037637
	nuclear division	0.16235	6	Acc28392, Acc06720, Acc26828, Acc17530, XLOC_078584, XLOC_027596
	mitosis	0.16235	6	Acc28392, Acc26828, Acc06720, Acc17530, XLOC_027596, XLOC_078584
	response to stress	0.16354	76	Acc23505, Acc27174, Acc22754, Acc03418, Acc19750, Acc12587, Acc08554, Acc27173, Acc00408, Acc27169, Acc32356, Acc04581, Acc32873, XLOC_044733, Acc27961, Acc27171, Acc24218, Acc03799, Acc24573, Acc27175, Acc18497, Acc32503, Acc27160, Acc20968, Acc33399, Acc07798, Acc24574, Acc00706, Acc25932, Acc15289, Acc27155, Acc27156, Acc24431, Acc22983, Acc27159, Acc06115, Acc08338, Acc04885, Acc30435, Acc133…
	disaccharide metabolic process	0.16532	5	Acc06522, Acc06472, Acc10556, Acc19908, Acc28371
	positive regulation of transcription from RNA polymerase II promoter	0.16658	1	Acc24179
	ion transmembrane transport	0.16682	26	Acc33061, Acc30177, Acc11632, Acc06238, Acc08487, Acc30554, Acc05562, Acc31663, Acc06898, Acc25836, Acc21194, Acc25540, Acc15370, Acc18368, Acc13607, Acc13677, Acc08496, Acc24446, Acc05832, XLOC_048628, Acc05749, Acc32862, Acc06272, Acc25069, Acc28463, Acc30807
	Notch signaling pathway	0.16735	2	Acc21054, Acc24179
	lipid transport	0.16992	6	Acc17823, XLOC_049528, Acc04885, Acc20351, Acc29427, Acc22222
	acrosomal vesicle exocytosis	0.1701	1	Acc06798
	protein localization to cytoskeleton	0.17163	2	Acc10088, Acc00830
	protein localization to spindle pole body	0.17163	2	Acc10088, Acc00830
	detection of chemical stimulus	0.17245	1	Acc21472
	detection of stimulus involved in sensory perception	0.17245	1	Acc21472
	detection of chemical stimulus involved in sensory perception	0.17245	1	Acc21472
	detection of chemical stimulus involved in sensory perception of taste	0.17245	1	Acc21472
	coenzyme A metabolic process	0.17319	3	Acc28263, Acc05319, Acc23455
	response to oxygen-containing compound	0.17471	3	Acc23505, Acc23506, Acc26777
	DNA-dependent DNA replication	0.17794	9	Acc19046, Acc13752, XLOC_027223, Acc07602, Acc25566, Acc15006, Acc26820, Acc26062, Acc15170
	negative regulation of cell proliferation	0.18089	1	Acc10694
	negative regulation of transcription, DNA-dependent	0.18217	3	Acc28442, Acc32743, Acc11362
	negative regulation of RNA metabolic process	0.18217	3	Acc32743, Acc11362, Acc28442
	mitotic cell cycle	0.18435	7	Acc32948, XLOC_027596, XLOC_078584, Acc17530, Acc06720, Acc26828, Acc28392
	regulation of nucleotide metabolic process	0.18586	2	Acc23287, Acc13627
	regulation of nucleoside metabolic process	0.18586	2	Acc13627, Acc23287
	regulation of nucleotide catabolic process	0.18586	2	Acc13627, Acc23287
	regulation of purine nucleotide catabolic process	0.18586	2	Acc13627, Acc23287
	regulation of purine nucleotide metabolic process	0.18586	2	Acc23287, Acc13627
	potassium ion transport	0.18623	10	Acc15370, Acc10796, Acc06238, Acc21194, Acc01498, Acc10975, Acc14731, Acc23865, Acc32862, Acc29660
	metal ion transport	0.18774	37	Acc29660, Acc24218, Acc26093, Acc07528, Acc15398, Acc14731, Acc15647, Acc04262, Acc30013, Acc01084, Acc33061, Acc10796, Acc06238, XLOC_027223, Acc07602, Acc06272, Acc10975, Acc10549, Acc13607, Acc30096, Acc29506, Acc16318, Acc31663, Acc16508, Acc01498, Acc05901, XLOC_042997, Acc32862, Acc23865, Acc15041, Acc18954, Acc08473, Acc07251, Acc25836, Acc06145, Acc21194, Acc15370
	glycerol metabolic process	0.18782	1	Acc17823
	alditol metabolic process	0.18782	1	Acc17823
	organonitrogen compound catabolic process	0.18852	10	Acc33439, Acc28529, Acc23287, Acc13627, Acc11415, Acc04093, Acc00639, Acc23324, Acc21622, Acc32727
	protein secretion by the type II secretion system	0.18869	1	Acc21928
	synaptic transmission, cholinergic	0.19022	1	Acc16988
	sleep	0.19022	1	Acc16988
	regulation of synaptic transmission, cholinergic	0.19022	1	Acc16988
	metabolic process	0.19082	708	Acc00706, Acc06405, Acc13750, Acc23330, Acc20286, Acc32643, Acc07792, Acc01201, Acc23865, Acc05769, Acc03057, Acc17094, Acc19046, Acc15865, Acc16286, Acc14914, Acc23324, Acc24431, Acc19024, Acc20976, Acc31273, Acc24869, Acc33172, Acc30767, Acc06893, Acc22453, Acc18368, Acc05073, Acc25405, Acc26140, Acc20853, Acc20162, Acc06233, Acc15170, Acc12587, Acc33218, Acc07105, Acc08593, Acc31873, Acc25247,…
	mRNA modification	0.19179	1	XLOC_070425
	mRNA methylation	0.19179	1	XLOC_070425
	monocarboxylic acid biosynthetic process	0.1922	9	Acc00327, Acc15787, Acc13109, Acc20317, Acc20162, Acc08970, Acc00260, Acc19735, Acc02970
	fungal-type cell wall organization	0.19258	1	Acc22376
	fungal-type cell wall organization or biogenesis	0.19258	1	Acc22376
	endoplasmic reticulum inheritance	0.19527	2	Acc24446, Acc14326
	mitochondrial respiratory chain complex assembly	0.19566	2	XLOC_037637, Acc28110
	regulation of neurological system process	0.1969	1	Acc16988
	regulation of synaptic transmission	0.1969	1	Acc16988
	regulation of transmission of nerve impulse	0.1969	1	Acc16988
	carbohydrate derivative catabolic process	0.19821	5	Acc33439, Acc13627, Acc17045, Acc23324, Acc32727
	sexual reproduction	0.19841	5	Acc19788, Acc12950, Acc25959, Acc26651, Acc06798
	positive regulation of intracellular protein kinase cascade	0.20006	1	Acc18586
	lipopolysaccharide metabolic process	0.20017	1	Acc16485
	lipopolysaccharide biosynthetic process	0.20017	1	Acc16485
	phosphorelay signal transduction system	0.2006	9	Acc29817, Acc02781, Acc28979, Acc24383, Acc07530, Acc24680, Acc09459, Acc02525, Acc01304
	spermine biosynthetic process	0.20209	2	Acc30818, Acc05840
	spermine metabolic process	0.20209	2	Acc30818, Acc05840
	inorganic anion transport	0.20253	7	Acc01195, Acc24928, Acc26777, Acc08604, Acc18781, Acc08487, Acc30807
	arabinose metabolic process	0.20603	1	Acc30414
	L-arabinose metabolic process	0.20603	1	Acc30414
	neuropeptide signaling pathway	0.2072	3	Acc14155, XLOC_017433, Acc04704
	lipid biosynthetic process	0.20784	31	Acc06522, Acc19735, Acc00260, Acc00743, Acc25256, Acc31344, Acc02525, Acc02970, Acc28869, Acc00327, Acc16083, Acc18586, Acc15787, Acc20317, Acc27031, Acc20166, Acc20162, Acc08970, Acc07659, Acc21622, Acc10635, Acc19218, Acc10832, Acc31056, Acc16485, Acc09106, Acc13109, Acc21111, Acc13362, Acc14532, Acc18774
	regulation of localization	0.20803	4	Acc18954, Acc26093, Acc27236, Acc15041
	cytokine production	0.20871	1	Acc27236
	regulation of cytokine production	0.20871	1	Acc27236
	positive regulation of cytokine production	0.20871	1	Acc27236
	regulation of lipid storage	0.20871	1	Acc27236
	positive regulation of lipid storage	0.20871	1	Acc27236
	regulation of transport	0.21012	3	Acc15041, Acc26093, Acc18954
	regulation of cell differentiation	0.21261	1	Acc02245
	allantoin metabolic process	0.21382	1	Acc04093
	allantoin catabolic process	0.21382	1	Acc04093
	vitamin B6 metabolic process	0.21468	2	Acc08228, Acc31808
	vitamin B6 biosynthetic process	0.21468	2	Acc31808, Acc08228
	anatomical structure development	0.21657	13	XLOC_059054, Acc32638, XLOC_049528, Acc14415, Acc08176, Acc24075, Acc24869, Acc29427, Acc18586, Acc00786, Acc03370, XLOC_019297, Acc17281
	positive regulation of biosynthetic process	0.21674	5	Acc26858, Acc11651, Acc19046, Acc24179, Acc23416
	positive regulation of macromolecule biosynthetic process	0.21674	5	Acc24179, Acc19046, Acc23416, Acc26858, Acc11651
	positive regulation of cellular biosynthetic process	0.21674	5	Acc23416, Acc24179, Acc19046, Acc11651, Acc26858
	cellular carbohydrate biosynthetic process	0.21785	8	Acc28371, Acc19908, Acc10556, Acc13627, Acc16485, Acc18051, Acc33399, Acc06522
	mannose metabolic process	0.21792	1	Acc24435
	purine nucleotide catabolic process	0.21854	2	Acc13627, Acc23287
	purine-containing compound catabolic process	0.21854	2	Acc23287, Acc13627
	negative regulation of Wnt receptor signaling pathway	0.21926	1	Acc05818
	peptide biosynthetic process	0.22129	2	Acc08734, Acc11870
	vesicle fusion	0.22162	1	Acc17505
	vesicle fusion with Golgi apparatus	0.22162	1	Acc17505
	pyridine-containing compound metabolic process	0.22203	4	Acc28871, Acc08228, Acc31808, Acc07530
	sodium ion transmembrane transport	0.22241	4	Acc06272, Acc13607, Acc31663, Acc33061
	sodium ion export	0.22241	4	Acc33061, Acc31663, Acc13607, Acc06272
	aromatic amino acid family catabolic process	0.22319	1	Acc21622
	protein targeting to peroxisome	0.22373	1	Acc12994
	peroxisomal transport	0.22373	1	Acc12994
	protein localization to peroxisome	0.22373	1	Acc12994
	establishment of protein localization to peroxisome	0.22373	1	Acc12994
	spermidine metabolic process	0.22539	2	Acc30818, Acc05840
	spermidine biosynthetic process	0.22539	2	Acc30818, Acc05840
	sodium ion transport	0.23032	6	Acc13607, Acc14731, Acc06272, Acc31663, Acc06145, Acc33061
	siroheme biosynthetic process	0.23363	4	Acc13787, Acc09610, Acc23865, Acc19024
	siroheme metabolic process	0.23363	4	Acc13787, Acc09610, Acc19024, Acc23865
	organelle inheritance	0.24044	2	Acc14326, Acc24446
	arginine biosynthetic process	0.24051	1	Acc16868
	regulation of Wnt receptor signaling pathway	0.24333	1	Acc05818
	acrosome reaction	0.24378	1	Acc06798
	fusion of sperm to egg plasma membrane	0.24378	1	Acc06798
	calcium ion-dependent exocytosis	0.24378	1	Acc06798
	plasma membrane fusion	0.24378	1	Acc06798
	response to stimulus	0.24386	158	Acc21472, Acc11620, Acc30113, Acc08598, Acc25748, Acc32364, Acc32502, Acc17568, Acc19267, Acc29799, Acc05411, Acc14155, Acc13925, Acc12950, Acc28871, Acc04390, Acc29581, XLOC_010985, Acc09329, Acc02209, Acc15336, Acc27960, Acc10840, Acc18860, Acc13688, Acc13351, Acc23576, Acc23500, Acc07602, Acc24383, Acc10549, Acc30886, Acc29817, Acc30435, Acc18586, Acc20899, Acc31346, Acc08176, Acc08371, Acc271…
	cell-cell signaling	0.2449	2	Acc16988, Acc05832
	spindle pole body duplication	0.24505	2	Acc10088, Acc00830
	spindle pole body organization	0.24505	2	Acc00830, Acc10088
	valyl-tRNA aminoacylation	0.24558	1	Acc23234
	photosystem II assembly	0.24706	1	Acc13805
	organic acid biosynthetic process	0.24726	22	Acc26268, Acc23088, Acc11870, Acc13109, Acc11666, Acc16868, Acc09681, Acc02970, Acc21535, Acc31344, Acc00260, Acc19735, Acc31808, Acc15370, Acc08970, Acc20162, Acc32948, Acc15787, Acc20317, Acc00327, Acc23865, Acc16083
	carboxylic acid biosynthetic process	0.24726	22	Acc08970, Acc20162, Acc32948, Acc20317, Acc15787, Acc16083, Acc00327, Acc23865, Acc09681, Acc02970, Acc21535, Acc31344, Acc00260, Acc19735, Acc31808, Acc15370, Acc23088, Acc11870, Acc13109, Acc11666, Acc16868, Acc26268
	M phase	0.24832	3	XLOC_078584, Acc14979, Acc17473
	cell cycle phase	0.24832	3	Acc17473, Acc14979, XLOC_078584
	polyamine metabolic process	0.24988	2	Acc05840, Acc30818
	polyamine biosynthetic process	0.24988	2	Acc05840, Acc30818
	pyridine-containing compound biosynthetic process	0.25075	3	Acc08228, Acc07530, Acc31808
	vitamin transport	0.25179	1	Acc29407
	positive regulation of cell proliferation	0.25216	1	Acc27236
	DNA replication	0.2535	32	XLOC_027223, Acc10851, Acc01280, Acc27961, Acc26820, Acc26062, Acc15006, Acc02587, Acc13752, Acc32356, Acc32873, Acc19750, Acc15170, Acc08554, Acc07602, Acc25566, Acc29799, XLOC_039287, Acc22492, Acc13776, Acc19046, Acc08338, Acc24580, Acc05558, Acc33032, Acc13642, Acc02605, Acc13590, XLOC_041859, Acc28871, XLOC_080950, Acc24446
	cellular membrane fusion	0.25675	3	Acc03858, Acc17505, Acc06798
	response to chemical stimulus	0.25829	26	Acc23506, Acc05430, Acc21472, Acc29407, Acc06203, Acc20557, Acc17568, Acc26777, Acc23416, Acc01628, Acc12924, Acc23576, Acc05411, Acc16241, Acc21374, Acc07104, Acc23505, Acc17081, Acc31346, Acc10201, Acc13055, Acc19743, Acc24783, Acc31141, Acc30158, Acc07103
	organelle fission	0.25836	6	Acc28392, Acc06720, Acc26828, Acc17530, XLOC_027596, XLOC_078584
	asexual sporulation	0.26393	2	Acc27476, Acc06233
	coenzyme metabolic process	0.26582	12	Acc29071, Acc32948, Acc01367, Acc23088, Acc05319, Acc23455, Acc28871, Acc07530, Acc32033, Acc31808, Acc29987, Acc28263
	negative regulation of nucleobase-containing compound metabolic process	0.26746	3	Acc11362, Acc32743, Acc28442
	negative regulation of nitrogen compound metabolic process	0.26746	3	Acc28442, Acc11362, Acc32743
	catabolic process	0.2689	50	Acc33439, Acc25932, Acc29568, Acc03442, Acc25540, Acc28871, Acc14326, Acc13627, Acc28117, Acc24446, Acc00639, Acc21622, Acc22492, Acc08525, Acc28529, Acc30113, Acc23387, Acc13642, Acc04093, Acc03370, Acc23324, Acc05562, Acc30738, Acc32727, Acc29835, Acc14979, Acc07950, Acc26946, Acc29427, Acc21428, Acc15874, Acc17883, Acc04885, Acc16899, Acc28496, XLOC_018979, Acc17045, Acc20853, Acc28966, Acc217…
	response to nitrogen compound	0.2698	1	Acc26777
	response to water stimulus	0.27246	2	Acc23506, Acc23505
	anion transport	0.27276	15	Acc08487, Acc24928, Acc01195, Acc26777, Acc06898, Acc12577, Acc28463, Acc30807, Acc05832, Acc33292, Acc05749, Acc18781, Acc08496, Acc08604, Acc30554
	mitochondrial genome maintenance	0.27651	1	Acc18925
	galacturonan metabolic process	0.27708	1	Acc30177
	pectin metabolic process	0.27708	1	Acc30177
	pectin catabolic process	0.27708	1	Acc30177
	cofactor metabolic process	0.2779	20	Acc23455, Acc32033, Acc29987, Acc29071, Acc13787, Acc01367, Acc11415, Acc23088, Acc19024, Acc28529, Acc09610, Acc05319, Acc28871, Acc07530, Acc31808, Acc28263, Acc24357, Acc00639, Acc32948, Acc23865
	meiotic prophase I	0.27855	2	Acc14979, Acc17473
	prophase	0.27855	2	Acc14979, Acc17473
	nitrogen fixation	0.27919	1	Acc06115
	protein prenylation	0.27979	2	Acc32422, Acc23505
	prenylation	0.27979	2	Acc32422, Acc23505
	digestion	0.28097	1	Acc21428
	NAD biosynthetic process	0.28161	1	Acc07530
	NAD metabolic process	0.28161	1	Acc07530
	response to toxic substance	0.28172	3	Acc21374, Acc01628, Acc31141
	protein ubiquitination	0.28366	9	Acc06233, Acc18154, Acc17492, Acc29799, Acc24783, Acc21985, Acc08152, Acc09715, Acc06115
	nodule morphogenesis	0.28452	2	Acc24075, XLOC_019297
	post-embryonic morphogenesis	0.28452	2	Acc24075, XLOC_019297
	development involved in symbiotic interaction	0.28452	2	Acc24075, XLOC_019297
	mismatch repair	0.28579	3	Acc13351, Acc22983, Acc31857
	pyrimidine nucleobase metabolic process	0.28712	1	Acc06645
	pyrimidine nucleobase biosynthetic process	0.28712	1	Acc06645
	proton-transporting V-type ATPase complex assembly	0.29105	1	Acc04591
	vacuolar proton-transporting V-type ATPase complex assembly	0.29105	1	Acc04591
	isoprenoid metabolic process	0.29105	8	Acc28869, Acc31056, Acc00743, Acc10832, Acc19218, Acc21622, Acc13362, Acc27031
	isoprenoid biosynthetic process	0.29105	8	Acc27031, Acc21622, Acc13362, Acc10832, Acc00743, Acc19218, Acc28869, Acc31056
	purine nucleoside catabolic process	0.2957	1	Acc13627
	GTP catabolic process	0.2957	1	Acc13627
	nucleoside triphosphate catabolic process	0.2957	1	Acc13627
	purine nucleoside triphosphate catabolic process	0.2957	1	Acc13627
	ribonucleoside triphosphate catabolic process	0.2957	1	Acc13627
	purine ribonucleoside triphosphate catabolic process	0.2957	1	Acc13627
	regulation of GTP catabolic process	0.2957	1	Acc13627
	regulation of GTPase activity	0.2957	1	Acc13627
	purine ribonucleoside catabolic process	0.2957	1	Acc13627
	guanosine-containing compound catabolic process	0.2957	1	Acc13627
	inositol catabolic process	0.29784	1	Acc26946
	alcohol catabolic process	0.29784	1	Acc26946
	polyol catabolic process	0.29784	1	Acc26946
	organic hydroxy compound catabolic process	0.29784	1	Acc26946
	nucleoside bisphosphate metabolic process	0.29859	3	Acc23455, Acc28263, Acc05319
	ribonucleoside bisphosphate metabolic process	0.29859	3	Acc05319, Acc28263, Acc23455
	purine nucleoside bisphosphate metabolic process	0.29859	3	Acc05319, Acc28263, Acc23455
	positive regulation of gene expression	0.30026	3	Acc23416, Acc24179, Acc11651
	positive regulation of transcription, DNA-dependent	0.30026	3	Acc11651, Acc24179, Acc23416
	chitin catabolic process	0.30142	2	Acc33439, Acc32727
	amino sugar catabolic process	0.30142	2	Acc33439, Acc32727
	glucosamine-containing compound catabolic process	0.30142	2	Acc32727, Acc33439
	selenocysteine incorporation	0.3019	1	XLOC_061523
	translational readthrough	0.3019	1	XLOC_061523
	meiosis I	0.30192	3	Acc23505, Acc17473, Acc14979
	positive regulation of nucleobase-containing compound metabolic process	0.30514	4	Acc11651, Acc19046, Acc24179, Acc23416
	positive regulation of nitrogen compound metabolic process	0.30514	4	Acc11651, Acc24179, Acc19046, Acc23416
	positive regulation of RNA metabolic process	0.30514	4	Acc19046, Acc24179, Acc23416, Acc11651
	DNA protection	0.30918	1	Acc02209
	glutathione biosynthetic process	0.31115	1	Acc11870
	synapsis	0.31161	2	Acc14979, Acc17473
	synaptonemal complex assembly	0.31161	2	Acc14979, Acc17473
	chromosome organization involved in meiosis	0.31161	2	Acc14979, Acc17473
	synaptonemal complex organization	0.31161	2	Acc14979, Acc17473
	cellular membrane organization	0.31194	6	Acc20557, Acc25293, Acc06798, Acc15506, Acc03858, Acc17505
	regulation of multicellular organismal process	0.31469	4	Acc02245, Acc16988, Acc18586, Acc27236
	mRNA catabolic process	0.3178	3	Acc25540, Acc04887, Acc29835
	cellular amide catabolic process	0.31942	1	Acc04093
	viral transcription	0.3204	2	Acc29581, Acc33739
	positive regulation of macromolecule metabolic process	0.32129	5	Acc26858, Acc11651, Acc24179, Acc19046, Acc23416
	single-organism process	0.32273	351	Acc01195, Acc24928, Acc04581, Acc10911, Acc04591, Acc04383, Acc09459, Acc08554, Acc08496, XLOC_019297, Acc21374, Acc17081, Acc26777, Acc12994, Acc25545, XLOC_027223, Acc16717, Acc24536, Acc24218, Acc29660, Acc26093, Acc15006, Acc08473, Acc27155, Acc06188, XLOC_059054, Acc27236, Acc17877, Acc04619, Acc01785, Acc06060, Acc30789, Acc27344, Acc20968, Acc01711, Acc15866, Acc05901, Acc08730, Acc06115, …
	nucleotide catabolic process	0.32457	2	Acc23287, Acc13627
	nucleoside phosphate catabolic process	0.32457	2	Acc13627, Acc23287
	RNA catabolic process	0.32937	3	Acc29835, Acc04887, Acc25540
	cation transport	0.32968	53	Acc24446, Acc32862, Acc23865, Acc15041, Acc07251, Acc08473, Acc29533, Acc18954, Acc24856, Acc06145, Acc25836, Acc25540, Acc21194, Acc15370, Acc13677, Acc16318, Acc29506, Acc05562, Acc31663, Acc08262, Acc16508, Acc05901, Acc01498, Acc11632, XLOC_042997, Acc07602, XLOC_048628, Acc18204, Acc10975, Acc25069, Acc06272, Acc10549, Acc22197, Acc13607, Acc18368, Acc30096, Acc24218, Acc29660, Acc14731, Acc…
	response to inorganic substance	0.33206	3	Acc23506, Acc26777, Acc23505
	angiogenesis	0.33723	1	Acc18586
	blood vessel development	0.33723	1	Acc18586
	vasculature development	0.33723	1	Acc18586
	regulation of angiogenesis	0.33723	1	Acc18586
	blood vessel morphogenesis	0.33723	1	Acc18586
	cardiovascular system development	0.33723	1	Acc18586
	circulatory system development	0.33723	1	Acc18586
	regulation of vasculature development	0.33723	1	Acc18586
	negative regulation of ATPase activity	0.33775	1	Acc23287
	nitrogen cycle metabolic process	0.33915	2	Acc06115, Acc05104
	organic substance catabolic process	0.33971	33	XLOC_018979, Acc17045, Acc28966, Acc21780, Acc21428, Acc15874, Acc28496, Acc26946, Acc29835, Acc11415, Acc26199, Acc04887, Acc23287, Acc31442, Acc28118, Acc30177, Acc18860, Acc00639, Acc21622, Acc13627, Acc28117, Acc29568, Acc03442, Acc25932, Acc25540, Acc28871, Acc33439, Acc04093, Acc23324, Acc32727, Acc28529, Acc30113, Acc08525
	protein transmembrane transport	0.34143	3	Acc21928, Acc12994, Acc25748
	ribonucleoside metabolic process	0.34308	12	Acc05319, Acc13627, Acc32948, Acc23324, Acc13204, XLOC_048628, Acc15370, Acc11632, Acc28263, Acc23455, Acc25540, Acc30177
	methylation	0.3437	9	Acc03746, Acc26268, Acc16553, XLOC_003805, Acc23652, XLOC_070425, Acc21698, Acc04262, Acc03153
	regulation of translational termination	0.34521	1	Acc26858
	translational frameshifting	0.34521	1	Acc26858
	positive regulation of protein complex disassembly	0.34521	1	Acc26858
	positive regulation of translation	0.34521	1	Acc26858
	positive regulation of translational elongation	0.34521	1	Acc26858
	positive regulation of translational termination	0.34521	1	Acc26858
	antigen processing and presentation	0.3469	1	Acc00505
	pentose-phosphate shunt, non-oxidative branch	0.34974	1	Acc28871
	single fertilization	0.35018	1	Acc06798
	fertilization	0.35018	1	Acc06798
	cell cycle process	0.35238	20	Acc06796, Acc17473, XLOC_027596, Acc14979, Acc06823, Acc23505, Acc10694, Acc17530, Acc24446, Acc32948, Acc22492, Acc26828, Acc02240, Acc10088, XLOC_078584, Acc28392, Acc06720, Acc21882, Acc00830, Acc05562
	amino sugar metabolic process	0.35266	3	Acc31808, Acc33439, Acc32727
	response to external stimulus	0.35375	8	Acc02209, Acc27171, Acc05769, Acc05774, Acc09610, Acc33061, Acc29581, Acc24783
	nonribosomal peptide biosynthetic process	0.35494	1	Acc11870
	lipid storage	0.35502	1	Acc27236
	protein modification by small protein conjugation	0.35594	9	Acc24783, Acc29799, Acc09715, Acc21985, Acc08152, Acc06115, Acc06233, Acc17492, Acc18154
	sulfate assimilation	0.35602	3	Acc27666, Acc29384, Acc29581
	purine ribonucleotide catabolic process	0.3563	1	Acc13627
	ribonucleotide catabolic process	0.3563	1	Acc13627
	chitin metabolic process	0.35874	2	Acc32727, Acc33439
	glucosamine-containing compound metabolic process	0.35874	2	Acc32727, Acc33439
	single-organism behavior	0.35944	1	Acc24446
	protein acetylation	0.36252	1	Acc04619
	internal protein amino acid acetylation	0.36252	1	Acc04619
	histone acetylation	0.36252	1	Acc04619
	internal peptidyl-lysine acetylation	0.36252	1	Acc04619
	peptidyl-lysine acetylation	0.36252	1	Acc04619
	protein acylation	0.36252	1	Acc04619
	alditol phosphate metabolic process	0.36311	2	Acc17045, Acc31344
	cell wall macromolecule catabolic process	0.36341	2	Acc33439, Acc32727
	aminoglycan catabolic process	0.36381	2	Acc33439, Acc32727
	iron-sulfur cluster assembly	0.36423	2	Acc29591, Acc08035
	metallo-sulfur cluster assembly	0.36423	2	Acc29591, Acc08035
	response to extracellular stimulus	0.3661	4	Acc02209, Acc27171, Acc29581, Acc09610
	cellular response to extracellular stimulus	0.3661	4	Acc09610, Acc27171, Acc29581, Acc02209
	cellular response to external stimulus	0.3661	4	Acc09610, Acc02209, Acc27171, Acc29581
	mitochondrion organization	0.36655	7	Acc15506, Acc25748, Acc03858, XLOC_037637, Acc21087, Acc18925, Acc28110
	proton-transporting two-sector ATPase complex assembly	0.36857	1	Acc04591
	regulation of ATPase activity	0.3691	1	Acc23287
	inositol metabolic process	0.36959	1	Acc26946
	lipid metabolic process	0.37018	53	Acc28869, Acc02525, Acc22608, Acc15148, Acc25256, Acc20532, Acc00743, Acc19735, Acc07659, Acc20162, Acc20166, Acc15787, Acc27031, Acc18586, Acc04848, Acc21428, Acc00327, Acc16485, Acc09106, Acc31056, Acc16803, Acc23652, Acc23455, Acc19218, Acc19788, Acc13362, Acc01002, Acc10352, Acc02970, Acc31344, Acc12534, Acc00260, Acc06522, Acc19822, Acc17342, Acc21622, Acc08970, Acc06060, Acc00639, Acc20317,…
	transcription from RNA polymerase III promoter	0.37114	3	Acc11362, Acc28442, Acc15865
	membrane raft assembly	0.37523	1	Acc20557
	membrane raft organization	0.37523	1	Acc20557
	caveola assembly	0.37523	1	Acc20557
	sporulation	0.37945	2	Acc27476, Acc06233
	sensory perception of taste	0.37951	1	Acc21472
	cell cycle arrest	0.38072	2	Acc10694, Acc02240
	response to antibiotic	0.38074	2	Acc21374, Acc31141
	queuosine biosynthetic process	0.38108	1	Acc13204
	queuosine metabolic process	0.38108	1	Acc13204
	lysine biosynthetic process	0.38111	3	Acc16083, Acc23865, Acc26268
	lysine biosynthetic process via diaminopimelate	0.38111	3	Acc23865, Acc16083, Acc26268
	diaminopimelate metabolic process	0.38111	3	Acc23865, Acc16083, Acc26268
	nucleobase metabolic process	0.38122	1	Acc06645
	nucleobase biosynthetic process	0.38122	1	Acc06645
	ribosomal small subunit biogenesis	0.38231	1	Acc05007
	inner mitochondrial membrane organization	0.38291	1	Acc15506
	cristae formation	0.38291	1	Acc15506
	microtubule organizing center organization	0.38346	2	Acc00830, Acc10088
	endoplasmic reticulum organization	0.3841	2	Acc14326, Acc24446
	developmental process	0.38532	21	XLOC_019297, Acc30052, Acc00786, Acc06233, Acc18586, Acc29427, Acc24869, XLOC_012948, Acc08176, XLOC_059054, Acc03370, Acc17281, Acc08642, Acc27476, Acc24075, Acc02956, Acc02245, XLOC_049528, Acc14415, Acc05818, Acc32638
	small molecule metabolic process	0.38546	65	Acc23865, Acc05104, Acc24113, Acc21622, Acc18920, Acc31344, Acc21535, Acc02970, Acc09681, Acc13109, Acc29071, Acc23324, Acc29987, Acc19046, Acc31658, Acc28166, Acc26897, Acc27031, Acc15787, Acc20162, Acc30713, Acc19735, Acc30013, Acc23287, Acc17823, Acc13204, Acc13362, Acc19218, Acc15249, Acc23652, Acc30177, Acc16083, Acc20317, Acc13627, Acc08970, Acc15370, Acc31808, Acc28263, Acc00260, Acc28871,…
	chromosome segregation	0.38556	5	Acc13590, XLOC_078584, Acc07212, Acc02285, Acc06720
	negative regulation of signal transduction	0.38572	1	Acc05818
	negative regulation of cell communication	0.38572	1	Acc05818
	negative regulation of signaling	0.38572	1	Acc05818
	C-terminal protein methylation	0.38675	1	Acc03153
	C-terminal protein amino acid modification	0.38675	1	Acc03153
	post-translational protein modification	0.38675	1	Acc03153
	inositol trisphosphate metabolic process	0.38682	1	Acc28166
	inositol phosphate metabolic process	0.38682	1	Acc28166
	cell cycle	0.38752	30	Acc14979, Acc06823, Acc15148, XLOC_027596, Acc06796, Acc04581, Acc17473, Acc23140, Acc32948, Acc24446, Acc19984, Acc17530, Acc33684, XLOC_080950, Acc10694, Acc23505, Acc10088, XLOC_078584, Acc19032, Acc02240, Acc26828, Acc22492, Acc09484, Acc13642, Acc33032, Acc00830, Acc05562, Acc21882, Acc06720, Acc28392
	single-organism cellular process	0.39009	305	Acc15506, Acc19984, Acc10070, Acc27599, Acc19654, Acc06145, Acc17473, Acc24856, Acc26896, Acc33439, Acc15370, Acc22266, Acc00830, Acc06898, Acc02438, Acc10581, Acc03858, Acc20961, Acc19423, Acc05749, XLOC_048628, Acc22188, Acc25819, Acc14828, Acc06798, Acc04885, Acc21734, Acc22192, Acc07530, Acc32717, Acc01115, Acc07528, Acc26122, Acc20490, Acc12912, Acc14726, Acc04633, Acc02240, Acc01785, Acc307…
	polysaccharide biosynthetic process	0.39466	5	Acc16485, Acc17506, Acc18051, Acc33399, Acc13627
	negative regulation of macromolecule biosynthetic process	0.39554	3	Acc28442, Acc11362, Acc32743
	negative regulation of cellular biosynthetic process	0.39554	3	Acc28442, Acc32743, Acc11362
	negative regulation of cellular macromolecule biosynthetic process	0.39554	3	Acc32743, Acc11362, Acc28442
	heme biosynthetic process	0.3966	4	Acc19024, Acc23865, Acc09610, Acc13787
	aromatic amino acid family biosynthetic process	0.39694	2	Acc11666, Acc21535
	meiosis	0.39904	3	Acc23505, Acc17473, Acc14979
	mRNA 3'-end processing	0.40067	2	Acc00654, Acc18581
	cellular catabolic process	0.4007	37	Acc22492, Acc08525, Acc30113, Acc23387, Acc28529, Acc05562, Acc30738, Acc32727, Acc03370, Acc13642, Acc04093, Acc23324, Acc33439, Acc25540, Acc25932, Acc29568, Acc03442, Acc14326, Acc13627, Acc21622, Acc24446, Acc00639, Acc18860, Acc23388, Acc31134, Acc23287, Acc04887, Acc11415, Acc29835, Acc29427, Acc07950, Acc14979, Acc17883, Acc16899, Acc04885, Acc28496, Acc20853
	toxin biosynthetic process	0.40353	1	Acc02293
	organophosphate catabolic process	0.40398	3	Acc13627, Acc23287, Acc17045
	modulation by virus of host morphology or physiology	0.40624	5	Acc13351, Acc22983, Acc22831, Acc19945, Acc10469
	porphyrin-containing compound biosynthetic process	0.40691	5	Acc24357, Acc13787, Acc23865, Acc19024, Acc09610
	regulation of translational elongation	0.40915	1	Acc26858
	porphyrin-containing compound metabolic process	0.4113	8	Acc23865, Acc19024, Acc28529, Acc09610, Acc00639, Acc13787, Acc24357, Acc11415
	nodulation	0.41219	3	Acc15398, XLOC_019297, Acc24075
	cell death	0.41232	7	Acc18586, Acc12994, Acc10694, Acc10790, Acc17086, Acc25932, Acc01115
	death	0.41232	7	Acc01115, Acc25932, Acc17086, Acc10790, Acc10694, Acc12994, Acc18586
	kinetochore assembly	0.41363	3	Acc06178, Acc24446, Acc26828
	kinetochore organization	0.41363	3	Acc26828, Acc24446, Acc06178
	regulation of intracellular protein kinase cascade	0.41786	1	Acc18586
	macromolecule catabolic process	0.42	17	Acc18860, Acc08525, Acc28118, Acc30177, Acc04887, Acc30113, Acc32727, Acc33439, Acc29835, Acc29568, Acc03442, Acc25932, Acc25540, Acc15874, Acc28496, Acc28117, Acc28966
	cofactor biosynthetic process	0.42042	14	Acc09610, Acc23865, Acc19024, Acc23088, Acc13787, Acc24357, Acc29071, Acc32948, Acc01367, Acc32033, Acc29987, Acc31808, Acc28263, Acc07530
	cysteine biosynthetic process from serine	0.42168	1	Acc09681
	L-serine metabolic process	0.42168	1	Acc09681
	cysteine biosynthetic process	0.42168	1	Acc09681
	carbon fixation	0.42201	1	XLOC_048628
	cellular modified amino acid metabolic process	0.42308	5	Acc21622, Acc23088, Acc31344, Acc32948, Acc11870
	cellulose biosynthetic process	0.42382	3	Acc18051, Acc33399, Acc13627
	negative regulation of gene expression	0.42792	3	Acc11362, Acc32743, Acc28442
	L-phenylalanine biosynthetic process	0.42932	1	Acc21535
	erythrose 4-phosphate/phosphoenolpyruvate family amino acid biosynthetic process	0.42932	1	Acc21535
	Wnt receptor signaling pathway	0.42987	2	Acc26122, Acc05818
	mRNA polyadenylation	0.43122	1	Acc00654
	cellular polysaccharide metabolic process	0.43176	7	Acc09780, Acc16485, Acc17158, Acc00888, Acc13627, Acc33399, Acc18051
	viral genome replication	0.43345	5	Acc12587, XLOC_000281, Acc08525, Acc13925, Acc12497
	positive regulation of cell death	0.43346	1	Acc01115
	positive regulation of apoptotic process	0.43346	1	Acc01115
	positive regulation of programmed cell death	0.43346	1	Acc01115
	mannosamine metabolic process	0.43357	1	Acc31808
	N-acetylmannosamine metabolic process	0.43357	1	Acc31808
	tachykinin receptor signaling pathway	0.43387	1	Acc20899
	post-embryonic development	0.4362	2	XLOC_019297, Acc24075
	attachment of spindle microtubules to kinetochore	0.43851	3	Acc06720, Acc07212, Acc02285
	cellular modified amino acid biosynthetic process	0.4387	4	Acc31344, Acc32948, Acc11870, Acc23088
	regulation of hydrolase activity	0.43875	2	Acc13627, Acc23287
	organelle fusion	0.44124	2	Acc03858, Acc17505
	mitotic anaphase	0.44124	1	XLOC_078584
	anaphase	0.44124	1	XLOC_078584
	negative regulation of biosynthetic process	0.44205	3	Acc28442, Acc11362, Acc32743
	nitrate metabolic process	0.44375	1	Acc05104
	nitrate assimilation	0.44375	1	Acc05104
	reactive nitrogen species metabolic process	0.44375	1	Acc05104
	one-carbon metabolic process	0.4441	1	Acc30013
	negative regulation of cellular metabolic process	0.44553	3	Acc28442, Acc11362, Acc32743
	glutathione metabolic process	0.44575	1	Acc11870
	heme metabolic process	0.44578	4	Acc09610, Acc19024, Acc23865, Acc13787
	coenzyme biosynthetic process	0.44661	9	Acc01367, Acc32948, Acc29071, Acc23088, Acc07530, Acc31808, Acc29987, Acc28263, Acc32033
	nuclear-transcribed mRNA catabolic process, nonsense-mediated decay	0.44709	1	Acc29835
	regulation of transcription, DNA-dependent	0.44901	134	Acc02587, Acc23234, Acc33061, Acc23416, Acc10851, Acc18074, Acc01597, Acc13347, Acc22188, Acc22393, Acc12754, Acc12510, Acc31212, Acc00919, Acc13705, Acc24580, Acc31144, XLOC_078584, Acc01304, Acc16580, Acc08525, Acc24446, Acc19984, Acc10070, Acc11651, Acc11606, Acc17473, Acc30158, Acc33439, Acc24536, Acc05417, Acc32743, Acc27529, Acc31134, Acc12994, Acc08554, Acc33684, Acc25566, Acc28442, Acc259…
	cellular amino acid biosynthetic process	0.4494	13	Acc16868, Acc11666, Acc16083, Acc23865, Acc32948, Acc11870, Acc23088, Acc15370, Acc31808, Acc31344, Acc26268, Acc21535, Acc09681
	organic acid transport	0.45044	8	Acc28463, Acc30807, Acc06898, Acc08496, Acc30554, Acc33292, Acc05832, Acc05749
	carboxylic acid transport	0.45044	8	Acc28463, Acc30807, Acc06898, Acc08496, Acc30554, Acc33292, Acc05832, Acc05749
	modification by symbiont of host morphology or physiology	0.45051	5	Acc10469, Acc19945, Acc13351, Acc22983, Acc22831
	covalent chromatin modification	0.45076	3	Acc04619, Acc19580, Acc26268
	histone modification	0.45076	3	Acc26268, Acc19580, Acc04619
	L-phenylalanine metabolic process	0.4538	1	Acc21535
	erythrose 4-phosphate/phosphoenolpyruvate family amino acid metabolic process	0.4538	1	Acc21535
	microtubule anchoring	0.45736	3	Acc07212, Acc02285, Acc06720
	organic anion transport	0.45795	8	Acc28463, Acc30807, Acc06898, Acc30554, Acc08496, Acc33292, Acc05749, Acc05832
	feeding behavior	0.45832	1	Acc24446
	oxidative phosphorylation	0.45851	3	XLOC_078584, Acc29533, Acc28463
	ATP synthesis coupled electron transport	0.45851	3	XLOC_078584, Acc29533, Acc28463
	exocytosis	0.46018	5	Acc06798, Acc16549, Acc26651, Acc04591, Acc23814
	cellular ion homeostasis	0.4618	3	Acc07602, Acc26820, Acc01541
	cellular metal ion homeostasis	0.4618	3	Acc26820, Acc01541, Acc07602
	cellular cation homeostasis	0.4618	3	Acc01541, Acc26820, Acc07602
	cellulose metabolic process	0.46184	3	Acc13627, Acc33399, Acc18051
	regulation of protein complex disassembly	0.46266	2	Acc26858, Acc19046
	cellular polysaccharide biosynthetic process	0.46318	4	Acc33399, Acc13627, Acc18051, Acc16485
	pyridine nucleotide metabolic process	0.46332	2	Acc07530, Acc28871
	nicotinamide nucleotide metabolic process	0.46332	2	Acc28871, Acc07530
	peptidyl-lysine modification	0.46417	1	Acc04619
	modification of morphology or physiology of other organism involved in symbiotic interaction	0.4642	5	Acc19945, Acc10469, Acc13351, Acc22831, Acc22983
	regulation of RNA biosynthetic process	0.4656	134	Acc25114, Acc07950, Acc14979, Acc31273, Acc22453, Acc18368, Acc00505, Acc12235, Acc12587, Acc05638, Acc30177, Acc07105, Acc28376, Acc27961, Acc11362, Acc29872, Acc02810, Acc21385, Acc20286, Acc21720, Acc03057, Acc05769, Acc15865, Acc19046, Acc33032, Acc14914, Acc21882, Acc25620, Acc06186, Acc23859, Acc33448, Acc08228, Acc32998, Acc23260, Acc06272, Acc27813, Acc20659, Acc32723, Acc31505, Acc23746,…
	regulation of RNA metabolic process	0.46776	134	Acc03320, Acc28871, Acc27131, Acc04390, Acc14155, Acc13925, XLOC_080950, Acc22614, Acc20680, Acc17568, Acc32268, Acc22492, Acc29521, Acc29799, Acc16882, Acc22439, Acc11620, Acc13642, Acc12440, Acc31542, Acc06186, Acc23859, Acc23260, Acc33448, Acc08228, Acc32998, Acc27813, Acc06272, Acc32723, Acc20659, Acc23746, Acc31505, Acc04213, Acc30723, Acc31884, Acc22141, Acc07895, Acc01280, Acc29872, Acc202…
	recombinational repair	0.47403	1	Acc00706
	negative regulation of hydrolase activity	0.4755	1	Acc23287
	tRNA metabolic process	0.4756	19	Acc31314, Acc24970, Acc15249, Acc00637, Acc06178, Acc13204, Acc04262, Acc26858, Acc29978, Acc23234, XLOC_041859, Acc31685, Acc31808, Acc33739, Acc26606, Acc07659, Acc30713, Acc05104, Acc27031
	chlorophyll catabolic process	0.47613	3	Acc28529, Acc11415, Acc00639
	intracellular protein transmembrane import	0.47803	2	Acc25748, Acc12994
	intracellular protein transmembrane transport	0.47803	2	Acc12994, Acc25748
	cytochrome complex assembly	0.47813	3	Acc33594, Acc12813, Acc31344
	regulation of phosphate metabolic process	0.481	3	Acc09484, Acc23287, Acc13627
	regulation of phosphorus metabolic process	0.481	3	Acc09484, Acc13627, Acc23287
	response to lipid	0.48143	1	Acc17568
	steroid hormone mediated signaling pathway	0.48143	1	Acc17568
	response to steroid hormone stimulus	0.48143	1	Acc17568
	cellular response to steroid hormone stimulus	0.48143	1	Acc17568
	cellular response to lipid	0.48143	1	Acc17568
	cellular response to organic cyclic compound	0.48143	1	Acc17568
	tetrapyrrole metabolic process	0.48176	11	Acc19046, Acc24357, Acc00639, Acc13787, Acc11415, Acc07602, Acc23865, Acc19024, Acc28529, Acc09610, Acc22450
	cellular iron ion homeostasis	0.48317	1	Acc01541
	iron ion homeostasis	0.48317	1	Acc01541
	cysteine metabolic process	0.48345	1	Acc09681
	regeneration	0.48495	1	Acc08176
	tissue regeneration	0.48495	1	Acc08176
	developmental growth	0.48495	1	Acc08176
	pyrimidine ribonucleoside metabolic process	0.48618	1	Acc23324
	tetrapyrrole biosynthetic process	0.4873	8	Acc19024, Acc23865, Acc09610, Acc22450, Acc24357, Acc13787, Acc07602, Acc19046
	regulation of developmental process	0.48746	2	Acc18586, Acc02245
	pigment catabolic process	0.48914	3	Acc28529, Acc00639, Acc11415
	reciprocal meiotic recombination	0.49138	1	Acc23505
	reciprocal DNA recombination	0.49138	1	Acc23505
	meiotic cell cycle	0.49148	3	Acc14979, Acc17473, Acc23505
	amino acid activation	0.49334	6	Acc26606, Acc30713, Acc06178, Acc15249, Acc26858, Acc23234
	tRNA aminoacylation	0.49334	6	Acc06178, Acc15249, Acc26606, Acc30713, Acc26858, Acc23234
	metal ion homeostasis	0.49502	3	Acc07602, Acc26820, Acc01541
	cell motility	0.49504	6	Acc05901, Acc25921, Acc24783, Acc14326, Acc32717, Acc22492
	localization of cell	0.49504	6	Acc05901, Acc25921, Acc24783, Acc32717, Acc14326, Acc22492
	cellular carbohydrate catabolic process	0.49534	1	Acc26946
	nucleotide-excision repair	0.49591	2	Acc18860, Acc10840
	actin filament depolymerization	0.49646	1	Acc19046
	regulation of actin filament depolymerization	0.49646	1	Acc19046
	negative regulation of actin filament depolymerization	0.49646	1	Acc19046
	negative regulation of actin filament polymerization	0.49646	1	Acc19046
	negative regulation of protein complex assembly	0.49646	1	Acc19046
	negative regulation of protein polymerization	0.49646	1	Acc19046
	negative regulation of protein complex disassembly	0.49646	1	Acc19046
	barbed-end actin filament capping	0.49646	1	Acc19046
	protein depolymerization	0.49646	1	Acc19046
	negative regulation of cytoskeleton organization	0.49646	1	Acc19046
	actin filament capping	0.49646	1	Acc19046
	regulation of protein depolymerization	0.49646	1	Acc19046
	negative regulation of protein depolymerization	0.49646	1	Acc19046
	regulation of nucleobase-containing compound metabolic process	0.49649	136	Acc03057, Acc21720, Acc05769, Acc02810, Acc20286, Acc21385, Acc29872, Acc25620, Acc33032, Acc14914, Acc21882, Acc19046, Acc15865, Acc12587, Acc00505, Acc12235, Acc22453, Acc18368, Acc25114, Acc07950, Acc14979, Acc31273, Acc27961, Acc11362, Acc23287, Acc28376, Acc05638, Acc07105, Acc30177, Acc22614, XLOC_080950, Acc13925, Acc13627, Acc14155, Acc04390, Acc28871, Acc27131, Acc03320, Acc31542, Acc124…
	regulation of nitrogen compound metabolic process	0.49649	136	Acc12994, Acc31134, Acc27529, Acc32743, Acc05417, Acc24536, Acc26591, Acc15816, Acc27169, Acc04591, Acc17357, Acc15638, Acc12364, Acc28442, Acc25959, Acc01025, Acc33684, Acc25566, Acc08554, Acc07253, Acc04926, Acc07430, Acc16553, Acc05774, Acc22438, Acc06350, Acc02285, Acc05562, Acc25577, Acc25915, Acc29407, Acc30738, Acc04619, Acc02605, Acc08011, Acc24179, Acc01711, Acc20968, Acc21930, Acc18074,…
	lysine metabolic process	0.50038	3	Acc16083, Acc23865, Acc26268
	cellular protein complex assembly	0.50324	15	Acc19046, Acc31344, Acc13805, Acc28871, Acc25921, Acc04591, Acc12994, XLOC_037637, Acc10911, Acc26828, Acc12813, Acc06178, Acc24446, Acc33594, Acc28110
	hormone-mediated signaling pathway	0.50436	1	Acc17568
	cellular response to hormone stimulus	0.50436	1	Acc17568
	pentose-phosphate shunt	0.5044	1	Acc28871
	NADPH regeneration	0.5044	1	Acc28871
	cotranslational protein targeting to membrane	0.50926	4	Acc25631, Acc00706, Acc05319, Acc27961
	mRNA metabolic process	0.51112	13	Acc30911, Acc18581, Acc31659, Acc29835, XLOC_070425, Acc33064, Acc25540, Acc04390, Acc04887, Acc05104, Acc00654, Acc24446, Acc32643
	RNA modification	0.51323	7	XLOC_070425, Acc13204, Acc16553, Acc23990, Acc04262, Acc00637, Acc04490
	lipoprotein metabolic process	0.51378	6	Acc04885, Acc06522, XLOC_049528, Acc17823, Acc29427, Acc22222
	protein modification by small protein conjugation or removal	0.51391	10	Acc29799, Acc24783, Acc06115, Acc21985, Acc09715, Acc08152, Acc06233, Acc17492, Acc18154, Acc07499
	amine biosynthetic process	0.51508	2	Acc30818, Acc05840
	cellular biogenic amine biosynthetic process	0.51508	2	Acc05840, Acc30818
	ion homeostasis	0.51579	3	Acc26820, Acc01541, Acc07602
	cation homeostasis	0.51579	3	Acc26820, Acc01541, Acc07602
	monovalent inorganic cation transport	0.5169	26	Acc24446, Acc32862, XLOC_048628, Acc23865, Acc10975, Acc25069, Acc06272, Acc29533, Acc22197, Acc25540, Acc21194, Acc06145, Acc18368, Acc15370, Acc13607, Acc13677, Acc31663, Acc29660, Acc05562, Acc14731, Acc01498, Acc33061, Acc30177, Acc10796, Acc11632, Acc06238
	negative regulation of cellular process	0.51709	9	Acc02240, Acc05818, Acc19046, Acc18586, Acc10694, Acc28442, Acc11362, Acc32743, Acc32948
	intracellular protein kinase cascade	0.51718	1	Acc18586
	autophagy	0.51771	15	Acc22492, Acc23388, Acc29427, Acc07950, Acc14979, Acc31134, Acc17883, Acc16899, Acc04885, Acc23387, Acc14326, Acc05562, Acc13642, Acc24446, Acc20853
	response to organic cyclic compound	0.51824	1	Acc17568
	modification of morphology or physiology of other organism	0.51824	5	Acc13351, Acc22831, Acc22983, Acc10469, Acc19945
	cellular transition metal ion homeostasis	0.51837	1	Acc01541
	synaptic transmission	0.51915	1	Acc16988
	transmission of nerve impulse	0.51915	1	Acc16988
	multicellular organismal signaling	0.51915	1	Acc16988
	oligosaccharide metabolic process	0.51925	5	Acc28371, Acc06522, Acc06472, Acc10556, Acc19908
	asexual reproduction	0.52061	7	Acc06823, Acc24446, Acc05562, Acc06796, Acc27476, Acc06233, Acc22492
	transformation of host cell by virus	0.52078	2	Acc22831, Acc19945
	amide biosynthetic process	0.52204	2	Acc08734, Acc11870
	purine nucleoside metabolic process	0.52316	10	Acc13627, Acc05319, XLOC_048628, Acc32948, Acc28263, Acc11632, Acc15370, Acc25540, Acc30177, Acc23455
	purine ribonucleoside metabolic process	0.52316	10	Acc05319, Acc13627, Acc32948, XLOC_048628, Acc11632, Acc15370, Acc28263, Acc23455, Acc25540, Acc30177
	beta-glucan biosynthetic process	0.52451	3	Acc18051, Acc13627, Acc33399
	viral genome expression	0.52775	2	Acc29581, Acc33739
	organonitrogen compound metabolic process	0.5287	66	Acc16083, Acc13627, Acc15370, Acc33439, Acc31808, Acc28263, Acc25540, Acc28871, Acc05319, Acc11870, Acc11620, Acc04093, Acc32727, Acc11632, Acc08525, Acc30818, Acc26268, Acc22450, Acc06645, Acc32948, Acc07602, Acc08228, Acc26606, XLOC_048628, Acc07530, Acc17044, Acc23234, Acc11666, Acc16868, Acc26858, Acc06178, Acc25631, Acc23088, Acc05840, Acc23455, Acc23865, Acc00639, Acc24357, Acc21622, Acc189…
	regulation of anatomical structure morphogenesis	0.52898	1	Acc18586
	nucleoside metabolic process	0.53089	13	Acc30177, Acc25540, Acc23455, Acc28263, Acc15370, Acc11632, XLOC_048628, Acc32948, Acc23324, Acc13204, Acc23287, Acc05319, Acc13627
	porphyrin-containing compound catabolic process	0.5311	3	Acc00639, Acc11415, Acc28529
	tetrapyrrole catabolic process	0.5311	3	Acc11415, Acc00639, Acc28529
	Golgi vesicle transport	0.53163	10	Acc22450, Acc24446, Acc19634, Acc23814, Acc17505, Acc22492, Acc11824, Acc02117, Acc08730, Acc24775
	cell killing	0.53425	1	Acc01628
	serine family amino acid biosynthetic process	0.53449	1	Acc09681
	glycosyl compound metabolic process	0.53487	13	Acc15370, Acc11632, Acc28263, Acc23455, Acc25540, Acc30177, Acc23287, Acc13627, Acc05319, Acc32948, Acc13204, Acc23324, XLOC_048628
	DNA-dependent transcription, termination	0.53597	1	Acc29994
	tRNA processing	0.53644	13	Acc31808, Acc33739, Acc00637, Acc31314, XLOC_041859, Acc24970, Acc31685, Acc05104, Acc27031, Acc04262, Acc29978, Acc07659, Acc13204
	cellular glucan metabolic process	0.53654	6	Acc18051, Acc33399, Acc13627, Acc00888, Acc09780, Acc17158
	glucan metabolic process	0.53654	6	Acc18051, Acc33399, Acc13627, Acc00888, Acc09780, Acc17158
	ER to Golgi vesicle-mediated transport	0.5372	4	Acc11824, Acc08730, Acc19634, Acc24775
	nicotinamide nucleotide biosynthetic process	0.53727	1	Acc07530
	protein targeting to membrane	0.53738	4	Acc27961, Acc05319, Acc00706, Acc25631
	endocytosis	0.53936	1	Acc06798
	S-adenosylmethionine biosynthetic process	0.53994	1	Acc32948
	S-adenosylmethionine metabolic process	0.53994	1	Acc32948
	cellular chemical homeostasis	0.54001	3	Acc01541, Acc26820, Acc07602
	fatty acid metabolic process	0.54006	11	Acc23652, Acc02970, Acc00260, Acc19735, Acc20162, Acc08970, Acc00327, Acc15787, Acc27031, Acc20317, Acc13109
	regulation of transcription from RNA polymerase II promoter	0.54107	7	Acc21385, Acc00919, Acc24179, Acc19046, Acc15816, Acc07895, Acc12440
	glycolipid transport	0.54151	1	Acc20351
	positive regulation of developmental process	0.54179	1	Acc18586
	cellular calcium ion homeostasis	0.54221	2	Acc26820, Acc07602
	calcium ion homeostasis	0.54221	2	Acc26820, Acc07602
	cellular divalent inorganic cation homeostasis	0.54221	2	Acc07602, Acc26820
	divalent inorganic cation homeostasis	0.54221	2	Acc07602, Acc26820
	cell wall biogenesis	0.5424	2	Acc30789, Acc28377
	histidine biosynthetic process	0.54312	2	Acc31808, Acc15370
	histidine metabolic process	0.54312	2	Acc31808, Acc15370
	imidazole-containing compound metabolic process	0.54312	2	Acc15370, Acc31808
	arginine metabolic process	0.54627	1	Acc16868
	pyridoxal phosphate metabolic process	0.54742	1	Acc31808
	pyridoxal phosphate biosynthetic process	0.54742	1	Acc31808
	cellular response to endogenous stimulus	0.5496	1	Acc17568
	vitamin biosynthetic process	0.55164	5	Acc18920, Acc31808, Acc07602, Acc08228, Acc19046
	water-soluble vitamin biosynthetic process	0.55164	5	Acc07602, Acc19046, Acc08228, Acc18920, Acc31808
	transcription elongation from RNA polymerase II promoter	0.55236	2	Acc19580, Acc19046
	negative regulation of response to stimulus	0.553	1	Acc05818
	response to wounding	0.55308	6	Acc28871, Acc08598, Acc06178, Acc22754, Acc08176, Acc11862
	steroid biosynthetic process	0.55413	8	Acc16083, Acc18586, Acc20166, Acc07659, Acc10635, Acc25256, Acc09106, Acc02525
	cellular protein localization	0.55551	44	Acc25748, Acc33139, Acc08730, Acc10088, Acc00830, Acc17505, Acc13642, Acc22983, Acc05319, Acc17129, Acc06720, Acc12407, Acc02285, Acc00706, Acc11824, Acc24797, Acc26896, Acc32643, Acc18154, Acc19634, Acc10070, Acc32862, Acc12646, Acc06060, Acc00639, XLOC_080950, XLOC_074453, Acc07212, Acc12994, Acc19788, Acc25631, Acc15006, Acc27961, Acc00700, Acc06796, Acc24775, Acc25293, Acc10911, Acc04383, Acc…
	cellular macromolecule localization	0.55551	44	Acc24775, Acc06796, Acc25293, Acc04383, Acc10911, Acc13351, Acc19785, Acc00505, Acc22450, Acc12629, Acc12994, Acc19788, Acc25631, Acc15006, Acc00700, Acc27961, Acc00706, Acc11824, Acc26896, Acc24797, Acc32862, Acc10070, Acc32643, Acc18154, Acc19634, Acc00639, Acc12646, Acc06060, XLOC_074453, Acc07212, XLOC_080950, Acc25748, Acc08730, Acc10088, Acc33139, Acc17505, Acc00830, Acc22983, Acc13642, Acc…
	anatomical structure morphogenesis	0.55588	7	Acc03370, Acc17281, XLOC_019297, Acc24075, Acc24869, Acc18586, Acc00786
	cofactor catabolic process	0.55824	3	Acc00639, Acc11415, Acc28529
	beta-glucan metabolic process	0.55893	3	Acc18051, Acc33399, Acc13627
	positive regulation of multicellular organismal process	0.5599	1	Acc27236
	glycerolipid biosynthetic process	0.56017	4	Acc06522, Acc31344, Acc14532, Acc21111
	peptide metabolic process	0.56036	3	Acc08734, XLOC_076956, Acc11870
	pyruvate transport	0.56097	1	Acc33292
	mitochondrial pyruvate transport	0.56097	1	Acc33292
	vitamin metabolic process	0.56102	5	Acc07602, Acc19046, Acc08228, Acc18920, Acc31808
	water-soluble vitamin metabolic process	0.56102	5	Acc19046, Acc07602, Acc08228, Acc31808, Acc18920
	aromatic amino acid family biosynthetic process, prephenate pathway	0.56203	1	Acc21535
	membrane organization	0.56224	6	Acc20557, Acc06798, Acc25293, Acc15506, Acc17505, Acc03858
	protein insertion into membrane	0.56406	1	Acc25293
	localization within membrane	0.56406	1	Acc25293
	oligosaccharide biosynthetic process	0.56427	4	Acc28371, Acc10556, Acc19908, Acc06522
	negative regulation of catalytic activity	0.56609	1	Acc23287
	negative regulation of molecular function	0.56609	1	Acc23287
	cell surface receptor signaling pathway	0.56657	15	Acc05818, Acc08730, Acc24179, Acc20899, Acc12950, Acc26122, Acc04704, Acc14726, Acc30113, Acc29384, XLOC_017433, Acc21054, Acc11620, Acc14155, Acc24446
	divalent metal ion transport	0.57203	7	Acc26093, Acc16508, Acc15041, Acc30013, Acc10549, Acc18954, Acc24218
	sucrose metabolic process	0.57218	1	Acc06472
	biofilm formation	0.57762	1	Acc14315
	transition metal ion homeostasis	0.57813	1	Acc01541
	regulation of cyclin-dependent protein serine/threonine kinase activity	0.58045	1	Acc09484
	regulation of protein serine/threonine kinase activity	0.58045	1	Acc09484
	carbohydrate biosynthetic process	0.58401	9	Acc28371, Acc17506, Acc10556, Acc19908, Acc13627, Acc16485, Acc18051, Acc33399, Acc06522
	regulation of system process	0.58419	1	Acc16988
	single-organism carbohydrate catabolic process	0.585	5	XLOC_018979, Acc26946, Acc26199, Acc28871, Acc21780
	dicarboxylic acid metabolic process	0.58508	3	Acc23865, Acc16083, Acc26268
	phosphate ion transport	0.58525	1	Acc08487
	cellular component disassembly	0.58665	3	Acc26858, Acc25932, Acc19046
	pyridine nucleotide biosynthetic process	0.58786	1	Acc07530
	DNA-dependent transcription, elongation	0.58997	2	Acc19580, Acc19046
	microtubule polymerization or depolymerization	0.59037	1	XLOC_078584
	regulation of microtubule polymerization or depolymerization	0.59037	1	XLOC_078584
	chlorophyll metabolic process	0.5908	3	Acc28529, Acc00639, Acc11415
	carbohydrate derivative transport	0.59091	1	Acc20351
	pyrimidine nucleoside metabolic process	0.59104	1	Acc23324
	steroid metabolic process	0.59127	8	Acc02525, Acc09106, Acc25256, Acc10635, Acc07659, Acc20166, Acc18586, Acc16083
	fat cell differentiation	0.59266	1	Acc30052
	protein methylation	0.59289	3	Acc26268, Acc03153, Acc21698
	protein alkylation	0.59289	3	Acc26268, Acc03153, Acc21698
	positive regulation of DNA-dependent transcription, elongation	0.59302	1	Acc19046
	positive regulation of transcription elongation from RNA polymerase II promoter	0.59302	1	Acc19046
	regulation of transcription elongation from RNA polymerase II promoter	0.59302	1	Acc19046
	DNA repair	0.59406	23	Acc13925, Acc12587, Acc19750, Acc13351, Acc22188, Acc20968, Acc23500, Acc08554, Acc07602, Acc32356, Acc00706, Acc29581, Acc32873, Acc31857, Acc27961, Acc24218, Acc22983, Acc18860, Acc10840, Acc08525, Acc26828, Acc29799, Acc08338
	G-protein coupled receptor signaling pathway	0.59468	11	Acc20899, Acc08730, XLOC_017433, Acc11620, Acc24446, Acc14155, Acc04704, Acc14726, Acc30113, Acc29384, Acc12950
	centromere complex assembly	0.59582	3	Acc26828, Acc06178, Acc24446
	peroxisome organization	0.597	1	Acc12994
	multicellular organismal development	0.59941	11	Acc08642, XLOC_019297, Acc00786, Acc18586, Acc29427, Acc24075, Acc14415, XLOC_049528, Acc32638, Acc05818, XLOC_059054
	purine-containing compound metabolic process	0.60156	11	Acc23287, Acc13627, Acc05319, Acc32948, XLOC_048628, Acc15370, Acc11632, Acc28263, Acc23455, Acc30177, Acc25540
	phosphorylation	0.60452	82	Acc29398, Acc21168, Acc32033, Acc22492, Acc14247, Acc24078, Acc18225, Acc24075, Acc29885, Acc08616, Acc32364, Acc32268, XLOC_078584, Acc22440, Acc18861, Acc28011, XLOC_055806, Acc13596, Acc04248, Acc29533, Acc07608, XLOC_010985, Acc14849, Acc19945, XLOC_076373, Acc28463, Acc18879, Acc24780, Acc14549, Acc18245, Acc33215, Acc00949, Acc02606, Acc30635, Acc06315, Acc09484, Acc08176, Acc31990, Acc2385…
	cellular lipid metabolic process	0.60612	29	Acc04848, Acc00327, Acc20317, Acc15787, Acc27031, Acc06060, Acc00639, Acc20162, Acc21622, Acc08970, Acc00743, Acc06522, Acc19735, Acc00260, Acc31344, Acc28869, Acc02970, Acc13109, Acc13362, Acc21111, Acc14532, Acc18774, Acc19788, Acc19218, Acc10832, Acc31056, Acc33139, Acc23652, Acc16485
	actin filament-based process	0.60666	2	Acc19046, Acc06115
	actin cytoskeleton organization	0.60666	2	Acc06115, Acc19046
	protein dephosphorylation	0.60766	2	Acc13618, Acc15614
	apoptotic process	0.60806	5	Acc25932, Acc01115, Acc18586, Acc10694, Acc10790
	programmed cell death	0.60806	5	Acc10790, Acc10694, Acc18586, Acc01115, Acc25932
	toxin metabolic process	0.60881	1	Acc02293
	glucan biosynthetic process	0.60932	3	Acc13627, Acc33399, Acc18051
	intracellular protein transport	0.60993	38	Acc00639, Acc12646, Acc06060, Acc10070, Acc32862, Acc19634, Acc32643, Acc18154, XLOC_074453, XLOC_080950, Acc11824, Acc00706, Acc26896, Acc24797, Acc13642, Acc22983, Acc17505, Acc12407, Acc17129, Acc05319, Acc08730, Acc33139, Acc25748, Acc19785, Acc00505, Acc13351, Acc12629, Acc22450, Acc24775, Acc06796, Acc10911, Acc04383, Acc25631, Acc19788, Acc27961, Acc00700, Acc15006, Acc12994
	GTP metabolic process	0.61101	1	Acc13627
	ossification	0.61227	1	Acc02245
	copper ion transmembrane transport	0.61273	1	Acc25836
	glycerolipid metabolic process	0.61329	8	Acc06060, Acc14532, Acc00639, Acc21111, Acc19788, Acc33139, Acc31344, Acc06522
	protein phosphorylation	0.61475	78	Acc17409, Acc33172, Acc07926, Acc07914, Acc24775, Acc09987, Acc00654, Acc24769, Acc22819, Acc24273, Acc13214, Acc15692, Acc00081, XLOC_035945, Acc25247, Acc03873, Acc02605, Acc13750, Acc15614, Acc26595, Acc09636, Acc17094, Acc14326, Acc01201, Acc24357, Acc16826, Acc21385, Acc05472, Acc29987, Acc08730, Acc15865, Acc00074, Acc05159, Acc28542, Acc10240, Acc08527, Acc23859, Acc31990, Acc08176, Acc258…
	purine nucleotide metabolic process	0.61543	10	Acc23455, Acc25540, Acc30177, Acc15370, Acc11632, Acc28263, XLOC_048628, Acc23287, Acc05319, Acc13627
	membrane fusion	0.61549	3	Acc06798, Acc03858, Acc17505
	alpha-amino acid biosynthetic process	0.61666	9	Acc23088, Acc16868, Acc16083, Acc23865, Acc09681, Acc26268, Acc21535, Acc31808, Acc15370
	ciliary or bacterial-type flagellar motility	0.61708	2	Acc24783, Acc05901
	bacterial-type flagellar cell motility	0.61708	2	Acc24783, Acc05901
	protein import into mitochondrial matrix	0.61798	1	Acc25748
	response to auxin stimulus	0.61815	7	Acc16241, Acc19743, Acc23416, Acc23576, Acc07103, Acc07104, Acc12924
	nuclear export	0.61977	1	Acc21054
	nuclear-transcribed mRNA catabolic process	0.62016	1	Acc29835
	chemical homeostasis	0.62089	3	Acc07602, Acc26820, Acc01541
	DNA topological change	0.62098	2	Acc08234, Acc28740
	tRNA modification	0.62356	3	Acc13204, Acc04262, Acc00637
	RNA 3'-end processing	0.62367	2	Acc00654, Acc18581
	energy coupled proton transport, down electrochemical gradient	0.62396	5	Acc15370, Acc11632, XLOC_048628, Acc30177, Acc25540
	ATP synthesis coupled proton transport	0.62396	5	Acc25540, Acc30177, XLOC_048628, Acc11632, Acc15370
	cell wall macromolecule metabolic process	0.62558	2	Acc33439, Acc32727
	positive regulation of cellular protein metabolic process	0.62561	1	Acc26858
	positive regulation of protein metabolic process	0.62561	1	Acc26858
	microtubule cytoskeleton organization	0.62651	7	Acc06720, Acc07212, Acc02285, Acc21882, Acc00830, Acc10088, XLOC_078584
	cellular amide metabolic process	0.62769	4	Acc08734, XLOC_076956, Acc04093, Acc11870
	establishment of protein localization to organelle	0.62841	5	Acc27961, Acc12994, Acc00706, Acc25748, Acc25631
	divalent inorganic cation transport	0.6324	7	Acc26093, Acc16508, Acc30013, Acc15041, Acc10549, Acc18954, Acc24218
	RNA polyadenylation	0.63258	1	Acc00654
	regulation of cell cycle	0.63286	7	Acc19032, Acc04581, Acc23140, Acc32948, Acc09484, Acc10694, Acc02240
	regulation of carbohydrate metabolic process	0.63351	1	Acc02525
	macromolecule methylation	0.63357	6	Acc16553, Acc26268, XLOC_070425, Acc03153, Acc21698, Acc04262
	positive regulation of signal transduction	0.63488	1	Acc18586
	positive regulation of cell communication	0.63488	1	Acc18586
	positive regulation of signaling	0.63488	1	Acc18586
	cellular developmental process	0.63525	7	Acc30052, XLOC_012948, Acc03370, Acc17281, Acc02245, Acc24869, Acc02956
	cell adhesion	0.63779	8	Acc26820, Acc20490, Acc04885, Acc13351, Acc29071, Acc22983, Acc08176, Acc10581
	organic substance transport	0.63902	65	Acc12629, Acc20351, Acc00505, Acc08496, Acc05832, Acc04383, Acc04591, Acc10911, Acc21928, Acc29427, Acc24775, Acc27961, Acc00700, Acc17823, Acc15006, Acc30554, Acc12994, Acc14326, Acc00639, Acc12646, Acc06060, Acc32862, Acc32643, Acc24797, Acc17329, Acc17877, Acc12813, Acc31344, Acc00706, Acc12407, Acc17129, Acc22983, Acc12260, Acc29407, XLOC_049528, Acc08730, Acc33139, Acc22450, Acc04885, Acc197…
	transcription from RNA polymerase II promoter	0.63991	10	Acc00919, Acc21385, Acc19580, Acc12440, Acc07895, Acc06186, Acc24179, Acc19046, Acc31314, Acc15816
	cobalamin biosynthetic process	0.6403	2	Acc19046, Acc07602
	negative regulation of cell cycle	0.64201	2	Acc02240, Acc10694
	mRNA transport	0.64211	2	Acc24446, Acc14326
	regulation of cellular macromolecule biosynthetic process	0.64338	137	Acc08525, Acc16580, Acc01304, XLOC_078584, Acc31144, Acc24580, Acc13705, Acc31212, Acc00919, Acc30158, Acc33439, Acc17473, Acc11606, Acc11651, Acc10070, Acc19984, Acc24446, Acc01597, Acc18074, Acc10851, Acc33061, Acc23416, Acc23234, XLOC_061523, Acc02587, Acc12510, Acc12754, Acc22393, Acc22188, Acc13347, Acc04926, Acc07253, Acc07430, Acc16553, Acc05774, Acc02285, Acc06350, Acc22438, Acc29407, Acc…
	aminoglycan metabolic process	0.64378	2	Acc32727, Acc33439
	regulation of DNA-dependent transcription, elongation	0.64379	1	Acc19046
	riboflavin metabolic process	0.64423	1	Acc18920
	riboflavin biosynthetic process	0.64423	1	Acc18920
	flavin-containing compound metabolic process	0.64423	1	Acc18920
	flavin-containing compound biosynthetic process	0.64423	1	Acc18920
	glucose catabolic process	0.6461	4	XLOC_018979, Acc26199, Acc21780, Acc28871
	hexose catabolic process	0.6461	4	XLOC_018979, Acc28871, Acc21780, Acc26199
	plant-type cell wall biogenesis	0.64683	1	Acc30789
	cellulose microfibril organization	0.64683	1	Acc30789
	extracellular matrix organization	0.64683	1	Acc30789
	extracellular structure organization	0.64683	1	Acc30789
	cell wall assembly	0.64683	1	Acc30789
	plant-type cell wall assembly	0.64683	1	Acc30789
	mitochondrial membrane organization	0.64895	1	Acc15506
	secondary metabolite biosynthetic process	0.6495	1	Acc02293
	negative regulation of biological process	0.6506	10	Acc02240, Acc05818, Acc01628, Acc19046, Acc11362, Acc32743, Acc10694, Acc18586, Acc28442, Acc32948
	cobalamin metabolic process	0.65323	2	Acc07602, Acc19046
	regulation of primary metabolic process	0.65372	141	Acc02587, Acc09484, Acc23234, XLOC_061523, Acc10851, Acc33061, Acc23416, Acc18074, Acc01597, Acc22188, Acc13347, Acc12510, Acc22393, Acc12754, Acc02525, Acc13705, Acc00919, Acc31212, Acc24580, Acc01304, Acc16580, Acc31144, XLOC_078584, Acc08525, Acc10070, Acc24446, Acc19984, Acc11606, Acc11651, Acc17473, Acc30158, Acc33439, Acc24536, Acc27529, Acc32743, Acc05417, Acc31134, Acc12994, Acc33684, Acc…
	macromolecule localization	0.65451	58	Acc12994, Acc09318, Acc25631, Acc19788, Acc30361, Acc00700, Acc27961, Acc17823, Acc15006, Acc29427, Acc24775, Acc06796, Acc04591, Acc04383, Acc10911, Acc21928, Acc25293, Acc19785, Acc00505, Acc13351, Acc12629, Acc20351, Acc22450, Acc04885, Acc08730, Acc10088, Acc33139, Acc25748, XLOC_049528, Acc13642, Acc22983, Acc17505, Acc00830, Acc02285, Acc12407, Acc17129, Acc06720, Acc05319, Acc22222, Acc118…
	monosaccharide catabolic process	0.65569	4	XLOC_018979, Acc26199, Acc28871, Acc21780
	regulation of macromolecule biosynthetic process	0.65616	137	Acc31134, Acc12994, Acc24536, Acc32743, Acc27529, Acc05417, Acc17357, Acc12364, Acc15638, Acc26591, Acc15816, Acc27169, Acc04591, Acc33684, Acc25566, Acc08554, Acc28442, Acc25959, Acc01025, Acc07430, Acc16553, Acc07253, Acc04926, Acc25577, Acc25915, Acc05562, Acc30738, Acc29407, Acc05774, Acc22438, Acc06350, Acc02285, Acc24179, Acc08011, Acc04619, Acc02605, Acc20968, Acc21930, Acc01711, Acc10851,…
	regulation of cellular biosynthetic process	0.65616	137	Acc10851, Acc23416, Acc33061, Acc01597, Acc18074, Acc02587, Acc23234, XLOC_061523, Acc22188, Acc13347, Acc12510, Acc12754, Acc22393, Acc16580, Acc01304, XLOC_078584, Acc31144, Acc08525, Acc13705, Acc00919, Acc31212, Acc24580, Acc17473, Acc30158, Acc33439, Acc10070, Acc19984, Acc24446, Acc11606, Acc11651, Acc31134, Acc12994, Acc24536, Acc27529, Acc32743, Acc05417, Acc17357, Acc12364, Acc15638, Acc…
	RNA methylation	0.65652	3	Acc16553, XLOC_070425, Acc04262
	circadian rhythm	0.65725	1	Acc24446
	negative regulation of macromolecule metabolic process	0.65751	3	Acc28442, Acc11362, Acc32743
	nucleoside biosynthetic process	0.65933	8	Acc32948, Acc13204, XLOC_048628, Acc15370, Acc11632, Acc28263, Acc25540, Acc30177
	ribonucleoside biosynthetic process	0.65933	8	Acc28263, Acc11632, Acc15370, Acc30177, Acc25540, XLOC_048628, Acc13204, Acc32948
	regulation of biosynthetic process	0.66006	137	Acc02810, Acc20286, Acc21385, Acc03057, Acc21720, Acc05769, Acc29872, Acc14914, Acc33032, Acc21882, Acc12407, Acc25620, Acc15865, Acc19046, Acc00505, Acc12235, Acc12587, Acc25114, Acc07950, Acc14979, Acc31273, Acc22453, Acc18368, Acc28376, Acc27961, Acc11362, Acc05638, Acc07105, Acc30177, Acc14155, Acc22614, XLOC_080950, Acc13925, Acc27131, Acc04390, Acc28871, Acc03320, Acc11620, Acc13642, Acc224…
	neurological system process	0.66023	2	Acc21472, Acc16988
	SRP-dependent cotranslational protein targeting to membrane	0.66127	3	Acc25631, Acc00706, Acc27961
	protein targeting to ER	0.66127	3	Acc25631, Acc00706, Acc27961
	establishment of protein localization to endoplasmic reticulum	0.66127	3	Acc27961, Acc25631, Acc00706
	purine ribonucleotide metabolic process	0.66168	9	Acc23455, Acc30177, Acc25540, Acc15370, Acc11632, Acc28263, XLOC_048628, Acc13627, Acc05319
	tRNA methylation	0.66287	1	Acc04262
	glycosyl compound biosynthetic process	0.66366	8	Acc32948, Acc13204, XLOC_048628, Acc15370, Acc11632, Acc28263, Acc25540, Acc30177
	sulfur compound metabolic process	0.66509	6	Acc29581, Acc09681, Acc32948, Acc11870, Acc29384, Acc27666
	DNA-dependent transcription, initiation	0.66725	9	Acc20286, Acc25392, Acc27529, Acc03320, Acc04581, Acc19046, Acc06186, Acc29521, Acc24865
	aspartate family amino acid biosynthetic process	0.66738	3	Acc23865, Acc16083, Acc26268
	negative regulation of apoptotic process	0.67111	1	Acc18586
	negative regulation of programmed cell death	0.67111	1	Acc18586
	negative regulation of cell death	0.67111	1	Acc18586
	SOS response	0.67147	1	Acc29581
	mitochondrial electron transport, ubiquinol to cytochrome c	0.67181	1	Acc28463
	RNA biosynthetic process	0.6726	149	Acc12994, Acc31134, Acc05417, Acc32743, Acc27529, Acc24218, Acc24536, Acc04591, Acc27169, Acc15816, Acc26591, Acc15638, Acc12364, Acc17357, Acc04581, Acc28442, Acc25959, Acc01025, Acc08554, Acc25566, Acc33684, Acc04926, Acc07253, Acc16553, Acc07430, Acc02285, Acc22438, Acc06350, Acc05774, Acc30738, Acc29407, Acc05562, Acc25577, Acc25915, Acc33739, Acc02605, Acc04619, Acc24179, Acc08011, Acc01711,…
	pollination	0.675	4	Acc27344, Acc13750, XLOC_040421, Acc17409
	pollen-pistil interaction	0.675	4	Acc27344, Acc17409, XLOC_040421, Acc13750
	recognition of pollen	0.675	4	Acc13750, XLOC_040421, Acc17409, Acc27344
	mitotic cell cycle checkpoint	0.6778	1	Acc32948
	coenzyme A biosynthetic process	0.67888	1	Acc28263
	nucleoside bisphosphate biosynthetic process	0.67888	1	Acc28263
	ribonucleoside bisphosphate biosynthetic process	0.67888	1	Acc28263
	purine nucleoside bisphosphate biosynthetic process	0.67888	1	Acc28263
	electron transport chain	0.68168	5	Acc28463, Acc18280, Acc29533, XLOC_078584, Acc28744
	mitochondrial transport	0.68213	2	Acc33292, Acc25748
	septin ring assembly	0.68326	1	Acc25921
	septin ring organization	0.68326	1	Acc25921
	septin cytoskeleton organization	0.68326	1	Acc25921
	reproduction	0.68339	19	Acc27476, Acc05562, Acc19788, XLOC_040421, Acc22492, Acc26651, Acc25959, Acc12950, Acc06798, Acc23505, Acc06233, Acc24446, Acc27344, Acc17409, Acc13750, Acc06823, Acc14979, Acc06796, Acc17473
	regulation of gene expression	0.68372	137	Acc05562, Acc25577, Acc25915, Acc30738, Acc29407, Acc22438, Acc06350, Acc02285, Acc05774, Acc16553, Acc07430, Acc07253, Acc04926, Acc21930, Acc20968, Acc01711, Acc24179, Acc08011, Acc04619, Acc02605, Acc24536, Acc05417, Acc27529, Acc32743, Acc31134, Acc12994, Acc08554, Acc33684, Acc25566, Acc28442, Acc25959, Acc01025, Acc15638, Acc12364, Acc17357, Acc04591, Acc26591, Acc15816, Acc27169, Acc31212,…
	negative regulation of mitotic cell cycle phase transition	0.68387	1	Acc32948
	cellular protein complex disassembly	0.68434	2	Acc19046, Acc26858
	proteolysis	0.68477	38	Acc29568, Acc16694, Acc03442, Acc16285, Acc06405, Acc12951, Acc28004, Acc06060, Acc13924, Acc29514, Acc32159, Acc05744, Acc08525, Acc10832, Acc11774, Acc23386, Acc06264, Acc18298, Acc30113, Acc01195, Acc15814, Acc12055, Acc11269, Acc10009, Acc07403, Acc23500, Acc29414, Acc25405, Acc27615, Acc23537, Acc15779, Acc23184, Acc18860, Acc10745, Acc11415, Acc20309, Acc27730, Acc27476
	ATP biosynthetic process	0.68545	5	Acc15370, Acc11632, XLOC_048628, Acc25540, Acc30177
	regulation of actin polymerization or depolymerization	0.68627	1	Acc19046
	actin polymerization or depolymerization	0.68627	1	Acc19046
	actin filament polymerization	0.68627	1	Acc19046
	regulation of actin filament length	0.68627	1	Acc19046
	regulation of actin filament polymerization	0.68627	1	Acc19046
	regulation of protein polymerization	0.68627	1	Acc19046
	regulation of cellular component size	0.68627	1	Acc19046
	regulation of actin cytoskeleton organization	0.68627	1	Acc19046
	regulation of actin filament-based process	0.68627	1	Acc19046
	regulation of protein complex assembly	0.68627	1	Acc19046
	response to hormone stimulus	0.6868	9	Acc23416, Acc17568, Acc19743, Acc07103, Acc12924, Acc30158, Acc16241, Acc23576, Acc07104
	glycerol-3-phosphate metabolic process	0.68688	1	Acc17045
	glycerol-3-phosphate catabolic process	0.68688	1	Acc17045
	proteasomal ubiquitin-dependent protein catabolic process	0.68738	1	Acc18860
	ribonucleotide metabolic process	0.68769	9	Acc05319, Acc13627, XLOC_048628, Acc28263, Acc15370, Acc11632, Acc25540, Acc30177, Acc23455
	ribose phosphate metabolic process	0.68769	9	Acc05319, Acc13627, XLOC_048628, Acc28263, Acc15370, Acc11632, Acc25540, Acc30177, Acc23455
	cellular macromolecule catabolic process	0.68936	10	Acc28496, Acc30113, Acc04887, Acc08525, Acc29835, Acc18860, Acc25540, Acc25932, Acc03442, Acc29568
	negative regulation of metabolic process	0.69045	3	Acc28442, Acc32743, Acc11362
	response to oxidative stress	0.69051	6	Acc32502, Acc24431, Acc30657, Acc32503, Acc31857, Acc30435
	cellular response to organic substance	0.69068	1	Acc17568
	protein N-linked glycosylation	0.6913	1	Acc23356
	cytokinesis by binary fission	0.69171	5	Acc22492, Acc06823, Acc24446, Acc06796, Acc05562
	transcription, DNA-dependent	0.69258	147	Acc04591, Acc26591, Acc15816, Acc27169, Acc15638, Acc12364, Acc04581, Acc17357, Acc28442, Acc25959, Acc01025, Acc08554, Acc33684, Acc25566, Acc12994, Acc31134, Acc05417, Acc32743, Acc27529, Acc24218, Acc24536, Acc04619, Acc02605, Acc08011, Acc24179, Acc01711, Acc21930, Acc20968, Acc07253, Acc04926, Acc16553, Acc07430, Acc06350, Acc22438, Acc02285, Acc05774, Acc05562, Acc25577, Acc25915, Acc30738,…
	cell recognition	0.69471	4	Acc13750, Acc17409, XLOC_040421, Acc27344
	reproduction of a single-celled organism	0.69656	5	Acc22492, Acc24446, Acc06823, Acc05562, Acc06796
	cell wall organization or biogenesis	0.69698	7	Acc28377, Acc32727, Acc22376, Acc23427, Acc30789, Acc33439, Acc21588
	respiratory electron transport chain	0.69731	3	Acc28463, XLOC_078584, Acc29533
	folic acid-containing compound biosynthetic process	0.69896	1	Acc23088
	biological adhesion	0.70079	8	Acc10581, Acc08176, Acc13351, Acc29071, Acc22983, Acc20490, Acc26820, Acc04885
	sensory perception of chemical stimulus	0.70203	1	Acc21472
	maintenance of protein location in cell	0.70271	3	Acc02285, Acc07212, Acc06720
	maintenance of protein location	0.70271	3	Acc06720, Acc02285, Acc07212
	maintenance of location	0.70271	3	Acc07212, Acc02285, Acc06720
	maintenance of location in cell	0.70271	3	Acc02285, Acc07212, Acc06720
	histone methylation	0.70466	1	Acc26268
	7-methylguanosine RNA capping	0.70485	1	Acc16553
	RNA capping	0.70485	1	Acc16553
	response to endogenous stimulus	0.70498	9	Acc23576, Acc16241, Acc07104, Acc23416, Acc17568, Acc19743, Acc12924, Acc30158, Acc07103
	purine nucleoside triphosphate metabolic process	0.70731	6	Acc15370, Acc11632, Acc13627, XLOC_048628, Acc30177, Acc25540
	ribonucleoside triphosphate metabolic process	0.70731	6	Acc25540, Acc30177, XLOC_048628, Acc11632, Acc15370, Acc13627
	purine ribonucleoside triphosphate metabolic process	0.70731	6	Acc13627, Acc11632, Acc15370, Acc30177, Acc25540, XLOC_048628
	cell differentiation	0.70829	4	XLOC_012948, Acc30052, Acc02956, Acc02245
	alpha-amino acid metabolic process	0.70837	11	Acc09681, Acc26268, Acc21535, Acc31808, Acc15370, Acc23088, Acc21622, Acc31658, Acc16868, Acc16083, Acc23865
	proteasomal protein catabolic process	0.70921	1	Acc18860
	sulfur compound transport	0.71034	1	Acc29407
	secretion by cell	0.71125	6	Acc04591, Acc16549, Acc26651, Acc21928, Acc06798, Acc23814
	macromolecule modification	0.71142	120	Acc29799, Acc07272, Acc24078, Acc14247, Acc18225, Acc29398, Acc21168, Acc32033, Acc22492, Acc32364, Acc32268, Acc22440, Acc26268, Acc09715, Acc08616, Acc29885, Acc24075, Acc18861, Acc28011, Acc17258, Acc24783, Acc13596, Acc03746, Acc06522, Acc21087, XLOC_055806, Acc07608, XLOC_010985, Acc04248, Acc06220, Acc21698, Acc18879, Acc14849, Acc19945, XLOC_076373, Acc24780, Acc31926, Acc18154, Acc14549, …
	response to DNA damage stimulus	0.71201	24	Acc13351, Acc20968, Acc22188, Acc23500, Acc08554, Acc07602, Acc13925, Acc12587, Acc19750, Acc04581, Acc00706, Acc29581, Acc32873, Acc32356, Acc24218, Acc22983, Acc31857, Acc27961, Acc08338, Acc10840, Acc18860, Acc08525, Acc29799, Acc26828
	single-multicellular organism process	0.7145	24	Acc04704, Acc08642, Acc21472, Acc06178, XLOC_040421, Acc32638, Acc05818, Acc14415, XLOC_049528, Acc02245, Acc24075, Acc21428, Acc18586, Acc16988, Acc00786, XLOC_019297, Acc14155, Acc27344, Acc27236, XLOC_059054, Acc17409, Acc13750, Acc29427, Acc28871
	response to bacterium	0.71555	3	Acc00408, Acc09329, Acc06115
	defense response to bacterium	0.71555	3	Acc06115, Acc09329, Acc00408
	NADP metabolic process	0.71572	1	Acc28871
	protein targeting	0.71812	9	Acc10911, Acc12994, Acc00706, Acc25748, Acc05319, XLOC_080950, Acc17129, Acc27961, Acc25631
	positive regulation of response to stimulus	0.71813	1	Acc18586
	mitochondrial fusion	0.71926	1	Acc03858
	secretion	0.72119	6	Acc26651, Acc16549, Acc21928, Acc06798, Acc04591, Acc23814
	cellular macromolecular complex assembly	0.7227	16	Acc24446, Acc28110, Acc01059, Acc31344, Acc13805, Acc25921, Acc28871, Acc10911, Acc04591, Acc12813, Acc06178, Acc33594, Acc19046, XLOC_037637, Acc12994, Acc26828
	RNA localization	0.72338	2	Acc24446, Acc14326
	nucleic acid transport	0.72338	2	Acc14326, Acc24446
	RNA transport	0.72338	2	Acc24446, Acc14326
	establishment of RNA localization	0.72338	2	Acc14326, Acc24446
	organonitrogen compound biosynthetic process	0.72373	34	Acc31344, Acc21535, Acc09681, Acc25540, Acc15370, Acc18920, Acc31808, Acc28263, Acc24357, Acc16083, Acc23865, Acc26268, Acc19046, Acc30818, Acc11632, Acc01367, Acc13787, Acc11870, Acc19024, Acc09610, Acc07530, Acc07602, Acc32948, Acc08228, XLOC_048628, Acc06645, Acc22450, Acc30177, Acc05840, Acc13204, Acc23088, Acc16868, Acc11666, Acc08734
	sulfur amino acid biosynthetic process	0.72398	1	Acc09681
	cellular amino acid metabolic process	0.72681	22	Acc31808, Acc15370, Acc09681, Acc21535, Acc31344, Acc26897, Acc16083, Acc23865, Acc31658, Acc30713, Acc26606, Acc21622, Acc32948, Acc15249, Acc26268, Acc11666, Acc23234, Acc16868, Acc26858, Acc23088, Acc11870, Acc06178
	glutamine family amino acid biosynthetic process	0.72821	1	Acc16868
	growth	0.72877	2	Acc08176, Acc30789
	regulation of cellular metabolic process	0.72941	141	Acc12587, Acc12235, Acc00505, Acc22453, Acc18368, Acc31273, Acc14979, Acc07950, Acc25114, Acc11362, Acc23287, Acc27961, Acc28376, Acc30177, Acc07105, Acc05638, Acc21720, Acc03057, Acc05769, Acc21385, Acc20286, Acc02810, Acc29872, Acc25620, Acc12407, Acc21882, Acc14914, Acc33032, Acc19046, Acc15865, Acc27813, Acc06272, Acc23260, Acc32998, Acc33448, Acc08228, Acc23859, Acc06186, Acc30723, Acc22141,…
	multi-multicellular organism process	0.73103	4	Acc27344, Acc13750, XLOC_040421, Acc17409
	conjugation	0.73142	1	Acc08642
	cellular protein modification process	0.73191	112	Acc32356, Acc17409, Acc24775, Acc07914, Acc33172, Acc07926, Acc24769, Acc06233, Acc00654, Acc23505, Acc09987, Acc26140, Acc24273, Acc22819, Acc13214, Acc00081, Acc32422, Acc15692, XLOC_035945, Acc03873, Acc25247, Acc13750, Acc04619, Acc17329, Acc02605, Acc26595, Acc15614, Acc01201, Acc14326, Acc17094, Acc05769, Acc09636, Acc21385, Acc03153, Acc16826, Acc24357, Acc29987, Acc05472, Acc06115, Acc158…
	protein modification process	0.73191	112	Acc24780, Acc14549, Acc18154, Acc21698, Acc18879, Acc14849, XLOC_076373, Acc19945, Acc07608, XLOC_010985, Acc04248, Acc06220, Acc24783, Acc13596, Acc03746, Acc21087, Acc06522, XLOC_055806, Acc28011, Acc17258, Acc18861, Acc32364, Acc32268, Acc26268, Acc22440, Acc09715, Acc24075, Acc29885, Acc08616, Acc29799, Acc07272, Acc24078, Acc14247, Acc18225, Acc29398, Acc21168, Acc32033, Acc22492, Acc02987, …
	cytoplasmic transport	0.73234	12	XLOC_080950, Acc27961, Acc25631, Acc19634, Acc21054, Acc12994, Acc10911, Acc25748, Acc24775, Acc00706, Acc08730, Acc11824
	mRNA processing	0.73349	9	Acc32643, Acc24446, Acc00654, Acc05104, Acc04390, Acc33064, Acc18581, Acc31659, Acc30911
	purine nucleoside biosynthetic process	0.73364	7	Acc15370, Acc11632, Acc28263, Acc32948, XLOC_048628, Acc30177, Acc25540
	purine ribonucleoside biosynthetic process	0.73364	7	Acc11632, Acc15370, Acc28263, Acc32948, Acc25540, Acc30177, XLOC_048628
	single organism reproductive process	0.73392	2	Acc19788, Acc06798
	ATP metabolic process	0.73393	5	Acc11632, Acc15370, Acc30177, Acc25540, XLOC_048628
	DNA integration	0.73458	4	XLOC_078584, XLOC_076956, Acc08453, XLOC_080950
	oxoacid metabolic process	0.73526	35	Acc23652, Acc15249, Acc23234, Acc11666, Acc26858, Acc16868, Acc23088, Acc13662, Acc06178, Acc19735, Acc15787, Acc27031, Acc26897, Acc00327, Acc31658, Acc30713, Acc26606, Acc20162, Acc32948, Acc26268, Acc13109, Acc11870, Acc00260, Acc31808, Acc15370, Acc09681, Acc02970, Acc21535, Acc31344, Acc20317, Acc05104, Acc23865, Acc16083, Acc08970, Acc21622
	copper ion transport	0.73645	1	Acc25836
	barrier septum assembly	0.73753	5	Acc22492, Acc05562, Acc06796, Acc24446, Acc06823
	cytokinetic process	0.73753	5	Acc22492, Acc06796, Acc05562, Acc06823, Acc24446
	cell septum assembly	0.73753	5	Acc22492, Acc06796, Acc05562, Acc24446, Acc06823
	cellular nitrogen compound biosynthetic process	0.73826	172	Acc16580, Acc01304, XLOC_078584, Acc30818, Acc31144, Acc08525, Acc13705, Acc25392, Acc00919, Acc31212, Acc24580, Acc29994, Acc11338, Acc17473, Acc30158, Acc15370, Acc33439, Acc10070, Acc19984, Acc24446, Acc11606, Acc11651, Acc10851, Acc31314, Acc33061, Acc23416, Acc01597, Acc18074, Acc23088, Acc02587, Acc23234, Acc27782, Acc07530, XLOC_048628, Acc22188, Acc13347, Acc32948, Acc12510, Acc19573, Acc…
	regulation of cytoskeleton organization	0.73841	2	XLOC_078584, Acc19046
	protein-DNA complex assembly	0.73916	4	Acc26828, Acc24446, Acc01059, Acc06178
	protein-DNA complex subunit organization	0.73916	4	Acc01059, Acc06178, Acc24446, Acc26828
	protein localization to organelle	0.74082	9	Acc00830, Acc25631, XLOC_080950, Acc27961, Acc10088, Acc00706, Acc25748, Acc12994, Acc10911
	carboxylic acid metabolic process	0.74407	34	Acc26268, Acc13109, Acc11870, Acc00260, Acc31808, Acc15370, Acc09681, Acc02970, Acc21535, Acc31344, Acc20317, Acc16083, Acc23865, Acc08970, Acc21622, Acc23652, Acc15249, Acc23234, Acc11666, Acc16868, Acc26858, Acc23088, Acc13662, Acc06178, Acc19735, Acc27031, Acc15787, Acc26897, Acc00327, Acc31658, Acc30713, Acc26606, Acc20162, Acc32948
	glycolipid metabolic process	0.74462	6	Acc06522, Acc06060, Acc33139, Acc00639, Acc18774, Acc19788
	protein glycosylation	0.74484	4	Acc21087, Acc17258, Acc06220, Acc23356
	macromolecule glycosylation	0.74484	4	Acc17258, Acc06220, Acc23356, Acc21087
	hydrogen transport	0.74516	12	Acc11632, Acc15370, Acc18368, Acc13677, Acc29533, Acc22197, Acc25540, Acc30177, Acc25069, Acc24446, Acc05562, XLOC_048628
	proton transport	0.74516	12	Acc24446, Acc05562, XLOC_048628, Acc25069, Acc29533, Acc22197, Acc30177, Acc25540, Acc11632, Acc18368, Acc15370, Acc13677
	nucleobase-containing compound transport	0.74533	2	Acc24446, Acc14326
	carbohydrate derivative metabolic process	0.74543	29	Acc00639, Acc32948, Acc17045, Acc06060, XLOC_048628, Acc13627, Acc31344, Acc25540, Acc06220, Acc15370, Acc33439, Acc21087, Acc06522, Acc28263, Acc31808, Acc13204, Acc23324, Acc23356, Acc32727, Acc19788, Acc18774, Acc17258, Acc05319, Acc23287, Acc23455, Acc33139, Acc30177, Acc16485, Acc11632
	multicellular organismal process	0.74576	26	Acc02245, Acc24075, XLOC_040421, Acc05818, Acc32638, XLOC_049528, Acc14415, Acc08642, Acc21472, Acc06178, Acc19788, Acc04704, Acc29427, Acc28871, Acc27236, XLOC_059054, Acc17409, Acc13750, XLOC_019297, Acc14155, Acc27344, Acc18586, Acc21428, Acc16988, Acc00786, Acc06798
	organic acid metabolic process	0.74591	35	Acc02970, Acc09681, Acc31344, Acc21535, Acc31808, Acc00260, Acc15370, Acc21622, Acc08970, Acc05104, Acc20317, Acc23865, Acc16083, Acc26268, Acc11870, Acc13109, Acc19735, Acc26606, Acc30713, Acc32948, Acc20162, Acc26897, Acc15787, Acc27031, Acc31658, Acc00327, Acc15249, Acc23652, Acc23088, Acc06178, Acc13662, Acc16868, Acc26858, Acc11666, Acc23234
	GPI anchor metabolic process	0.74699	5	Acc06522, Acc33139, Acc06060, Acc00639, Acc19788
	regulation of protein phosphorylation	0.74747	1	Acc09484
	regulation of kinase activity	0.74747	1	Acc09484
	regulation of protein kinase activity	0.74747	1	Acc09484
	regulation of transferase activity	0.74747	1	Acc09484
	small molecule catabolic process	0.74889	2	Acc21622, Acc26946
	single-organism catabolic process	0.74889	2	Acc26946, Acc21622
	mitotic cell cycle phase transition	0.7492	1	Acc32948
	regulation of mitotic cell cycle phase transition	0.7492	1	Acc32948
	sulfur compound biosynthetic process	0.74945	3	Acc09681, Acc32948, Acc11870
	symbiosis, encompassing mutualism through parasitism	0.75153	24	Acc13705, Acc22983, Acc08642, Acc15398, Acc24075, Acc24264, Acc10469, Acc08525, Acc13351, XLOC_019297, Acc22831, Acc19945, XLOC_000281, Acc21895, Acc13925, Acc12587, Acc12497, Acc29581, Acc25921, Acc03497, Acc33739, Acc17877, Acc02605, XLOC_068063
	nucleobase-containing small molecule metabolic process	0.75309	16	Acc23324, Acc13204, Acc05319, Acc23287, Acc23455, Acc30177, Acc11632, Acc32948, XLOC_048628, Acc13627, Acc06645, Acc25540, Acc28871, Acc07530, Acc15370, Acc28263
	dephosphorylation	0.75342	2	Acc15614, Acc13618
	actin filament organization	0.75377	1	Acc19046
	cell communication	0.75428	70	Acc24536, Acc27171, Acc16717, Acc02781, Acc27961, Acc07105, Acc24680, Acc05832, Acc28979, Acc09987, Acc13806, Acc21374, Acc09459, Acc30911, Acc17409, Acc22983, Acc21054, Acc29384, Acc09610, Acc01710, Acc04704, Acc00074, Acc08730, Acc04715, Acc27344, Acc15866, Acc16988, Acc01711, Acc02821, Acc24179, Acc13750, Acc06178, Acc02209, XLOC_017433, Acc14726, Acc12912, Acc26122, Acc27960, Acc24853, Acc133…
	nucleoside triphosphate metabolic process	0.7552	6	XLOC_048628, Acc25540, Acc30177, Acc15370, Acc11632, Acc13627
	rhythmic process	0.75671	1	Acc24446
	cell morphogenesis	0.75798	3	Acc17281, Acc03370, Acc24869
	cellular component morphogenesis	0.75798	3	Acc03370, Acc17281, Acc24869
	regulation of mitotic cell cycle	0.75903	1	Acc32948
	regulation of multicellular organismal development	0.75981	1	Acc18586
	pseudouridine synthesis	0.76019	1	Acc04490
	positive regulation of cellular process	0.76079	8	Acc01115, Acc11651, Acc26858, Acc18586, Acc23416, Acc19046, Acc24179, Acc27236
	regulation of phosphorylation	0.76118	1	Acc09484
	alpha-amino acid catabolic process	0.76148	1	Acc21622
	regulation of macromolecule metabolic process	0.76241	138	Acc23859, Acc06186, Acc06272, Acc27813, Acc08228, Acc33448, Acc32998, Acc23260, Acc23746, Acc31505, Acc20659, Acc32723, Acc31884, Acc22141, Acc07895, Acc26858, Acc01280, Acc30723, Acc04213, Acc03320, Acc27131, Acc04390, Acc28871, XLOC_080950, Acc22614, Acc13925, Acc14155, Acc29521, Acc16882, Acc29799, Acc22492, Acc32268, Acc17568, Acc20680, Acc12440, Acc31542, Acc11620, Acc13642, Acc22439, Acc183…
	nucleoside triphosphate biosynthetic process	0.76285	5	Acc25540, Acc30177, XLOC_048628, Acc11632, Acc15370
	purine nucleoside triphosphate biosynthetic process	0.76285	5	XLOC_048628, Acc25540, Acc30177, Acc15370, Acc11632
	ribonucleoside triphosphate biosynthetic process	0.76285	5	Acc25540, Acc30177, XLOC_048628, Acc11632, Acc15370
	purine ribonucleoside triphosphate biosynthetic process	0.76285	5	XLOC_048628, Acc30177, Acc25540, Acc15370, Acc11632
	cytokinesis	0.76375	6	Acc22492, Acc06823, Acc24446, Acc06796, Acc21882, Acc05562
	aspartate family amino acid metabolic process	0.76572	3	Acc23865, Acc16083, Acc26268
	protein localization to endoplasmic reticulum	0.76661	3	Acc00706, Acc25631, Acc27961
	positive regulation of cellular component organization	0.76722	1	Acc26858
	pigment metabolic process	0.76723	8	Acc19024, Acc23865, Acc28529, Acc09610, Acc27031, Acc13787, Acc00639, Acc11415
	tRNA aminoacylation for protein translation	0.76798	4	Acc26858, Acc23234, Acc30713, Acc15249
	monocarboxylic acid metabolic process	0.76817	11	Acc23652, Acc02970, Acc19735, Acc00260, Acc20162, Acc08970, Acc00327, Acc27031, Acc15787, Acc13109, Acc20317
	folic acid-containing compound metabolic process	0.76846	1	Acc23088
	pteridine-containing compound biosynthetic process	0.76965	1	Acc23088
	nucleobase-containing compound biosynthetic process	0.76992	157	Acc07792, Acc05769, Acc03057, Acc21720, Acc20286, Acc21385, Acc02810, Acc29872, Acc25620, Acc21882, Acc14914, Acc33032, Acc11158, Acc19046, Acc15865, Acc12587, Acc12235, Acc00505, Acc22453, Acc18368, Acc31273, Acc14979, Acc07950, Acc25114, Acc11362, Acc27961, Acc28376, Acc13204, Acc24865, Acc30177, Acc07105, Acc05638, Acc13925, XLOC_080950, Acc22614, Acc14155, Acc28263, Acc29581, Acc03320, Acc043…
	plant-type cell wall organization	0.77102	1	Acc30789
	plant-type cell wall organization or biogenesis	0.77102	1	Acc30789
	multicellular organism reproduction	0.77236	2	Acc06798, Acc19788
	cell division	0.77316	7	Acc22492, Acc06796, Acc21882, Acc05562, Acc24446, Acc06823, XLOC_078584
	interspecies interaction between organisms	0.77364	24	Acc24264, Acc24075, Acc08525, Acc10469, Acc13705, Acc08642, Acc22983, Acc15398, Acc25921, Acc12497, Acc29581, Acc33739, XLOC_068063, Acc17877, Acc02605, Acc03497, Acc13351, Acc22831, XLOC_019297, Acc21895, Acc13925, XLOC_000281, Acc19945, Acc12587
	single-organism carbohydrate metabolic process	0.77376	22	Acc21780, Acc28371, XLOC_018979, Acc13627, Acc10556, Acc04848, Acc28871, Acc06220, Acc26946, Acc21087, Acc06522, Acc33399, Acc30414, Acc18051, Acc17258, Acc26199, Acc17506, Acc23356, Acc06472, Acc19908, Acc16485, Acc24435
	regulation of microtubule-based process	0.77531	1	XLOC_078584
	regulation of microtubule cytoskeleton organization	0.77531	1	XLOC_078584
	monocarboxylic acid transport	0.77608	1	Acc33292
	protein complex disassembly	0.77666	2	Acc26858, Acc19046
	vesicle docking involved in exocytosis	0.77688	1	Acc04591
	protein localization	0.77923	49	Acc08730, Acc10088, Acc33139, Acc25748, Acc13642, Acc22983, Acc17505, Acc00830, Acc12407, Acc02285, Acc17129, Acc06720, Acc05319, Acc11824, Acc00706, Acc26896, Acc24797, Acc17329, Acc00639, Acc12646, Acc06060, Acc10070, Acc32862, Acc32643, Acc18154, Acc19634, Acc07212, XLOC_074453, XLOC_080950, Acc12994, Acc09318, Acc19788, Acc25631, Acc30361, Acc00700, Acc27961, Acc15006, Acc24775, Acc06796, Acc…
	protein complex assembly	0.77995	17	Acc28110, Acc24446, Acc04591, Acc10911, Acc12813, Acc31344, Acc28871, Acc25921, Acc13805, Acc33594, Acc06178, Acc00830, Acc26828, Acc12994, XLOC_037637, Acc10088, Acc19046
	multi-organism reproductive process	0.78081	4	XLOC_040421, Acc17409, Acc13750, Acc27344
	energy coupled proton transmembrane transport, against electrochemical gradient	0.78088	6	Acc13677, Acc25069, Acc18368, XLOC_048628, Acc05562, Acc24446
	ATP hydrolysis coupled proton transport	0.78088	6	Acc18368, Acc25069, Acc13677, Acc24446, XLOC_048628, Acc05562
	viral process	0.78144	21	Acc08642, Acc22983, Acc13705, Acc24264, Acc08525, Acc10469, Acc22831, Acc13351, Acc12587, Acc21895, Acc13925, Acc19945, XLOC_000281, Acc25921, Acc29581, Acc12497, Acc33739, Acc02605, Acc17877, XLOC_068063, Acc03497
	organic cyclic compound biosynthetic process	0.78182	179	Acc23234, Acc27782, Acc11666, Acc23088, Acc02587, Acc01597, Acc18074, Acc10851, Acc31314, Acc33061, Acc23416, Acc12510, Acc12754, Acc19573, Acc22393, XLOC_048628, Acc22188, Acc13347, Acc32948, Acc07530, Acc02525, Acc29994, Acc24580, Acc11338, Acc13705, Acc25392, Acc00919, Acc31212, Acc08525, Acc16580, Acc01304, XLOC_078584, Acc31144, Acc11606, Acc11651, Acc10070, Acc19984, Acc24446, Acc15370, Acc…
	aromatic compound biosynthetic process	0.78353	168	Acc22438, Acc06350, Acc02285, Acc05774, Acc09610, Acc05562, Acc25577, Acc25915, Acc30738, Acc29407, Acc07253, Acc04926, Acc16553, Acc07430, Acc01711, Acc21930, Acc20968, Acc04619, Acc33739, Acc02605, Acc24179, Acc08011, Acc21535, Acc05417, Acc32743, Acc27529, Acc24536, Acc24218, Acc12994, Acc31134, Acc28442, Acc01025, Acc25959, Acc08554, Acc33684, Acc25566, Acc04591, Acc26591, Acc15816, Acc27169,…
	behavior	0.78494	1	Acc24446
	ncRNA metabolic process	0.78528	20	Acc33739, Acc31808, XLOC_041859, Acc31685, Acc27031, Acc05104, Acc30713, Acc07659, Acc26606, Acc00637, Acc31314, Acc15249, Acc24970, Acc04262, Acc23234, Acc29978, Acc26858, Acc02422, Acc13204, Acc06178
	glycoprotein biosynthetic process	0.78616	4	Acc21087, Acc06220, Acc17258, Acc23356
	serine family amino acid metabolic process	0.78695	1	Acc09681
	sensory perception	0.78841	1	Acc21472
	protein complex biogenesis	0.78853	17	Acc00830, Acc06178, Acc33594, Acc19046, Acc10088, XLOC_037637, Acc12994, Acc26828, Acc24446, Acc28110, Acc13805, Acc28871, Acc25921, Acc31344, Acc12813, Acc04591, Acc10911
	system process	0.78876	2	Acc16988, Acc21472
	single organism signaling	0.78885	62	Acc09987, Acc29817, Acc18586, Acc30886, Acc28979, Acc21374, Acc13806, Acc04885, Acc10549, Acc24383, Acc19423, Acc05832, Acc13351, Acc30911, Acc07530, Acc09459, Acc21734, Acc20899, Acc02525, Acc26122, Acc02781, Acc27961, Acc14726, Acc12912, Acc06178, XLOC_017433, Acc16717, Acc24536, Acc24853, Acc24680, Acc27960, Acc07105, Acc01711, Acc12950, Acc15866, Acc16988, Acc28110, Acc14155, Acc24446, Acc145…
	protein targeting to mitochondrion	0.78925	1	Acc25748
	glucose metabolic process	0.78932	4	XLOC_018979, Acc26199, Acc21780, Acc28871
	glycoprotein metabolic process	0.78955	4	Acc21087, Acc17258, Acc06220, Acc23356
	regulation of catalytic activity	0.79072	3	Acc23287, Acc13627, Acc09484
	microtubule-based process	0.79074	10	Acc10088, XLOC_078584, Acc27155, Acc02285, Acc07212, Acc06720, XLOC_080950, XLOC_040910, Acc00830, Acc21882
	intracellular transport	0.79075	44	Acc12994, Acc15006, Acc27961, Acc00700, Acc25631, Acc19788, Acc04383, Acc10911, Acc24775, Acc06796, Acc22450, Acc12629, Acc13351, Acc33292, Acc19785, Acc00505, Acc22492, Acc25748, Acc08730, Acc02117, Acc33139, Acc05319, Acc12407, Acc17129, Acc17505, Acc21054, Acc13642, Acc22983, Acc26896, Acc24797, Acc00706, Acc11824, XLOC_074453, XLOC_080950, Acc23814, Acc10070, Acc32862, Acc19634, Acc32643, Acc…
	signaling	0.79351	62	Acc09459, Acc07530, Acc30911, Acc20899, Acc02525, Acc21734, Acc24383, Acc10549, Acc04885, Acc13806, Acc21374, Acc18586, Acc29817, Acc28979, Acc30886, Acc09987, Acc13351, Acc05832, Acc19423, Acc24680, Acc24853, Acc07105, Acc27960, Acc14726, Acc12912, Acc02781, Acc27961, Acc26122, Acc24536, XLOC_017433, Acc16717, Acc06178, Acc04390, Acc02821, Acc28871, Acc24179, XLOC_010985, Acc16988, Acc28110, Acc…
	guanosine-containing compound metabolic process	0.7948	1	Acc13627
	cellular process involved in reproduction in multicellular organism	0.79483	1	Acc06798
	Mo-molybdopterin cofactor biosynthetic process	0.79548	1	Acc01367
	Mo-molybdopterin cofactor metabolic process	0.79548	1	Acc01367
	cellular response to stress	0.79605	25	Acc32356, Acc04581, Acc00706, Acc29581, Acc32873, Acc13925, Acc12587, Acc19750, Acc22188, Acc20968, Acc13351, Acc07602, Acc08554, Acc23500, Acc18860, Acc10840, Acc08525, Acc29799, Acc26828, Acc08338, Acc31857, Acc27961, Acc24218, Acc22983, Acc02209
	multi-organism cellular process	0.79722	24	Acc13351, Acc14315, Acc22831, Acc19945, XLOC_000281, Acc21895, Acc13925, Acc12587, Acc29581, Acc12497, Acc25921, Acc03497, Acc33739, Acc17877, Acc02605, XLOC_068063, Acc13705, Acc27171, Acc22983, Acc08642, Acc09610, Acc24264, Acc10469, Acc08525
	macromolecular complex disassembly	0.79897	2	Acc26858, Acc19046
	membrane lipid metabolic process	0.79967	6	Acc19788, Acc18774, Acc00639, Acc33139, Acc06060, Acc06522
	cell wall organization	0.80027	4	Acc22376, Acc23427, Acc30789, Acc21588
	cellular localization	0.80034	55	Acc12629, Acc06798, Acc22450, Acc00505, Acc19785, Acc33292, Acc13351, Acc04591, Acc04383, Acc10911, Acc25293, Acc21928, Acc06796, Acc24775, Acc27961, Acc00700, Acc15006, Acc25631, Acc19788, Acc12994, Acc26651, XLOC_080950, XLOC_074453, Acc07212, Acc12646, Acc24446, Acc06060, Acc00639, Acc32643, Acc18154, Acc19634, Acc32862, Acc23814, Acc10070, Acc24797, Acc26896, Acc16549, Acc11824, Acc00706, Acc…
	cellular response to chemical stimulus	0.80036	1	Acc17568
	regulation of protein modification process	0.8016	1	Acc09484
	nucleotide metabolic process	0.80302	12	Acc05319, Acc13627, Acc23287, XLOC_048628, Acc28263, Acc11632, Acc07530, Acc15370, Acc28871, Acc25540, Acc30177, Acc23455
	regulation of cell communication	0.80471	3	Acc05818, Acc18586, Acc16988
	regulation of signaling	0.80471	3	Acc05818, Acc18586, Acc16988
	protein import	0.80505	4	Acc25748, Acc10911, Acc12994, XLOC_080950
	positive regulation of metabolic process	0.80856	5	Acc23416, Acc24179, Acc19046, Acc11651, Acc26858
	positive regulation of cellular metabolic process	0.80856	5	Acc23416, Acc19046, Acc24179, Acc11651, Acc26858
	glycerophospholipid metabolic process	0.80969	6	Acc06522, Acc19788, Acc00639, Acc33139, Acc31344, Acc06060
	movement in host	0.81127	1	Acc21895
	spread of virus in multicellular host	0.81127	1	Acc21895
	spread of virus in host, cell to cell	0.81127	1	Acc21895
	movement in other organism involved in symbiotic interaction	0.81127	1	Acc21895
	heterocycle biosynthetic process	0.81208	169	Acc00505, Acc12235, Acc12587, Acc14979, Acc07950, Acc25114, Acc31273, Acc22453, Acc18368, Acc13204, Acc28376, Acc27961, Acc11362, Acc05638, Acc30177, Acc07105, Acc24865, Acc24357, Acc20286, Acc21385, Acc02810, Acc03057, Acc21720, Acc05769, Acc23865, Acc07792, Acc29872, Acc13787, Acc33032, Acc14914, Acc21882, Acc25620, Acc19024, Acc15865, Acc19046, Acc11158, Acc33448, Acc07602, Acc32998, Acc08228,…
	phosphate-containing compound metabolic process	0.81375	106	Acc18861, Acc05319, Acc28011, Acc18225, Acc24078, Acc11632, Acc14247, Acc22492, Acc21168, Acc29398, Acc32033, Acc22440, Acc32364, XLOC_078584, Acc32268, Acc24075, Acc29885, Acc08616, Acc18879, Acc28463, Acc19945, XLOC_076373, Acc13627, Acc14849, Acc14549, Acc24780, Acc15370, Acc13596, Acc31808, Acc28263, XLOC_055806, Acc06522, XLOC_010985, Acc07608, Acc29533, Acc04248, Acc25540, Acc28871, Acc3063…
	molybdopterin cofactor biosynthetic process	0.81486	1	Acc01367
	molybdopterin cofactor metabolic process	0.81486	1	Acc01367
	prosthetic group metabolic process	0.81486	1	Acc01367
	membrane docking	0.81568	1	Acc04591
	vesicle docking	0.81568	1	Acc04591
	RNA metabolic process	0.81578	181	Acc20166, Acc27813, Acc06272, Acc26606, Acc07659, Acc23260, Acc33448, Acc32998, Acc08228, Acc29835, Acc23859, Acc06186, Acc30723, Acc01280, Acc19580, Acc31884, Acc04887, Acc26858, Acc22141, Acc07895, Acc04213, Acc31505, Acc23746, Acc23990, Acc32723, Acc03712, Acc20659, Acc13925, Acc22614, XLOC_080950, Acc14155, Acc31808, Acc28871, Acc04390, Acc27131, Acc25540, Acc29581, Acc03320, Acc31542, Acc124…
	external encapsulating structure organization	0.81658	4	Acc30789, Acc23427, Acc22376, Acc21588
	negative regulation of organelle organization	0.81701	1	Acc19046
	protein localization to mitochondrion	0.81824	1	Acc25748
	establishment of protein localization to mitochondrion	0.81824	1	Acc25748
	translational termination	0.81827	1	Acc26858
	phosphorus metabolic process	0.81858	106	Acc05319, Acc18861, Acc28011, Acc21168, Acc29398, Acc32033, Acc22492, Acc24078, Acc11632, Acc14247, Acc18225, Acc29885, Acc24075, Acc08616, Acc32268, Acc32364, XLOC_078584, Acc22440, Acc14849, Acc13627, XLOC_076373, Acc19945, Acc28463, Acc18879, Acc24780, Acc14549, Acc06522, Acc28263, Acc31808, XLOC_055806, Acc13596, Acc15370, Acc04248, Acc28871, Acc25540, Acc29533, XLOC_010985, Acc07608, Acc3063…
	chromatin modification	0.82035	9	Acc04619, Acc31791, Acc10801, Acc26268, Acc00493, Acc32296, Acc12407, Acc19580, Acc17281
	regulation of anatomical structure size	0.82114	1	Acc19046
	cell growth	0.82189	1	Acc30789
	response to organic substance	0.82232	9	Acc12924, Acc30158, Acc07103, Acc17568, Acc23416, Acc19743, Acc07104, Acc23576, Acc16241
	proteasome assembly	0.82267	1	Acc10911
	nucleoside phosphate metabolic process	0.82278	12	Acc11632, Acc07530, Acc15370, Acc28263, Acc23455, Acc25540, Acc28871, Acc30177, Acc13627, Acc05319, Acc23287, XLOC_048628
	pteridine-containing compound metabolic process	0.82284	1	Acc23088
	regulation of cellular component biogenesis	0.82344	1	Acc19046
	transcription initiation from RNA polymerase II promoter	0.82447	2	Acc19046, Acc06186
	cellular amino acid catabolic process	0.82733	1	Acc21622
	tissue development	0.82758	1	Acc08176
	protein transport	0.82884	43	Acc22450, Acc12629, Acc13351, Acc00505, Acc19785, Acc21928, Acc10911, Acc04591, Acc04383, Acc06796, Acc24775, Acc15006, Acc27961, Acc00700, Acc30361, Acc19788, Acc25631, Acc09318, Acc12994, XLOC_080950, XLOC_074453, Acc18154, Acc32643, Acc19634, Acc32862, Acc10070, Acc12646, Acc06060, Acc00639, Acc17329, Acc24797, Acc26896, Acc00706, Acc11824, Acc05319, Acc17129, Acc12407, Acc17505, Acc22983, Acc…
	secondary metabolic process	0.82907	1	Acc02293
	pigment biosynthetic process	0.82923	5	Acc13787, Acc27031, Acc09610, Acc19024, Acc23865
	nucleocytoplasmic transport	0.83066	3	Acc21054, Acc10911, XLOC_080950
	nuclear transport	0.83066	3	Acc10911, XLOC_080950, Acc21054
	positive regulation of biological process	0.8322	8	Acc18586, Acc26858, Acc11651, Acc01115, Acc27236, Acc19046, Acc24179, Acc23416
	regulation of metabolic process	0.83285	142	Acc07430, Acc16553, Acc07253, Acc04926, Acc25577, Acc05562, Acc25915, Acc30738, Acc29407, Acc05774, Acc06350, Acc22438, Acc02285, Acc24179, Acc08011, Acc04619, Acc02605, Acc20968, Acc21930, Acc01711, Acc31134, Acc12994, Acc24536, Acc32743, Acc27529, Acc05417, Acc17357, Acc15638, Acc12364, Acc15816, Acc26591, Acc27169, Acc04591, Acc33684, Acc25566, Acc08554, Acc25959, Acc28442, Acc01025, Acc01304,…
	signal transduction	0.83355	60	Acc24536, XLOC_017433, Acc16717, Acc06178, Acc12912, Acc14726, Acc26122, Acc02781, Acc27961, Acc07105, Acc27960, Acc24680, Acc24853, Acc13351, Acc19423, Acc24383, Acc10549, Acc04885, Acc21374, Acc13806, Acc18586, Acc29817, Acc28979, Acc09987, Acc30886, Acc02525, Acc20899, Acc21734, Acc09459, Acc07530, Acc30911, Acc21054, Acc21811, Acc22983, Acc11620, Acc01710, Acc04704, Acc29384, Acc30113, Acc000…
	establishment of protein localization	0.8341	43	Acc11824, Acc00706, Acc26896, Acc24797, Acc17329, Acc00639, Acc12646, Acc06060, Acc32862, Acc10070, Acc18154, Acc32643, Acc19634, XLOC_074453, XLOC_080950, Acc08730, Acc33139, Acc25748, Acc13642, Acc22983, Acc17505, Acc12407, Acc17129, Acc05319, Acc24775, Acc06796, Acc04591, Acc10911, Acc04383, Acc21928, Acc19785, Acc00505, Acc13351, Acc12629, Acc22450, Acc12994, Acc09318, Acc19788, Acc25631, Acc…
	sulfur amino acid metabolic process	0.83418	1	Acc09681
	monosaccharide metabolic process	0.83479	6	XLOC_018979, Acc24435, Acc26199, Acc21780, Acc28871, Acc30414
	regulation of cellular catabolic process	0.83742	3	Acc17883, Acc23287, Acc13627
	purine-containing compound biosynthetic process	0.83965	7	XLOC_048628, Acc25540, Acc30177, Acc32948, Acc28263, Acc15370, Acc11632
	cellular response to stimulus	0.84129	85	Acc01304, Acc22440, Acc32364, Acc17568, Acc08525, Acc29799, Acc05818, Acc11620, Acc21811, Acc30113, Acc31857, Acc29581, Acc04390, Acc28871, XLOC_010985, Acc14549, Acc12150, Acc24446, Acc14155, Acc13925, Acc28110, Acc12950, Acc15336, Acc27960, Acc24853, Acc18860, Acc10840, Acc26828, Acc06178, Acc02209, XLOC_017433, Acc12912, Acc14726, Acc26122, Acc20899, Acc02525, Acc21734, Acc07530, Acc22188, Acc…
	establishment of localization in cell	0.84179	49	Acc12994, Acc26651, Acc25631, Acc19788, Acc27961, Acc00700, Acc15006, Acc06796, Acc24775, Acc04591, Acc10911, Acc04383, Acc21928, Acc00505, Acc19785, Acc33292, Acc13351, Acc12629, Acc06798, Acc22450, Acc33139, Acc08730, Acc02117, Acc25748, Acc22492, Acc13642, Acc22983, Acc21054, Acc17505, Acc17129, Acc12407, Acc05319, Acc11824, Acc00706, Acc24797, Acc26896, Acc16549, Acc12646, Acc24446, Acc06060,…
	protein polymerization	0.84305	3	Acc28871, Acc06178, Acc19046
	signal peptide processing	0.84351	1	XLOC_076956
	purine ribonucleotide biosynthetic process	0.84394	6	XLOC_048628, Acc30177, Acc25540, Acc15370, Acc11632, Acc28263
	ubiquitin-dependent protein catabolic process	0.84894	5	Acc29568, Acc03442, Acc30113, Acc18860, Acc08525
	organelle organization	0.84999	44	Acc26268, Acc19046, Acc10088, XLOC_078584, Acc03858, Acc00493, Acc32849, Acc06115, Acc25748, XLOC_037637, Acc10801, Acc13642, Acc00830, Acc21882, Acc17505, Acc06720, Acc12407, Acc02285, XLOC_027596, Acc17473, Acc24797, Acc04619, Acc21087, Acc24446, Acc15506, Acc17530, Acc24780, Acc07212, Acc18925, Acc28110, Acc14326, Acc12994, Acc26828, Acc06178, Acc17281, Acc19788, Acc32296, Acc19580, Acc28392, …
	glycosylation	0.85226	5	Acc23356, Acc17258, Acc06220, Acc04848, Acc21087
	negative regulation of cellular component organization	0.854	1	Acc19046
	modification-dependent protein catabolic process	0.85479	5	Acc03442, Acc29568, Acc18860, Acc08525, Acc30113
	modification-dependent macromolecule catabolic process	0.85479	5	Acc03442, Acc29568, Acc18860, Acc08525, Acc30113
	ncRNA processing	0.85553	14	Acc00637, Acc33739, Acc31808, XLOC_041859, Acc31314, Acc31685, Acc24970, Acc27031, Acc04262, Acc05104, Acc29978, Acc02422, Acc07659, Acc13204
	DNA recombination	0.8557	13	Acc23500, Acc22188, Acc24218, Acc27961, Acc12587, Acc19750, Acc16083, Acc13925, Acc23505, Acc08338, Acc00706, Acc28235, Acc08525
	reproductive process	0.85704	6	Acc19788, Acc27344, XLOC_040421, Acc17409, Acc13750, Acc06798
	protein complex subunit organization	0.85805	18	Acc26828, XLOC_037637, Acc12994, Acc10088, Acc19046, Acc26858, Acc33594, Acc00830, Acc06178, Acc12813, Acc10911, Acc04591, Acc25921, Acc28871, Acc13805, Acc31344, Acc28110, Acc24446
	cytoskeleton organization	0.85981	14	Acc06720, Acc07212, Acc02285, Acc00830, Acc28377, Acc21882, Acc24780, Acc24797, Acc06115, Acc32849, Acc25921, Acc19046, XLOC_078584, Acc10088
	purine nucleotide biosynthetic process	0.86049	6	XLOC_048628, Acc25540, Acc30177, Acc15370, Acc11632, Acc28263
	regulation of catabolic process	0.86116	3	Acc17883, Acc23287, Acc13627
	ribonucleotide biosynthetic process	0.86134	6	Acc15370, Acc11632, Acc28263, XLOC_048628, Acc25540, Acc30177
	ribose phosphate biosynthetic process	0.86134	6	Acc28263, Acc11632, Acc15370, Acc25540, Acc30177, XLOC_048628
	glycerophospholipid biosynthetic process	0.86259	2	Acc31344, Acc06522
	DNA restriction-modification system	0.86305	1	Acc31926
	clearance of foreign intracellular DNA	0.86305	1	Acc31926
	regulation of molecular function	0.86392	3	Acc09484, Acc23287, Acc13627
	interaction with host	0.86545	6	Acc21895, Acc10469, Acc19945, Acc13351, Acc22983, Acc22831
	platelet activation	0.86594	2	Acc28871, Acc06178
	cell wall modification	0.86715	2	Acc23427, Acc21588
	pyrimidine-containing compound metabolic process	0.86787	2	Acc06645, Acc23324
	pathogenesis	0.87076	10	Acc10975, Acc13441, Acc02464, Acc32487, Acc12994, Acc27597, Acc17086, Acc19046, Acc17881, Acc09683
	ferrous iron transport	0.87123	3	Acc24218, Acc30013, Acc10549
	mitochondrial ATP synthesis coupled electron transport	0.87168	1	Acc28463
	methanogenesis	0.87575	1	Acc07926
	energy derivation by oxidation of reduced inorganic compounds	0.87575	1	Acc07926
	alkane biosynthetic process	0.87575	1	Acc07926
	protein import into nucleus	0.87934	2	Acc10911, XLOC_080950
	protein localization to nucleus	0.87934	2	XLOC_080950, Acc10911
	protein targeting to nucleus	0.87934	2	XLOC_080950, Acc10911
	nuclear import	0.87934	2	Acc10911, XLOC_080950
	carbohydrate derivative biosynthetic process	0.8817	16	XLOC_048628, Acc32948, Acc06220, Acc25540, Acc31344, Acc28263, Acc21087, Acc06522, Acc15370, Acc18774, Acc17258, Acc23356, Acc13204, Acc30177, Acc16485, Acc11632
	protein deubiquitination	0.8832	1	Acc07499
	protein modification by small protein removal	0.8832	1	Acc07499
	phosphatidylinositol metabolic process	0.88528	5	Acc00639, Acc06060, Acc33139, Acc19788, Acc06522
	regulation of DNA replication	0.88572	1	Acc02605
	chromatin organization	0.88672	10	Acc00493, Acc01059, Acc26268, Acc04619, Acc10801, Acc31791, Acc17281, Acc32296, Acc19580, Acc12407
	methane metabolic process	0.88701	1	Acc07926
	cellular alkane metabolic process	0.88701	1	Acc07926
	anaerobic respiration	0.88761	1	Acc07926
	gamete generation	0.88931	1	Acc19788
	protein folding	0.89045	7	XLOC_073789, Acc07602, Acc19267, Acc03418, Acc07272, Acc14731, Acc13757
	organic acid catabolic process	0.89057	1	Acc21622
	carboxylic acid catabolic process	0.89057	1	Acc21622
	macromolecular complex assembly	0.89439	18	Acc24446, Acc28110, Acc25921, Acc28871, Acc13805, Acc01059, Acc31344, Acc12813, Acc04591, Acc10911, Acc00830, Acc06178, Acc33594, Acc10088, Acc19046, Acc26828, Acc12994, XLOC_037637
	lipid glycosylation	0.89458	1	Acc04848
	chromosome organization	0.89711	15	Acc12407, Acc19580, Acc32296, Acc17281, Acc24446, Acc06178, Acc10801, Acc31791, Acc04619, Acc26828, Acc00493, Acc17473, Acc26268, Acc01059, Acc14979
	nucleosome assembly	0.89766	1	Acc01059
	chromatin assembly	0.89766	1	Acc01059
	nucleosome organization	0.89766	1	Acc01059
	cell activation	0.89899	2	Acc06178, Acc28871
	iron ion transport	0.9002	3	Acc30013, Acc10549, Acc24218
	protein peptidyl-prolyl isomerization	0.90136	1	Acc07272
	peptidyl-proline modification	0.90136	1	Acc07272
	cellular process involved in reproduction	0.90224	8	Acc13750, XLOC_040421, Acc17409, Acc17473, Acc14979, Acc23505, Acc06798, Acc27344
	RNA processing	0.90251	27	Acc00637, Acc18581, Acc31659, Acc31314, Acc33064, XLOC_070425, Acc24970, Acc05491, Acc16553, Acc04262, Acc29978, Acc02422, Acc13204, Acc33739, Acc31808, Acc30911, XLOC_041859, Acc04390, Acc05989, Acc31685, Acc27031, Acc00654, Acc20166, Acc05104, Acc07659, Acc32643, Acc24446
	hexose metabolic process	0.90256	5	XLOC_018979, Acc24435, Acc28871, Acc21780, Acc26199
	cell cycle checkpoint	0.9064	1	Acc32948
	negative regulation of cell cycle phase transition	0.90817	1	Acc32948
	regulation of cell death	0.9088	2	Acc18586, Acc01115
	regulation of apoptotic process	0.9088	2	Acc18586, Acc01115
	regulation of programmed cell death	0.9088	2	Acc01115, Acc18586
	peptidyl-amino acid modification	0.90924	2	Acc07272, Acc04619
	DNA metabolic process	0.90925	60	Acc33032, Acc22983, Acc13642, Acc24580, Acc31857, Acc05558, Acc13776, XLOC_078584, Acc19046, Acc08338, Acc29799, Acc08525, XLOC_039287, Acc22492, Acc24446, Acc31926, Acc20968, Acc16083, XLOC_080950, Acc13925, Acc13590, Acc25932, XLOC_041859, Acc28871, Acc00706, XLOC_076956, Acc29581, Acc08453, Acc28235, Acc02605, Acc02209, Acc02587, Acc24218, Acc01280, Acc27961, Acc26820, Acc26062, Acc15006, Acc1…
	wound healing	0.90953	3	Acc08176, Acc28871, Acc06178
	chromatin assembly or disassembly	0.90972	1	Acc01059
	anatomical structure formation involved in morphogenesis	0.91241	1	Acc18586
	organelle assembly	0.91316	4	Acc25921, Acc24446, Acc06178, Acc26828
	viral infectious cycle	0.91391	7	Acc12497, Acc29581, Acc12587, XLOC_000281, Acc08525, Acc13925, Acc33739
	regulation of signal transduction	0.91696	2	Acc05818, Acc18586
	blood coagulation	0.91802	2	Acc28871, Acc06178
	locomotion	0.91899	7	Acc22492, Acc21895, Acc32717, Acc14326, Acc24783, Acc25921, Acc05901
	nucleotide biosynthetic process	0.92081	7	Acc30177, Acc25540, XLOC_048628, Acc28263, Acc11632, Acc07530, Acc15370
	nucleoside phosphate biosynthetic process	0.92081	7	Acc25540, Acc30177, XLOC_048628, Acc28263, Acc07530, Acc11632, Acc15370
	negative regulation of cell cycle process	0.92252	1	Acc32948
	multicellular organismal reproductive process	0.92321	1	Acc19788
	regulation of organelle organization	0.92457	2	Acc19046, XLOC_078584
	cellular homeostasis	0.92536	9	Acc26820, Acc19438, Acc28744, Acc07602, Acc21928, Acc01541, Acc15565, Acc27236, Acc24970
	cellular respiration	0.92586	4	Acc28463, Acc07926, XLOC_078584, Acc29533
	cell cycle phase transition	0.92716	1	Acc32948
	regulation of cell cycle phase transition	0.92716	1	Acc32948
	protein secretion	0.93007	1	Acc21928
	lipid catabolic process	0.9334	1	Acc21428
	cellular protein catabolic process	0.93367	5	Acc08525, Acc18860, Acc30113, Acc29568, Acc03442
	proteolysis involved in cellular protein catabolic process	0.93367	5	Acc29568, Acc03442, Acc30113, Acc18860, Acc08525
	regulation of DNA metabolic process	0.93427	1	Acc02605
	cellular component assembly	0.93455	28	Acc30789, Acc24446, Acc08035, Acc28110, Acc01059, Acc06823, Acc31344, Acc14979, Acc28871, Acc25921, Acc06796, Acc13805, Acc17473, Acc10911, Acc04591, Acc29591, Acc12813, Acc06178, Acc00830, Acc05562, Acc20557, Acc33594, Acc10088, Acc19046, Acc26828, Acc12994, XLOC_037637, Acc22492
	ribosome biogenesis	0.93561	4	Acc05007, Acc02422, Acc25698, Acc05104
	glycolipid biosynthetic process	0.93697	2	Acc18774, Acc06522
	membrane lipid biosynthetic process	0.93697	2	Acc06522, Acc18774
	macromolecular complex subunit organization	0.9377	19	Acc01059, Acc31344, Acc25921, Acc28871, Acc13805, Acc04591, Acc10911, Acc12813, Acc24446, Acc28110, Acc10088, Acc19046, Acc26828, Acc12994, XLOC_037637, Acc06178, Acc00830, Acc26858, Acc33594
	phospholipid metabolic process	0.9401	6	Acc00639, Acc06060, Acc33139, Acc31344, Acc19788, Acc06522
	regulation of cellular component organization	0.94113	3	Acc26858, Acc19046, XLOC_078584
	small GTPase mediated signal transduction	0.94168	8	Acc24853, Acc14726, Acc10549, Acc27961, Acc21374, Acc11620, Acc19423, Acc16717
	vesicle-mediated transport	0.94177	22	Acc22983, Acc17505, Acc12407, Acc15006, Acc08730, Acc02117, Acc22492, Acc26651, Acc24446, Acc12646, Acc19785, Acc19634, Acc23814, Acc13351, Acc32862, Acc06798, Acc22450, Acc11824, Acc24775, Acc24797, Acc04591, Acc16549
	pyrimidine-containing compound biosynthetic process	0.94238	1	Acc06645
	chemotaxis	0.94241	1	Acc24783
	taxis	0.94241	1	Acc24783
	organophosphate metabolic process	0.94386	22	Acc05319, Acc23287, Acc19788, Acc01367, Acc11632, Acc30177, Acc23455, Acc33139, Acc13627, Acc28166, XLOC_048628, Acc00639, Acc17045, Acc06060, Acc06522, Acc31808, Acc28263, Acc07530, Acc15370, Acc25540, Acc28871, Acc31344
	terpenoid metabolic process	0.94599	2	Acc00743, Acc27031
	terpenoid biosynthetic process	0.94599	2	Acc00743, Acc27031
	transition metal ion transport	0.94666	4	Acc24218, Acc25836, Acc30013, Acc10549
	glutamine family amino acid metabolic process	0.94716	1	Acc16868
	multi-organism process	0.94803	44	Acc14315, Acc22831, XLOC_019297, Acc13351, Acc10975, Acc12587, XLOC_000281, Acc21895, Acc09683, Acc25921, Acc17409, Acc03497, Acc00408, Acc27171, Acc15398, Acc24264, Acc12994, Acc27597, Acc10469, Acc17086, Acc13441, Acc27344, Acc19945, Acc13925, Acc17881, Acc12497, Acc29581, Acc09329, Acc13750, Acc33739, Acc17877, XLOC_068063, Acc02605, Acc22983, Acc02464, Acc08642, Acc13705, Acc32487, Acc09610, …
	movement in host environment	0.9505	1	Acc21895
	movement in environment of other organism involved in symbiotic interaction	0.9505	1	Acc21895
	hemostasis	0.95335	2	Acc06178, Acc28871
	coagulation	0.95335	2	Acc06178, Acc28871
	regulation of body fluid levels	0.95335	2	Acc06178, Acc28871
	protein catabolic process	0.9543	5	Acc30113, Acc08525, Acc18860, Acc29568, Acc03442
	ribonucleoprotein complex biogenesis	0.95434	4	Acc05104, Acc25698, Acc02422, Acc05007
	energy derivation by oxidation of organic compounds	0.95439	4	XLOC_078584, Acc07926, Acc29533, Acc28463
	cellular component movement	0.95509	6	Acc05901, Acc25921, Acc24783, Acc14326, Acc32717, Acc22492
	DNA conformation change	0.95518	3	Acc28740, Acc08234, Acc01059
	biosynthetic process	0.95536	276	Acc19024, Acc12407, Acc14914, Acc13787, Acc33032, Acc21882, Acc15865, Acc19046, Acc03057, Acc05769, Acc10556, Acc23865, Acc07792, Acc24357, Acc20286, Acc31685, Acc09681, Acc01002, Acc13204, Acc05638, Acc31056, Acc07105, Acc12587, Acc15170, Acc20162, Acc18368, Acc22453, Acc19735, Acc06893, Acc31273, Acc31542, Acc13642, Acc17258, Acc29521, Acc16882, Acc10635, Acc26268, Acc20680, XLOC_080950, Acc139…
	cellular biosynthetic process	0.95663	255	Acc06522, Acc17775, Acc00260, Acc28263, Acc31808, Acc27131, Acc04390, Acc28871, Acc25540, Acc06220, Acc03320, Acc29581, Acc20317, Acc13627, Acc13925, Acc22614, Acc16083, XLOC_080950, Acc14155, Acc10832, Acc22492, Acc16882, Acc11632, Acc29799, Acc29521, Acc20680, Acc17568, Acc13776, Acc32268, Acc26268, Acc31542, Acc12440, Acc17258, Acc22439, Acc11870, Acc13642, Acc11620, Acc23859, Acc28869, Acc061…
	system development	0.95716	1	Acc18586
	cell redox homeostasis	0.95779	6	Acc21928, Acc15565, Acc27236, Acc28744, Acc19438, Acc24970
	regulation of cellular process	0.96044	205	Acc25577, Acc05562, Acc25915, Acc29407, Acc30738, Acc22983, Acc21054, Acc01710, Acc05774, Acc06350, Acc22438, Acc02285, Acc00074, Acc07430, Acc16553, Acc08730, Acc04715, Acc07253, Acc04926, Acc20968, Acc21930, Acc15866, Acc16988, Acc01711, Acc08011, Acc24179, Acc04619, Acc02605, Acc27236, Acc24536, Acc16717, Acc32743, Acc27529, Acc05417, Acc19032, Acc31134, Acc10469, Acc12994, Acc33684, Acc25566,…
	generation of precursor metabolites and energy	0.96088	9	Acc18280, Acc13805, Acc07926, XLOC_078584, Acc29533, Acc27960, Acc28463, Acc28744, XLOC_018979
	regulation of biological quality	0.96127	23	Acc19945, Acc07212, Acc28744, Acc19438, Acc13351, Acc07602, Acc22831, Acc17044, Acc21928, Acc28235, Acc27236, Acc28871, Acc26820, Acc06720, Acc02285, Acc09272, Acc06178, Acc22983, Acc10469, Acc01541, Acc15565, Acc24970, Acc19046
	cellular component biogenesis	0.9621	33	Acc12994, Acc26828, Acc06178, Acc20557, Acc14979, Acc06823, Acc01059, Acc06796, Acc25921, Acc10911, Acc04591, Acc29591, Acc05007, Acc28377, Acc19046, Acc10088, Acc25698, XLOC_037637, Acc22492, Acc00830, Acc05562, Acc02422, Acc33594, Acc31344, Acc13805, Acc17473, Acc28871, Acc12813, Acc30789, Acc24446, Acc08035, Acc05104, Acc28110
	regulation of cell cycle process	0.96252	1	Acc32948
	glycolysis	0.96326	1	XLOC_018979
	protein processing	0.96464	1	XLOC_076956
	protein maturation	0.96464	1	XLOC_076956
	DNA modification	0.965	1	Acc31926
	protein lipidation	0.96578	1	Acc06522
	GPI anchor biosynthetic process	0.96578	1	Acc06522
	phosphatidylinositol biosynthetic process	0.96578	1	Acc06522
	lipoprotein biosynthetic process	0.9671	1	Acc06522
	rRNA processing	0.96734	2	Acc02422, Acc05104
	rRNA metabolic process	0.96734	2	Acc05104, Acc02422
	lipid modification	0.96943	1	Acc04848
	organic substance biosynthetic process	0.96968	262	Acc02285, Acc06350, Acc22438, Acc05774, Acc05558, Acc21054, Acc29071, Acc01367, Acc30738, Acc18774, Acc25577, Acc25915, Acc07253, XLOC_039287, Acc29987, Acc07430, Acc01711, Acc21930, Acc20968, Acc18920, Acc33399, Acc02605, Acc04619, Acc08011, Acc02500, Acc05417, Acc08734, Acc15006, Acc24536, Acc24218, Acc29660, Acc19218, Acc12994, Acc05979, XLOC_027223, Acc31134, Acc09106, Acc28442, Acc25959, Acc…
	cellular aromatic compound metabolic process	0.96988	248	Acc31273, Acc32873, Acc25114, Acc07950, Acc14979, Acc32356, Acc30911, Acc18368, Acc13752, Acc22453, Acc12235, Acc00505, Acc27031, Acc15170, Acc23505, Acc19750, Acc12587, Acc31658, Acc30177, Acc07105, XLOC_070425, Acc33064, Acc05638, Acc24865, Acc28376, Acc13204, Acc23287, Acc11362, Acc04490, Acc29978, Acc27961, XLOC_041859, Acc00706, Acc25932, Acc31685, Acc28235, Acc29872, Acc02810, Acc32643, Acc…
	nucleic acid metabolic process	0.97067	216	Acc19046, Acc15865, Acc00637, Acc11158, Acc21882, Acc02422, Acc33032, Acc14914, Acc25620, Acc00706, XLOC_041859, Acc31685, Acc25932, Acc28235, Acc29872, Acc32643, Acc21385, Acc20286, Acc02810, Acc07792, Acc03057, Acc21720, Acc05769, Acc07105, Acc30177, Acc05638, XLOC_070425, Acc33064, Acc24865, Acc28376, Acc13204, Acc11362, Acc04490, Acc29978, Acc27961, Acc31273, Acc14979, Acc07950, Acc25114, Acc…
	tetraterpenoid metabolic process	0.973	1	Acc27031
	tetraterpenoid biosynthetic process	0.973	1	Acc27031
	carotenoid metabolic process	0.973	1	Acc27031
	carotenoid biosynthetic process	0.973	1	Acc27031
	regulation of translation	0.97577	3	Acc26858, XLOC_061523, Acc12407
	regulation of cellular protein metabolic process	0.97657	4	Acc26858, Acc12407, XLOC_061523, Acc09484
	phospholipid biosynthetic process	0.97704	2	Acc06522, Acc31344
	carbohydrate transport	0.97826	1	Acc17877
	regulation of biological process	0.97844	209	Acc32948, Acc13347, Acc19423, Acc22188, Acc22393, Acc12754, Acc17883, Acc12510, Acc04885, Acc21734, Acc02525, Acc07530, Acc06178, Acc02587, Acc09484, XLOC_017433, Acc01115, Acc26122, XLOC_061523, Acc23234, Acc12912, Acc14726, Acc24970, Acc23416, Acc33061, Acc10851, Acc02240, Acc24853, Acc18074, Acc01597, Acc24446, Acc19984, Acc14549, Acc12150, Acc10070, Acc11651, Acc11606, Acc28110, Acc23140, Acc…
	regulation of autophagy	0.97845	1	Acc17883
	posttranscriptional regulation of gene expression	0.97876	3	XLOC_061523, Acc12407, Acc26858
	RNA splicing, via transesterification reactions with bulged adenosine as nucleophile	0.97934	1	Acc32643
	mRNA splicing, via spliceosome	0.97934	1	Acc32643
	chromatin remodeling	0.97941	4	Acc32296, Acc31791, Acc10801, Acc00493
	regulation of protein metabolic process	0.98009	4	Acc26858, Acc12407, XLOC_061523, Acc09484
	heterocycle metabolic process	0.98019	246	Acc05562, Acc25577, Acc25915, Acc30738, Acc29407, Acc22983, Acc09272, Acc01367, Acc05558, Acc05774, Acc09610, Acc06350, Acc22438, Acc28529, Acc02285, Acc07430, Acc08338, Acc16553, XLOC_039287, Acc07253, Acc04926, Acc20968, Acc21930, Acc05104, Acc01711, XLOC_076956, Acc08011, Acc24179, Acc04619, Acc02605, Acc33739, Acc08453, Acc18920, Acc24536, Acc24218, Acc11415, Acc32743, Acc27529, Acc15006, Acc…
	cellular component organization	0.98065	68	Acc06178, Acc19788, Acc26858, Acc19580, Acc26828, Acc28377, Acc06798, Acc23427, Acc01059, Acc06823, Acc06796, Acc13642, Acc03370, Acc00830, Acc17505, Acc33594, Acc26268, XLOC_078584, Acc03858, Acc25748, XLOC_037637, Acc22492, Acc24446, Acc15506, Acc17530, Acc24780, Acc22376, Acc08035, Acc07212, Acc28110, Acc18925, XLOC_027596, Acc17473, Acc28871, Acc21087, Acc17281, Acc32296, Acc20557, Acc28392, …
	biological regulation	0.98075	219	Acc22188, Acc22831, Acc32948, Acc19423, Acc13347, Acc17883, Acc04885, Acc12510, Acc22393, Acc12754, Acc02525, Acc21734, Acc07530, Acc01115, Acc02587, Acc06178, Acc09484, XLOC_017433, Acc12912, Acc14726, Acc26122, XLOC_061523, Acc23234, Acc10851, Acc24970, Acc23416, Acc33061, Acc24853, Acc18074, Acc01597, Acc02240, Acc14549, Acc12150, Acc10070, Acc24446, Acc19984, Acc19945, Acc28110, Acc11606, Acc…
	cellular nitrogen compound metabolic process	0.98127	250	Acc13204, Acc28376, Acc29978, Acc27961, Acc11362, Acc23287, Acc04490, Acc05638, Acc33064, XLOC_070425, Acc07105, Acc30177, Acc24865, Acc00505, Acc12235, Acc31658, Acc12587, Acc19750, Acc27031, Acc15170, Acc23505, Acc14979, Acc07950, Acc32873, Acc25114, Acc31273, Acc18368, Acc30911, Acc22453, Acc13752, Acc32356, Acc14914, Acc23324, Acc13787, Acc33032, Acc21882, Acc02422, Acc25620, Acc19024, Acc190…
	response to other organism	0.98171	3	Acc09329, Acc00408, Acc06115
	regulation of response to stimulus	0.98332	2	Acc18586, Acc05818
	homeostatic process	0.98378	9	Acc07602, Acc19438, Acc28744, Acc26820, Acc24970, Acc01541, Acc15565, Acc27236, Acc21928
	organophosphate biosynthetic process	0.9848	11	XLOC_048628, Acc01367, Acc31808, Acc28263, Acc06522, Acc15370, Acc11632, Acc07530, Acc25540, Acc30177, Acc31344
	DNA packaging	0.98729	1	Acc01059
	nucleobase-containing compound metabolic process	0.98826	229	Acc24179, Acc08011, XLOC_076956, Acc08453, Acc02605, Acc33739, Acc04619, Acc21930, Acc20968, Acc01711, Acc05104, Acc16553, Acc08338, Acc07430, Acc04926, Acc07253, XLOC_039287, Acc22983, Acc29407, Acc30738, Acc25577, Acc05562, Acc25915, Acc02285, Acc06350, Acc22438, Acc05774, Acc05558, Acc15638, Acc08234, Acc12364, Acc17357, Acc04581, Acc04591, Acc27169, Acc15816, Acc26591, Acc08554, Acc30713, Acc…
	organic cyclic compound metabolic process	0.98849	251	Acc23500, Acc33448, Acc07602, Acc08228, Acc32998, Acc13351, Acc07659, Acc23260, Acc26606, Acc06272, Acc18586, Acc22450, Acc27813, Acc06645, Acc20166, Acc06186, Acc01059, Acc23859, Acc29835, Acc02209, Acc04213, Acc19580, Acc01280, Acc07895, Acc04887, Acc26858, Acc22141, Acc31884, Acc26820, Acc30723, Acc20659, Acc32723, Acc03712, Acc31505, Acc23746, Acc23990, Acc10840, Acc18860, Acc14155, Acc22614,…
	nitrogen compound metabolic process	0.98888	264	Acc13204, Acc29978, Acc07105, Acc05638, Acc15170, Acc12587, Acc31273, Acc22453, Acc18368, Acc21882, Acc33032, Acc14914, Acc23324, Acc13787, Acc19024, Acc19046, Acc15865, Acc32643, Acc20286, Acc24357, Acc07792, Acc23865, Acc05769, Acc03057, Acc09681, Acc00706, Acc31685, Acc28235, Acc04213, Acc30723, Acc26820, Acc01280, Acc04887, Acc31884, Acc32723, Acc03712, Acc05840, Acc13351, Acc26606, Acc23260,…
	cellular component organization or biogenesis	0.98894	74	Acc14979, Acc24869, Acc25921, Acc04591, Acc10911, Acc31791, Acc29591, Acc25293, Acc05007, Acc12994, Acc17281, Acc20557, Acc32296, Acc28392, Acc25932, Acc31344, Acc13805, Acc24797, Acc12813, Acc04619, Acc30789, Acc14326, Acc05104, Acc10088, Acc19046, Acc06115, Acc32849, Acc00493, Acc25698, Acc10801, Acc02422, Acc05562, Acc21882, Acc02285, Acc12407, Acc06720, Acc21588, Acc06823, Acc23427, Acc01059,…
	macromolecule biosynthetic process	0.98925	199	Acc04926, Acc07253, XLOC_039287, Acc16553, Acc08338, Acc07430, Acc02285, Acc06350, Acc22438, Acc05774, Acc05558, Acc21054, Acc29407, Acc30738, Acc25577, Acc05562, Acc25915, Acc33739, Acc02605, Acc33399, Acc04619, Acc08011, Acc24179, Acc02500, Acc01711, Acc21930, Acc20968, Acc12994, XLOC_027223, Acc05979, Acc31134, Acc15249, Acc05417, Acc26062, Acc27529, Acc08734, Acc32743, Acc15006, Acc24218, Acc…
	transposition, DNA-mediated	0.98937	1	Acc16083
	transposition	0.98937	1	Acc16083
	protein metabolic process	0.9903	190	Acc02309, Acc07499, Acc25746, Acc12407, Acc09117, Acc10240, Acc28542, Acc15865, Acc24332, Acc16826, Acc24357, Acc21385, Acc17094, Acc05769, Acc01201, Acc14326, Acc06405, Acc15614, Acc03442, Acc29568, Acc16694, Acc29872, Acc13750, Acc17329, Acc03873, Acc25247, Acc20309, XLOC_035945, Acc27476, Acc17823, Acc00081, Acc15779, Acc26140, Acc25405, Acc24769, Acc06233, Acc23505, Acc07926, Acc33172, Acc294…
	RNA splicing, via transesterification reactions	0.99092	1	Acc32643
	primary metabolic process	0.99139	499	Acc18910, Acc29398, Acc32033, Acc08525, Acc24075, Acc01304, Acc22440, XLOC_078584, Acc05319, Acc12533, Acc31857, Acc29994, Acc01368, Acc31212, Acc00919, Acc14532, Acc21811, Acc25392, Acc21087, Acc13757, Acc03746, Acc30158, Acc24783, Acc13596, Acc23140, Acc16285, Acc13590, Acc19945, Acc11606, Acc18879, Acc14549, Acc31926, Acc18154, Acc24446, Acc18074, Acc10745, Acc20098, Acc18245, Acc26828, Acc097…
	cellular macromolecule biosynthetic process	0.99163	196	Acc14155, Acc22614, XLOC_080950, Acc13627, Acc13925, Acc28871, Acc04390, Acc27131, Acc06220, Acc03320, Acc06522, Acc17775, Acc11620, Acc13642, Acc22439, Acc17258, Acc31542, Acc12440, Acc32268, Acc17568, Acc13776, Acc20680, Acc16882, Acc29799, Acc29521, Acc22492, Acc32998, Acc33448, Acc07602, Acc08228, Acc23260, Acc06272, Acc27813, Acc06186, XLOC_012948, Acc06823, Acc23859, Acc04213, Acc19580, Acc…
	organic substance metabolic process	0.99377	517	Acc24332, Acc11158, Acc00637, Acc07499, Acc02422, Acc25746, Acc25932, Acc03442, Acc10352, XLOC_041859, Acc18051, Acc15517, Acc30414, Acc17329, Acc16826, Acc00639, Acc02810, Acc21720, Acc24113, Acc23652, Acc30177, Acc24865, Acc02883, Acc27961, Acc27476, Acc23287, Acc04490, Acc17823, Acc15148, Acc29427, Acc32356, Acc00505, Acc31658, Acc26897, Acc32268, Acc32364, Acc17568, Acc18581, Acc31659, Acc108…
	intracellular signal transduction	0.99447	12	Acc30911, Acc24853, Acc21374, Acc27961, Acc18586, Acc01711, Acc01710, Acc10549, Acc14726, Acc19423, Acc16717, Acc11620
	immune response	0.99576	1	Acc00505
	RNA splicing	0.99594	1	Acc32643
	cellular protein metabolic process	0.99724	151	Acc07272, Acc14247, Acc29799, Acc21168, Acc22492, Acc32268, Acc32364, Acc26268, Acc19267, Acc29885, Acc30113, Acc28011, Acc17258, Acc06522, Acc17775, XLOC_055806, XLOC_010985, Acc07608, Acc04248, Acc06220, Acc14849, XLOC_076373, Acc24780, Acc00949, Acc13618, Acc01456, Acc18860, Acc01389, Acc21985, Acc02606, Acc19580, Acc26858, Acc06315, Acc23859, Acc31990, Acc08176, XLOC_012948, Acc25805, Acc0682…
	gene expression	0.99789	196	Acc07792, Acc21720, Acc03057, Acc05769, Acc21385, Acc20286, Acc32643, Acc02810, Acc29872, XLOC_041859, Acc31685, Acc25620, Acc12407, Acc21882, Acc02422, Acc02309, Acc14914, Acc33032, Acc00637, Acc24332, Acc11158, Acc19046, Acc15865, Acc27031, Acc12587, Acc12235, Acc00505, Acc06893, Acc22453, Acc18368, Acc30911, Acc31273, Acc14979, Acc07950, Acc25114, Acc11362, Acc29978, Acc27961, Acc28376, Acc132…
	macromolecule metabolic process	0.99849	394	Acc13590, Acc16285, Acc23140, Acc13596, Acc24783, Acc30158, Acc03746, Acc13757, Acc21087, Acc24446, Acc14549, Acc31926, Acc18154, Acc18879, Acc11606, Acc19945, XLOC_078584, Acc22440, Acc01304, Acc24075, Acc32033, Acc08525, Acc29398, Acc25392, Acc00919, Acc31212, Acc32727, Acc29994, Acc31857, Acc12055, Acc07403, Acc10009, Acc01866, Acc12510, Acc23416, Acc33061, Acc24970, Acc05491, Acc31314, Acc097…
	immune system process	0.99904	1	Acc00505
	cellular metabolic process	0.99908	457	Acc19945, Acc11606, Acc18879, Acc18154, Acc31926, Acc14549, Acc24446, Acc21087, Acc03746, Acc30158, Acc13757, Acc24783, Acc13596, Acc23140, Acc13590, Acc05319, Acc31857, Acc29994, Acc32727, Acc00919, Acc31212, Acc25392, Acc14532, Acc32033, Acc08525, Acc29398, Acc24075, Acc01304, Acc22440, Acc30818, XLOC_078584, Acc12510, Acc01866, Acc32948, Acc00743, Acc14731, XLOC_061523, Acc23234, Acc27782, Acc…
	cellular process	0.99936	640	Acc15336, Acc20659, Acc27960, Acc10840, Acc18860, Acc31505, Acc23990, Acc25631, Acc02209, Acc19580, Acc07895, Acc20899, Acc28869, Acc01059, Acc06823, Acc08176, Acc03497, Acc07659, Acc28377, XLOC_018979, Acc33448, Acc07602, Acc27813, Acc04848, Acc25069, Acc32364, Acc32268, Acc17568, Acc10832, Acc18581, Acc31659, Acc23387, Acc30113, Acc04248, Acc27131, Acc25540, Acc06220, Acc03320, Acc12497, Acc295…
	cellular macromolecule metabolic process	0.99979	351	XLOC_012948, Acc06186, Acc01059, Acc25805, Acc06823, Acc08176, Acc29835, Acc23859, Acc07659, Acc02987, Acc33448, Acc07602, Acc27813, Acc02606, Acc20659, Acc10840, Acc18860, Acc31505, Acc23990, Acc23746, Acc02209, Acc19580, Acc26858, Acc22141, Acc07895, Acc04248, Acc25540, Acc27131, Acc29581, Acc06220, Acc03320, XLOC_010985, Acc17775, Acc24780, Acc14155, Acc13627, Acc16083, Acc22614, Acc29885, Acc…
	translation	0.99995	26	Acc08734, Acc20490, Acc26858, Acc23234, Acc02254, XLOC_061523, Acc12407, Acc29660, Acc21054, Acc02309, Acc05979, Acc01456, Acc24332, Acc20098, Acc19498, Acc01389, Acc15249, Acc10900, Acc30713, Acc17775, Acc06893, Acc29872, Acc02500, Acc23140, Acc06823, XLOC_012948
cellular component	beta-galactosidase complex	0.00011433	8	Acc10422, Acc23330, Acc26086, Acc15031, Acc10736, Acc04619, Acc23615, Acc01038
	host cell nucleus	0.018368	9	Acc26591, Acc23859, Acc23416, Acc25101, Acc11651, Acc17281, Acc31212, Acc08642, Acc12716
	host intracellular organelle	0.022571	9	Acc26591, Acc23859, Acc23416, Acc25101, Acc11651, Acc17281, Acc31212, Acc12716, Acc08642
	host intracellular membrane-bounded organelle	0.022571	9	Acc11651, Acc25101, Acc12716, Acc08642, Acc17281, Acc31212, Acc26591, Acc23859, Acc23416
	intrinsic to organelle membrane	0.032599	8	Acc18954, Acc21087, Acc22492, Acc22792, Acc24446, Acc05319, Acc15041, Acc26093
	integral to organelle membrane	0.032599	8	Acc24446, Acc15041, Acc05319, Acc26093, Acc18954, Acc22492, Acc21087, Acc22792
	host intracellular part	0.034568	9	Acc11651, Acc25101, Acc08642, Acc12716, Acc17281, Acc31212, Acc23859, Acc26591, Acc23416
	intracellular region of host	0.034568	9	Acc23416, Acc26591, Acc23859, Acc17281, Acc31212, Acc12716, Acc08642, Acc25101, Acc11651
	lipid particle	0.040253	4	Acc02743, XLOC_061314, XLOC_061523, XLOC_044295
	monolayer-surrounded lipid storage body	0.040253	4	XLOC_044295, XLOC_061523, XLOC_061314, Acc02743
	thylakoid membrane	0.042441	4	Acc18421, Acc14675, Acc26252, Acc08040
	secretory granule membrane	0.043607	1	Acc26651
	photosynthetic membrane	0.057632	16	Acc28744, Acc30004, Acc12950, Acc18421, Acc14675, Acc08040, Acc11380, Acc17087, Acc19295, Acc12357, Acc33371, Acc05027, Acc16286, Acc18280, Acc26252, Acc19498
	tRNA-splicing ligase complex	0.068797	1	Acc00786
	integral to Golgi membrane	0.077725	2	Acc22492, Acc24446
	intrinsic to Golgi membrane	0.077725	2	Acc24446, Acc22492
	integral to endoplasmic reticulum membrane	0.07876	5	Acc18954, Acc15041, Acc05319, Acc22792, Acc26093
	intrinsic to endoplasmic reticulum membrane	0.07876	5	Acc18954, Acc22792, Acc26093, Acc15041, Acc05319
	acetyl-CoA carboxylase complex	0.082651	1	Acc02970
	ribonuclease MRP complex	0.084514	1	Acc05104
	ribonuclease P complex	0.084514	1	Acc05104
	host cell part	0.088307	10	Acc23416, Acc23859, Acc26591, Acc12716, Acc08642, Acc17281, Acc31212, Acc11651, Acc25101, Acc21895
	chloroplast	0.088968	4	Acc22823, Acc19498, Acc33371, XLOC_078584
	plastid	0.088968	4	Acc22823, Acc19498, Acc33371, XLOC_078584
	photosystem	0.09057	14	Acc05027, Acc12950, Acc12357, Acc19295, Acc28744, Acc30004, Acc33371, Acc17087, Acc16286, Acc18280, Acc19498, Acc26252, Acc11380, Acc08040
	host	0.090641	10	Acc12716, Acc08642, Acc17281, Acc31212, Acc11651, Acc25101, Acc21895, Acc23416, Acc23859, Acc26591
	host cell	0.090641	10	Acc23416, Acc23859, Acc26591, Acc12716, Acc08642, Acc17281, Acc31212, Acc11651, Acc25101, Acc21895
	extraorganismal space	0.09402	10	Acc23416, Acc23859, Acc26591, Acc17281, Acc31212, Acc12716, Acc08642, Acc25101, Acc11651, Acc21895
	other organism	0.09402	10	Acc12716, Acc08642, Acc31212, Acc17281, Acc21895, Acc11651, Acc25101, Acc23416, Acc26591, Acc23859
	other organism cell	0.09402	10	Acc21895, Acc25101, Acc11651, Acc17281, Acc31212, Acc12716, Acc08642, Acc26591, Acc23859, Acc23416
	other organism part	0.09402	10	Acc11651, Acc25101, Acc21895, Acc12716, Acc08642, Acc31212, Acc17281, Acc23859, Acc26591, Acc23416
	rough endoplasmic reticulum	0.12675	3	XLOC_074453, Acc05319, Acc00706
	rough endoplasmic reticulum membrane	0.12675	3	XLOC_074453, Acc05319, Acc00706
	COPI vesicle coat	0.13535	2	Acc15006, Acc19785
	COPI-coated vesicle	0.13535	2	Acc19785, Acc15006
	COPI-coated vesicle membrane	0.13535	2	Acc19785, Acc15006
	oxygen evolving complex	0.13662	4	Acc05027, Acc17087, Acc26252, Acc08040
	cilium	0.13962	6	Acc22983, Acc25921, Acc13351, Acc14326, Acc32717, Acc22492
	motile cilium	0.13962	6	Acc22492, Acc32717, Acc14326, Acc13351, Acc25921, Acc22983
	heterotrimeric G-protein complex	0.14901	2	Acc12950, Acc08730
	extrinsic to plasma membrane	0.14901	2	Acc08730, Acc12950
	extrinsic to internal side of plasma membrane	0.14901	2	Acc08730, Acc12950
	cytoplasmic vesicle part	0.15196	8	Acc19785, Acc19634, Acc15006, Acc27960, Acc11824, Acc08730, Acc24775, Acc26651
	intrinsic to mitochondrial inner membrane	0.15369	1	Acc21087
	integral to mitochondrial inner membrane	0.15369	1	Acc21087
	integral to mitochondrial membrane	0.15369	1	Acc21087
	thylakoid	0.15494	16	Acc26252, Acc19498, Acc16286, Acc18280, Acc33371, Acc19295, Acc12357, Acc05027, Acc08040, Acc11380, Acc17087, Acc30004, Acc28744, Acc18421, Acc12950, Acc14675
	thylakoid part	0.15494	16	Acc17087, Acc11380, Acc08040, Acc18421, Acc12950, Acc14675, Acc30004, Acc28744, Acc19498, Acc26252, Acc16286, Acc18280, Acc05027, Acc33371, Acc12357, Acc19295
	Golgi apparatus part	0.16078	7	Acc17505, Acc23814, Acc24446, Acc19785, Acc15006, Acc22492, Acc22450
	nuclear body	0.16658	1	Acc24179
	nuclear speck	0.16658	1	Acc24179
	anchored to plasma membrane	0.17541	1	Acc15336
	internal side of plasma membrane	0.18049	2	Acc08730, Acc12950
	Golgi membrane	0.18445	5	Acc24446, Acc19785, Acc17505, Acc22492, Acc15006
	type II protein secretion system complex	0.18869	1	Acc21928
	cytoplasmic vesicle membrane	0.19338	7	Acc19785, Acc08730, Acc11824, Acc24775, Acc19634, Acc26651, Acc15006
	vesicle membrane	0.20155	7	Acc19785, Acc08730, Acc11824, Acc24775, Acc19634, Acc26651, Acc15006
	chromosome, centromeric region	0.20239	11	XLOC_078584, XLOC_027596, Acc04390, Acc32948, Acc24446, Acc06178, Acc17530, Acc02285, Acc07212, Acc06720, Acc28392
	kinetochore	0.2105	8	Acc07212, Acc02285, Acc06720, Acc28392, Acc32948, Acc24446, Acc06178, XLOC_078584
	photosystem II	0.21367	9	Acc05027, Acc12357, Acc33371, Acc16286, Acc17087, Acc26252, Acc19498, Acc08040, Acc11380
	Golgi apparatus	0.21965	7	Acc22450, Acc22492, Acc15006, Acc23814, Acc17505, Acc19785, Acc24446
	membrane	0.22562	291	Acc02117, Acc25748, Acc16508, Acc33594, Acc13598, Acc27859, Acc21472, Acc00572, Acc13642, Acc17505, Acc20954, Acc24812, Acc06522, Acc17087, Acc04386, XLOC_044295, Acc18954, Acc22222, Acc25836, Acc04390, Acc12950, Acc28463, Acc07540, Acc13925, Acc18280, Acc26820, Acc05691, Acc13607, Acc32435, Acc08040, Acc18421, Acc06272, Acc22450, Acc10549, Acc23500, Acc08228, Acc18204, Acc13351, Acc33292, Acc227…
	Shu complex	0.22983	1	Acc00706
	signal recognition particle receptor complex	0.23453	2	Acc00706, XLOC_074453
	sodium:potassium-exchanging ATPase complex	0.23749	1	Acc14731
	extracellular region part	0.2384	24	Acc24536, Acc12716, Acc08642, Acc21811, Acc31212, Acc17281, Acc06178, Acc09769, Acc25101, Acc07105, Acc23416, Acc04715, Acc13688, Acc28110, Acc21895, Acc17883, Acc15866, Acc11651, Acc30886, Acc28871, Acc21734, Acc33378, Acc26591, Acc23859
	light-harvesting complex	0.23888	2	Acc27960, Acc18421
	cell projection	0.23979	7	Acc22492, Acc32717, Acc14326, Acc13351, Acc25921, Acc22983, Acc05901
	extrinsic to membrane	0.24529	6	Acc08040, Acc08730, Acc26833, Acc05027, Acc17087, Acc12950
	mitotic spindle	0.24977	4	Acc28392, Acc07212, Acc02285, Acc06720
	secretory granule	0.25145	1	Acc26651
	troponin complex	0.25631	1	Acc22058
	striated muscle thin filament	0.25631	1	Acc22058
	myofibril	0.25631	1	Acc22058
	sarcomere	0.25631	1	Acc22058
	myofilament	0.25631	1	Acc22058
	contractile fiber	0.25631	1	Acc22058
	contractile fiber part	0.25631	1	Acc22058
	endospore-forming forespore	0.26032	1	Acc06233
	intracellular immature spore	0.26032	1	Acc06233
	nuclear ubiquitin ligase complex	0.26118	24	Acc04087, Acc03370, Acc05295, Acc09382, Acc03349, Acc20033, Acc08203, XLOC_070425, Acc02770, Acc32410, Acc33689, Acc26510, Acc25959, Acc08975, Acc22839, Acc14526, Acc22831, Acc04658, Acc32356, Acc31597, Acc02785, Acc30897, Acc16676, Acc21829
	anaphase-promoting complex	0.26118	24	Acc31597, Acc32356, Acc21829, Acc30897, Acc16676, Acc02785, Acc14526, Acc22839, Acc08975, Acc25959, Acc04658, Acc22831, Acc03349, Acc20033, Acc09382, Acc26510, Acc33689, Acc32410, Acc02770, XLOC_070425, Acc08203, Acc05295, Acc04087, Acc03370
	cullin-RING ubiquitin ligase complex	0.26118	24	Acc02785, Acc16676, Acc30897, Acc21829, Acc31597, Acc32356, Acc22831, Acc04658, Acc22839, Acc08975, Acc25959, Acc14526, Acc08203, XLOC_070425, Acc02770, Acc26510, Acc33689, Acc32410, Acc09382, Acc20033, Acc03349, Acc03370, Acc04087, Acc05295
	extracellular matrix	0.2639	12	Acc24536, Acc21811, Acc28110, Acc26820, Acc15866, Acc06264, Acc30886, Acc07105, Acc21734, Acc33378, Acc04715, Acc15814
	ubiquitin ligase complex	0.26872	24	Acc05295, Acc04087, Acc03370, Acc09382, Acc03349, Acc20033, Acc02770, Acc33689, Acc26510, Acc32410, Acc08203, XLOC_070425, Acc14526, Acc08975, Acc25959, Acc22839, Acc04658, Acc22831, Acc32356, Acc31597, Acc21829, Acc02785, Acc30897, Acc16676
	actin cortical patch	0.2756	1	Acc19046
	cortical cytoskeleton	0.2756	1	Acc19046
	cortical actin cytoskeleton	0.2756	1	Acc19046
	chromosomal part	0.28007	17	Acc24446, Acc32948, Acc17530, Acc07212, XLOC_080950, XLOC_027596, Acc32873, Acc14979, Acc01059, Acc04390, Acc17473, Acc25462, Acc06178, Acc02285, Acc06720, Acc28392, XLOC_078584
	synaptonemal complex	0.28042	2	Acc17473, Acc14979
	nuclear chromatin	0.28075	1	Acc25462
	Ino80 complex	0.28075	1	Acc25462
	INO80-type complex	0.28075	1	Acc25462
	nuclear chromosome part	0.28285	9	Acc25462, Acc17473, Acc14979, Acc32873, Acc28392, XLOC_080950, Acc06720, Acc07212, Acc02285
	Sec61 translocon complex	0.28322	1	Acc05319
	translocon complex	0.28322	1	Acc05319
	DNA helicase complex	0.30011	1	Acc25462
	nuclear chromosome	0.303	10	Acc17473, Acc06862, Acc14979, Acc32873, Acc25462, Acc28392, Acc06720, XLOC_080950, Acc02285, Acc07212
	Golgi transport complex	0.30847	2	Acc22450, Acc23814
	photosystem I	0.31075	4	Acc08040, Acc30004, Acc19295, Acc12950
	vesicle coat	0.32576	6	Acc08730, Acc19785, Acc11824, Acc24775, Acc19634, Acc15006
	coated vesicle	0.32576	6	Acc19634, Acc24775, Acc11824, Acc08730, Acc19785, Acc15006
	coated vesicle membrane	0.32576	6	Acc15006, Acc08730, Acc19785, Acc11824, Acc24775, Acc19634
	intrinsic to membrane	0.33213	146	Acc25748, Acc22492, Acc00572, Acc13642, Acc21472, Acc00977, Acc33594, Acc12440, Acc30113, Acc13598, Acc18954, Acc22222, Acc25836, Acc12547, Acc06522, XLOC_044295, Acc04386, Acc13925, Acc15041, Acc15336, Acc13688, Acc05691, Acc17506, Acc19580, Acc26820, Acc06796, Acc29835, Acc08176, Acc23500, Acc25520, Acc02222, Acc08228, Acc07602, Acc13351, Acc18204, Acc31790, Acc10549, Acc25782, Acc24790, Acc227…
	integral to membrane	0.33407	144	Acc17513, Acc14326, Acc14752, Acc08645, Acc19249, Acc26364, Acc25932, Acc31344, Acc13677, Acc29384, Acc17129, Acc25782, Acc15991, Acc22420, Acc06935, Acc22792, Acc24790, Acc20636, Acc29933, Acc29427, Acc25921, Acc14979, Acc07950, Acc13245, Acc25293, Acc11611, Acc17823, Acc30013, Acc27476, XLOC_035945, Acc27961, Acc31056, Acc26651, Acc20565, Acc13925, Acc15041, Acc25836, Acc18954, Acc22222, Acc065…
	collagen	0.33767	1	Acc33378
	phycobilisome	0.35915	1	Acc18421
	Slx1-Slx4 complex	0.36257	1	Acc32873
	condensed chromosome outer kinetochore	0.37332	5	XLOC_078584, Acc28392, Acc02285, Acc07212, Acc06720
	small-subunit processome	0.3744	5	Acc15006, Acc26062, Acc19046, Acc19785, Acc02422
	small nucleolar ribonucleoprotein complex	0.37704	1	Acc05104
	condensed chromosome kinetochore	0.37947	5	Acc28392, Acc02285, Acc07212, Acc06720, XLOC_078584
	condensed chromosome, centromeric region	0.37947	5	XLOC_078584, Acc02285, Acc07212, Acc06720, Acc28392
	mitochondrial crista junction	0.38291	1	Acc15506
	condensed chromosome	0.38405	7	XLOC_078584, Acc14979, Acc17473, Acc02285, Acc07212, Acc06720, Acc28392
	proteasome core complex, alpha-subunit complex	0.38453	2	Acc30113, Acc29568
	extracellular matrix part	0.39382	1	Acc33378
	bacterial-type flagellum basal body, distal rod, L ring	0.39454	1	Acc05901
	mitochondrial proton-transporting ATP synthase complex, coupling factor F(o)	0.40058	3	Acc15370, Acc25540, Acc30177
	plasma membrane light-harvesting complex	0.40365	1	Acc27960
	plasma membrane-derived chromatophore	0.40365	1	Acc27960
	ER to Golgi transport vesicle membrane	0.40401	4	Acc24775, Acc19634, Acc08730, Acc11824
	COPII vesicle coat	0.40401	4	Acc08730, Acc11824, Acc24775, Acc19634
	ER to Golgi transport vesicle	0.40401	4	Acc08730, Acc11824, Acc24775, Acc19634
	anchored to membrane	0.40615	2	Acc15336, Acc30789
	bacterial-type flagellum basal body, distal rod	0.40837	1	Acc05901
	bacterial-type flagellum basal body, rod	0.40837	1	Acc05901
	microtubule associated complex	0.4145	3	XLOC_040910, XLOC_080950, Acc27155
	cytoplasmic vesicle	0.42589	8	Acc11824, Acc27960, Acc08730, Acc24775, Acc26651, Acc19785, Acc19634, Acc15006
	bacterial-type flagellum basal body	0.42639	1	Acc05901
	Golgi-associated vesicle	0.42963	2	Acc15006, Acc19785
	Golgi-associated vesicle membrane	0.42963	2	Acc19785, Acc15006
	mRNA cleavage factor complex	0.43122	1	Acc00654
	immunological synapse	0.43175	1	Acc10911
	tetraspanin-enriched microdomain	0.43175	1	Acc10911
	nematocyst	0.43346	1	Acc10975
	vesicle	0.4348	8	Acc15006, Acc19634, Acc19785, Acc26651, Acc24775, Acc08730, Acc11824, Acc27960
	condensed nuclear chromosome	0.43842	6	Acc28392, Acc06720, Acc07212, Acc02285, Acc17473, Acc14979
	membrane part	0.44128	182	Acc26651, Acc20565, Acc30177, Acc31056, Acc17823, Acc05027, Acc30013, Acc27476, XLOC_035945, Acc27961, Acc11611, Acc25293, Acc13245, Acc18368, Acc25921, Acc29427, Acc07950, Acc14979, Acc26833, Acc29933, Acc28744, Acc20636, Acc15991, Acc22420, Acc16286, Acc06935, Acc22792, Acc26252, Acc24790, Acc25782, Acc29384, Acc17129, Acc13677, Acc26364, Acc00706, Acc25932, Acc31344, Acc14326, Acc14752, Acc086…
	endomembrane system	0.44187	21	Acc11824, Acc18954, Acc00706, XLOC_076956, Acc24775, Acc32435, Acc24446, Acc19785, Acc19634, XLOC_074453, Acc15041, Acc08730, Acc22792, Acc22492, Acc26651, Acc23356, Acc17505, Acc26093, Acc15006, Acc26062, Acc05319
	cytoplasmic membrane-bounded vesicle	0.44216	7	Acc26651, Acc15006, Acc08730, Acc19785, Acc11824, Acc24775, Acc19634
	GPI-anchor transamidase complex	0.44981	1	Acc22792
	membrane-bounded vesicle	0.4517	7	Acc24775, Acc19634, Acc08730, Acc19785, Acc11824, Acc26651, Acc15006
	transcriptional repressor complex	0.45231	1	Acc15148
	condensed nuclear chromosome kinetochore	0.453	4	Acc28392, Acc02285, Acc07212, Acc06720
	condensed nuclear chromosome, centromeric region	0.453	4	Acc06720, Acc07212, Acc02285, Acc28392
	condensed nuclear chromosome outer kinetochore	0.453	4	Acc28392, Acc02285, Acc07212, Acc06720
	DASH complex	0.453	4	Acc28392, Acc06720, Acc07212, Acc02285
	large ribosomal subunit	0.47513	1	Acc05979
	chromosome	0.47632	18	XLOC_080950, Acc07212, Acc17530, Acc24446, Acc32948, Acc25462, Acc17473, Acc04390, Acc01059, Acc14979, Acc32873, XLOC_027596, Acc28392, Acc06720, Acc02285, Acc06178, Acc06862, XLOC_078584
	proteinaceous extracellular matrix	0.47721	9	Acc04715, Acc21734, Acc33378, Acc07105, Acc30886, Acc28110, Acc15866, Acc21811, Acc24536
	preribosome	0.47925	5	Acc26062, Acc15006, Acc02422, Acc19785, Acc19046
	apoplast	0.4848	3	Acc00888, Acc09780, Acc17158
	phosphatidylinositol 3-kinase complex	0.48653	1	Acc26944
	1-phosphatidylinositol-4-phosphate 3-kinase, class IB complex	0.48653	1	Acc26944
	cell cortex part	0.48682	6	Acc19046, Acc23814, Acc25921, Acc10975, Acc04591, Acc16549
	spindle	0.5252	5	Acc06720, Acc07212, Acc02285, Acc28392, XLOC_078584
	oligosaccharyltransferase complex	0.52524	1	Acc23356
	proton-transporting V-type ATPase, V0 domain	0.5308	4	Acc24446, Acc05562, Acc18368, Acc13677
	cell cortex	0.53598	6	Acc04591, Acc10975, Acc16549, Acc19046, Acc25921, Acc23814
	clathrin adaptor complex	0.53976	1	Acc12646
	cell outer membrane	0.54918	1	Acc04885
	transcription factor TFIIA complex	0.55001	2	Acc19046, Acc06186
	SWI/SNF superfamily-type complex	0.56113	1	Acc25462
	extracellular region	0.56939	54	Acc24536, Acc17281, Acc06178, XLOC_017433, Acc12716, Acc14726, Acc17823, Acc25101, Acc09780, Acc17158, Acc07105, Acc23416, Acc27597, Acc26651, Acc17086, Acc12994, Acc13688, Acc22935, Acc17883, Acc16899, Acc04885, Acc21895, Acc21428, Acc30886, Acc29427, Acc33378, Acc12364, Acc21734, Acc09683, Acc26591, Acc23859, Acc32487, Acc31212, Acc08642, Acc21811, Acc04704, Acc02416, Acc09769, Acc06115, Acc008…
	Cdc73/Paf1 complex	0.5731	1	Acc19580
	organelle membrane	0.57416	35	Acc25069, Acc12629, Acc19785, Acc33292, Acc32435, Acc24775, Acc00700, Acc26093, Acc15006, Acc26062, Acc23356, Acc26651, Acc30177, Acc28463, XLOC_074453, Acc15041, Acc24446, Acc15506, Acc19634, Acc10070, Acc15370, Acc21087, Acc11824, Acc18954, XLOC_076956, Acc00706, Acc25540, Acc05319, Acc17505, Acc22792, Acc22492, Acc09174, Acc08730, Acc03858, Acc25748
	transport vesicle membrane	0.57651	4	Acc19634, Acc24775, Acc11824, Acc08730
	mitochondrial proton-transporting ATP synthase complex	0.57748	3	Acc15370, Acc25540, Acc30177
	WASH complex	0.58611	1	Acc07602
	tRNA (m1A) methyltransferase complex	0.59154	1	Acc04262
	methyltransferase complex	0.59154	1	Acc04262
	tRNA methyltransferase complex	0.59154	1	Acc04262
	organellar ribosome	0.59358	1	Acc02254
	mitochondrial ribosome	0.59358	1	Acc02254
	mitochondrial respiratory chain complex I	0.59446	1	Acc09174
	NADH dehydrogenase complex	0.59446	1	Acc09174
	respiratory chain complex I	0.59446	1	Acc09174
	endoplasmic reticulum membrane	0.61252	11	Acc23356, Acc15041, Acc26062, Acc05319, Acc26093, XLOC_074453, XLOC_076956, Acc00706, Acc18954, Acc32435, Acc22792
	mitochondrial membrane part	0.61506	8	Acc09174, Acc25540, Acc30177, Acc25748, Acc15370, Acc21087, Acc15506, Acc28463
	nuclear lumen	0.61773	23	Acc19046, Acc06862, Acc19580, Acc02285, Acc12440, Acc06720, Acc07895, Acc28392, Acc25392, Acc00919, Acc25462, Acc15816, Acc06186, Acc32873, Acc14979, Acc24179, Acc15148, Acc17473, Acc07212, XLOC_080950, Acc00654, Acc10070, Acc21385
	chromatin	0.62369	2	Acc25462, Acc01059
[truncated: 773 more rows]

## Sheet: 3W vsCK
Term	Description	p Value	Gene number	Gene ID
[truncated: 2,475 more rows]
