# Supplementary material for: Identification and Characterization of Long Non-Coding RNAs: Implicating Insights into Their Regulatory Role in Kiwifruit Ripening and Softening during Low-Temperature Storage
Source: Plants (Basel). 2023 Feb 27;12(5):1070. doi: 10.3390/plants12051070 (PMC10005093; doi:10.3390/plants12051070)
Supplement: Supplementary file 1 [file plants-12-01070-s001.zip › Table S6. KEGG enrichment analysis results based on DEGs identified in this study.xls]

## Sheet: 1W vs CK
KEGG pathway	P value	Gene number	Gene ID
Starch and sucrose metabolism	1.93512e-05	33	Acc05786, Acc05781, Acc21588, Acc07659, Acc09335, Acc16695, Acc28117, Acc05834, Acc28371, Acc18584, Acc18581, Acc28118, Acc06472, Acc27091, Acc27953, Acc30755, Acc02730, Acc26020, Acc03525, Acc15786, Acc10556, Acc19186, Acc28966, Acc00297, Acc15874, Acc31138, Acc19908, Acc20167, Acc16102, Acc16485, Acc30728, Acc11162, Acc13317
Plant-pathogen interaction	0.00012357	28	Acc19735, Acc00288, Acc03084, Acc06484, Acc16553, Acc14911, Acc16676, Acc10226, Acc02636, Acc25911, Acc10020, Acc31969, Acc07445, Acc09058, Acc04715, Acc30541, Acc04716, Acc30051, Acc19267, Acc30886, Acc08951, Acc05774, Acc05574, Acc21811, Acc31852, Acc26578, Acc23132, Acc33439
Circadian rhythm - plant	0.000270439	11	Acc01674, Acc00260, Acc15420, Acc09715, Acc22492, Acc33061, Acc15932, Acc01304, Acc25284, Acc17492, Acc08970
Amino sugar and nucleotide sugar metabolism	0.00033034	22	Acc05786, Acc05781, Acc07659, Acc05834, Acc18584, Acc30755, Acc24460, Acc26020, Acc03525, Acc03463, Acc19186, Acc32573, Acc00297, Acc24397, Acc20167, Acc16102, Acc32143, Acc32727, Acc11162, Acc25256, XLOC_015953, Acc02238
Plant hormone signal transduction	0.000337925	38	Acc24680, Acc07104, Acc23260, Acc23402, Acc23746, Acc15865, Acc04213, Acc04170, Acc31645, Acc07103, Acc04179, Acc09459, Acc14324, Acc25620, Acc02781, Acc28077, Acc23576, Acc01201, Acc03327, Acc11766, Acc32598, Acc15406, Acc07445, Acc11805, Acc11804, Acc11393, Acc19609, Acc12940, Acc12824, Acc20680, Acc27491, Acc23732, Acc14294, Acc26228, Acc31652, Acc12589, Acc03261, Acc03316
Photosynthesis - antenna proteins	0.000731111	8	Acc25200, Acc13590, Acc20749, Acc01764, Acc06487, Acc06486, Acc21328, XLOC_028558
Zeatin biosynthesis	0.0035908	7	Acc28235, Acc33739, Acc09272, Acc31314, Acc31685, Acc02862, Acc17044
Linoleic acid metabolism	0.00965683	4	Acc32488, Acc32486, Acc27004, Acc32487
Cysteine and methionine metabolism	0.0229216	14	XLOC_080789, Acc04388, Acc32995, Acc05955, Acc14119, Acc24995, Acc05840, Acc19252, Acc30818, Acc00450, Acc09717, Acc11029, Acc13619, Acc09681
Flavonoid biosynthesis	0.029988	5	Acc01070, Acc32390, Acc00260, Acc08970, Acc18331
Metabolic pathways	0.031241	159	XLOC_080789, Acc33739, Acc09335, XLOC_016375, Acc08782, Acc23855, Acc28117, Acc20317, Acc28118, Acc13830, Acc28983, Acc11529, Acc24995, Acc05319, Acc08040, Acc15786, Acc14119, Acc31314, Acc28966, Acc00297, Acc10832, Acc23455, Acc05265, Acc01070, Acc29540, Acc04106, XLOC_080625, Acc00260, Acc05955, Acc16485, Acc11842, XLOC_015953, Acc11632, Acc33109, Acc26268, Acc03419, Acc07097, Acc00327, Acc0765…
Sulfur metabolism	0.0446267	7	XLOC_080789, Acc09590, Acc00243, Acc17370, Acc09681, Acc11029, Acc09743
Riboflavin metabolism	0.0448078	3	Acc13830, Acc18920, Acc07485
Arginine and proline metabolism	0.0663078	10	Acc07097, Acc29540, Acc32995, Acc10758, Acc11529, Acc14119, Acc05840, Acc21065, Acc30818, Acc11842
Biosynthesis of secondary metabolites	0.101589	85	Acc19735, Acc23241, Acc05265, Acc05786, Acc05781, Acc28983, Acc33739, Acc24552, Acc31196, Acc11348, Acc32422, Acc26268, Acc24397, Acc28440, Acc09335, Acc31685, Acc30728, Acc19252, Acc29164, Acc18581, Acc30307, Acc01807, Acc03153, Acc01228, Acc30977, Acc30435, Acc11529, Acc05643, Acc28869, Acc05319, Acc22506, Acc06003, Acc00450, Acc25010, Acc21535, Acc13619, Acc25698, Acc09032, Acc19186, Acc04388,…
Biotin metabolism	0.107547	3	Acc03581, Acc20317, Acc25203
alpha-Linolenic acid metabolism	0.117411	5	Acc32488, Acc32486, Acc12014, Acc27004, Acc32487
Carbon fixation in photosynthetic organisms	0.158883	8	Acc29120, Acc04469, Acc31196, Acc28440, Acc00450, Acc09032, Acc22823, Acc26268
Fatty acid metabolism	0.192968	8	Acc13109, Acc25203, Acc08782, Acc10173, Acc16803, Acc12534, Acc20317, Acc12533
Ascorbate and aldarate metabolism	0.20788	5	Acc11529, Acc05786, Acc25010, Acc26946, Acc24431
Pentose phosphate pathway	0.230195	6	Acc28983, XLOC_080625, Acc31196, Acc28440, Acc20340, Acc09032
Pentose and glucuronate interconversions	0.268853	8	Acc05786, Acc27091, Acc21588, Acc29689, Acc11529, Acc32003, Acc27597, Acc18073
Vitamin B6 metabolism	0.276624	2	Acc16515, Acc31808
Biosynthesis of unsaturated fatty acids	0.295729	4	Acc16803, Acc12534, Acc12533, Acc10173
Nicotinate and nicotinamide metabolism	0.302838	2	Acc30627, Acc05676
Sphingolipid metabolism	0.322327	3	Acc17342, Acc01722, Acc00327
Fatty acid biosynthesis	0.359588	4	Acc13109, Acc08782, Acc25203, Acc20317
Butanoate metabolism	0.380042	2	Acc28869, Acc30307
Carotenoid biosynthesis	0.380164	3	Acc03153, Acc29493, Acc03419
Nitrogen metabolism	0.39157	4	Acc02438, Acc16888, Acc06188, Acc05104
Glutathione metabolism	0.394178	8	Acc17148, Acc06335, Acc01698, Acc18022, Acc33020, Acc14163, Acc14162, Acc24431
Galactose metabolism	0.397745	5	Acc24212, Acc04106, Acc14487, Acc08054, Acc06220
Base excision repair	0.407482	4	Acc13776, Acc30681, Acc18499, Acc08642
Glycine, serine and threonine metabolism	0.413915	6	Acc25345, Acc04388, Acc32422, Acc16904, Acc29422, Acc29094
Fatty acid elongation	0.418151	3	Acc19735, Acc22506, Acc29164
Glucosinolate biosynthesis	0.429485	2	Acc26637, Acc04573
Monoterpenoid biosynthesis	0.435014	1	Acc09106
Terpenoid backbone biosynthesis	0.439378	5	Acc28869, Acc13362, Acc10832, Acc23455, Acc05319
Carbon metabolism	0.441698	19	Acc28983, Acc09032, XLOC_080625, XLOC_080789, Acc00450, Acc31196, Acc05265, Acc32422, Acc22823, Acc09681, Acc28440, Acc20340, Acc04469, Acc16904, Acc11029, Acc26268, Acc02417, Acc29120, Acc29094
Brassinosteroid biosynthesis	0.473947	1	Acc14106
Limonene and pinene degradation	0.50703	5	Acc11529, Acc30977, Acc11757, Acc25698, Acc06003
Photosynthesis	0.512297	6	Acc18280, Acc06686, Acc19295, Acc08040, Acc11632, Acc13805
DNA replication	0.51537	4	Acc13776, Acc02416, XLOC_039287, Acc30681
Glycosylphosphatidylinositol(GPI)-anchor biosynthesis	0.542984	2	Acc29570, Acc28174
Fructose and mannose metabolism	0.544544	4	Acc02238, Acc03525, Acc24460, Acc00297
Glycerophospholipid metabolism	0.581787	6	Acc26778, Acc31344, Acc16770, Acc16015, Acc33109, Acc33294
Ether lipid metabolism	0.583782	2	Acc16015, Acc16770
Regulation of autophagy	0.603149	2	Acc03202, Acc09014
Endocytosis	0.636642	8	Acc31524, Acc08576, Acc24869, Acc16899, Acc06450, Acc09596, Acc16015, Acc11620
Cyanoamino acid metabolism	0.651221	4	Acc18581, Acc13317, XLOC_080789, Acc09335
Valine, leucine and isoleucine degradation	0.651527	3	Acc11529, Acc28869, Acc30307
Porphyrin and chlorophyll metabolism	0.651527	3	Acc23865, Acc11348, Acc23241
Sulfur relay system	0.657296	1	Acc33296
Glyoxylate and dicarboxylate metabolism	0.68664	4	Acc29422, Acc02417, Acc32422, Acc00450
SNARE interactions in vesicular transport	0.691886	3	Acc13351, Acc22983, Acc22450
Alanine, aspartate and glutamate metabolism	0.691886	3	Acc32422, Acc30627, Acc05676
Biosynthesis of amino acids	0.697279	17	Acc29540, Acc09032, XLOC_080625, XLOC_080789, Acc04388, Acc25345, Acc28983, Acc31196, Acc05265, Acc26268, Acc09681, Acc28440, Acc16904, Acc11029, Acc21535, Acc29220, Acc11842
Stilbenoid, diarylheptanoid and gingerol biosynthesis	0.697866	4	Acc06003, Acc11757, Acc25698, Acc30977
Lysine biosynthesis	0.702929	1	Acc04388
Inositol phosphate metabolism	0.7088	4	Acc23855, Acc01228, Acc26946, Acc25010
Glycerolipid metabolism	0.740077	3	Acc16770, Acc11529, Acc18774
Other glycan degradation	0.742494	1	Acc24435
Selenocompound metabolism	0.742494	1	Acc10726
Diterpenoid biosynthesis	0.742494	1	Acc21759
Histidine metabolism	0.742494	1	Acc11529
Nucleotide excision repair	0.74964	4	Acc13776, Acc02416, Acc15863, Acc30681
2-Oxocarboxylic acid metabolism	0.794334	4	Acc29540, Acc04573, Acc04388, Acc05265
Fatty acid degradation	0.795423	2	Acc11529, Acc08782
Folate biosynthesis	0.806531	1	Acc31952
Valine, leucine and isoleucine biosynthesis	0.819881	1	Acc16904
Glycolysis / Gluconeogenesis	0.831075	6	Acc04106, Acc26953, Acc01807, Acc05643, Acc11529, Acc26268
Citrate cycle (TCA cycle)	0.834446	3	Acc24552, Acc00450, Acc05265
Lysine degradation	0.843884	1	Acc11529
Tryptophan metabolism	0.844066	2	Acc11529, Acc04573
Peroxisome	0.84587	4	Acc22834, Acc32422, Acc08782, Acc30307
Ubiquitin mediated proteolysis	0.855306	8	Acc14138, Acc09715, Acc02562, Acc24540, Acc09192, Acc33040, Acc17492, Acc30361
Pyruvate metabolism	0.858432	4	Acc22823, Acc11529, Acc29120, Acc00450
Phosphatidylinositol signaling system	0.863012	3	Acc23855, Acc33294, Acc25010
Phagosome	0.875632	4	Acc00786, Acc20011, Acc09318, Acc11620
Ubiquinone and other terpenoid-quinone biosynthesis	0.905384	1	Acc08165
Homologous recombination	0.916167	2	Acc13776, Acc02416
Phenylalanine, tyrosine and tryptophan biosynthesis	0.920871	2	Acc21535, Acc29220
Pyrimidine metabolism	0.926224	5	Acc13776, Acc23324, Acc18022, Acc30681, Acc04644
Tropane, piperidine and pyridine alkaloid biosynthesis	0.92894	1	Acc16838
Mismatch repair	0.942676	1	Acc02416
beta-Alanine metabolism	0.946637	1	Acc11529
Oxidative phosphorylation	0.951197	7	Acc15498, Acc00906, XLOC_016375, Acc22197, Acc09795, Acc11632, XLOC_081022
N-Glycan biosynthesis	0.959931	1	Acc03348
Protein processing in endoplasmic reticulum	0.959992	10	Acc19267, Acc17635, Acc24869, Acc09318, Acc33703, Acc03257, Acc22887, Acc09192, Acc06085, Acc02562
RNA degradation	0.96102	4	XLOC_014943, Acc09324, Acc26211, Acc25631
Phenylpropanoid biosynthesis	0.968314	6	Acc07978, Acc08481, Acc09335, Acc30435, Acc13317, Acc18581
Purine metabolism	0.97223	6	Acc28983, Acc26778, Acc23169, Acc18022, Acc30681, Acc13776
Protein export	0.978978	1	Acc09318
Basal transcription factors	0.981787	1	Acc23140
RNA transport	0.983836	6	Acc19407, Acc26003, Acc33323, Acc09324, Acc24304, Acc07701
Spliceosome	0.986241	7	Acc14788, Acc24869, Acc31659, Acc14909, Acc27663, Acc06787, Acc23124
Phenylalanine metabolism	0.989207	3	Acc07978, Acc08481, Acc30435
Ribosome biogenesis in eukaryotes	0.994599	2	Acc30013, Acc26003
mRNA surveillance pathway	0.997645	2	Acc04937, Acc09324
Aminoacyl-tRNA biosynthesis	0.999757	1	XLOC_012315
Ribosome	1	3	Acc20098, Acc02500, Acc21403

## Sheet: 2W vs CK
KEGG pathway	P value	Gene number	Gene ID
Zeatin biosynthesis	2.71731e-05	10	Acc28235, Acc02242, Acc33739, Acc09272, Acc31314, Acc01611, Acc31685, Acc02862, Acc17044, Acc04002
Circadian rhythm - plant	0.000148791	11	Acc22492, Acc00260, Acc07530, Acc01304, Acc09715, Acc31144, Acc33061, Acc15932, Acc28376, Acc17492, Acc08970
Flavonoid biosynthesis	0.0015917	7	Acc12813, Acc29568, Acc16583, Acc00260, Acc07400, Acc32390, Acc08970
Biosynthesis of secondary metabolites	0.00460503	91	Acc33739, Acc09335, Acc00743, Acc02205, Acc21780, Acc00984, Acc20538, Acc07400, Acc31314, Acc10832, Acc23455, Acc05265, Acc29422, Acc02970, Acc04106, Acc00260, Acc05955, Acc16485, Acc31658, Acc32727, Acc11666, Acc31857, Acc26268, Acc04490, Acc03551, Acc32503, Acc32502, Acc21754, Acc26199, Acc25256, Acc19252, Acc23429, Acc05073, Acc03153, Acc09717, Acc19498, Acc21535, Acc27031, Acc13362, Acc16838,…
Starch and sucrose metabolism	0.00487718	24	Acc05781, Acc21588, Acc06522, Acc07659, Acc09335, Acc28117, Acc28371, Acc18581, Acc28118, Acc06472, Acc30755, Acc03525, Acc19498, Acc10556, Acc24911, Acc19186, Acc28966, Acc00297, Acc23630, Acc15874, Acc16485, Acc30728, Acc11162, Acc19908
Linoleic acid metabolism	0.00760369	4	Acc32488, Acc32486, Acc17267, Acc32487
Photosynthesis - antenna proteins	0.00771823	6	Acc13590, Acc20749, Acc06487, Acc06486, Acc21328, XLOC_028558
Terpenoid backbone biosynthesis	0.0269579	9	Acc19218, Acc31056, Acc00743, Acc21622, Acc28869, Acc05319, Acc10832, Acc23455, Acc13362
Brassinosteroid biosynthesis	0.0296463	3	Acc26962, Acc14106, Acc00984
Metabolic pathways	0.0512703	146	Acc23241, Acc33739, Acc09335, Acc12813, Acc28117, Acc04670, Acc20317, Acc28118, Acc02361, Acc06522, Acc00743, Acc02205, Acc05319, Acc08040, Acc15787, Acc00984, Acc20538, Acc07400, Acc31314, Acc28966, Acc00297, Acc10832, Acc23455, Acc05265, Acc02970, Acc04106, Acc00260, Acc28166, Acc05955, Acc16485, Acc31658, Acc11666, Acc31857, Acc11632, Acc26268, Acc11030, Acc03551, Acc32503, Acc00327, Acc07659,…
Plant-pathogen interaction	0.0745279	17	Acc19267, Acc07445, Acc05769, Acc30886, Acc21811, Acc16676, Acc05774, Acc06864, Acc04715, Acc30051, Acc04716, Acc16553, Acc10020, Acc23132, Acc33439, Acc19735, Acc03418
alpha-Linolenic acid metabolism	0.0944113	5	Acc32488, Acc04670, Acc12014, Acc32486, Acc32487
Cysteine and methionine metabolism	0.0958098	11	Acc20538, Acc09681, Acc05955, Acc05840, Acc19252, Acc30818, Acc09717, Acc11029, Acc03311, Acc13619, Acc11030
Glutathione metabolism	0.125503	10	Acc06335, Acc01698, Acc24970, Acc33020, Acc00011, Acc14163, Acc14162, Acc05341, Acc03311, Acc24431
Plant hormone signal transduction	0.139179	24	Acc24680, Acc23260, Acc23746, Acc15865, Acc04213, Acc16241, Acc24383, Acc07104, Acc07103, Acc09459, Acc14324, Acc25620, Acc02873, Acc23576, Acc01201, Acc07445, Acc11393, Acc19609, Acc29817, Acc20680, Acc06864, Acc19743, Acc02781, Acc01591
Amino sugar and nucleotide sugar metabolism	0.153385	12	Acc24911, Acc05781, Acc07659, Acc30755, Acc03525, Acc32727, Acc00297, Acc23630, Acc11162, Acc25256, Acc19498, Acc19186
Carotenoid biosynthesis	0.159699	4	Acc03153, Acc21754, Acc29493, Acc27031
Glyoxylate and dicarboxylate metabolism	0.162201	7	Acc32422, Acc30351, Acc13662, Acc07733, Acc29422, Acc02417, Acc04490
Photosynthesis	0.179472	8	Acc18280, Acc27331, XLOC_048628, Acc19295, Acc08040, Acc11632, Acc26252, Acc13805
Glycine, serine and threonine metabolism	0.215786	7	Acc05503, Acc32422, Acc26199, Acc21780, Acc30351, Acc33355, Acc29422
Alanine, aspartate and glutamate metabolism	0.253492	5	Acc32422, Acc30351, Acc05503, Acc30627, Acc05676
Fatty acid metabolism	0.254619	7	Acc13109, Acc15787, Acc16803, Acc12534, Acc02970, Acc20317, Acc12533
Arginine and proline metabolism	0.274767	7	Acc16868, Acc02254, Acc11529, Acc05840, Acc21065, Acc30818, Acc03311
Nicotinate and nicotinamide metabolism	0.275235	2	Acc30627, Acc05676
Biotin metabolism	0.275235	2	Acc03581, Acc20317
Phenylalanine metabolism	0.275417	10	Acc29585, Acc32503, Acc32502, Acc16583, Acc30435, Acc31857, Acc07400, Acc30657, Acc33176, Acc33355
Stilbenoid, diarylheptanoid and gingerol biosynthesis	0.294348	6	Acc29568, Acc16583, Acc07400, Acc25698, Acc11757, Acc10298
Glycerolipid metabolism	0.303934	5	Acc16770, Acc11529, Acc18774, Acc09140, Acc01742
Fructose and mannose metabolism	0.303934	5	Acc24911, Acc03525, Acc03509, XLOC_018979, Acc00297
Fatty acid biosynthesis	0.313389	4	Acc13109, Acc02970, Acc20317, Acc15787
Carbon metabolism	0.326997	19	Acc02417, Acc13662, Acc32422, Acc26199, Acc21780, Acc22823, Acc09681, Acc30351, Acc05341, Acc07733, Acc04469, Acc05265, Acc11029, Acc26268, Acc24113, Acc02970, Acc20340, Acc11030, Acc03551
Lipoic acid metabolism	0.329042	1	Acc26140
Phenylpropanoid biosynthesis	0.380755	12	Acc29585, Acc32503, Acc29568, Acc16583, Acc31857, Acc07400, Acc09335, Acc30657, Acc33176, Acc32502, Acc30435, Acc18581
Porphyrin and chlorophyll metabolism	0.387933	4	Acc05073, Acc23865, Acc13085, Acc23241
Glucosinolate biosynthesis	0.395254	2	Acc26637, Acc04573
Monoterpenoid biosynthesis	0.412638	1	Acc09106
Protein processing in endoplasmic reticulum	0.45126	16	Acc19267, Acc33689, Acc12363, Acc17281, Acc24869, Acc01310, Acc04658, Acc03257, Acc27771, Acc09318, Acc13045, Acc13642, Acc03418, Acc21439, Acc01164, Acc08525
DNA replication	0.461327	4	Acc13776, Acc02416, XLOC_039287, Acc30681
Biosynthesis of unsaturated fatty acids	0.462987	3	Acc16803, Acc12534, Acc12533
Degradation of aromatic compounds	0.485832	1	Acc16583
Riboflavin metabolism	0.485832	1	Acc18920
Peroxisome	0.491314	6	Acc13245, Acc32422, Acc30351, Acc05341, Acc06900, Acc04490
Lysine degradation	0.525887	2	Acc11529, Acc23429
beta-Alanine metabolism	0.528927	3	Acc03311, Acc33355, Acc11529
Sulfur metabolism	0.544698	3	Acc11029, Acc09681, Acc11030
Ascorbate and aldarate metabolism	0.544698	3	Acc11529, Acc26946, Acc24431
Sphingolipid metabolism	0.545746	2	Acc17342, Acc00327
Ether lipid metabolism	0.545746	2	Acc16015, Acc16770
Thiamine metabolism	0.549915	1	Acc00743
Phenylalanine, tyrosine and tryptophan biosynthesis	0.558188	4	Acc21535, Acc31658, Acc11666, Acc29220
Nitrogen metabolism	0.560157	3	Acc02438, Acc06188, Acc05104
Base excision repair	0.575295	3	Acc13776, Acc30681, Acc08642
2-Oxocarboxylic acid metabolism	0.580666	5	Acc16868, Acc05341, Acc07733, Acc04573, Acc05265
Tryptophan metabolism	0.604574	3	Acc11529, Acc04573, Acc04490
Vitamin B6 metabolism	0.606022	1	Acc31808
Citrate cycle (TCA cycle)	0.621272	4	Acc24113, Acc05341, Acc07733, Acc05265
Taurine and hypotaurine metabolism	0.631399	1	Acc02361
Limonene and pinene degradation	0.633186	4	Acc11529, Acc11757, Acc25698, Acc10298
SNARE interactions in vesicular transport	0.645918	3	Acc13351, Acc22983, Acc22450
Glycolysis / Gluconeogenesis	0.651224	7	Acc04106, Acc26953, Acc11529, Acc26199, Acc21780, Acc26268, Acc24113
Ubiquinone and other terpenoid-quinone biosynthesis	0.652415	2	Acc29585, Acc16583
Pentose and glucuronate interconversions	0.656304	5	Acc11529, Acc27597, Acc03509, Acc21588, Acc29689
Steroid biosynthesis	0.68324	2	Acc09770, Acc09769
Butanoate metabolism	0.698147	1	Acc28869
Carbon fixation in photosynthetic organisms	0.69946	4	Acc22823, Acc26268, Acc04469, Acc03551
Nucleotide excision repair	0.69946	4	Acc13776, Acc02416, Acc30681, Acc16508
Phagosome	0.70465	5	Acc00786, Acc20011, Acc09318, Acc11720, Acc11620
Protein export	0.707805	3	Acc00706, Acc09318, Acc17281
Tropane, piperidine and pyridine alkaloid biosynthesis	0.711791	2	Acc33355, Acc16838
Other glycan degradation	0.717597	1	Acc24435
Selenocompound metabolism	0.717597	1	Acc10726
Diterpenoid biosynthesis	0.717597	1	Acc21759
Histidine metabolism	0.717597	1	Acc11529
Galactose metabolism	0.730118	3	Acc04106, Acc14487, Acc06220
Biosynthesis of amino acids	0.759186	15	Acc16868, Acc05265, Acc31658, Acc26199, Acc21780, Acc09681, Acc05341, Acc07733, Acc26268, Acc11029, Acc21535, Acc29220, Acc11666, Acc11030, Acc03551
Propanoate metabolism	0.783659	1	Acc02970
Sesquiterpenoid and triterpenoid biosynthesis	0.797605	1	Acc25218
Isoquinoline alkaloid biosynthesis	0.797605	1	Acc33355
ABC transporters	0.810653	1	Acc29384
Valine, leucine and isoleucine degradation	0.81473	2	Acc11529, Acc28869
Pyruvate metabolism	0.819389	4	Acc22823, Acc11529, Acc24113, Acc02970
Glycerophospholipid metabolism	0.819389	4	Acc16015, Acc16770, Acc09140, Acc31344
Regulation of autophagy	0.84497	1	Acc18681
Fatty acid elongation	0.881263	1	Acc19735
Pentose phosphate pathway	0.883507	2	Acc20340, Acc03551
Homologous recombination	0.895176	2	Acc13776, Acc02416
Cyanoamino acid metabolism	0.91532	2	Acc09335, Acc18581
Oxidative phosphorylation	0.924403	7	Acc00906, Acc29533, Acc15977, XLOC_048628, Acc22197, Acc09795, Acc11632
Mismatch repair	0.930369	1	Acc02416
Tyrosine metabolism	0.934865	1	Acc33355
Fatty acid degradation	0.934865	1	Acc11529
Inositol phosphate metabolism	0.935403	2	Acc28166, Acc26946
N-Glycan biosynthesis	0.950129	1	Acc13490
Endocytosis	0.956821	4	Acc16015, Acc24869, Acc16899, Acc11620
Ubiquitin mediated proteolysis	0.973441	5	Acc17329, Acc09715, Acc17492, Acc30361, Acc16508
Basal transcription factors	0.976083	1	Acc23140
Pyrimidine metabolism	0.98487	3	Acc13776, Acc23324, Acc30681
Phosphatidylinositol signaling system	0.988538	1	Acc28166
Ribosome biogenesis in eukaryotes	0.991631	2	Acc30013, Acc26820
Purine metabolism	0.993662	4	Acc13776, Acc02205, Acc30681, Acc11447
mRNA surveillance pathway	0.996114	2	Acc04937, Acc14861
Spliceosome	0.996384	5	Acc24869, Acc31659, Acc14909, Acc27663, Acc14861
RNA degradation	0.999439	1	Acc25631
Aminoacyl-tRNA biosynthesis	0.999571	1	Acc26858
RNA transport	0.999989	1	Acc14861
Ribosome	0.999998	6	Acc20098, Acc02500, Acc17775, Acc05979, Acc01456, XLOC_012948

## Sheet: 3W vs CK
KEGG pathway	P value	Gene number	Gene ID
Circadian rhythm - plant	0.000409058	13	Acc22492, Acc24966, Acc00260, Acc01304, Acc09715, Acc04910, Acc33061, Acc15932, Acc25284, Acc02581, Acc17492, Acc08970, Acc02004
Flavonoid biosynthesis	0.00121993	9	Acc24966, Acc29568, Acc00260, Acc07400, Acc03848, Acc09639, Acc32390, Acc08970, Acc02004
Zeatin biosynthesis	0.00201728	9	Acc28235, Acc02242, Acc33739, Acc09272, Acc31314, Acc01611, Acc02862, Acc04002, Acc17044
Biosynthesis of secondary metabolites	0.00285528	132	Acc08427, Acc24966, Acc33739, Acc09335, Acc05265, Acc12916, Acc32978, Acc29748, Acc16731, Acc09639, Acc00743, Acc02205, Acc21780, Acc03568, Acc11648, Acc00984, Acc23028, Acc07400, Acc31314, Acc24995, Acc23455, Acc33349, Acc29422, Acc02970, Acc04106, XLOC_080625, Acc00260, Acc16485, Acc32727, Acc13619, Acc23564, Acc05383, Acc26268, Acc31818, Acc04490, Acc15731, Acc32503, Acc32502, Acc21754, Acc261…
Linoleic acid metabolism	0.00685462	5	Acc32488, Acc32486, Acc08241, Acc17267, Acc32487
Starch and sucrose metabolism	0.0123461	31	Acc08427, Acc05781, Acc21588, Acc06522, Acc09335, Acc28117, Acc28371, Acc18581, Acc28118, Acc06472, Acc27091, Acc23017, Acc27953, Acc30755, Acc26020, Acc03525, Acc19498, Acc24911, Acc19186, Acc21668, Acc28966, Acc00297, Acc15874, Acc19908, Acc31818, Acc16485, Acc17616, Acc30728, Acc23564, Acc11162, Acc13317
Photosynthesis - antenna proteins	0.0151329	7	Acc13590, Acc20749, Acc01764, Acc06487, Acc23436, Acc21328, XLOC_028558
Fatty acid metabolism	0.0300149	14	Acc13109, Acc23409, Acc25203, Acc20317, Acc08782, Acc10173, Acc01186, Acc00352, Acc15787, Acc16803, Acc12534, Acc02970, Acc09671, Acc12533
alpha-Linolenic acid metabolism	0.033346	8	Acc08241, Acc12014, Acc32486, Acc32487, Acc32488, Acc04670, Acc08063, Acc11566
Metabolic pathways	0.0367345	216	Acc08427, Acc24966, XLOC_080421, Acc23241, Acc33739, Acc09335, Acc28462, Acc08782, Acc04230, Acc23855, Acc28117, Acc28358, Acc29101, Acc04670, Acc20317, Acc28118, Acc32978, Acc29748, Acc16731, Acc00743, Acc02205, Acc21780, Acc03568, Acc15787, Acc11648, Acc00984, Acc19427, Acc12218, Acc23028, Acc07400, Acc31314, Acc28966, Acc00297, Acc11431, Acc23455, Acc33349, Acc02970, Acc15083, Acc04106, XLOC_0…
Photosynthesis	0.0420258	14	XLOC_058968, Acc04294, Acc18280, Acc28462, Acc27295, Acc19093, Acc15145, Acc25048, Acc21513, Acc19295, Acc11632, Acc28358, Acc13805, Acc06071
Plant-pathogen interaction	0.0469119	25	Acc19735, Acc00288, Acc16553, Acc14911, Acc05769, XLOC_012616, Acc16676, Acc10226, Acc03568, Acc31969, Acc07445, Acc20247, Acc06864, Acc13589, Acc04715, Acc04716, Acc01071, Acc19267, Acc30886, Acc05774, Acc21811, Acc31852, Acc23132, Acc03418, Acc33439
Terpenoid backbone biosynthesis	0.0537053	11	Acc15731, Acc24697, Acc21622, Acc28869, Acc11070, Acc05319, Acc23455, Acc01123, Acc00743, Acc09671, Acc13362
Selenocompound metabolism	0.0572073	5	Acc23028, Acc04230, Acc10726, Acc06663, Acc13307
Fatty acid biosynthesis	0.0744287	8	Acc13109, Acc23409, Acc25203, Acc08782, Acc00352, Acc15787, Acc02970, Acc20317
Brassinosteroid biosynthesis	0.0757927	3	Acc26962, Acc14106, Acc00984
Biotin metabolism	0.0802774	4	Acc03581, Acc23409, Acc20317, Acc25203
Plant hormone signal transduction	0.119969	35	Acc24680, Acc23260, Acc23746, Acc15865, Acc04213, Acc05421, Acc19609, Acc16241, Acc04170, Acc31645, Acc30896, Acc07103, Acc24758, Acc09459, Acc14324, Acc25620, Acc15150, Acc02781, Acc01540, Acc11766, Acc07445, Acc23103, Acc07104, Acc11393, Acc29817, Acc12940, Acc12824, Acc06864, Acc20680, Acc19743, Acc20343, Acc28077, Acc01592, Acc04179, Acc22239
Butanoate metabolism	0.126177	4	Acc15731, Acc22306, Acc09671, Acc28869
Thiamine metabolism	0.13601	3	Acc00743, Acc19427, Acc26351
Amino sugar and nucleotide sugar metabolism	0.150445	17	Acc24911, Acc19186, Acc03525, Acc32573, Acc28663, Acc21768, Acc32143, Acc30755, Acc19226, Acc32727, Acc00297, Acc23564, Acc11162, Acc25256, Acc19498, Acc05781, Acc26020
Sulfur metabolism	0.156192	7	Acc04230, Acc04153, Acc09681, Acc11431, Acc11030, Acc11029, Acc09743
Glutathione metabolism	0.187642	13	Acc06335, Acc01698, Acc24970, Acc19641, Acc28844, Acc33020, Acc00011, Acc05341, Acc27471, Acc03838, Acc03311, Acc07818, Acc24431
Fructose and mannose metabolism	0.193518	8	Acc24911, Acc08618, XLOC_018979, Acc00297, Acc23564, Acc03525, Acc09385, Acc03509
Biosynthesis of unsaturated fatty acids	0.193723	6	Acc00352, Acc10173, Acc01186, Acc16803, Acc12534, Acc12533
Carbon metabolism	0.1963	30	Acc21566, Acc05265, Acc26199, Acc02417, Acc09671, Acc32978, Acc29120, Acc08618, Acc21780, Acc03263, Acc21926, Acc11029, Acc11648, Acc00497, Acc24932, Acc09681, Acc05341, Acc26268, Acc22823, Acc02970, Acc15083, XLOC_080625, Acc22306, Acc23564, Acc13662, Acc07733, Acc20340, Acc08183, Acc13491, Acc11030
Glycine, serine and threonine metabolism	0.199433	10	Acc05503, Acc26199, Acc21780, Acc15769, Acc33355, Acc29422, Acc11648, Acc19504, Acc08183, Acc00497
Carotenoid biosynthesis	0.206888	5	Acc13382, Acc03153, Acc21754, Acc29493, Acc27031
Nicotinate and nicotinamide metabolism	0.207482	3	Acc33349, Acc30627, Acc05676
Porphyrin and chlorophyll metabolism	0.208011	7	Acc05073, Acc05586, Acc23241, Acc20690, Acc32591, Acc14462, Acc23865
Arginine and proline metabolism	0.267867	10	Acc16868, Acc07097, Acc11529, Acc05840, Acc21065, Acc03568, Acc18667, Acc04853, Acc03311, Acc13865
Lysine degradation	0.283796	4	Acc11529, Acc12916, Acc09671, Acc23429
Sphingolipid metabolism	0.305522	4	Acc17342, Acc00327, Acc28270, Acc12218
Phenylpropanoid biosynthesis	0.340284	18	Acc29585, Acc07978, Acc32503, Acc29568, Acc08481, Acc23017, Acc21088, Acc09335, Acc21668, Acc33176, Acc05383, Acc32502, Acc30435, Acc07400, Acc09753, Acc13317, Acc18581, Acc30657
Cysteine and methionine metabolism	0.34047	12	Acc23028, Acc09681, Acc09717, Acc04239, Acc24995, Acc05840, Acc13619, Acc19252, Acc11029, Acc03311, Acc13307, Acc11030
Glyoxylate and dicarboxylate metabolism	0.342696	8	Acc02417, Acc13662, Acc07733, Acc29422, Acc08183, Acc09671, Acc00497, Acc04490
Glycolysis / Gluconeogenesis	0.383639	13	Acc01807, Acc04106, Acc08618, Acc21566, Acc24932, Acc26199, Acc21780, Acc23564, Acc11529, Acc26268, Acc11566, Acc11648, Acc08063
Alanine, aspartate and glutamate metabolism	0.391212	6	Acc05676, Acc05503, Acc09824, Acc04853, Acc08183, Acc30627
beta-Alanine metabolism	0.411987	5	Acc03311, Acc13865, Acc15769, Acc33355, Acc11529
Fatty acid degradation	0.411987	5	Acc08782, Acc11566, Acc08063, Acc09671, Acc11529
Carbon fixation in photosynthetic organisms	0.430361	8	Acc29120, Acc08618, Acc21566, Acc21926, Acc22823, Acc26268, Acc08183, Acc13491
Ubiquinone and other terpenoid-quinone biosynthesis	0.436752	4	Acc29585, Acc14377, Acc03299, Acc08165
Glycerolipid metabolism	0.459732	6	Acc28663, Acc11529, Acc16770, Acc18774, Acc09140, Acc28270
Pentose phosphate pathway	0.493319	6	Acc32978, XLOC_080625, Acc08618, Acc03263, Acc20340, Acc21926
Galactose metabolism	0.509851	6	Acc04106, Acc24212, Acc06220, Acc23564, Acc14487, Acc28270
Phenylalanine metabolism	0.515444	12	Acc29585, Acc07978, Acc32503, Acc32502, Acc08481, Acc30435, Acc07400, Acc30657, Acc33176, Acc15769, Acc33355, Acc09753
Tropane, piperidine and pyridine alkaloid biosynthesis	0.52046	4	Acc03740, Acc15769, Acc33355, Acc16838
Regulation of autophagy	0.540116	3	Acc03202, Acc09014, Acc18681
Biosynthesis of amino acids	0.549434	26	Acc16868, Acc21566, Acc05265, Acc26199, Acc19504, Acc29220, Acc16731, Acc18123, Acc21780, Acc21926, Acc11029, Acc11648, Acc00497, Acc04853, Acc23028, Acc24932, Acc16504, Acc09681, Acc05341, Acc21535, Acc08183, XLOC_080625, Acc13307, Acc07733, Acc26268, Acc11030
Cyanoamino acid metabolism	0.589061	6	Acc23017, Acc09335, Acc21668, Acc13317, Acc18581, Acc00497
Glucosinolate biosynthesis	0.596257	2	Acc26637, Acc04573
Tyrosine metabolism	0.597792	4	Acc11566, Acc15769, Acc08063, Acc33355
Pentose and glucuronate interconversions	0.598209	8	Acc27091, Acc21588, Acc29689, Acc11529, Acc17616, Acc21926, Acc03509, Acc27597
Ascorbate and aldarate metabolism	0.615919	4	Acc11529, Acc25010, Acc26946, Acc24431
One carbon pool by folate	0.622059	2	Acc15083, Acc00497
Glycosphingolipid biosynthesis - globo series	0.624753	1	Acc28270
Riboflavin metabolism	0.624753	1	Acc18920
Nitrogen metabolism	0.633528	4	Acc02438, Acc06802, Acc06188, Acc05104
2-Oxocarboxylic acid metabolism	0.641084	7	Acc16868, Acc16731, Acc05341, Acc07733, Acc04573, Acc05265, Acc08183
Stilbenoid, diarylheptanoid and gingerol biosynthesis	0.64731	6	Acc29568, Acc07400, Acc06003, Acc25698, Acc11757, Acc10298
C5-Branched dibasic acid metabolism	0.659805	1	Acc16731
Propanoate metabolism	0.669797	2	Acc02970, Acc09671
Tryptophan metabolism	0.683143	4	Acc11529, Acc09671, Acc04573, Acc04490
Valine, leucine and isoleucine degradation	0.683143	4	Acc15731, Acc11529, Acc09671, Acc28869
Steroid biosynthesis	0.684266	3	Acc29748, Acc09770, Acc09769
Isoquinoline alkaloid biosynthesis	0.691774	2	Acc15769, Acc33355
Phenylalanine, tyrosine and tryptophan biosynthesis	0.698597	5	Acc18123, Acc21535, Acc19504, Acc16504, Acc29220
ABC transporters	0.71253	2	Acc33683, Acc29384
Pyruvate metabolism	0.746901	7	Acc13491, Acc24932, Acc29120, Acc11529, Acc22823, Acc02970, Acc09671
Ether lipid metabolism	0.750526	2	Acc16015, Acc16770
DNA replication	0.754918	4	Acc13776, Acc02416, XLOC_039287, Acc30681
Taurine and hypotaurine metabolism	0.770211	1	Acc02361
Sulfur relay system	0.770211	1	Acc07732
Limonene and pinene degradation	0.773017	5	Acc11529, Acc10298, Acc11757, Acc25698, Acc06003
Protein export	0.791567	4	Acc26287, Acc04683, Acc09318, Acc17281
Protein processing in endoplasmic reticulum	0.801724	19	Acc19267, Acc33689, Acc17935, Acc17281, Acc24869, Acc01310, Acc33703, Acc04658, Acc13589, Acc03257, Acc32322, Acc12363, Acc20247, Acc25319, Acc09318, Acc13045, Acc17753, Acc01164, Acc03418
Base excision repair	0.816302	3	Acc13776, Acc30681, Acc08642
Fatty acid elongation	0.827039	2	Acc19735, Acc01186
Peroxisome	0.833721	6	Acc13245, Acc08782, Acc05341, Acc22834, Acc11070, Acc04490
Oxidative phosphorylation	0.842722	13	Acc15498, XLOC_080421, Acc00906, Acc29533, Acc15977, Acc28462, Acc22197, XLOC_081028, Acc09795, Acc11632, Acc28358, Acc29101, XLOC_081022
Other glycan degradation	0.844808	1	Acc24435
Diterpenoid biosynthesis	0.844808	1	Acc21759
Histidine metabolism	0.844808	1	Acc11529
Glycerophospholipid metabolism	0.849253	6	Acc31344, Acc16770, Acc14438, Acc16015, Acc28456, Acc09140
SNARE interactions in vesicular transport	0.867009	3	Acc13351, Acc22983, Acc22450
Citrate cycle (TCA cycle)	0.87567	4	Acc05265, Acc05341, Acc07733, Acc06183
Folate biosynthesis	0.895204	1	Acc07732
Inositol phosphate metabolism	0.896289	4	Acc23855, Acc01228, Acc26946, Acc25010
Pyrimidine metabolism	0.902681	8	Acc16670, Acc04644, Acc00255, Acc16159, Acc30681, Acc13776, Acc15578, Acc33349
Sesquiterpenoid and triterpenoid biosynthesis	0.905004	1	Acc25218
Valine, leucine and isoleucine biosynthesis	0.905004	1	Acc16731
Glycosylphosphatidylinositol(GPI)-anchor biosynthesis	0.913889	1	Acc29570
Nucleotide excision repair	0.919071	4	Acc17935, Acc13776, Acc02416, Acc30681
Phagosome	0.935456	5	Acc00786, Acc20011, Acc09318, Acc05941, Acc11620
N-Glycan biosynthesis	0.93709	2	Acc13490, Acc03348
Endocytosis	0.951116	7	Acc31524, Acc24869, Acc16899, Acc24997, Acc32322, Acc16015, Acc11620
Purine metabolism	0.95598	10	Acc16670, Acc04230, Acc15578, Acc11447, Acc24932, Acc02205, Acc30681, Acc13776, Acc00255, Acc33349
Homologous recombination	0.97651	2	Acc13776, Acc02416
Mismatch repair	0.980279	1	Acc02416
RNA degradation	0.986845	5	Acc32547, Acc30030, Acc17651, Acc09324, Acc26930
RNA polymerase	0.98907	1	Acc16670
Phosphatidylinositol signaling system	0.989927	2	Acc23855, Acc25010
Ubiquitin mediated proteolysis	0.992605	7	Acc32650, Acc09715, Acc17383, Acc05017, Acc33040, Acc17492, Acc30361
Basal transcription factors	0.995916	1	Acc23140
Spliceosome	0.996967	9	Acc14788, Acc24869, Acc31659, Acc32322, Acc21824, Acc14909, Acc27663, Acc06787, Acc23124
Ribosome biogenesis in eukaryotes	0.997508	3	Acc25874, Acc26003, Acc26820
RNA transport	0.997983	7	XLOC_024626, Acc26003, Acc09324, Acc19407, Acc07701, Acc25664, Acc17753
mRNA surveillance pathway	0.999857	2	Acc04937, Acc09324
Aminoacyl-tRNA biosynthesis	0.999989	1	Acc26858
Ribosome	1	11	XLOC_029854, Acc15558, Acc02500, Acc29328, Acc15632, Acc20098, Acc02199, Acc12621, Acc00933, Acc13654, Acc21403
