# Supplementary material for: Identification and Characterization of Long Non-Coding RNAs: Implicating Insights into Their Regulatory Role in Kiwifruit Ripening and Softening during Low-Temperature Storage
Source: Plants (Basel). 2023 Feb 27;12(5):1070. doi: 10.3390/plants12051070 (PMC10005093; doi:10.3390/plants12051070)
Supplement: Supplementary file 1 [file plants-12-01070-s001.zip › Table S7. The kiwifruit DELs with differentially expressed target genes during low-temperature storage.xls]

## Sheet: 1W vs CK
DEL	Log2 FC value			DEMTL	Log2 FC value			Description
	CK vs 1W	CK vs 2W	CK vs 3W		CK vs 1W	CK vs 2W	CK vs 3W
TCONS_00000274	3.91936	2.6432	4.80438	Acc00408	3.40467	3.04674	5.14843	gnl|BL_ORD_ID|314162 sp|P29063|PR4B_TOBAC Pathogenesis-related protein PR-4B OS=Nicotiana tabacum OX=4097 PE=2 SV=1//2.2919e-68
TCONS_00000602	-2.35826	0.435147	0.838909	Acc00441	2.16564	-0.21467	0.239118	-//-
TCONS_00001177	-2.07366	-1.04109	-1.71991	Acc00767	2.31453	1.80103	2.66888	gnl|BL_ORD_ID|260454 sp|Q9FK44|NAC87_ARATH NAC domain-containing protein 87 OS=Arabidopsis thaliana OX=3702 GN=NAC087 PE=2 SV=1//1.56556e-96
				Acc00769	-2.17351	-0.253765	0.089866	gnl|BL_ORD_ID|479868 sp|O64654|TRL11_ARATH Thioredoxin-like 1-1, chloroplastic OS=Arabidopsis thaliana OX=3702 GN=At1g08570 PE=2 SV=1//6.02139e-78
TCONS_00002562	3.57972	2.24833	1.97878	XLOC_000281	2.17221	2.01284	2.05462	-
TCONS_00003080	3.17183	2.40458	2.01912	Acc00637	-2.11202	-2.13365	-1.88708	gnl|BL_ORD_ID|43423 sp|Q6NPC9|BIN3D_ARATH Probable RNA methyltransferase At5g51130 OS=Arabidopsis thaliana OX=3702 GN=At5g51130 PE=2 SV=1//7.99407e-20
				Acc00639	3.93629	2.51092	3.31563	-//-
TCONS_00003172	10.5036	--	--	Acc00676	5.47751	0.266097	-1.32296	-//-
				Acc00678	2.79175	-1.35116	-1.39572	-//-
TCONS_00003354	-2.12688	-0.563144	-0.845959	Acc00767	2.31453	1.80103	2.66888	gnl|BL_ORD_ID|260454 sp|Q9FK44|NAC87_ARATH NAC domain-containing protein 87 OS=Arabidopsis thaliana OX=3702 GN=NAC087 PE=2 SV=1//1.56556e-96
				Acc00769	-2.17351	-0.253765	0.089866	gnl|BL_ORD_ID|479868 sp|O64654|TRL11_ARATH Thioredoxin-like 1-1, chloroplastic OS=Arabidopsis thaliana OX=3702 GN=At1g08570 PE=2 SV=1//6.02139e-78
TCONS_00003953	10.082	10.3342	11.3668	Acc01070	2.80467	-0.567027	1.86723	gnl|BL_ORD_ID|133082 sp|Q07353|FL3H_PETHY Naringenin,2-oxoglutarate 3-dioxygenase (Fragment) OS=Petunia hybrida OX=4102 GN=AN3 PE=1 SV=1//0
				Acc01084	2.55921	-8.14834	-8.42722	gnl|BL_ORD_ID|172670 sp|Q67ZW1|HIP27_ARATH Heavy metal-associated isoprenylated plant protein 27 OS=Arabidopsis thaliana OX=3702 GN=HIPP27 PE=1 SV=1//6.27002e-65
TCONS_00003954	11.0721	--	--	Acc01070	2.80467	-0.567027	1.86723	gnl|BL_ORD_ID|133082 sp|Q07353|FL3H_PETHY Naringenin,2-oxoglutarate 3-dioxygenase (Fragment) OS=Petunia hybrida OX=4102 GN=AN3 PE=1 SV=1//0
				Acc01084	2.55921	-8.14834	-8.42722	gnl|BL_ORD_ID|172670 sp|Q67ZW1|HIP27_ARATH Heavy metal-associated isoprenylated plant protein 27 OS=Arabidopsis thaliana OX=3702 GN=HIPP27 PE=1 SV=1//6.27002e-65
TCONS_00005503	-4.02748	-0.181656	-0.534532	Acc11583	2.76291	1.55281	2.70363	-//-
				Acc11592	3.43746	-0.108144	2.90362	gnl|BL_ORD_ID|29495 sp|P37220|ASR3_SOLLC Abscisic stress-ripening protein 3 OS=Solanum lycopersicum OX=4081 GN=ASR3 PE=4 SV=2//2.17739e-07
TCONS_00005892	6.2197	3.17109	4.94966	Acc11744	-2.63885	-2.63255	-3.32578	gnl|BL_ORD_ID|337204 sp|Q94AI1|QWRF2_ARATH QWRF motif-containing protein 2 OS=Arabidopsis thaliana OX=3702 GN=QWRF2 PE=2 SV=1//4.47212e-125
				Acc11757	4.86552	3.01503	4.30849	gnl|BL_ORD_ID|48778 sp|Q6WNQ8|C81E8_MEDTR Cytochrome P450 81E8 OS=Medicago truncatula OX=3880 GN=CYP81E8 PE=2 SV=1//1.58416e-61
				Acc11766	2.3955	-0.388192	2.47588	gnl|BL_ORD_ID|55250 sp|P42753|CCD31_ARATH Cyclin-D3-1 OS=Arabidopsis thaliana OX=3702 GN=CYCD3-1 PE=1 SV=3//1.35462e-83
TCONS_00006054	-2.76024	-0.167545	-0.87536	Acc11862	-3.35053	-2.43859	-3.1178	gnl|BL_ORD_ID|107126 sp|F1DLK1|DSE1_NICBE Protein DECREASED SIZE EXCLUSION LIMIT 1 OS=Nicotiana benthamiana OX=4100 GN=DSE1 PE=2 SV=1//0
				Acc11864	-2.75859	-0.190439	-0.907952	gnl|BL_ORD_ID|195061 sp|Q9FXI5|IQD32_ARATH Protein IQ-DOMAIN 32 OS=Arabidopsis thaliana OX=3702 GN=IQD32 PE=1 SV=3//5.48656e-06
				Acc11870	6.21188	7.3508	8.09508	gnl|BL_ORD_ID|219448 sp|Q8LBB7|LOG5_ARATH Cytokinin riboside 5&apos;-monophosphate phosphoribohydrolase LOG5 OS=Arabidopsis thaliana OX=3702 GN=LOG5 PE=1 SV=1//1.47211e-122
TCONS_00006894	-2.14198	-2.25116	-2.97334	Acc11295	6.36092	7.74295	6.30803	gnl|BL_ORD_ID|554553 sp|Q96289|ZAT10_ARATH Zinc finger protein ZAT10 OS=Arabidopsis thaliana OX=3702 GN=ZAT10 PE=2 SV=1//2.3656e-47
TCONS_00007603	-2.79163	-0.333574	-0.669746	Acc11090	-4.52796	-4.36638	-6.11939	gnl|BL_ORD_ID|106673 sp|Q8LD26|DRMH3_ARATH Dormancy-associated protein homolog 3 OS=Arabidopsis thaliana OX=3702 GN=At1g56220 PE=1 SV=1//4.35338e-20
TCONS_00008053	-3.00171	-2.2387	-3.49015	Acc11862	-3.35053	-2.43859	-3.1178	gnl|BL_ORD_ID|107126 sp|F1DLK1|DSE1_NICBE Protein DECREASED SIZE EXCLUSION LIMIT 1 OS=Nicotiana benthamiana OX=4100 GN=DSE1 PE=2 SV=1//0
				Acc11864	-2.75859	-0.190439	-0.907952	gnl|BL_ORD_ID|195061 sp|Q9FXI5|IQD32_ARATH Protein IQ-DOMAIN 32 OS=Arabidopsis thaliana OX=3702 GN=IQD32 PE=1 SV=3//5.48656e-06
				Acc11870	6.21188	7.3508	8.09508	gnl|BL_ORD_ID|219448 sp|Q8LBB7|LOG5_ARATH Cytokinin riboside 5&apos;-monophosphate phosphoribohydrolase LOG5 OS=Arabidopsis thaliana OX=3702 GN=LOG5 PE=1 SV=1//1.47211e-122
TCONS_00008054	-2.74772	-1.66989	-2.65621	Acc11862	-3.35053	-2.43859	-3.1178	gnl|BL_ORD_ID|107126 sp|F1DLK1|DSE1_NICBE Protein DECREASED SIZE EXCLUSION LIMIT 1 OS=Nicotiana benthamiana OX=4100 GN=DSE1 PE=2 SV=1//0
				Acc11864	-2.75859	-0.190439	-0.907952	gnl|BL_ORD_ID|195061 sp|Q9FXI5|IQD32_ARATH Protein IQ-DOMAIN 32 OS=Arabidopsis thaliana OX=3702 GN=IQD32 PE=1 SV=3//5.48656e-06
				Acc11870	6.21188	7.3508	8.09508	gnl|BL_ORD_ID|219448 sp|Q8LBB7|LOG5_ARATH Cytokinin riboside 5&apos;-monophosphate phosphoribohydrolase LOG5 OS=Arabidopsis thaliana OX=3702 GN=LOG5 PE=1 SV=1//1.47211e-122
TCONS_00008280	3.51086	3.67526	3.66886	Acc11979	2.25049	1.75175	1.59869	gnl|BL_ORD_ID|499123 sp|Q9LPU2|URGT2_ARATH UDP-rhamnose/UDP-galactose transporter 2 OS=Arabidopsis thaliana OX=3702 GN=URGT2 PE=1 SV=1//0
TCONS_00008361	5.12268	1.07146	2.51868	Acc12024	4.51858	2.12744	2.6646	-//-
TCONS_00009675	8.63181	10.4175	8.58774	Acc12600	2.09153	1.87243	1.67127	gnl|BL_ORD_ID|459795 sp|Q55E69|SYS1_DICDI Protein SYS1 homolog OS=Dictyostelium discoideum OX=44689 GN=sys1 PE=3 SV=1//2.5671e-36
TCONS_00010262	6.11379	5.80598	6.3084	Acc04407	2.36937	1.39378	1.43329	-//-
TCONS_00011606	-2.36609	-3.36788	-3.59635	Acc12533	-2.88191	-2.68388	-3.07235	gnl|BL_ORD_ID|11194 sp|Q949X0|ADS3_ARATH Palmitoyl-monogalactosyldiacylglycerol delta-7 desaturase, chloroplastic OS=Arabidopsis thaliana OX=3702 GN=ADS3 PE=1 SV=2//1.26555e-168
				Acc12534	-2.60847	-2.49903	-2.80582	gnl|BL_ORD_ID|11194 sp|Q949X0|ADS3_ARATH Palmitoyl-monogalactosyldiacylglycerol delta-7 desaturase, chloroplastic OS=Arabidopsis thaliana OX=3702 GN=ADS3 PE=1 SV=2//1.02578e-172
				Acc12536	-2.34911	-3.35633	-3.59145	gnl|BL_ORD_ID|179816 sp|Q9AR73|HQGT_RAUSE Hydroquinone glucosyltransferase OS=Rauvolfia serpentina OX=4060 GN=AS PE=1 SV=1//3.07841e-46
				Acc12547	3.10292	2.11385	1.87289	-//-
TCONS_00011884	2.66675	-1.23679	-7.92942	Acc12712	-2.44053	-1.54624	-2.66633	gnl|BL_ORD_ID|195061 sp|Q9FXI5|IQD32_ARATH Protein IQ-DOMAIN 32 OS=Arabidopsis thaliana OX=3702 GN=IQD32 PE=1 SV=3//2.72063e-27
				Acc12716	4.65938	2.2714	-0.0224686	-//-
				Acc12724	2.01128	-0.352714	-0.592077	-//-
TCONS_00013583	-2.09596	-2.17528	-3.42633	Acc13488	-2.57272	-1.53925	-2.56282	gnl|BL_ORD_ID|223591 sp|Q9S7R3|LSH10_ARATH Protein LIGHT-DEPENDENT SHORT HYPOCOTYLS 10 OS=Arabidopsis thaliana OX=3702 GN=LSH10 PE=1 SV=1//2.1715e-80
TCONS_00013861	-2.5208	-1.79616	-10.5094	Acc13627	3.33496	2.06712	3.73006	gnl|BL_ORD_ID|79569 sp|Q8RX83|CSLB3_ARATH Cellulose synthase-like protein B3 OS=Arabidopsis thaliana OX=3702 GN=CSLB3 PE=2 SV=1//0
TCONS_00014829	2.80713	-1.09627	2.04645	Acc13109	3.60949	2.76594	2.72589	gnl|BL_ORD_ID|128837 sp|Q9SQI3|FATB_GOSHI Palmitoyl-acyl carrier protein thioesterase, chloroplastic OS=Gossypium hirsutum OX=3635 GN=FATB1 PE=1 SV=1//0
TCONS_00014833	9.81924	10.5192	9.45598	Acc13109	3.60949	2.76594	2.72589	gnl|BL_ORD_ID|128837 sp|Q9SQI3|FATB_GOSHI Palmitoyl-acyl carrier protein thioesterase, chloroplastic OS=Gossypium hirsutum OX=3635 GN=FATB1 PE=1 SV=1//0
TCONS_00015268	3.91885	2.77858	2.77229	Acc13331	2.59332	1.186	0.890327	-//-
TCONS_00016047	10.691	4.03176	8.08887	Acc13757	2.72354	-3.25568	-2.87007	gnl|BL_ORD_ID|858 sp|P0C8Y8|2SS2_BEREX 2S sulfur-rich seed storage protein 2 OS=Bertholletia excelsa OX=3645 GN=BE2S2 PE=3 SV=1//6.76535e-07
				Acc13760	4.621	1.03269	2.45745	gnl|BL_ORD_ID|438300 sp|O48686|SNL3_ARATH Paired amphipathic helix protein Sin3-like 3 OS=Arabidopsis thaliana OX=3702 GN=SNL3 PE=1 SV=3//3.65354e-07
				Acc13763	2.19154	0.284789	0.337382	gnl|BL_ORD_ID|508739 sp|Q5BPG5|VUP4_ARATH Vascular-related unknown protein 4 OS=Arabidopsis thaliana OX=3702 GN=VUP4 PE=2 SV=1//8.92048e-13
TCONS_00017009	8.0665	5.57697	5.25488	Acc14287	4.70797	3.1	3.06271	-//-
				Acc14294	-2.1814	-1.50434	-1.36326	gnl|BL_ORD_ID|12340 sp|Q9C5U1|AHK3_ARATH Histidine kinase 3 OS=Arabidopsis thaliana OX=3702 GN=AHK3 PE=1 SV=1//0
TCONS_00018460	2.64577	2.09131	1.14061	Acc14999	2.82243	3.26448	2.48815	gnl|BL_ORD_ID|240114 sp|Q1G3I2|MIP1A_ARATH B-box domain protein 30 OS=Arabidopsis thaliana OX=3702 GN=MIP1A PE=1 SV=1//1.77823e-23
				Acc15003	2.21207	4.53806	3.75549	gnl|BL_ORD_ID|43204 sp|Q9LRJ4|BH117_ARATH Transcription factor bHLH117 OS=Arabidopsis thaliana OX=3702 GN=BHLH117 PE=2 SV=2//3.59577e-18
				Acc15006	3.73964	4.50901	5.19141	gnl|BL_ORD_ID|240115 sp|Q9LRM4|MIP1B_ARATH B-box domain protein 31 OS=Arabidopsis thaliana OX=3702 GN=MIP1B PE=2 SV=1//7.87e-10
TCONS_00018500	3.45363	1.84407	1.89462	Acc15022	2.6754	2.61819	2.68646	gnl|BL_ORD_ID|495237 sp|Q8GZA8|ULT1_ARATH Protein ULTRAPETALA 1 OS=Arabidopsis thaliana OX=3702 GN=ULT1 PE=1 SV=1//3.47061e-118
				Acc15025	-2.169	-1.04695	-1.61477	gnl|BL_ORD_ID|350512 sp|O05517|RIMI_BACSU Putative ribosomal-protein-alanine acetyltransferase OS=Bacillus subtilis (strain 168) OX=224308 GN=rimI PE=3 SV=1//1.98801e-12
TCONS_00018549	2.37455	1.57026	2.20846	Acc15038	3.89441	-1.22511	-9.31511	gnl|BL_ORD_ID|48268 sp|Q9ZWA1|C3H2_ARATH Zinc finger CCCH domain-containing protein 2 OS=Arabidopsis thaliana OX=3702 GN=At1g03790 PE=2 SV=1//1.32819e-69
				Acc15041	2.53291	2.57437	3.2338	-//-
				Acc15054	2.09286	1.30836	1.92991	gnl|BL_ORD_ID|513937 sp|P43935|Y077_HAEIN Uncharacterized protein HI_0077 OS=Haemophilus influenzae (strain ATCC 51907 / DSM 11121 / KW20 / Rd) OX=71421 GN=HI_0077 PE=4 SV=1//2.14865e-32
TCONS_00018763	2.09507	-0.120783	-0.053934	Acc15135	2.60386	0.808325	0.867684	gnl|BL_ORD_ID|48844 sp|P98188|C94A2_VICSA Cytochrome P450 94A2 OS=Vicia sativa OX=3908 GN=CYP94A2 PE=2 SV=1//0
				Acc15136	2.18983	1.05604	1.01766	gnl|BL_ORD_ID|48845 sp|Q9FMV7|C94B1_ARATH Cytochrome P450 94B1 OS=Arabidopsis thaliana OX=3702 GN=CYP94B1 PE=1 SV=1//4.02683e-99
TCONS_00018853	-3.94144	-1.19775	-2.93735	Acc15165	-2.70648	-1.83889	-2.23629	gnl|BL_ORD_ID|267953 sp|F4HZB5|NET1D_ARATH Protein NETWORKED 1D OS=Arabidopsis thaliana OX=3702 GN=NET1D PE=3 SV=1//0
TCONS_00018980	-2.35276	-1.6587	-2.04135	Acc15216	2.12151	1.13172	1.02263	gnl|BL_ORD_ID|46672 sp|Q8LFS6|BRN1L_ARATH RNA-binding protein BRN1 OS=Arabidopsis thaliana OX=3702 GN=BRN1 PE=2 SV=1//1.22344e-173
TCONS_00019104	6.16545	6.96587	6.74769	Acc15295	5.0947	6.73432	6.73327	gnl|BL_ORD_ID|76018 sp|Q9LZP9|CP122_ARATH Calvin cycle protein CP12-2, chloroplastic OS=Arabidopsis thaliana OX=3702 GN=CP12-2 PE=1 SV=1//9.28555e-39
				Acc15301	-2.69746	-2.11815	-2.03162	gnl|BL_ORD_ID|342113 sp|Q9SG02|RDR6_ARATH RNA-dependent RNA polymerase 6 OS=Arabidopsis thaliana OX=3702 GN=RDR6 PE=1 SV=1//0
TCONS_00019273	2.0227	1.11573	1.6379	Acc14032	3.3589	1.16016	1.55514	gnl|BL_ORD_ID|6035 sp|Q8L7U7|ACDH_ARATH ACD11 homolog protein OS=Arabidopsis thaliana OX=3702 GN=At4g39670 PE=2 SV=1//1.11812e-72
				Acc14041	-2.11346	-0.0875317	-0.478069	gnl|BL_ORD_ID|111951 sp|Q9CA27|EF118_ARATH Ethylene-responsive transcription factor ERF118 OS=Arabidopsis thaliana OX=3702 GN=ERF118 PE=2 SV=1//3.50187e-25
TCONS_00019352	-2.68634	-3.15876	-4.08788	Acc14067	9.40058	7.14562	9.14661	gnl|BL_ORD_ID|228335 sp|Q5I0I2|MARH2_RAT E3 ubiquitin-protein ligase MARCH2 OS=Rattus norvegicus OX=10116 GN=March2 PE=1 SV=1//8.97274e-07
TCONS_00019409	4.88904	2.33598	3.15324	Acc14106	4.05841	3.17248	3.62101	gnl|BL_ORD_ID|48742 sp|H2DH17|C7A22_PANGI Cytochrome P450 CYP749A22 OS=Panax ginseng OX=4054 PE=2 SV=1//0
				Acc14107	3.10478	1.10536	1.66198	-//-
				Acc14112	3.39153	4.2598	3.82379	gnl|BL_ORD_ID|125442 sp|Q9BRX8|F213A_HUMAN Redox-regulatory protein FAM213A OS=Homo sapiens OX=9606 GN=FAM213A PE=1 SV=3//2.34874e-25
TCONS_00019524	10.7961	8.30287	10.211	Acc14179	4.92351	3.10007	4.79604	gnl|BL_ORD_ID|555099 sp|Q39264|ZFP5_ARATH Zinc finger protein 5 OS=Arabidopsis thaliana OX=3702 GN=ZFP5 PE=1 SV=1//4.39331e-11
				Acc14184	-3.10486	-4.00821	-4.21698	-//-
				XLOC_012315	-2.39951	-1.43796	-1.75594	-
TCONS_00020902	-2.31359	-2.75043	-3.06459	Acc14909	-2.31571	-2.3736	-2.68252	gnl|BL_ORD_ID|491125 sp|Q9ZQW8|U2AFA_ORYSJ Splicing factor U2af small subunit A OS=Oryza sativa subsp. japonica OX=39947 GN=U2AF35A PE=2 SV=1//1.34725e-100
				Acc14911	4.12735	1.17868	3.17189	gnl|BL_ORD_ID|246134 sp|Q39023|MPK3_ARATH Mitogen-activated protein kinase 3 OS=Arabidopsis thaliana OX=3702 GN=MPK3 PE=1 SV=2//0
TCONS_00021686	2.37893	1.26662	-0.321265	Acc15244	-2.26572	-1.22868	-1.72142	gnl|BL_ORD_ID|48272 sp|O22243|C3H31_ARATH DExH-box ATP-dependent RNA helicase DExH8 OS=Arabidopsis thaliana OX=3702 GN=At2g47680 PE=2 SV=2//0
				Acc15247	2.89828	1.88349	2.18209	gnl|BL_ORD_ID|79301 sp|Q9C942|CSE_ARATH Caffeoylshikimate esterase OS=Arabidopsis thaliana OX=3702 GN=CSE PE=1 SV=1//7.10633e-61
				Acc15249	4.33547	3.47518	4.336	gnl|BL_ORD_ID|237621 sp|B8K1V7|MHX_ARAHH Magnesium/proton exchanger OS=Arabidopsis halleri subsp. halleri OX=81971 GN=MHX PE=1 SV=1//0
				Acc15252	2.39797	1.69078	0.684089	gnl|BL_ORD_ID|426224 sp|Q93WF6|SAG21_ARATH Protein SENESCENCE-ASSOCIATED GENE 21, mitochondrial OS=Arabidopsis thaliana OX=3702 GN=SAG21 PE=2 SV=1//1.8559e-16
				Acc15254	2.4951	1.68886	0.704517	gnl|BL_ORD_ID|426224 sp|Q93WF6|SAG21_ARATH Protein SENESCENCE-ASSOCIATED GENE 21, mitochondrial OS=Arabidopsis thaliana OX=3702 GN=SAG21 PE=2 SV=1//1.747e-16
				Acc15255	2.74249	1.67685	0.452278	gnl|BL_ORD_ID|212181 sp|Q39644|LEA5_CITSI Late embryogenesis abundant protein Lea5 OS=Citrus sinensis OX=2711 GN=LEA5 PE=2 SV=1//8.13268e-22
TCONS_00021687	2.96692	1.30299	-0.61853	Acc15244	-2.26572	-1.22868	-1.72142	gnl|BL_ORD_ID|48272 sp|O22243|C3H31_ARATH DExH-box ATP-dependent RNA helicase DExH8 OS=Arabidopsis thaliana OX=3702 GN=At2g47680 PE=2 SV=2//0
				Acc15247	2.89828	1.88349	2.18209	gnl|BL_ORD_ID|79301 sp|Q9C942|CSE_ARATH Caffeoylshikimate esterase OS=Arabidopsis thaliana OX=3702 GN=CSE PE=1 SV=1//7.10633e-61
				Acc15249	4.33547	3.47518	4.336	gnl|BL_ORD_ID|237621 sp|B8K1V7|MHX_ARAHH Magnesium/proton exchanger OS=Arabidopsis halleri subsp. halleri OX=81971 GN=MHX PE=1 SV=1//0
				Acc15252	2.39797	1.69078	0.684089	gnl|BL_ORD_ID|426224 sp|Q93WF6|SAG21_ARATH Protein SENESCENCE-ASSOCIATED GENE 21, mitochondrial OS=Arabidopsis thaliana OX=3702 GN=SAG21 PE=2 SV=1//1.8559e-16
				Acc15254	2.4951	1.68886	0.704517	gnl|BL_ORD_ID|426224 sp|Q93WF6|SAG21_ARATH Protein SENESCENCE-ASSOCIATED GENE 21, mitochondrial OS=Arabidopsis thaliana OX=3702 GN=SAG21 PE=2 SV=1//1.747e-16
				Acc15255	2.74249	1.67685	0.452278	gnl|BL_ORD_ID|212181 sp|Q39644|LEA5_CITSI Late embryogenesis abundant protein Lea5 OS=Citrus sinensis OX=2711 GN=LEA5 PE=2 SV=1//8.13268e-22
				Acc15262	2.70569	0.825172	0.729204	gnl|BL_ORD_ID|417932 sp|P0DKG8|RSH1L_ARATH Putative GTP diphosphokinase RSH1, chloroplastic OS=Arabidopsis thaliana OX=3702 GN=RSH1 PE=1 SV=1//3.91969e-20
TCONS_00021688	2.50437	-0.683555	-0.143436	Acc15244	-2.26572	-1.22868	-1.72142	gnl|BL_ORD_ID|48272 sp|O22243|C3H31_ARATH DExH-box ATP-dependent RNA helicase DExH8 OS=Arabidopsis thaliana OX=3702 GN=At2g47680 PE=2 SV=2//0
				Acc15247	2.89828	1.88349	2.18209	gnl|BL_ORD_ID|79301 sp|Q9C942|CSE_ARATH Caffeoylshikimate esterase OS=Arabidopsis thaliana OX=3702 GN=CSE PE=1 SV=1//7.10633e-61
				Acc15249	4.33547	3.47518	4.336	gnl|BL_ORD_ID|237621 sp|B8K1V7|MHX_ARAHH Magnesium/proton exchanger OS=Arabidopsis halleri subsp. halleri OX=81971 GN=MHX PE=1 SV=1//0
				Acc15252	2.39797	1.69078	0.684089	gnl|BL_ORD_ID|426224 sp|Q93WF6|SAG21_ARATH Protein SENESCENCE-ASSOCIATED GENE 21, mitochondrial OS=Arabidopsis thaliana OX=3702 GN=SAG21 PE=2 SV=1//1.8559e-16
				Acc15254	2.4951	1.68886	0.704517	gnl|BL_ORD_ID|426224 sp|Q93WF6|SAG21_ARATH Protein SENESCENCE-ASSOCIATED GENE 21, mitochondrial OS=Arabidopsis thaliana OX=3702 GN=SAG21 PE=2 SV=1//1.747e-16
				Acc15255	2.74249	1.67685	0.452278	gnl|BL_ORD_ID|212181 sp|Q39644|LEA5_CITSI Late embryogenesis abundant protein Lea5 OS=Citrus sinensis OX=2711 GN=LEA5 PE=2 SV=1//8.13268e-22
				Acc15262	2.70569	0.825172	0.729204	gnl|BL_ORD_ID|417932 sp|P0DKG8|RSH1L_ARATH Putative GTP diphosphokinase RSH1, chloroplastic OS=Arabidopsis thaliana OX=3702 GN=RSH1 PE=1 SV=1//3.91969e-20
TCONS_00022222	8.94795	--	--	Acc15498	-2.5413	-1.38191	-2.17911	gnl|BL_ORD_ID|194871 sp|Q93V56|IPYR1_ARATH Soluble inorganic pyrophosphatase 1 OS=Arabidopsis thaliana OX=3702 GN=PPA1 PE=1 SV=1//7.20379e-130
				Acc15504	-2.03143	-0.196535	-0.950114	gnl|BL_ORD_ID|445862 sp|Q8R1R3|STAR7_MOUSE StAR-related lipid transfer protein 7, mitochondrial OS=Mus musculus OX=10090 GN=Stard7 PE=1 SV=2//1.26043e-12
				Acc15506	6.17346	2.13222	3.77133	-//-
TCONS_00022261	6.73957	1.09118	0.910594	Acc15565	9.05933	9.49612	9.14879	gnl|BL_ORD_ID|528966 sp|Q9LH89|Y3885_ARATH Uncharacterized protein At3g28850 OS=Arabidopsis thaliana OX=3702 GN=At3g28850 PE=4 SV=1//7.4617e-38
TCONS_00022274	12.9853	12.5051	12.3428	Acc15565	9.05933	9.49612	9.14879	gnl|BL_ORD_ID|528966 sp|Q9LH89|Y3885_ARATH Uncharacterized protein At3g28850 OS=Arabidopsis thaliana OX=3702 GN=At3g28850 PE=4 SV=1//7.4617e-38
TCONS_00022311	2.13179	2.45219	1.67701	Acc15590	-2.13015	-3.3835	-1.09445	gnl|BL_ORD_ID|164842 sp|Q42059|GUN6_ARATH Endoglucanase 6 OS=Arabidopsis thaliana OX=3702 GN=At1g64390 PE=2 SV=2//0
TCONS_00022483	2.91992	2.85978	3.97294	Acc15702	2.55826	3.1313	4.29634	gnl|BL_ORD_ID|14342 sp|E3SU11|ALL13_OLEEU Thaumatin-like protein OS=Olea europaea OX=4146 PE=1 SV=1//9.82932e-127
				Acc15709	3.14263	0.98004	1.46627	gnl|BL_ORD_ID|340009 sp|Q9CAN1|RBL2_ARATH RHOMBOID-like protein 2 OS=Arabidopsis thaliana OX=3702 GN=RBL2 PE=1 SV=1//9.02379e-123
TCONS_00023393	10.697	--	11.1017	Acc01275	-2.06914	-2.14135	-3.10099	gnl|BL_ORD_ID|546592 sp|Q9T096|YIPL6_ARATH Protein yippee-like At4g27745 OS=Arabidopsis thaliana OX=3702 GN=At4g27745 PE=3 SV=2//3.42675e-57
				Acc01294	2.05449	1.37861	2.00658	-//-
TCONS_00023426	8.96809	7.34198	11.1445	Acc01275	-2.06914	-2.14135	-3.10099	gnl|BL_ORD_ID|546592 sp|Q9T096|YIPL6_ARATH Protein yippee-like At4g27745 OS=Arabidopsis thaliana OX=3702 GN=At4g27745 PE=3 SV=2//3.42675e-57
TCONS_00023427	4.01405	1.27716	6.73335	Acc01275	-2.06914	-2.14135	-3.10099	gnl|BL_ORD_ID|546592 sp|Q9T096|YIPL6_ARATH Protein yippee-like At4g27745 OS=Arabidopsis thaliana OX=3702 GN=At4g27745 PE=3 SV=2//3.42675e-57
TCONS_00023428	10.2803	7.64839	10.2741	Acc01275	-2.06914	-2.14135	-3.10099	gnl|BL_ORD_ID|546592 sp|Q9T096|YIPL6_ARATH Protein yippee-like At4g27745 OS=Arabidopsis thaliana OX=3702 GN=At4g27745 PE=3 SV=2//3.42675e-57
TCONS_00023812	3.69018	2.90624	2.44161	XLOC_016375	3.39059	1.29776	1.94998	-
TCONS_00024300	12.0459	7.70257	8.4027	Acc15498	-2.5413	-1.38191	-2.17911	gnl|BL_ORD_ID|194871 sp|Q93V56|IPYR1_ARATH Soluble inorganic pyrophosphatase 1 OS=Arabidopsis thaliana OX=3702 GN=PPA1 PE=1 SV=1//7.20379e-130
				Acc15504	-2.03143	-0.196535	-0.950114	gnl|BL_ORD_ID|445862 sp|Q8R1R3|STAR7_MOUSE StAR-related lipid transfer protein 7, mitochondrial OS=Mus musculus OX=10090 GN=Stard7 PE=1 SV=2//1.26043e-12
				Acc15506	6.17346	2.13222	3.77133	-//-
TCONS_00024301	6.99291	2.42915	3.86244	Acc15498	-2.5413	-1.38191	-2.17911	gnl|BL_ORD_ID|194871 sp|Q93V56|IPYR1_ARATH Soluble inorganic pyrophosphatase 1 OS=Arabidopsis thaliana OX=3702 GN=PPA1 PE=1 SV=1//7.20379e-130
				Acc15504	-2.03143	-0.196535	-0.950114	gnl|BL_ORD_ID|445862 sp|Q8R1R3|STAR7_MOUSE StAR-related lipid transfer protein 7, mitochondrial OS=Mus musculus OX=10090 GN=Stard7 PE=1 SV=2//1.26043e-12
				Acc15506	6.17346	2.13222	3.77133	-//-
TCONS_00024594	4.52053	1.6571	1.45249	Acc15702	2.55826	3.1313	4.29634	gnl|BL_ORD_ID|14342 sp|E3SU11|ALL13_OLEEU Thaumatin-like protein OS=Olea europaea OX=4146 PE=1 SV=1//9.82932e-127
				Acc15709	3.14263	0.98004	1.46627	gnl|BL_ORD_ID|340009 sp|Q9CAN1|RBL2_ARATH RHOMBOID-like protein 2 OS=Arabidopsis thaliana OX=3702 GN=RBL2 PE=1 SV=1//9.02379e-123
TCONS_00024681	2.16147	1.18483	4.42388	Acc15786	2.00789	0.79257	1.19005	gnl|BL_ORD_ID|478497 sp|Q9SUW0|TPPG_ARATH Probable trehalose-phosphate phosphatase G OS=Arabidopsis thaliana OX=3702 GN=TPPG PE=2 SV=1//0
TCONS_00025433	8.70563	10.607	10.2586	Acc01294	2.05449	1.37861	2.00658	-//-
				Acc01304	2.26825	2.99165	3.01365	gnl|BL_ORD_ID|317553 sp|Q689G6|PRR95_ORYSJ Two-component response regulator-like PRR95 OS=Oryza sativa subsp. japonica OX=39947 GN=PRR95 PE=2 SV=1//6.31912e-95
				Acc01314	2.3841	1.75523	3.51666	gnl|BL_ORD_ID|224455 sp|Q9SCK1|LSU1_ARATH Protein RESPONSE TO LOW SULFUR 1 OS=Arabidopsis thaliana OX=3702 GN=LSU1 PE=2 SV=1//2.86095e-07
TCONS_00027071	5.98252	2.78684	4.16339	Acc17004	4.07992	2.83233	5.21373	-//-
				Acc17009	2.03872	1.02645	1.33703	gnl|BL_ORD_ID|64948 sp|Q6JE37|CITX2_NICBE Thioredoxin-like protein CITRX2, chloroplastic OS=Nicotiana benthamiana OX=4100 GN=CITRX2 PE=1 SV=1//1.1788e-75
TCONS_00027308	2.04909	1.96	1.94293	Acc17143	2.70185	0.197188	1.30981	-//-
				Acc17148	-3.18051	-1.91456	-1.55236	gnl|BL_ORD_ID|163073 sp|Q9FQA3|GST23_MAIZE Glutathione transferase GST 23 OS=Zea mays OX=4577 PE=2 SV=1//2.99893e-67
TCONS_00027704	-2.70092	-3.59033	-1.65299	Acc17370	-2.37231	-1.52912	-0.904599	gnl|BL_ORD_ID|105151 sp|Q38945|DPNPH_ARATH PAP-specific phosphatase HAL2-like OS=Arabidopsis thaliana OX=3702 GN=AHL PE=2 SV=1//4.29833e-137
TCONS_00027793	2.04631	-0.476102	0.534582	Acc17437	2.5864	1.14158	2.51055	-//-
TCONS_00027873	-2.04609	-0.812576	-0.16475	Acc17488	3.30478	1.91406	2.52876	gnl|BL_ORD_ID|285279 sp|F4HYR4|OFT15_ARATH O-fucosyltransferase 15 OS=Arabidopsis thaliana OX=3702 GN=OFUT15 PE=2 SV=1//0
				Acc17489	5.08558	3.45638	4.17484	-//-
				Acc17492	7.18176	6.80009	6.7666	gnl|BL_ORD_ID|73663 sp|P43254|COP1_ARATH E3 ubiquitin-protein ligase COP1 OS=Arabidopsis thaliana OX=3702 GN=COP1 PE=1 SV=2//0
TCONS_00027914	3.02887	-3.65729	-3.57033	Acc17513	4.91082	4.21212	7.05378	gnl|BL_ORD_ID|40570 sp|Q9FGK4|B561J_ARATH Cytochrome b561 and DOMON domain-containing protein At5g47530 OS=Arabidopsis thaliana OX=3702 GN=At5g47530 PE=2 SV=1//5.0097e-151
				Acc17528	-4.96568	-2.45088	-3.19366	-//-
				Acc17530	-2.38402	-4.2482	-3.16838	-//-
TCONS_00028356	9.28944	--	--	Acc16515	2.94737	1.76632	0.9611	gnl|BL_ORD_ID|296642 sp|Q8L940|PDX13_ARATH Pyridoxal 5&apos;-phosphate synthase subunit PDX1.3 OS=Arabidopsis thaliana OX=3702 GN=PDX13 PE=1 SV=2//0
TCONS_00029281	2.34339	1.93708	1.75625	Acc17128	3.4782	4.53171	3.85515	gnl|BL_ORD_ID|548336 sp|O64864|YLS3_ARATH Protein YLS3 OS=Arabidopsis thaliana OX=3702 GN=YLS3 PE=2 SV=1//7.12801e-52
				Acc17129	2.8168	3.03374	3.27794	gnl|BL_ORD_ID|236873 sp|Q6NUT3|MFS12_HUMAN Major facilitator superfamily domain-containing protein 12 OS=Homo sapiens OX=9606 GN=MFSD12 PE=1 SV=2//1.05352e-58
TCONS_00029827	8.086	--	8.81667	Acc17505	8.1144	6.64708	8.85816	-//-
				Acc17506	7.28849	6.04672	8.80381	gnl|BL_ORD_ID|28607 sp|Q9SV07|ASAT1_ARATH Acyl-CoA--sterol O-acyltransferase 1 OS=Arabidopsis thaliana OX=3702 GN=ASAT1 PE=1 SV=1//5.97471e-99
				Acc17513	4.91082	4.21212	7.05378	gnl|BL_ORD_ID|40570 sp|Q9FGK4|B561J_ARATH Cytochrome b561 and DOMON domain-containing protein At5g47530 OS=Arabidopsis thaliana OX=3702 GN=At5g47530 PE=2 SV=1//5.0097e-151
TCONS_00029828	9.30536	7.70257	9.56081	Acc17505	8.1144	6.64708	8.85816	-//-
				Acc17506	7.28849	6.04672	8.80381	gnl|BL_ORD_ID|28607 sp|Q9SV07|ASAT1_ARATH Acyl-CoA--sterol O-acyltransferase 1 OS=Arabidopsis thaliana OX=3702 GN=ASAT1 PE=1 SV=1//5.97471e-99
				Acc17513	4.91082	4.21212	7.05378	gnl|BL_ORD_ID|40570 sp|Q9FGK4|B561J_ARATH Cytochrome b561 and DOMON domain-containing protein At5g47530 OS=Arabidopsis thaliana OX=3702 GN=At5g47530 PE=2 SV=1//5.0097e-151
TCONS_00030212	7.93049	9.05199	12.9729	Acc17732	-2.52472	-1.82327	-3.84833	gnl|BL_ORD_ID|312125 sp|P27061|PPA1_SOLLC Acid phosphatase 1 OS=Solanum lycopersicum OX=4081 GN=APS1 PE=2 SV=1//1.61879e-69
TCONS_00030540	2.53217	2.50411	2.31725	Acc17937	2.74424	2.04965	2.04734	gnl|BL_ORD_ID|211234 sp|Q9SN23|LBD38_ARATH LOB domain-containing protein 38 OS=Arabidopsis thaliana OX=3702 GN=LBD38 PE=1 SV=1//1.95506e-08
				Acc17938	2.65868	2.12183	1.85958	gnl|BL_ORD_ID|3891 sp|Q9C9W0|AB17I_ARATH ABC transporter I family member 17 OS=Arabidopsis thaliana OX=3702 GN=ABCI17 PE=2 SV=1//6.51749e-66
TCONS_00030543	2.017	1.64257	1.93768	Acc17937	2.74424	2.04965	2.04734	gnl|BL_ORD_ID|211234 sp|Q9SN23|LBD38_ARATH LOB domain-containing protein 38 OS=Arabidopsis thaliana OX=3702 GN=LBD38 PE=1 SV=1//1.95506e-08
				Acc17938	2.65868	2.12183	1.85958	gnl|BL_ORD_ID|3891 sp|Q9C9W0|AB17I_ARATH ABC transporter I family member 17 OS=Arabidopsis thaliana OX=3702 GN=ABCI17 PE=2 SV=1//6.51749e-66
TCONS_00030714	2.26437	1.94017	2.22928	Acc18051	3.67749	3.22575	4.78016	gnl|BL_ORD_ID|79617 sp|Q339N5|CSLH1_ORYSJ Cellulose synthase-like protein H1 OS=Oryza sativa subsp. japonica OX=39947 GN=CSLH1 PE=2 SV=2//0
				Acc18062	5.20081	1.9895	1.96052	gnl|BL_ORD_ID|151309 sp|Q8LFJ9|GLIP7_ARATH GDSL esterase/lipase 7 OS=Arabidopsis thaliana OX=3702 GN=GLIP7 PE=2 SV=1//6.26515e-62
TCONS_00030984	8.35428	9.83714	11.319	Acc18204	4.7062	5.08218	5.13571	gnl|BL_ORD_ID|252768 sp|Q10PP8|MTP4_ORYSJ Metal tolerance protein 4 OS=Oryza sativa subsp. japonica OX=39947 GN=MTP4 PE=2 SV=1//0
TCONS_00031283	2.93278	0.292471	1.97878	Acc18437	3.43748	0.82528	2.8894	-//-
TCONS_00031791	6.27348	8.07538	9.45598	Acc18670	2.39876	1.96812	0.749352	-//-
TCONS_00032035	3.12652	1.73778	1.74944	Acc18774	2.65415	2.92207	3.0746	gnl|BL_ORD_ID|236988 sp|O82730|MGDG2_ARATH Monogalactosyldiacylglycerol synthase 2, chloroplastic OS=Arabidopsis thaliana OX=3702 GN=MGD2 PE=1 SV=1//0
TCONS_00033522	-7.26408	-15.3467	-10.0592	Acc18460	4.3591	4.31372	4.69293	gnl|BL_ORD_ID|494517 sp|Q9SUC9|UGPI7_ARATH Uncharacterized GPI-anchored protein At4g28100 OS=Arabidopsis thaliana OX=3702 GN=At4g28100 PE=1 SV=1//1.16959e-56
				Acc18468	-5.28862	0.704246	-0.270695	-//-
TCONS_00033523	-15.533	-15.3562	-15.6329	Acc18460	4.3591	4.31372	4.69293	gnl|BL_ORD_ID|494517 sp|Q9SUC9|UGPI7_ARATH Uncharacterized GPI-anchored protein At4g28100 OS=Arabidopsis thaliana OX=3702 GN=At4g28100 PE=1 SV=1//1.16959e-56
				Acc18468	-5.28862	0.704246	-0.270695	-//-
TCONS_00033524	-12.031	-0.746078	-0.23757	Acc18460	4.3591	4.31372	4.69293	gnl|BL_ORD_ID|494517 sp|Q9SUC9|UGPI7_ARATH Uncharacterized GPI-anchored protein At4g28100 OS=Arabidopsis thaliana OX=3702 GN=At4g28100 PE=1 SV=1//1.16959e-56
				Acc18468	-5.28862	0.704246	-0.270695	-//-
TCONS_00033527	6.39746	6.28134	15.241	Acc18460	4.3591	4.31372	4.69293	gnl|BL_ORD_ID|494517 sp|Q9SUC9|UGPI7_ARATH Uncharacterized GPI-anchored protein At4g28100 OS=Arabidopsis thaliana OX=3702 GN=At4g28100 PE=1 SV=1//1.16959e-56
				Acc18468	-5.28862	0.704246	-0.270695	-//-
TCONS_00033528	-15.7068	1.70155	-15.8067	Acc18460	4.3591	4.31372	4.69293	gnl|BL_ORD_ID|494517 sp|Q9SUC9|UGPI7_ARATH Uncharacterized GPI-anchored protein At4g28100 OS=Arabidopsis thaliana OX=3702 GN=At4g28100 PE=1 SV=1//1.16959e-56
				Acc18468	-5.28862	0.704246	-0.270695	-//-
TCONS_00035885	2.08258	-0.0953115	0.209135	XLOC_024012	-3.72284	-1.06494	-2.66775	-
TCONS_00036585	-2.10557	-0.530234	-0.439757	Acc19249	5.56991	5.42307	2.10113	gnl|BL_ORD_ID|326046 sp|Q9LVE0|PTR33_ARATH Protein NRT1/ PTR FAMILY 6.4 OS=Arabidopsis thaliana OX=3702 GN=NPF6.4 PE=1 SV=1//0
				Acc19252	7.73842	5.96687	9.23481	gnl|BL_ORD_ID|5854 sp|Q8S932|ACCO_DIOKA 1-aminocyclopropane-1-carboxylate oxidase OS=Diospyros kaki OX=35925 GN=DK-ACO1 PE=2 SV=1//0
TCONS_00036673	2.82865	2.39028	2.24815	Acc19295	3.88149	4.10611	3.67371	gnl|BL_ORD_ID|318880 sp|Q9S7N7|PSAG_ARATH Photosystem I reaction center subunit V, chloroplastic OS=Arabidopsis thaliana OX=3702 GN=PSAG PE=1 SV=1//7.28687e-61
TCONS_00036715	2.4356	1.57483	1.60718	Acc19312	2.28078	1.87856	1.76268	gnl|BL_ORD_ID|433613 sp|Q501H5|SFH13_ARATH Phosphatidylinositol/phosphatidylcholine transfer protein SFH13 OS=Arabidopsis thaliana OX=3702 GN=SFH13 PE=2 SV=1//0
TCONS_00037284	2.47422	-1.83008	-4.55613	Acc18829	2.03811	0.940071	1.95143	gnl|BL_ORD_ID|252758 sp|Q0WU02|MTP10_ARATH Metal tolerance protein 10 OS=Arabidopsis thaliana OX=3702 GN=MTP10 PE=2 SV=1//0
				Acc18830	3.08286	0.264564	1.38118	-//-
				Acc19462	2.19103	-2.11771	-3.65382	gnl|BL_ORD_ID|52143 sp|O81831|CARP1_ARATH Calcium-binding protein KRP1 OS=Arabidopsis thaliana OX=3702 GN=KRP1 PE=2 SV=1//6.90048e-41
TCONS_00037741	12.4267	7.64839	7.7328	Acc19775	2.39176	0.101603	1.08196	gnl|BL_ORD_ID|487845 sp|F4JKH6|TSS_ARATH Protein TSS OS=Arabidopsis thaliana OX=3702 GN=TSS PE=1 SV=1//0
TCONS_00037742	9.57853	--	--	Acc19775	2.39176	0.101603	1.08196	gnl|BL_ORD_ID|487845 sp|F4JKH6|TSS_ARATH Protein TSS OS=Arabidopsis thaliana OX=3702 GN=TSS PE=1 SV=1//0
TCONS_00038577	9.59157	11.1063	9.68196	Acc20161	2.29613	1.89902	2.49552	-//-
				Acc20166	2.05838	2.30641	2.83026	gnl|BL_ORD_ID|438304 sp|Q0JKZ0|SNL6_ORYSJ Cinnamoyl-CoA reductase-like SNL6 OS=Oryza sativa subsp. japonica OX=39947 GN=SNL6 PE=3 SV=1//1.51383e-50
TCONS_00039936	-3.6019	-3.37584	-4.22225	Acc20899	9.12701	9.11881	10.2683	-//-
TCONS_00040020	2.44083	0.157773	1.03435	Acc20949	4.6248	0.947081	1.29692	gnl|BL_ORD_ID|143234 sp|Q9SV30|GATA8_ARATH GATA transcription factor 8 OS=Arabidopsis thaliana OX=3702 GN=GATA8 PE=2 SV=1//1.34295e-06
TCONS_00041210	2.97235	0.896476	1.50299	Acc20256	-2.38007	-2.56358	-2.96896	gnl|BL_ORD_ID|491452 sp|Q6VAA7|U88B1_STERE UDP-glycosyltransferase 88B1 OS=Stevia rebaudiana OX=55670 GN=UGT88B1 PE=2 SV=1//1.52068e-177
				Acc20259	2.70567	1.5327	2.35822	gnl|BL_ORD_ID|518308 sp|Q6DST1|Y1465_ARATH Late embryogenesis abundant protein At1g64065 OS=Arabidopsis thaliana OX=3702 GN=At1g64065 PE=2 SV=1//1.30626e-12
				Acc20263	3.40801	1.0759	1.28432	gnl|BL_ORD_ID|518308 sp|Q6DST1|Y1465_ARATH Late embryogenesis abundant protein At1g64065 OS=Arabidopsis thaliana OX=3702 GN=At1g64065 PE=2 SV=1//4.0048e-17
TCONS_00041397	-3.30375	-3.76715	-2.91063	Acc20351	2.41626	3.24275	3.69762	gnl|BL_ORD_ID|444010 sp|O82627|SSG1_ANTMA Granule-bound starch synthase 1, chloroplastic/amyloplastic OS=Antirrhinum majus OX=4151 GN=WAXY PE=2 SV=1//0
				Acc20355	-2.57896	-2.59987	-4.19607	gnl|BL_ORD_ID|317855 sp|P19954|PRSP1_SPIOL Ribosome-binding factor PSRP1, chloroplastic OS=Spinacia oleracea OX=3562 GN=PSRP1 PE=1 SV=2//3.37401e-97
				Acc20356	-3.09046	-2.78368	-2.48638	gnl|BL_ORD_ID|269471 sp|Q9FI03|NHL26_ARATH NDR1/HIN1-like protein 26 OS=Arabidopsis thaliana OX=3702 GN=NHL26 PE=2 SV=1//1.0715e-79
TCONS_00041693	5.024	5.05422	4.0283	Acc20484	2.58804	-0.270965	0.37787	-//-
TCONS_00042145	7.51598	4.88527	1.15605	Acc20749	6.47321	4.61765	2.03495	gnl|BL_ORD_ID|53420 sp|P07369|CB2G_SOLLC Chlorophyll a-b binding protein 3C, chloroplastic OS=Solanum lycopersicum OX=4081 GN=CAB3C PE=3 SV=1//5.11503e-165
TCONS_00042370	-3.41682	-4.49284	-4.20514	Acc20899	9.12701	9.11881	10.2683	-//-
TCONS_00042371	-3.44274	-4.003	-5.27462	Acc20899	9.12701	9.11881	10.2683	-//-
TCONS_00044633	3.15023	3.56626	4.27107	Acc21211	-3.64545	0.882197	2.27793	gnl|BL_ORD_ID|263991 sp|Q8GWK6|NC104_ARATH NAC domain-containing protein 104 OS=Arabidopsis thaliana OX=3702 GN=NAC104 PE=2 SV=1//3.59935e-73
TCONS_00044691	-2.53431	-3.70291	-4.19247	Acc21251	7.7673	8.52944	9.53153	gnl|BL_ORD_ID|13254 sp|Q38898|AKT2_ARATH Potassium channel AKT2/3 OS=Arabidopsis thaliana OX=3702 GN=AKT2 PE=1 SV=1//0
TCONS_00045867	2.84347	2.10885	1.96306	Acc01764	-2.30402	-1.95725	-3.29186	gnl|BL_ORD_ID|53435 sp|Q9XF88|CB4B_ARATH Chlorophyll a-b binding protein CP29.2, chloroplastic OS=Arabidopsis thaliana OX=3702 GN=LHCB4.2 PE=1 SV=1//1.12672e-158
TCONS_00045872	7.26413	8.03372	9.98482	Acc01764	-2.30402	-1.95725	-3.29186	gnl|BL_ORD_ID|53435 sp|Q9XF88|CB4B_ARATH Chlorophyll a-b binding protein CP29.2, chloroplastic OS=Arabidopsis thaliana OX=3702 GN=LHCB4.2 PE=1 SV=1//1.12672e-158
TCONS_00046671	2.63004	2.44209	1.99935	Acc02335	2.27145	2.06063	1.21707	gnl|BL_ORD_ID|530934 sp|P58223|Y4837_ARATH KH domain-containing protein At4g18375 OS=Arabidopsis thaliana OX=3702 GN=At4g18375 PE=2 SV=1//1.52089e-49
				Acc02341	2.13754	2.49045	2.23503	gnl|BL_ORD_ID|532790 sp|P0C8Q9|Y5902_ARATH Uncharacterized protein At5g19025 OS=Arabidopsis thaliana OX=3702 GN=At5g19025 PE=2 SV=3//2.71772e-18
TCONS_00047520	2.54459	1.90633	1.80951	Acc01645	2.63959	2.80775	2.80978	-//-
TCONS_00047633	-2.71977	-0.913185	-0.470963	Acc01710	-3.86452	-4.11296	-4.83982	-//-
				Acc01711	-4.24191	-4.46459	-5.2504	-//-
				Acc01714	4.43208	1.13477	4.81133	-//-
				Acc01716	-2.09929	-1.28803	-1.8359	gnl|BL_ORD_ID|223365 sp|Q9FHG4|LRKS7_ARATH Probable L-type lectin-domain containing receptor kinase S.7 OS=Arabidopsis thaliana OX=3702 GN=LECRKS7 PE=2 SV=1//3.59568e-24
				Acc01718	3.94678	4.9791	4.31951	gnl|BL_ORD_ID|168039 sp|Q9SR77|HBPL1_ARATH Heme-binding-like protein At3g10130, chloroplastic OS=Arabidopsis thaliana OX=3702 GN=At3g10130 PE=1 SV=1//7.07917e-21
				Acc01719	3.20228	1.32456	1.47305	gnl|BL_ORD_ID|285282 sp|Q9SH89|OFT19_ARATH O-fucosyltransferase 19 OS=Arabidopsis thaliana OX=3702 GN=OFUT19 PE=2 SV=1//0
TCONS_00048073	4.71555	4.02209	3.22439	Acc01976	2.31842	1.77025	1.06234	gnl|BL_ORD_ID|528579 sp|Q9SD53|Y3720_ARATH UPF0481 protein At3g47200 OS=Arabidopsis thaliana OX=3702 GN=At3g47200 PE=2 SV=1//1.72842e-38
TCONS_00048734	8.49971	10.1417	10.6217	Acc02438	2.82435	4.12115	3.85569	gnl|BL_ORD_ID|275174 sp|Q9LPV5|NRT25_ARATH High affinity nitrate transporter 2.5 OS=Arabidopsis thaliana OX=3702 GN=NRT2.5 PE=1 SV=1//1.5552e-161
TCONS_00049448	15.0118	9.31804	13.9252	Acc22629	10.8573	6.24708	10.4044	gnl|BL_ORD_ID|7018 sp|Q3ZPN4|ACMAT_VITLA Methanol O-anthraniloyltransferase OS=Vitis labrusca OX=103355 GN=AMAT PE=1 SV=1//0
				Acc22630	12.941	8.88009	13.2604	gnl|BL_ORD_ID|7018 sp|Q3ZPN4|ACMAT_VITLA Methanol O-anthraniloyltransferase OS=Vitis labrusca OX=103355 GN=AMAT PE=1 SV=1//0
				Acc22631	9.52609	4.88009	9.0286	gnl|BL_ORD_ID|7018 sp|Q3ZPN4|ACMAT_VITLA Methanol O-anthraniloyltransferase OS=Vitis labrusca OX=103355 GN=AMAT PE=1 SV=1//0
				Acc22633	9.31331	4.81963	8.6118	gnl|BL_ORD_ID|7018 sp|Q3ZPN4|ACMAT_VITLA Methanol O-anthraniloyltransferase OS=Vitis labrusca OX=103355 GN=AMAT PE=1 SV=1//0
				Acc22634	7.39693	3.51389	6.52305	gnl|BL_ORD_ID|7018 sp|Q3ZPN4|ACMAT_VITLA Methanol O-anthraniloyltransferase OS=Vitis labrusca OX=103355 GN=AMAT PE=1 SV=1//0
TCONS_00049451	12.7233	--	12.0233	Acc22629	10.8573	6.24708	10.4044	gnl|BL_ORD_ID|7018 sp|Q3ZPN4|ACMAT_VITLA Methanol O-anthraniloyltransferase OS=Vitis labrusca OX=103355 GN=AMAT PE=1 SV=1//0
				Acc22630	12.941	8.88009	13.2604	gnl|BL_ORD_ID|7018 sp|Q3ZPN4|ACMAT_VITLA Methanol O-anthraniloyltransferase OS=Vitis labrusca OX=103355 GN=AMAT PE=1 SV=1//0
				Acc22631	9.52609	4.88009	9.0286	gnl|BL_ORD_ID|7018 sp|Q3ZPN4|ACMAT_VITLA Methanol O-anthraniloyltransferase OS=Vitis labrusca OX=103355 GN=AMAT PE=1 SV=1//0
				Acc22633	9.31331	4.81963	8.6118	gnl|BL_ORD_ID|7018 sp|Q3ZPN4|ACMAT_VITLA Methanol O-anthraniloyltransferase OS=Vitis labrusca OX=103355 GN=AMAT PE=1 SV=1//0
				Acc22634	7.39693	3.51389	6.52305	gnl|BL_ORD_ID|7018 sp|Q3ZPN4|ACMAT_VITLA Methanol O-anthraniloyltransferase OS=Vitis labrusca OX=103355 GN=AMAT PE=1 SV=1//0
TCONS_00049455	9.73948	8.80196	--	Acc22629	10.8573	6.24708	10.4044	gnl|BL_ORD_ID|7018 sp|Q3ZPN4|ACMAT_VITLA Methanol O-anthraniloyltransferase OS=Vitis labrusca OX=103355 GN=AMAT PE=1 SV=1//0
				Acc22630	12.941	8.88009	13.2604	gnl|BL_ORD_ID|7018 sp|Q3ZPN4|ACMAT_VITLA Methanol O-anthraniloyltransferase OS=Vitis labrusca OX=103355 GN=AMAT PE=1 SV=1//0
				Acc22631	9.52609	4.88009	9.0286	gnl|BL_ORD_ID|7018 sp|Q3ZPN4|ACMAT_VITLA Methanol O-anthraniloyltransferase OS=Vitis labrusca OX=103355 GN=AMAT PE=1 SV=1//0
				Acc22633	9.31331	4.81963	8.6118	gnl|BL_ORD_ID|7018 sp|Q3ZPN4|ACMAT_VITLA Methanol O-anthraniloyltransferase OS=Vitis labrusca OX=103355 GN=AMAT PE=1 SV=1//0
				Acc22634	7.39693	3.51389	6.52305	gnl|BL_ORD_ID|7018 sp|Q3ZPN4|ACMAT_VITLA Methanol O-anthraniloyltransferase OS=Vitis labrusca OX=103355 GN=AMAT PE=1 SV=1//0
TCONS_00049457	9.94649	11.3634	11.4165	Acc22629	10.8573	6.24708	10.4044	gnl|BL_ORD_ID|7018 sp|Q3ZPN4|ACMAT_VITLA Methanol O-anthraniloyltransferase OS=Vitis labrusca OX=103355 GN=AMAT PE=1 SV=1//0
				Acc22630	12.941	8.88009	13.2604	gnl|BL_ORD_ID|7018 sp|Q3ZPN4|ACMAT_VITLA Methanol O-anthraniloyltransferase OS=Vitis labrusca OX=103355 GN=AMAT PE=1 SV=1//0
				Acc22631	9.52609	4.88009	9.0286	gnl|BL_ORD_ID|7018 sp|Q3ZPN4|ACMAT_VITLA Methanol O-anthraniloyltransferase OS=Vitis labrusca OX=103355 GN=AMAT PE=1 SV=1//0
				Acc22633	9.31331	4.81963	8.6118	gnl|BL_ORD_ID|7018 sp|Q3ZPN4|ACMAT_VITLA Methanol O-anthraniloyltransferase OS=Vitis labrusca OX=103355 GN=AMAT PE=1 SV=1//0
				Acc22634	7.39693	3.51389	6.52305	gnl|BL_ORD_ID|7018 sp|Q3ZPN4|ACMAT_VITLA Methanol O-anthraniloyltransferase OS=Vitis labrusca OX=103355 GN=AMAT PE=1 SV=1//0
TCONS_00049459	10.7561	5.77469	9.78293	Acc22629	10.8573	6.24708	10.4044	gnl|BL_ORD_ID|7018 sp|Q3ZPN4|ACMAT_VITLA Methanol O-anthraniloyltransferase OS=Vitis labrusca OX=103355 GN=AMAT PE=1 SV=1//0
				Acc22630	12.941	8.88009	13.2604	gnl|BL_ORD_ID|7018 sp|Q3ZPN4|ACMAT_VITLA Methanol O-anthraniloyltransferase OS=Vitis labrusca OX=103355 GN=AMAT PE=1 SV=1//0
				Acc22631	9.52609	4.88009	9.0286	gnl|BL_ORD_ID|7018 sp|Q3ZPN4|ACMAT_VITLA Methanol O-anthraniloyltransferase OS=Vitis labrusca OX=103355 GN=AMAT PE=1 SV=1//0
				Acc22633	9.31331	4.81963	8.6118	gnl|BL_ORD_ID|7018 sp|Q3ZPN4|ACMAT_VITLA Methanol O-anthraniloyltransferase OS=Vitis labrusca OX=103355 GN=AMAT PE=1 SV=1//0
				Acc22634	7.39693	3.51389	6.52305	gnl|BL_ORD_ID|7018 sp|Q3ZPN4|ACMAT_VITLA Methanol O-anthraniloyltransferase OS=Vitis labrusca OX=103355 GN=AMAT PE=1 SV=1//0
TCONS_00049462	5.67744	-4.70323	4.4303	Acc22629	10.8573	6.24708	10.4044	gnl|BL_ORD_ID|7018 sp|Q3ZPN4|ACMAT_VITLA Methanol O-anthraniloyltransferase OS=Vitis labrusca OX=103355 GN=AMAT PE=1 SV=1//0
				Acc22630	12.941	8.88009	13.2604	gnl|BL_ORD_ID|7018 sp|Q3ZPN4|ACMAT_VITLA Methanol O-anthraniloyltransferase OS=Vitis labrusca OX=103355 GN=AMAT PE=1 SV=1//0
				Acc22631	9.52609	4.88009	9.0286	gnl|BL_ORD_ID|7018 sp|Q3ZPN4|ACMAT_VITLA Methanol O-anthraniloyltransferase OS=Vitis labrusca OX=103355 GN=AMAT PE=1 SV=1//0
				Acc22633	9.31331	4.81963	8.6118	gnl|BL_ORD_ID|7018 sp|Q3ZPN4|ACMAT_VITLA Methanol O-anthraniloyltransferase OS=Vitis labrusca OX=103355 GN=AMAT PE=1 SV=1//0
				Acc22634	7.39693	3.51389	6.52305	gnl|BL_ORD_ID|7018 sp|Q3ZPN4|ACMAT_VITLA Methanol O-anthraniloyltransferase OS=Vitis labrusca OX=103355 GN=AMAT PE=1 SV=1//0
TCONS_00049463	7.61004	9.4506	9.28291	Acc22629	10.8573	6.24708	10.4044	gnl|BL_ORD_ID|7018 sp|Q3ZPN4|ACMAT_VITLA Methanol O-anthraniloyltransferase OS=Vitis labrusca OX=103355 GN=AMAT PE=1 SV=1//0
				Acc22630	12.941	8.88009	13.2604	gnl|BL_ORD_ID|7018 sp|Q3ZPN4|ACMAT_VITLA Methanol O-anthraniloyltransferase OS=Vitis labrusca OX=103355 GN=AMAT PE=1 SV=1//0
				Acc22631	9.52609	4.88009	9.0286	gnl|BL_ORD_ID|7018 sp|Q3ZPN4|ACMAT_VITLA Methanol O-anthraniloyltransferase OS=Vitis labrusca OX=103355 GN=AMAT PE=1 SV=1//0
				Acc22633	9.31331	4.81963	8.6118	gnl|BL_ORD_ID|7018 sp|Q3ZPN4|ACMAT_VITLA Methanol O-anthraniloyltransferase OS=Vitis labrusca OX=103355 GN=AMAT PE=1 SV=1//0
				Acc22634	7.39693	3.51389	6.52305	gnl|BL_ORD_ID|7018 sp|Q3ZPN4|ACMAT_VITLA Methanol O-anthraniloyltransferase OS=Vitis labrusca OX=103355 GN=AMAT PE=1 SV=1//0
TCONS_00049830	2.60535	2.0956	2.05519	Acc22828	5.67303	7.49303	5.24256	gnl|BL_ORD_ID|111843 sp|Q8LBI9|EDL16_ARATH Sugar transporter ERD6-like 16 OS=Arabidopsis thaliana OX=3702 GN=At5g18840 PE=2 SV=2//0
				Acc22834	-2.17878	-1.08602	-2.94402	gnl|BL_ORD_ID|438786 sp|Q8L5E0|SODC2_OLEEU Superoxide dismutase [Cu-Zn] 2 OS=Olea europaea OX=4146 GN=OLE5 PE=1 SV=2//2.48372e-83
TCONS_00049911	-2.31918	-0.00383856	-0.760763	Acc22875	2.05781	0.985082	-0.717073	gnl|BL_ORD_ID|31951 sp|Q8L9T5|ATL2_ARATH RING-H2 finger protein ATL2 OS=Arabidopsis thaliana OX=3702 GN=ATL2 PE=2 SV=2//3.23296e-48
				Acc22884	2.39499	1.12978	1.52033	gnl|BL_ORD_ID|71866 sp|Q8GZ17|COBL7_ARATH COBRA-like protein 7 OS=Arabidopsis thaliana OX=3702 GN=COBL7 PE=1 SV=2//0
TCONS_00049912	-2.83664	0.186005	-0.230003	Acc22875	2.05781	0.985082	-0.717073	gnl|BL_ORD_ID|31951 sp|Q8L9T5|ATL2_ARATH RING-H2 finger protein ATL2 OS=Arabidopsis thaliana OX=3702 GN=ATL2 PE=2 SV=2//3.23296e-48
				Acc22884	2.39499	1.12978	1.52033	gnl|BL_ORD_ID|71866 sp|Q8GZ17|COBL7_ARATH COBRA-like protein 7 OS=Arabidopsis thaliana OX=3702 GN=COBL7 PE=1 SV=2//0
TCONS_00049913	-2.92922	0.252467	-0.238328	Acc22875	2.05781	0.985082	-0.717073	gnl|BL_ORD_ID|31951 sp|Q8L9T5|ATL2_ARATH RING-H2 finger protein ATL2 OS=Arabidopsis thaliana OX=3702 GN=ATL2 PE=2 SV=2//3.23296e-48
				Acc22884	2.39499	1.12978	1.52033	gnl|BL_ORD_ID|71866 sp|Q8GZ17|COBL7_ARATH COBRA-like protein 7 OS=Arabidopsis thaliana OX=3702 GN=COBL7 PE=1 SV=2//0
TCONS_00049914	-5.07204	0.253706	-0.0660359	Acc22875	2.05781	0.985082	-0.717073	gnl|BL_ORD_ID|31951 sp|Q8L9T5|ATL2_ARATH RING-H2 finger protein ATL2 OS=Arabidopsis thaliana OX=3702 GN=ATL2 PE=2 SV=2//3.23296e-48
				Acc22884	2.39499	1.12978	1.52033	gnl|BL_ORD_ID|71866 sp|Q8GZ17|COBL7_ARATH COBRA-like protein 7 OS=Arabidopsis thaliana OX=3702 GN=COBL7 PE=1 SV=2//0
TCONS_00050653	5.57629	2.59209	5.43053	Acc23179	-3.02276	-0.0080906	-0.63215	gnl|BL_ORD_ID|267608 sp|Q9LT35|NEK6_ARATH Serine/threonine-protein kinase Nek6 OS=Arabidopsis thaliana OX=3702 GN=NEK6 PE=3 SV=1//5.65926e-10
TCONS_00051026	2.6299	0.966439	1.45185	Acc23376	4.77865	5.42546	-0.814439	gnl|BL_ORD_ID|3894 sp|Q9ZRA4|AB19A_PRUPE Auxin-binding protein ABP19a OS=Prunus persica OX=3760 GN=ABP19A PE=3 SV=1//1.36484e-92
TCONS_00051109	-6.17438	-3.37149	-11.1205	Acc23416	-2.43975	-3.31466	-2.75048	-//-
				Acc23420	2.19086	1.85357	2.01617	gnl|BL_ORD_ID|438052 sp|O48713|SMU2_ARATH Suppressor of mec-8 and unc-52 protein homolog 2 OS=Arabidopsis thaliana OX=3702 GN=SMU2 PE=1 SV=1//0
				Acc23427	3.14622	5.75997	5.65159	gnl|BL_ORD_ID|308470 sp|O48711|PME12_ARATH Probable pectinesterase/pectinesterase inhibitor 12 OS=Arabidopsis thaliana OX=3702 GN=PME12 PE=2 SV=1//0
TCONS_00051444	2.33035	0.828429	1.92009	Acc22542	2.30897	2.13854	1.85119	gnl|BL_ORD_ID|465477 sp|Q8L7A0|TAUE3_ARATH Sulfite exporter TauE/SafE family protein 3 OS=Arabidopsis thaliana OX=3702 GN=At2g25737 PE=2 SV=1//0
				Acc22549	2.15365	1.94815	2.6177	gnl|BL_ORD_ID|476368 sp|Q8L860|TOL9_ARATH TOM1-like protein 9 OS=Arabidopsis thaliana OX=3702 GN=TOL9 PE=1 SV=1//0
TCONS_00051867	4.07927	0.945186	3.34454	Acc22773	-4.06797	-3.63892	-4.51955	gnl|BL_ORD_ID|4658 sp|Q9LY77|ACA12_ARATH Calcium-transporting ATPase 12, plasma membrane-type OS=Arabidopsis thaliana OX=3702 GN=ACA12 PE=2 SV=1//3.03596e-85
TCONS_00051885	-4.78438	-3.79403	-4.5401	Acc22773	-4.06797	-3.63892	-4.51955	gnl|BL_ORD_ID|4658 sp|Q9LY77|ACA12_ARATH Calcium-transporting ATPase 12, plasma membrane-type OS=Arabidopsis thaliana OX=3702 GN=ACA12 PE=2 SV=1//3.03596e-85
TCONS_00052124	-3.4218	-1.1579	-0.951359	Acc22875	2.05781	0.985082	-0.717073	gnl|BL_ORD_ID|31951 sp|Q8L9T5|ATL2_ARATH RING-H2 finger protein ATL2 OS=Arabidopsis thaliana OX=3702 GN=ATL2 PE=2 SV=2//3.23296e-48
				Acc22884	2.39499	1.12978	1.52033	gnl|BL_ORD_ID|71866 sp|Q8GZ17|COBL7_ARATH COBRA-like protein 7 OS=Arabidopsis thaliana OX=3702 GN=COBL7 PE=1 SV=2//0
TCONS_00052125	-4.76161	-0.92938	-1.38463	Acc22875	2.05781	0.985082	-0.717073	gnl|BL_ORD_ID|31951 sp|Q8L9T5|ATL2_ARATH RING-H2 finger protein ATL2 OS=Arabidopsis thaliana OX=3702 GN=ATL2 PE=2 SV=2//3.23296e-48
				Acc22884	2.39499	1.12978	1.52033	gnl|BL_ORD_ID|71866 sp|Q8GZ17|COBL7_ARATH COBRA-like protein 7 OS=Arabidopsis thaliana OX=3702 GN=COBL7 PE=1 SV=2//0
TCONS_00052126	-2.79815	-2.32003	-1.62088	Acc22875	2.05781	0.985082	-0.717073	gnl|BL_ORD_ID|31951 sp|Q8L9T5|ATL2_ARATH RING-H2 finger protein ATL2 OS=Arabidopsis thaliana OX=3702 GN=ATL2 PE=2 SV=2//3.23296e-48
				Acc22884	2.39499	1.12978	1.52033	gnl|BL_ORD_ID|71866 sp|Q8GZ17|COBL7_ARATH COBRA-like protein 7 OS=Arabidopsis thaliana OX=3702 GN=COBL7 PE=1 SV=2//0
TCONS_00052127	-12.7085	0.590371	-12.8084	Acc22875	2.05781	0.985082	-0.717073	gnl|BL_ORD_ID|31951 sp|Q8L9T5|ATL2_ARATH RING-H2 finger protein ATL2 OS=Arabidopsis thaliana OX=3702 GN=ATL2 PE=2 SV=2//3.23296e-48
				Acc22884	2.39499	1.12978	1.52033	gnl|BL_ORD_ID|71866 sp|Q8GZ17|COBL7_ARATH COBRA-like protein 7 OS=Arabidopsis thaliana OX=3702 GN=COBL7 PE=1 SV=2//0
TCONS_00052786	6.83594	6.28794	6.82627	Acc23159	6.15421	6.36902	6.64037	-//-
TCONS_00053126	3.17609	2.37629	1.37082	Acc23324	2.61985	2.48862	1.8139	gnl|BL_ORD_ID|57297 sp|O65896|CDA1_ARATH Cytidine deaminase 1 OS=Arabidopsis thaliana OX=3702 GN=CDA1 PE=1 SV=1//4.41511e-85
TCONS_00053618	8.94857	3.45786	-0.600207	Acc23583	-2.25858	-2.84336	-3.08772	gnl|BL_ORD_ID|195061 sp|Q9FXI5|IQD32_ARATH Protein IQ-DOMAIN 32 OS=Arabidopsis thaliana OX=3702 GN=IQD32 PE=1 SV=3//1.75568e-94
TCONS_00053619	-6.08106	0.154998	4.82677	Acc23583	-2.25858	-2.84336	-3.08772	gnl|BL_ORD_ID|195061 sp|Q9FXI5|IQD32_ARATH Protein IQ-DOMAIN 32 OS=Arabidopsis thaliana OX=3702 GN=IQD32 PE=1 SV=3//1.75568e-94
TCONS_00053756	-3.14326	-6.16299	-5.6063	Acc23652	7.04986	4.3408	5.96118	gnl|BL_ORD_ID|528742 sp|B1MGB7|Y3787_MYCA9 Putative S-adenosyl-L-methionine-dependent methyltransferase MAB_3787 OS=Mycobacterium abscessus (strain ATCC 19977 / DSM 44196 / CIP 104536 / JCM 13569 / NCTC 13031 / TMC 1543) OX=561007 GN=MAB_3787 PE=3 SV=1//6.31666e-12
TCONS_00054586	2.56706	2.48311	2.5656	Acc24135	3.00243	2.36046	3.04164	gnl|BL_ORD_ID|293622 sp|Q9M0R2|PATL5_ARATH Patellin-5 OS=Arabidopsis thaliana OX=3702 GN=PATL5 PE=1 SV=2//1.08488e-155
TCONS_00054707	4.24612	-0.116218	4.56504	Acc24179	2.46648	3.88421	3.94741	gnl|BL_ORD_ID|219295 sp|Q9LHH5|LNK3_ARATH Protein LNK3 OS=Arabidopsis thaliana OX=3702 GN=LNK3 PE=1 SV=1//5.01207e-11
TCONS_00054737	4.13261	-7.07256	-7.34741	XLOC_036133	3.84361	-2.36251	-4.72609	-
TCONS_00055424	11.201	10.9749	11.119	Acc23483	5.92332	2.77899	4.01235	gnl|BL_ORD_ID|520409 sp|Q94K98|Y1720_ARATH Glycosyltransferase family 92 protein At1g27200 OS=Arabidopsis thaliana OX=3702 GN=At1g27200 PE=2 SV=2//5.48945e-94
TCONS_00056530	-4.95894	-2.12077	-3.0424	Acc24097	-5.44767	-1.60875	-2.64356	gnl|BL_ORD_ID|476438 sp|Q8KEQ0|TOLB_CHLTE Protein TolB homolog OS=Chlorobaculum tepidum (strain ATCC 49652 / DSM 12025 / NBRC 103806 / TLS) OX=194439 GN=CT0636 PE=3 SV=1//5.38978e-06
TCONS_00057151	-2.62655	-2.05263	-2.95716	Acc24381	-2.30413	-1.90759	-2.71128	gnl|BL_ORD_ID|515748 sp|Q9XHZ8|Y1178_ARATH BTB/POZ domain-containing protein At1g21780 OS=Arabidopsis thaliana OX=3702 GN=At1g21780 PE=1 SV=1//0
TCONS_00057178	7.32785	6.76145	10.8816	Acc24397	3.33436	0.399361	0.146096	gnl|BL_ORD_ID|62806 sp|P51613|CHIB_VITVI Basic endochitinase OS=Vitis vinifera OX=29760 GN=CHIT1B PE=2 SV=1//2.94893e-158
TCONS_00057543	5.91799	2.80674	3.36886	Acc24536	3.43952	2.19194	2.0411	gnl|BL_ORD_ID|76181 sp|Q9FDX6|CP1_ARATH Calcium-binding protein CP1 OS=Arabidopsis thaliana OX=3702 GN=CP1 PE=2 SV=1//3.12275e-48
				Acc24539	2.00931	1.31877	0.996168	gnl|BL_ORD_ID|289251 sp|Q0V7V2|P2C42_ARATH Probable protein phosphatase 2C 42 OS=Arabidopsis thaliana OX=3702 GN=At3g17090 PE=2 SV=1//9.62155e-170
				Acc24540	2.34453	-0.124597	0.522509	gnl|BL_ORD_ID|491815 sp|Q9C918|UBC38_ARATH Putative ubiquitin-conjugating enzyme E2 38 OS=Arabidopsis thaliana OX=3702 GN=UBC38 PE=3 SV=2//1.53651e-82
TCONS_00057583	-6.6749	-10.3938	0.396197	Acc24552	2.77326	1.08382	1.23948	gnl|BL_ORD_ID|6948 sp|Q93VT8|ACLB1_ORYSJ ATP-citrate synthase beta chain protein 1 OS=Oryza sativa subsp. japonica OX=39947 GN=ACLB-1 PE=2 SV=1//0
TCONS_00057775	2.35179	1.99593	1.51051	Acc24604	2.79096	2.85889	2.4083	-//-
TCONS_00059248	2.83384	0.575833	0.385389	Acc25293	2.97141	3.15555	4.19729	gnl|BL_ORD_ID|143172 sp|F4HW02|GAT1_ARATH GABA transporter 1 OS=Arabidopsis thaliana OX=3702 GN=GAT1 PE=1 SV=1//9.28184e-180
TCONS_00059249	-4.38618	0.640467	-0.315949	Acc25293	2.97141	3.15555	4.19729	gnl|BL_ORD_ID|143172 sp|F4HW02|GAT1_ARATH GABA transporter 1 OS=Arabidopsis thaliana OX=3702 GN=GAT1 PE=1 SV=1//9.28184e-180
TCONS_00059642	3.87081	2.67021	4.68218	Acc24536	3.43952	2.19194	2.0411	gnl|BL_ORD_ID|76181 sp|Q9FDX6|CP1_ARATH Calcium-binding protein CP1 OS=Arabidopsis thaliana OX=3702 GN=CP1 PE=2 SV=1//3.12275e-48
				Acc24539	2.00931	1.31877	0.996168	gnl|BL_ORD_ID|289251 sp|Q0V7V2|P2C42_ARATH Probable protein phosphatase 2C 42 OS=Arabidopsis thaliana OX=3702 GN=At3g17090 PE=2 SV=1//9.62155e-170
				Acc24540	2.34453	-0.124597	0.522509	gnl|BL_ORD_ID|491815 sp|Q9C918|UBC38_ARATH Putative ubiquitin-conjugating enzyme E2 38 OS=Arabidopsis thaliana OX=3702 GN=UBC38 PE=3 SV=2//1.53651e-82
TCONS_00061019	3.61225	0.375279	1.33091	Acc25077	6.77993	5.47169	4.876	gnl|BL_ORD_ID|264878 sp|Q8GWA1|NDA1_ARATH Internal alternative NAD(P)H-ubiquinone oxidoreductase A1, mitochondrial OS=Arabidopsis thaliana OX=3702 GN=NDA1 PE=2 SV=1//0
TCONS_00061553	2.28341	1.04199	1.32882	Acc25389	2.53435	2.22477	2.64479	-//-
				Acc25390	2.35088	2.0767	1.84937	gnl|BL_ORD_ID|268125 sp|Q24746|NEUR_DROVI Protein neuralized OS=Drosophila virilis OX=7244 GN=neur PE=4 SV=1//1.95844e-10
				Acc25392	2.22866	2.19537	2.05676	gnl|BL_ORD_ID|166023 sp|O65819|H2B3_SOLLC Histone H2B.3 (Fragment) OS=Solanum lycopersicum OX=4081 GN=H2B-3 PE=2 SV=1//1.78793e-54
TCONS_00061917	9.41211	6.41715	11.071	Acc25571	-2.8188	-2.07717	-2.45405	gnl|BL_ORD_ID|267953 sp|F4HZB5|NET1D_ARATH Protein NETWORKED 1D OS=Arabidopsis thaliana OX=3702 GN=NET1D PE=3 SV=1//2.48886e-65
				Acc25577	2.02902	2.00935	1.11307	gnl|BL_ORD_ID|171639 sp|Q9LUH8|HFA6B_ARATH Heat stress transcription factor A-6b OS=Arabidopsis thaliana OX=3702 GN=HSFA6b PE=2 SV=1//1.79638e-107
TCONS_00062060	3.20005	2.14295	2.84162	XLOC_042205	2.66075	2.46032	3.42462	-
TCONS_00062138	3.13665	3.96897	3.59245	Acc25696	-6.01351	-0.887491	-0.685576	gnl|BL_ORD_ID|48788 sp|O49394|C82C2_ARATH Cytochrome P450 82C2 OS=Arabidopsis thaliana OX=3702 GN=CYP82C2 PE=2 SV=2//1.40399e-61
				Acc25698	4.2813	6.3304	5.47799	gnl|BL_ORD_ID|48790 sp|Q9SZ46|C82C4_ARATH Cytochrome P450 82C4 OS=Arabidopsis thaliana OX=3702 GN=CYP82C4 PE=2 SV=1//2.54674e-166
TCONS_00062373	2.01643	1.64962	0.805284	Acc25833	-2.39279	-1.02772	-0.6542	-//-
TCONS_00062409	4.72986	0.399893	0.51409	Acc25854	2.84719	0.339953	0.892686	gnl|BL_ORD_ID|482248 sp|Q6R0E3|TRP5_ARATH Telomere repeat-binding protein 5 OS=Arabidopsis thaliana OX=3702 GN=TRP5 PE=1 SV=2//1.06761e-102
				Acc25862	-2.14567	-2.11213	-2.57549	gnl|BL_ORD_ID|294300 sp|Q06548|PBL9_ARATH Probable serine/threonine-protein kinase PBL9 OS=Arabidopsis thaliana OX=3702 GN=PBL9 PE=1 SV=1//0
				Acc25863	3.36715	2.28554	3.01965	-//-
TCONS_00062857	-2.95567	-2.6348	-4.29946	Acc26077	2.03441	1.4991	1.62822	gnl|BL_ORD_ID|289271 sp|Q8GY60|P2C52_ARATH Probable protein phosphatase 2C 52 OS=Arabidopsis thaliana OX=3702 GN=At4g03415 PE=2 SV=1//0
				Acc26086	3.39485	3.22662	4.24041	gnl|BL_ORD_ID|227696 sp|Q7Y223|MAN2_ARATH Mannan endo-1,4-beta-mannosidase 2 OS=Arabidopsis thaliana OX=3702 GN=MAN2 PE=2 SV=1//0
TCONS_00063310	8.47177	8.94367	8.83769	Acc21588	12.8701	8.47392	9.53724	gnl|BL_ORD_ID|308535 sp|Q9FM79|PME62_ARATH Pectinesterase QRT1 OS=Arabidopsis thaliana OX=3702 GN=QRT1 PE=2 SV=1//2.30426e-150
				Acc21589	2.43613	1.90867	1.80648	gnl|BL_ORD_ID|293569 sp|Q9LDL7|PAT1_ARATH Scarecrow-like transcription factor PAT1 OS=Arabidopsis thaliana OX=3702 GN=PAT1 PE=2 SV=1//0
				XLOC_042997	5.02148	5.86451	6.015	-
TCONS_00063988	2.91519	4.30979	0.469992	Acc22060	2.97228	5.48947	1.85899	-//-
TCONS_00065147	2.22578	-0.147679	0.304512	Acc26637	-3.88847	-2.23279	-4.76449	gnl|BL_ORD_ID|439528 sp|Q9FZ80|SOT17_ARATH Cytosolic sulfotransferase 17 OS=Arabidopsis thaliana OX=3702 GN=SOT17 PE=1 SV=1//7.41038e-88
				Acc26638	-2.65176	-0.0800844	0.059801	gnl|BL_ORD_ID|104568 sp|Q8LDR0|DOF54_ARATH Dof zinc finger protein DOF5.4 OS=Arabidopsis thaliana OX=3702 GN=DOF5.4 PE=2 SV=2//5.94184e-39
TCONS_00066095	2.76212	0.843911	1.50376	Acc25512	2.16979	1.01705	2.23436	gnl|BL_ORD_ID|501427 sp|Q9LZI2|UXS2_ARATH UDP-glucuronic acid decarboxylase 2 OS=Arabidopsis thaliana OX=3702 GN=UXS2 PE=1 SV=1//0
				Acc25520	3.63356	-2.66327	-2.68113	gnl|BL_ORD_ID|487748 sp|O82245|TSPO_ARATH Translocator protein homolog OS=Arabidopsis thaliana OX=3702 GN=TSPO PE=1 SV=1//2.48871e-29
				Acc25522	2.91125	2.49591	0.811651	-//-
TCONS_00066590	9.46974	4.03176	9.63471	Acc25746	2.71673	2.69955	2.9669	-//-
				Acc25755	7.20463	9.85474	14.2358	gnl|BL_ORD_ID|47971 sp|Q2QYH7|C14C2_ORYSJ Cytochrome P450 714C2 OS=Oryza sativa subsp. japonica OX=39947 GN=CYP714C2 PE=2 SV=1//7.24697e-176
TCONS_00066635	6.60158	5.7143	6.94099	Acc25782	5.15567	7.94103	7.45879	gnl|BL_ORD_ID|268231 sp|F4I9E1|NFD4_ARATH Protein NUCLEAR FUSION DEFECTIVE 4 OS=Arabidopsis thaliana OX=3702 GN=NFD4 PE=3 SV=1//7.42768e-50
				Acc25785	6.47728	6.32768	7.56269	gnl|BL_ORD_ID|148217 sp|O22918|GDL41_ARATH GDSL esterase/lipase At2g30220 OS=Arabidopsis thaliana OX=3702 GN=At2g30220 PE=3 SV=1//1.92618e-139
				Acc25786	4.51892	4.37631	8.00003	gnl|BL_ORD_ID|210265 sp|Q56YT0|LAC3_ARATH Laccase-3 OS=Arabidopsis thaliana OX=3702 GN=LAC3 PE=2 SV=2//0
TCONS_00067439	2.91605	2.66195	1.99882	Acc26202	2.93692	3.54137	2.58978	-//-
TCONS_00067445	6.66262	5.29961	4.41666	Acc26202	2.93692	3.54137	2.58978	-//-
TCONS_00067826	2.25276	-1.11386	-2.80411	Acc21675	2.27472	-0.862797	-1.55753	gnl|BL_ORD_ID|52143 sp|O81831|CARP1_ARATH Calcium-binding protein KRP1 OS=Arabidopsis thaliana OX=3702 GN=KRP1 PE=2 SV=1//7.20609e-45
TCONS_00069294	-2.05515	-1.48428	-1.55488	Acc26532	5.86536	5.66852	4.84173	gnl|BL_ORD_ID|169022 sp|Q9Y5Z4|HEBP2_HUMAN Heme-binding protein 2 OS=Homo sapiens OX=9606 GN=HEBP2 PE=1 SV=1//7.26614e-25
TCONS_00069623	4.51736	4.73413	4.51467	Acc26728	2.95018	2.16217	2.11399	-//-
				Acc26733	2.08649	2.12348	2.10648	gnl|BL_ORD_ID|510083 sp|Q94JX5|WLIM1_ARATH LIM domain-containing protein WLIM1 OS=Arabidopsis thaliana OX=3702 GN=WLIM1 PE=1 SV=1//2.24931e-14
TCONS_00070996	2.83269	1.78569	1.95092	Acc27401	3.61628	2.65909	3.18909	gnl|BL_ORD_ID|467814 sp|F4KFT7|TENAC_ARATH Bifunctional TH2 protein, mitochondrial OS=Arabidopsis thaliana OX=3702 GN=TH2 PE=1 SV=1//0
				Acc27403	2.49318	2.18556	2.5013	-//-
TCONS_00071123	10.7848	10.3765	9.5353	Acc27449	2.06537	1.61279	2.07386	gnl|BL_ORD_ID|219443 sp|Q9S752|LOFG2_ARATH Probable E3 ubiquitin-protein ligase LOG2 OS=Arabidopsis thaliana OX=3702 GN=LOG2 PE=1 SV=1//2.37691e-117
TCONS_00071171	3.18931	2.08633	2.11028	Acc27476	3.31272	3.05197	2.8916	gnl|BL_ORD_ID|304383 sp|Q96303|PHT14_ARATH Inorganic phosphate transporter 1-4 OS=Arabidopsis thaliana OX=3702 GN=PHT1-4 PE=1 SV=1//0
TCONS_00071637	2.10262	-0.204625	0.440209	Acc27727	-2.05856	-1.3831	-1.42244	gnl|BL_ORD_ID|28080 sp|Q940Z2|ARP5_ARATH Actin-related protein 5 OS=Arabidopsis thaliana OX=3702 GN=ARP5 PE=1 SV=2//0
				Acc27728	-3.0963	-1.04263	0.414707	-//-
				Acc27730	-6.6744	-6.2689	-7.12364	gnl|BL_ORD_ID|295615 sp|Q9LZL3|PCS1L_ARATH Aspartic proteinase PCS1 OS=Arabidopsis thaliana OX=3702 GN=PCS1 PE=2 SV=1//0
				Acc27737	2.93473	4.70119	4.59418	gnl|BL_ORD_ID|341550 sp|Q7X9A0|RCA1_LARTR Ribulose bisphosphate carboxylase/oxygenase activase 1, chloroplastic OS=Larrea tridentata OX=66636 GN=RCA1 PE=1 SV=1//0
TCONS_00072557	2.29823	1.60111	3.03033	Acc27091	2.31522	1.61267	3.03524	gnl|BL_ORD_ID|308515 sp|Q9SMY7|PME44_ARATH Probable pectinesterase/pectinesterase inhibitor 44 OS=Arabidopsis thaliana OX=3702 GN=PME44 PE=2 SV=2//5.10814e-54
				Acc27094	2.22964	1.95832	3.4058	gnl|BL_ORD_ID|308564 sp|P83326|PMEI_ACTDE Pectinesterase inhibitor OS=Actinidia deliciosa OX=3627 GN=PMEI PE=1 SV=2//1.37053e-112
TCONS_00072565	4.62894	3.92661	4.12244	Acc27091	2.31522	1.61267	3.03524	gnl|BL_ORD_ID|308515 sp|Q9SMY7|PME44_ARATH Probable pectinesterase/pectinesterase inhibitor 44 OS=Arabidopsis thaliana OX=3702 GN=PME44 PE=2 SV=2//5.10814e-54
				Acc27094	2.22964	1.95832	3.4058	gnl|BL_ORD_ID|308564 sp|P83326|PMEI_ACTDE Pectinesterase inhibitor OS=Actinidia deliciosa OX=3627 GN=PMEI PE=1 SV=2//1.37053e-112
TCONS_00072751	2.25617	1.53853	2.47204	Acc27203	2.51219	1.2806	1.01947	-//-
TCONS_00074055	4.61506	3.11174	4.33331	Acc27868	2.01662	0.572082	2.25303	gnl|BL_ORD_ID|124317 sp|O22874|EXPA8_ARATH Expansin-A8 OS=Arabidopsis thaliana OX=3702 GN=EXPA8 PE=2 SV=1//1.46206e-119
				Acc27882	2.41041	1.89961	1.96457	gnl|BL_ORD_ID|111900 sp|Q9FHK4|EDR4_ARATH Protein ENHANCED DISEASE RESISTANCE 4 OS=Arabidopsis thaliana OX=3702 GN=EDR4 PE=1 SV=1//5.60158e-06
TCONS_00074365	5.57115	6.15374	6.87687	Acc28063	3.77485	2.67034	2.80259	gnl|BL_ORD_ID|2003 sp|Q9SMT7|4CLLA_ARATH Oxalate--CoA ligase OS=Arabidopsis thaliana OX=3702 GN=AAE3 PE=1 SV=1//0
TCONS_00075240	-2.092	-1.10185	-2.6908	Acc28496	-2.58847	-4.59852	-4.39423	gnl|BL_ORD_ID|118216 sp|Q9C9G4|ENDO2_ARATH Endonuclease 2 OS=Arabidopsis thaliana OX=3702 GN=ENDO2 PE=1 SV=1//2.42908e-138
				Acc28497	-2.35177	-3.20091	-2.39195	-//-
TCONS_00075241	-3.0032	-1.4167	-1.87643	Acc28496	-2.58847	-4.59852	-4.39423	gnl|BL_ORD_ID|118216 sp|Q9C9G4|ENDO2_ARATH Endonuclease 2 OS=Arabidopsis thaliana OX=3702 GN=ENDO2 PE=1 SV=1//2.42908e-138
				Acc28497	-2.35177	-3.20091	-2.39195	-//-
TCONS_00075307	7.20033	4.57981	3.64524	Acc28523	4.04986	-0.109094	1.73661	gnl|BL_ORD_ID|198593 sp|Q54I39|IST1L_DICDI IST1-like protein OS=Dictyostelium discoideum OX=44689 GN=DDB_G0289029 PE=3 SV=1//9.90515e-17
				Acc28529	4.80423	2.97122	1.70322	gnl|BL_ORD_ID|83132 sp|Q9SX25|CXE6_ARATH Probable carboxylesterase 6 OS=Arabidopsis thaliana OX=3702 GN=CXE6 PE=2 SV=1//3.37243e-121
TCONS_00075365	3.87863	2.75838	2.19892	Acc28572	3.17564	2.84688	2.47888	-//-
TCONS_00075391	4.72977	4.28148	4.88482	Acc28583	6.65333	6.90241	7.81202	-//-
TCONS_00075499	2.10107	-0.544003	0.801323	Acc28654	3.07581	-0.539537	2.2258	gnl|BL_ORD_ID|421894 sp|F4ITL6|RTE1_ARATH Protein REVERSION-TO-ETHYLENE SENSITIVITY1 OS=Arabidopsis thaliana OX=3702 GN=RTE1 PE=1 SV=1//2.57158e-106
				Acc28657	3.88655	3.01504	2.68782	-//-
				Acc28658	2.60386	1.86748	1.32017	-//-
TCONS_00075632	5.22557	4.60575	4.38721	Acc28740	3.3972	4.64939	4.89266	gnl|BL_ORD_ID|110196 sp|Q8L868|E1311_ARATH Glucan endo-1,3-beta-glucosidase 11 OS=Arabidopsis thaliana OX=3702 GN=At1g32860 PE=1 SV=1//8.01981e-160
				Acc28744	3.66321	2.63834	2.51579	gnl|BL_ORD_ID|532886 sp|Q9FLE8|Y5986_ARATH Uncharacterized protein At5g39865 OS=Arabidopsis thaliana OX=3702 GN=At5g39865 PE=2 SV=1//1.90711e-33
TCONS_00076088	-3.4944	-0.200191	-0.966662	Acc28979	-3.44653	-3.57081	-4.7777	gnl|BL_ORD_ID|19243 sp|Q6LA43|APRR2_ARATH Two-component response regulator-like APRR2 OS=Arabidopsis thaliana OX=3702 GN=APRR2 PE=2 SV=2//7.2938e-124
				Acc28983	2.31442	1.23978	1.86021	gnl|BL_ORD_ID|207894 sp|Q42581|KPRS1_ARATH Ribose-phosphate pyrophosphokinase 1, chloroplastic OS=Arabidopsis thaliana OX=3702 GN=PRS1 PE=2 SV=2//0
TCONS_00077125	4.58613	0.674278	3.26831	Acc28438	4.85627	1.8976	4.58373	-//-
				Acc28440	2.24317	0.663198	0.904718	gnl|BL_ORD_ID|391979 sp|Q9ZU38|RPI2_ARATH Probable ribose-5-phosphate isomerase 2 OS=Arabidopsis thaliana OX=3702 GN=RPI2 PE=1 SV=1//7.29517e-135
TCONS_00077240	-3.40842	-0.5476	-0.873275	Acc28496	-2.58847	-4.59852	-4.39423	gnl|BL_ORD_ID|118216 sp|Q9C9G4|ENDO2_ARATH Endonuclease 2 OS=Arabidopsis thaliana OX=3702 GN=ENDO2 PE=1 SV=1//2.42908e-138
				Acc28497	-2.35177	-3.20091	-2.39195	-//-
TCONS_00078116	-3.69792	-1.80344	-2.72356	Acc28979	-3.44653	-3.57081	-4.7777	gnl|BL_ORD_ID|19243 sp|Q6LA43|APRR2_ARATH Two-component response regulator-like APRR2 OS=Arabidopsis thaliana OX=3702 GN=APRR2 PE=2 SV=2//7.2938e-124
				Acc28983	2.31442	1.23978	1.86021	gnl|BL_ORD_ID|207894 sp|Q42581|KPRS1_ARATH Ribose-phosphate pyrophosphokinase 1, chloroplastic OS=Arabidopsis thaliana OX=3702 GN=PRS1 PE=2 SV=2//0
TCONS_00078175	8.79669	6.3043	6.44627	Acc28966	5.43695	3.31304	4.29984	gnl|BL_ORD_ID|40887 sp|O23553|BAM3_ARATH Beta-amylase 3, chloroplastic OS=Arabidopsis thaliana OX=3702 GN=BAM3 PE=1 SV=3//0
TCONS_00079380	-2.24701	-7.21233	-10.6062	Acc29506	3.13901	2.92064	2.20471	gnl|BL_ORD_ID|555329 sp|Q5Z653|ZIP10_ORYSJ Zinc transporter 10 OS=Oryza sativa subsp. japonica OX=39947 GN=ZIP10 PE=3 SV=2//7.88401e-94
				Acc29514	4.39964	4.68595	5.07919	gnl|BL_ORD_ID|507580 sp|P49043|VPE_CITSI Vacuolar-processing enzyme OS=Citrus sinensis OX=2711 PE=2 SV=1//0
				Acc29520	-2.92674	1.37448	1.88499	gnl|BL_ORD_ID|48250 sp|O82199|C3H20_ARATH Zinc finger CCCH domain-containing protein 20 OS=Arabidopsis thaliana OX=3702 GN=At2g19810 PE=2 SV=1//7.13723e-87
TCONS_00079381	-5.86252	-6.81219	-5.55636	Acc29506	3.13901	2.92064	2.20471	gnl|BL_ORD_ID|555329 sp|Q5Z653|ZIP10_ORYSJ Zinc transporter 10 OS=Oryza sativa subsp. japonica OX=39947 GN=ZIP10 PE=3 SV=2//7.88401e-94
				Acc29514	4.39964	4.68595	5.07919	gnl|BL_ORD_ID|507580 sp|P49043|VPE_CITSI Vacuolar-processing enzyme OS=Citrus sinensis OX=2711 PE=2 SV=1//0
				Acc29520	-2.92674	1.37448	1.88499	gnl|BL_ORD_ID|48250 sp|O82199|C3H20_ARATH Zinc finger CCCH domain-containing protein 20 OS=Arabidopsis thaliana OX=3702 GN=At2g19810 PE=2 SV=1//7.13723e-87
TCONS_00079504	-6.57812	-4.96198	-7.82977	Acc29591	2.23696	2.2352	2.28846	gnl|BL_ORD_ID|487646 sp|Q9FLT0|TSN2_ARATH Ribonuclease TUDOR 2 OS=Arabidopsis thaliana OX=3702 GN=TSN2 PE=1 SV=1//0
				Acc29595	2.26989	2.18037	2.74051	-//-
				Acc29597	2.14174	1.91146	1.43321	gnl|BL_ORD_ID|78414 sp|Q9FI46|CRL_ARATH Chromophore lyase CRL, chloroplastic OS=Arabidopsis thaliana OX=3702 GN=CRL PE=1 SV=1//7.7614e-143
TCONS_00080211	2.87927	2.22645	3.64105	Acc30033	2.30223	1.96197	3.3096	gnl|BL_ORD_ID|435441 sp|Q94KL7|SILD_FORIN Secoisolariciresinol dehydrogenase (Fragment) OS=Forsythia intermedia OX=55183 PE=1 SV=1//5.01071e-101
				Acc30036	4.23289	2.05495	2.43193	gnl|BL_ORD_ID|531743 sp|Q66GQ2|Y5162_ARATH Uncharacterized protein At5g41620 OS=Arabidopsis thaliana OX=3702 GN=At5g41620 PE=2 SV=2//6.85761e-34
TCONS_00080495	-3.21533	0.283336	-1.45519	Acc30225	-2.02678	-1.07112	-1.65027	gnl|BL_ORD_ID|155262 sp|Q6K508|GLUD1_ORYSJ Glutelin type-D 1 OS=Oryza sativa subsp. japonica OX=39947 GN=GLUD1 PE=2 SV=1//2.18052e-29
				Acc30226	3.24426	1.53852	2.22336	-//-
				Acc30236	-2.06799	-0.843021	-0.645662	-//-
TCONS_00083307	11.2553	9.26502	9.54811	Acc30480	2.63928	2.52359	2.41019	gnl|BL_ORD_ID|532790 sp|P0C8Q9|Y5902_ARATH Uncharacterized protein At5g19025 OS=Arabidopsis thaliana OX=3702 GN=At5g19025 PE=2 SV=3//2.49806e-24
TCONS_00084707	2.32377	3.91361	3.25243	Acc31241	3.36975	1.79431	0.52879	-//-
TCONS_00085611	2.07029	0.213657	-0.748923	Acc30723	2.27797	2.97655	2.86592	gnl|BL_ORD_ID|57713 sp|Q93ZL5|CDF2_ARATH Cyclic dof factor 2 OS=Arabidopsis thaliana OX=3702 GN=CDF2 PE=1 SV=2//3.04763e-98
				Acc30726	2.56521	0.840338	-0.633225	gnl|BL_ORD_ID|246344 sp|Q9LQX2|MPSR1_ARATH E3 ubiquitin-protein ligase MPSR1 OS=Arabidopsis thaliana OX=3702 GN=MPSR1 PE=1 SV=1//1.21314e-35
				Acc30728	-2.11967	-2.09461	-2.1846	gnl|BL_ORD_ID|445602 sp|Q43847|SSY2_SOLTU Granule-bound starch synthase 2, chloroplastic/amyloplastic OS=Solanum tuberosum OX=4113 GN=SS2 PE=1 SV=3//0
				Acc30730	3.53193	0.768372	2.46863	gnl|BL_ORD_ID|68615 sp|Q93Z27|CML45_ARATH Probable calcium-binding protein CML45 OS=Arabidopsis thaliana OX=3702 GN=CML45 PE=1 SV=1//5.34207e-27
				Acc30734	-2.3842	-2.25233	-3.29649	gnl|BL_ORD_ID|124269 sp|O80622|EXP15_ARATH Expansin-A15 OS=Arabidopsis thaliana OX=3702 GN=EXPA15 PE=2 SV=2//1.32982e-121
TCONS_00086069	3.34793	-6.98016	-7.25489	Acc30961	2.43626	5.6745	5.78413	-//-
				Acc30967	4.76375	-0.353103	-8.34002	-//-
				Acc30969	2.89425	-1.03933	-0.185404	-//-
TCONS_00086078	2.08162	2.94157	2.30723	Acc30967	4.76375	-0.353103	-8.34002	-//-
				Acc30969	2.89425	-1.03933	-0.185404	-//-
				Acc30977	-2.11864	-1.24411	-1.95522	gnl|BL_ORD_ID|48778 sp|Q6WNQ8|C81E8_MEDTR Cytochrome P450 81E8 OS=Medicago truncatula OX=3880 GN=CYP81E8 PE=2 SV=1//0
TCONS_00086494	3.00791	3.04967	3.06388	Acc31241	3.36975	1.79431	0.52879	-//-
				Acc31246	3.11309	3.4612	3.73477	gnl|BL_ORD_ID|438185 sp|Q6Z1Y6|SNAT2_ORYSJ Serotonin N-acetyltransferase 2, chloroplastic OS=Oryza sativa subsp. japonica OX=39947 GN=SNAT2 PE=1 SV=1//1.03002e-61
TCONS_00086996	-2.73536	-1.26666	-2.79209	Acc31483	2.5659	-0.257088	-1.60664	gnl|BL_ORD_ID|266877 sp|Q9ZQ80|NDRP1_ARATH Nodulin-related protein 1 OS=Arabidopsis thaliana OX=3702 GN=NRP1 PE=1 SV=1//1.0647e-15
TCONS_00087106	8.47177	8.64479	9.96585	Acc31542	3.78401	2.90534	2.06913	gnl|BL_ORD_ID|510460 sp|Q9LP56|WRK65_ARATH Probable WRKY transcription factor 65 OS=Arabidopsis thaliana OX=3702 GN=WRKY65 PE=2 SV=1//1.63192e-29
				XLOC_055351	3.52434	3.41982	4.2582	-
TCONS_00087197	5.92143	6.24136	5.95401	Acc31579	-2.01448	-1.81075	-1.68407	gnl|BL_ORD_ID|120406 sp|I6YGS0|EPHA_MYCTU Epoxide hydrolase A OS=Mycobacterium tuberculosis (strain ATCC 25618 / H37Rv) OX=83332 GN=ephA PE=1 SV=1//5.22994e-66
				Acc31602	2.90299	3.11164	3.04746	gnl|BL_ORD_ID|3864 sp|Q9LZJ5|AB14C_ARATH ABC transporter C family member 14 OS=Arabidopsis thaliana OX=3702 GN=ABCC14 PE=1 SV=1//2.6087e-31
				Acc31607	-2.61179	-2.19335	-1.6355	gnl|BL_ORD_ID|443457 sp|Q9SW70|SRP_VITRI Stress-related protein OS=Vitis riparia OX=96939 GN=SRP PE=2 SV=1//2.5568e-129
TCONS_00087780	2.00495	2.81503	2.52537	Acc31884	4.9588	4.05028	4.26658	gnl|BL_ORD_ID|396821 sp|Q682S0|RPT2_ARATH Root phototropism protein 2 OS=Arabidopsis thaliana OX=3702 GN=RPT2 PE=1 SV=2//0
				XLOC_055806	3.16577	3.11103	3.25676	-
TCONS_00088378	3.20843	5.0124	4.08087	Acc32223	2.22955	1.07989	0.691609	-//-
TCONS_00089484	9.87363	9.31804	11.8192	Acc31790	-3.07106	-4.17333	-4.31847	gnl|BL_ORD_ID|326023 sp|Q9M390|PTR1_ARATH Protein NRT1/ PTR FAMILY 8.1 OS=Arabidopsis thaliana OX=3702 GN=NPF8.1 PE=1 SV=1//0
				Acc31791	-4.53209	-3.684	-4.69291	gnl|BL_ORD_ID|99830 sp|Q8S9H7|DIV_ANTMA Transcription factor DIVARICATA OS=Antirrhinum majus OX=4151 GN=DIVARICATA PE=2 SV=1//1.21958e-119
TCONS_00089673	6.43898	-6.98016	5.65865	Acc31884	4.9588	4.05028	4.26658	gnl|BL_ORD_ID|396821 sp|Q682S0|RPT2_ARATH Root phototropism protein 2 OS=Arabidopsis thaliana OX=3702 GN=RPT2 PE=1 SV=2//0
				XLOC_055806	3.16577	3.11103	3.25676	-
TCONS_00090263	3.19057	4.84228	3.57153	Acc32223	2.22955	1.07989	0.691609	-//-
TCONS_00091177	2.1309	2.45113	3.29149	Acc21775	2.60763	3.56659	3.84523	gnl|BL_ORD_ID|491337 sp|D3UAG2|U71K2_PYRCO UDP-glycosyltransferase 71K2 OS=Pyrus communis OX=23211 GN=UGT71K2 PE=1 SV=1//2.76478e-165
				Acc21776	2.39627	3.89389	3.87406	gnl|BL_ORD_ID|491337 sp|D3UAG2|U71K2_PYRCO UDP-glycosyltransferase 71K2 OS=Pyrus communis OX=23211 GN=UGT71K2 PE=1 SV=1//7.65603e-159
				Acc21786	2.71586	5.12273	5.28149	gnl|BL_ORD_ID|129132 sp|Q9FGY4|FB341_ARATH F-box protein At5g49610 OS=Arabidopsis thaliana OX=3702 GN=At5g49610 PE=1 SV=1//1.19207e-16
TCONS_00091691	4.8589	3.41444	3.44529	Acc32906	2.68895	1.20961	1.96777	gnl|BL_ORD_ID|6035 sp|Q8L7U7|ACDH_ARATH ACD11 homolog protein OS=Arabidopsis thaliana OX=3702 GN=At4g39670 PE=2 SV=1//4.9682e-95
TCONS_00091854	9.94649	11.0911	11.4339	Acc32998	5.18646	7.64037	7.48394	gnl|BL_ORD_ID|260395 sp|O49255|NAC29_ARATH NAC transcription factor 29 OS=Arabidopsis thaliana OX=3702 GN=NAC029 PE=2 SV=1//7.65168e-101
TCONS_00091920	4.41321	4.165	4.64955	Acc33040	2.60807	1.90298	2.079	gnl|BL_ORD_ID|82047 sp|Q9ZVH4|CUL3A_ARATH Cullin-3A OS=Arabidopsis thaliana OX=3702 GN=CUL3A PE=1 SV=1//0
TCONS_00092049	2.15654	0.0739019	0.319272	Acc33109	2.23132	1.26781	1.77587	gnl|BL_ORD_ID|65136 sp|Q8L518|CK2_ARATH Probable choline kinase 2 OS=Arabidopsis thaliana OX=3702 GN=At1g74320 PE=2 SV=1//1.26521e-159
TCONS_00092451	-3.51716	-0.960935	-1.79689	Acc33292	-2.06834	-3.02996	-1.85274	gnl|BL_ORD_ID|245934 sp|O49636|MPC4_ARATH Mitochondrial pyruvate carrier 4 OS=Arabidopsis thaliana OX=3702 GN=MPC4 PE=3 SV=1//9.9729e-52
				Acc33294	-3.68017	-0.567486	-1.16162	gnl|BL_ORD_ID|58301 sp|O49639|CDS2_ARATH Phosphatidate cytidylyltransferase 2 OS=Arabidopsis thaliana OX=3702 GN=CDS2 PE=1 SV=1//0
				Acc33296	-3.27893	-0.838823	-1.53176	gnl|BL_ORD_ID|245215 sp|Q9ZNW0|MOCS3_ARATH Adenylyltransferase and sulfurtransferase MOCS3 OS=Arabidopsis thaliana OX=3702 GN=MOCS3 PE=2 SV=1//0
TCONS_00092452	-2.41834	-0.780285	-1.01399	Acc33292	-2.06834	-3.02996	-1.85274	gnl|BL_ORD_ID|245934 sp|O49636|MPC4_ARATH Mitochondrial pyruvate carrier 4 OS=Arabidopsis thaliana OX=3702 GN=MPC4 PE=3 SV=1//9.9729e-52
				Acc33294	-3.68017	-0.567486	-1.16162	gnl|BL_ORD_ID|58301 sp|O49639|CDS2_ARATH Phosphatidate cytidylyltransferase 2 OS=Arabidopsis thaliana OX=3702 GN=CDS2 PE=1 SV=1//0
				Acc33296	-3.27893	-0.838823	-1.53176	gnl|BL_ORD_ID|245215 sp|Q9ZNW0|MOCS3_ARATH Adenylyltransferase and sulfurtransferase MOCS3 OS=Arabidopsis thaliana OX=3702 GN=MOCS3 PE=2 SV=1//0
TCONS_00092453	-3.43981	-0.840066	-1.58127	Acc33292	-2.06834	-3.02996	-1.85274	gnl|BL_ORD_ID|245934 sp|O49636|MPC4_ARATH Mitochondrial pyruvate carrier 4 OS=Arabidopsis thaliana OX=3702 GN=MPC4 PE=3 SV=1//9.9729e-52
				Acc33294	-3.68017	-0.567486	-1.16162	gnl|BL_ORD_ID|58301 sp|O49639|CDS2_ARATH Phosphatidate cytidylyltransferase 2 OS=Arabidopsis thaliana OX=3702 GN=CDS2 PE=1 SV=1//0
				Acc33296	-3.27893	-0.838823	-1.53176	gnl|BL_ORD_ID|245215 sp|Q9ZNW0|MOCS3_ARATH Adenylyltransferase and sulfurtransferase MOCS3 OS=Arabidopsis thaliana OX=3702 GN=MOCS3 PE=2 SV=1//0
TCONS_00092763	2.4242	2.02373	1.36247	Acc33448	3.08397	6.25533	6.35875	gnl|BL_ORD_ID|260391 sp|Q84TE6|NAC22_ARATH NAC domain-containing protein 21/22 OS=Arabidopsis thaliana OX=3702 GN=NAC021 PE=1 SV=2//1.53736e-101
TCONS_00093233	2.49353	1.5368	-0.236328	Acc32712	2.168	1.08917	-0.103798	gnl|BL_ORD_ID|260452 sp|Q9FY93|NAC83_ARATH NAC domain-containing protein 83 OS=Arabidopsis thaliana OX=3702 GN=NAC083 PE=1 SV=1//3.02152e-95
				Acc32717	4.57955	3.52666	5.14278	gnl|BL_ORD_ID|245572 sp|F4JRS4|MORC7_ARATH Protein MICRORCHIDIA 7 OS=Arabidopsis thaliana OX=3702 GN=MORC7 PE=1 SV=1//8.02622e-07
TCONS_00093344	-4.66994	-0.812261	-1.57612	Acc32743	2.12557	2.18362	2.37438	gnl|BL_ORD_ID|30672 sp|F4HRV8|ASY1_ARATH Meiosis-specific protein ASY1 OS=Arabidopsis thaliana OX=3702 GN=ASY1 PE=1 SV=1//0
TCONS_00093900	2.73031	0.198102	-1.26535	Acc33040	2.60807	1.90298	2.079	gnl|BL_ORD_ID|82047 sp|Q9ZVH4|CUL3A_ARATH Cullin-3A OS=Arabidopsis thaliana OX=3702 GN=CUL3A PE=1 SV=1//0
				XLOC_058476	2.05201	0.194153	0.120714	-
TCONS_00094040	2.89711	0.828429	0.968089	Acc33109	2.23132	1.26781	1.77587	gnl|BL_ORD_ID|65136 sp|Q8L518|CK2_ARATH Probable choline kinase 2 OS=Arabidopsis thaliana OX=3702 GN=At1g74320 PE=2 SV=1//1.26521e-159
TCONS_00094410	-4.30653	-0.515877	-1.09026	Acc33292	-2.06834	-3.02996	-1.85274	gnl|BL_ORD_ID|245934 sp|O49636|MPC4_ARATH Mitochondrial pyruvate carrier 4 OS=Arabidopsis thaliana OX=3702 GN=MPC4 PE=3 SV=1//9.9729e-52
				Acc33294	-3.68017	-0.567486	-1.16162	gnl|BL_ORD_ID|58301 sp|O49639|CDS2_ARATH Phosphatidate cytidylyltransferase 2 OS=Arabidopsis thaliana OX=3702 GN=CDS2 PE=1 SV=1//0
				Acc33296	-3.27893	-0.838823	-1.53176	gnl|BL_ORD_ID|245215 sp|Q9ZNW0|MOCS3_ARATH Adenylyltransferase and sulfurtransferase MOCS3 OS=Arabidopsis thaliana OX=3702 GN=MOCS3 PE=2 SV=1//0
TCONS_00094412	-2.74416	0.461879	-0.643635	Acc33292	-2.06834	-3.02996	-1.85274	gnl|BL_ORD_ID|245934 sp|O49636|MPC4_ARATH Mitochondrial pyruvate carrier 4 OS=Arabidopsis thaliana OX=3702 GN=MPC4 PE=3 SV=1//9.9729e-52
				Acc33294	-3.68017	-0.567486	-1.16162	gnl|BL_ORD_ID|58301 sp|O49639|CDS2_ARATH Phosphatidate cytidylyltransferase 2 OS=Arabidopsis thaliana OX=3702 GN=CDS2 PE=1 SV=1//0
				Acc33296	-3.27893	-0.838823	-1.53176	gnl|BL_ORD_ID|245215 sp|Q9ZNW0|MOCS3_ARATH Adenylyltransferase and sulfurtransferase MOCS3 OS=Arabidopsis thaliana OX=3702 GN=MOCS3 PE=2 SV=1//0
TCONS_00094413	-3.89768	-0.925451	-1.74098	Acc33292	-2.06834	-3.02996	-1.85274	gnl|BL_ORD_ID|245934 sp|O49636|MPC4_ARATH Mitochondrial pyruvate carrier 4 OS=Arabidopsis thaliana OX=3702 GN=MPC4 PE=3 SV=1//9.9729e-52
				Acc33294	-3.68017	-0.567486	-1.16162	gnl|BL_ORD_ID|58301 sp|O49639|CDS2_ARATH Phosphatidate cytidylyltransferase 2 OS=Arabidopsis thaliana OX=3702 GN=CDS2 PE=1 SV=1//0
				Acc33296	-3.27893	-0.838823	-1.53176	gnl|BL_ORD_ID|245215 sp|Q9ZNW0|MOCS3_ARATH Adenylyltransferase and sulfurtransferase MOCS3 OS=Arabidopsis thaliana OX=3702 GN=MOCS3 PE=2 SV=1//0
TCONS_00094414	-22.0148	0.682048	-5.78947	Acc33292	-2.06834	-3.02996	-1.85274	gnl|BL_ORD_ID|245934 sp|O49636|MPC4_ARATH Mitochondrial pyruvate carrier 4 OS=Arabidopsis thaliana OX=3702 GN=MPC4 PE=3 SV=1//9.9729e-52
				Acc33294	-3.68017	-0.567486	-1.16162	gnl|BL_ORD_ID|58301 sp|O49639|CDS2_ARATH Phosphatidate cytidylyltransferase 2 OS=Arabidopsis thaliana OX=3702 GN=CDS2 PE=1 SV=1//0
				Acc33296	-3.27893	-0.838823	-1.53176	gnl|BL_ORD_ID|245215 sp|Q9ZNW0|MOCS3_ARATH Adenylyltransferase and sulfurtransferase MOCS3 OS=Arabidopsis thaliana OX=3702 GN=MOCS3 PE=2 SV=1//0
TCONS_00094415	-2.0218	0.720388	0.227485	Acc33292	-2.06834	-3.02996	-1.85274	gnl|BL_ORD_ID|245934 sp|O49636|MPC4_ARATH Mitochondrial pyruvate carrier 4 OS=Arabidopsis thaliana OX=3702 GN=MPC4 PE=3 SV=1//9.9729e-52
				Acc33294	-3.68017	-0.567486	-1.16162	gnl|BL_ORD_ID|58301 sp|O49639|CDS2_ARATH Phosphatidate cytidylyltransferase 2 OS=Arabidopsis thaliana OX=3702 GN=CDS2 PE=1 SV=1//0
				Acc33296	-3.27893	-0.838823	-1.53176	gnl|BL_ORD_ID|245215 sp|Q9ZNW0|MOCS3_ARATH Adenylyltransferase and sulfurtransferase MOCS3 OS=Arabidopsis thaliana OX=3702 GN=MOCS3 PE=2 SV=1//0
TCONS_00094416	3.26078	-1.27866	7.09888	Acc33292	-2.06834	-3.02996	-1.85274	gnl|BL_ORD_ID|245934 sp|O49636|MPC4_ARATH Mitochondrial pyruvate carrier 4 OS=Arabidopsis thaliana OX=3702 GN=MPC4 PE=3 SV=1//9.9729e-52
				Acc33294	-3.68017	-0.567486	-1.16162	gnl|BL_ORD_ID|58301 sp|O49639|CDS2_ARATH Phosphatidate cytidylyltransferase 2 OS=Arabidopsis thaliana OX=3702 GN=CDS2 PE=1 SV=1//0
				Acc33296	-3.27893	-0.838823	-1.53176	gnl|BL_ORD_ID|245215 sp|Q9ZNW0|MOCS3_ARATH Adenylyltransferase and sulfurtransferase MOCS3 OS=Arabidopsis thaliana OX=3702 GN=MOCS3 PE=2 SV=1//0
TCONS_00094417	-21.4175	-21.2406	-21.5174	Acc33292	-2.06834	-3.02996	-1.85274	gnl|BL_ORD_ID|245934 sp|O49636|MPC4_ARATH Mitochondrial pyruvate carrier 4 OS=Arabidopsis thaliana OX=3702 GN=MPC4 PE=3 SV=1//9.9729e-52
				Acc33294	-3.68017	-0.567486	-1.16162	gnl|BL_ORD_ID|58301 sp|O49639|CDS2_ARATH Phosphatidate cytidylyltransferase 2 OS=Arabidopsis thaliana OX=3702 GN=CDS2 PE=1 SV=1//0
				Acc33296	-3.27893	-0.838823	-1.53176	gnl|BL_ORD_ID|245215 sp|Q9ZNW0|MOCS3_ARATH Adenylyltransferase and sulfurtransferase MOCS3 OS=Arabidopsis thaliana OX=3702 GN=MOCS3 PE=2 SV=1//0
TCONS_00095027	3.00274	3.26953	4.22204	Acc02655	4.84595	5.49007	6.85455	gnl|BL_ORD_ID|518308 sp|Q6DST1|Y1465_ARATH Late embryogenesis abundant protein At1g64065 OS=Arabidopsis thaliana OX=3702 GN=At1g64065 PE=2 SV=1//6.6979e-11
TCONS_00095159	3.01473	1.41099	4.10319	Acc02759	3.21864	3.24767	4.84998	gnl|BL_ORD_ID|521362 sp|Q3E6Y3|Y1869_ARATH Uncharacterized protein At1g28695 OS=Arabidopsis thaliana OX=3702 GN=At1g28695 PE=2 SV=1//6.3954e-94
				Acc02767	3.41626	3.48	4.30547	-//-
				Acc02770	2.21819	2.62471	2.53462	gnl|BL_ORD_ID|387819 sp|Q96EX2|RNFT2_HUMAN RING finger and transmembrane domain-containing protein 2 OS=Homo sapiens OX=9606 GN=RNFT2 PE=2 SV=2//1.49608e-32
TCONS_00097021	3.6876	3.88668	3.48376	Acc03873	4.12601	4.96834	4.76692	gnl|BL_ORD_ID|510136 sp|Q6EU49|WNK4_ORYSJ Probable serine/threonine-protein kinase WNK4 OS=Oryza sativa subsp. japonica OX=39947 GN=WNK4 PE=2 SV=1//2.91104e-75
TCONS_00097962	-2.22183	-0.346259	-0.812593	Acc02636	-2.39854	-0.661432	-0.974297	gnl|BL_ORD_ID|69307 sp|O65717|CNGC1_ARATH Cyclic nucleotide-gated ion channel 1 OS=Arabidopsis thaliana OX=3702 GN=CNGC1 PE=1 SV=1//0
TCONS_00098233	-2.68234	-2.56637	-3.02053	Acc02767	3.41626	3.48	4.30547	-//-
				Acc02770	2.21819	2.62471	2.53462	gnl|BL_ORD_ID|387819 sp|Q96EX2|RNFT2_HUMAN RING finger and transmembrane domain-containing protein 2 OS=Homo sapiens OX=9606 GN=RNFT2 PE=2 SV=2//1.49608e-32
				Acc02781	4.49726	2.94277	2.44708	gnl|BL_ORD_ID|28206 sp|Q9FPR6|ARR17_ARATH Two-component response regulator ARR17 OS=Arabidopsis thaliana OX=3702 GN=ARR17 PE=2 SV=1//4.0497e-64
				Acc02785	3.31427	2.99862	3.00781	gnl|BL_ORD_ID|32008 sp|Q9SG96|ATL72_ARATH RING-H2 finger protein ATL72 OS=Arabidopsis thaliana OX=3702 GN=ATL72 PE=2 SV=1//9.16995e-42
				Acc02787	2.18208	-2.09964	-0.815345	gnl|BL_ORD_ID|124317 sp|O22874|EXPA8_ARATH Expansin-A8 OS=Arabidopsis thaliana OX=3702 GN=EXPA8 PE=2 SV=1//1.50006e-120
TCONS_00098445	10.4758	11.7929	8.99562	Acc02894	2.2737	1.19994	0.82849	gnl|BL_ORD_ID|166507 sp|P0CG89|H4_SOYBN Histone H4 OS=Glycine max OX=3847 PE=3 SV=1//1.13668e-46
				Acc02895	2.51829	0.080172	1.52761	gnl|BL_ORD_ID|111369 sp|O04469|ECI1_ARATH Enoyl-CoA delta isomerase 1, peroxisomal OS=Arabidopsis thaliana OX=3702 GN=ECI1 PE=1 SV=1//4.12492e-87
				Acc02903	-2.88878	-1.98997	-2.59369	-//-
TCONS_00098456	-2.56191	-1.66004	-2.73028	Acc02903	-2.88878	-1.98997	-2.59369	-//-
TCONS_00099554	3.32007	0.291872	0.902436	Acc03598	2.14072	1.82753	2.26781	gnl|BL_ORD_ID|391139 sp|P53118|ROG1_YEAST Putative lipase ROG1 OS=Saccharomyces cerevisiae (strain ATCC 204508 / S288c) OX=559292 GN=ROG1 PE=1 SV=1//5.9067e-13
				Acc03602	3.05269	1.18449	1.82621	gnl|BL_ORD_ID|121263 sp|Q9LW50|ERF2_NICSY Ethylene-responsive transcription factor 2 OS=Nicotiana sylvestris OX=4096 GN=ERF2 PE=2 SV=1//1.65394e-83
				XLOC_061314	4.33467	-2.2533	-9.65928	-
TCONS_00099856	3.49025	-1.66378	-6.52421	XLOC_061523	2.81205	-2.87591	-9.29206	-
TCONS_00101358	4.5423	4.55594	5.61015	Acc04704	-5.606	-3.79829	-6.7685	gnl|BL_ORD_ID|83128 sp|Q9SX78|CXE2_ARATH Probable carboxylesterase 2 OS=Arabidopsis thaliana OX=3702 GN=CXE2 PE=2 SV=1//1.20891e-137
				Acc04715	-2.95824	-4.5791	-4.00005	gnl|BL_ORD_ID|68547 sp|Q8RZB5|CML10_ORYSJ Probable calcium-binding protein CML10 OS=Oryza sativa subsp. japonica OX=39947 GN=CML10 PE=2 SV=1//3.94325e-13
				Acc04716	-6.47527	-4.21029	-6.25531	gnl|BL_ORD_ID|68547 sp|Q8RZB5|CML10_ORYSJ Probable calcium-binding protein CML10 OS=Oryza sativa subsp. japonica OX=39947 GN=CML10 PE=2 SV=1//1.9744e-10
				Acc04723	2.41444	3.17576	3.82668	-//-
TCONS_00102625	-2.7954	-2.17803	-3.48679	Acc04565	-2.17455	-1.70244	-1.8991	gnl|BL_ORD_ID|137651 sp|Q9C698|FPP6_ARATH Filament-like plant protein 6 OS=Arabidopsis thaliana OX=3702 GN=FPP6 PE=1 SV=1//2.94049e-08
				Acc04573	4.86612	5.06668	4.04385	gnl|BL_ORD_ID|48793 sp|O65782|C83B1_ARATH Cytochrome P450 83B1 OS=Arabidopsis thaliana OX=3702 GN=CYP83B1 PE=1 SV=1//1.72929e-150
TCONS_00102729	2.01396	1.90489	0.565762	Acc04644	2.72079	0.887556	2.19561	gnl|BL_ORD_ID|108819 sp|P32518|DUT_SOLLC Deoxyuridine 5&apos;-triphosphate nucleotidohydrolase OS=Solanum lycopersicum OX=4081 PE=2 SV=1//6.65929e-86
TCONS_00103178	2.20964	2.14087	2.33218	Acc04887	-2.78294	-2.08325	-2.32853	gnl|BL_ORD_ID|76381 sp|Q39061|CP33_ARATH RNA-binding protein CP33, chloroplastic OS=Arabidopsis thaliana OX=3702 GN=CP33 PE=2 SV=1//6.01548e-22
				Acc04893	2.65855	2.78771	2.8718	gnl|BL_ORD_ID|285317 sp|B7ZWR7|OFUT7_ARATH O-fucosyltransferase 7 OS=Arabidopsis thaliana OX=3702 GN=OFUT7 PE=2 SV=1//0
TCONS_00104179	3.19657	0.812625	0.755386	Acc05364	2.94695	1.33133	1.38553	gnl|BL_ORD_ID|295615 sp|Q9LZL3|PCS1L_ARATH Aspartic proteinase PCS1 OS=Arabidopsis thaliana OX=3702 GN=PCS1 PE=2 SV=1//5.63031e-62
				Acc05367	3.60373	2.29129	3.0212	gnl|BL_ORD_ID|279000 sp|Q9ZU95|NUD17_ARATH Nudix hydrolase 17, mitochondrial OS=Arabidopsis thaliana OX=3702 GN=NUDT17 PE=2 SV=1//1.89977e-57
TCONS_00104363	3.18321	4.09093	2.94202	Acc05430	3.95911	5.53259	4.53436	gnl|BL_ORD_ID|108005 sp|Q9FKQ1|DTX27_ARATH Protein DETOXIFICATION 27 OS=Arabidopsis thaliana OX=3702 GN=DTX27 PE=2 SV=1//2.07643e-21
TCONS_00105013	3.54685	2.58124	2.58852	XLOC_068063	4.16904	3.83743	4.04172	-
				XLOC_068064	5.4224	4.81122	5.01677	-
TCONS_00105073	5.88845	4.97707	5.78666	Acc05744	4.31365	2.84745	2.24338	-//-
				Acc05749	4.66411	4.80181	5.7948	gnl|BL_ORD_ID|39654 sp|F4J1Q9|AVT1I_ARATH Amino acid transporter AVT1I OS=Arabidopsis thaliana OX=3702 GN=AVT1I PE=3 SV=1//5.81792e-136
TCONS_00105186	2.01712	2.73049	2.04326	Acc05818	4.32571	3.24203	3.14586	gnl|BL_ORD_ID|532555 sp|Q93XX5|Y5713_ARATH PI-PLC X domain-containing protein At5g67130 OS=Arabidopsis thaliana OX=3702 GN=At5g67130 PE=1 SV=1//3.73423e-143
TCONS_00105645	11.5305	9.28291	--	Acc06085	3.31132	1.24838	0.0103189	gnl|BL_ORD_ID|386379 sp|Q91YT2|RN185_MOUSE E3 ubiquitin-protein ligase RNF185 OS=Mus musculus OX=10090 GN=Rnf185 PE=2 SV=1//2.48631e-29
				Acc06090	-2.0066	-1.58658	-0.744024	gnl|BL_ORD_ID|494257 sp|Q40287|UFOG5_MANES Anthocyanidin 3-O-glucosyltransferase 5 OS=Manihot esculenta OX=3983 GN=GT5 PE=2 SV=1//0
TCONS_00107711	2.22001	0.799973	0.478869	Acc03348	2.13944	1.9283	2.12539	gnl|BL_ORD_ID|236981 sp|Q02527|MGAT3_RAT Beta-1,4-mannosyl-glycoprotein 4-beta-N-acetylglucosaminyltransferase OS=Rattus norvegicus OX=10116 GN=Mgat3 PE=1 SV=2//3.5545e-16
				Acc03349	2.81061	2.15907	0.922266	gnl|BL_ORD_ID|511229 sp|Q9SI09|XERIC_ARATH Probable E3 ubiquitin-protein ligase XERICO OS=Arabidopsis thaliana OX=3702 GN=XERICO PE=1 SV=1//3.79262e-15
				Acc06204	-2.51311	-1.11204	-2.07277	gnl|BL_ORD_ID|108007 sp|Q38956|DTX29_ARATH Protein DETOXIFICATION 29 OS=Arabidopsis thaliana OX=3702 GN=DTX29 PE=1 SV=1//0
TCONS_00108177	2.34871	0.0481588	0.383323	Acc03335	2.57245	1.06832	0.877217	gnl|BL_ORD_ID|531924 sp|Q8GYK7|Y5285_ARATH TLC domain-containing protein At5g14285 OS=Arabidopsis thaliana OX=3702 GN=At5g14285 PE=2 SV=1//6.00635e-82
				XLOC_070183	3.00511	3.06083	4.62911	-
TCONS_00108333	2.8234	2.21251	2.54834	Acc06645	4.93003	5.88871	6.87667	gnl|BL_ORD_ID|523669 sp|Q9SJG2|Y2296_ARATH Probable receptor-like protein kinase At2g42960 OS=Arabidopsis thaliana OX=3702 GN=At2g42960 PE=3 SV=1//0
				Acc06646	-2.12328	-1.13811	-1.33666	gnl|BL_ORD_ID|493381 sp|Q84WU2|UBP13_ARATH Ubiquitin carboxyl-terminal hydrolase 13 OS=Arabidopsis thaliana OX=3702 GN=UBP13 PE=1 SV=1//8.74963e-82
TCONS_00108887	10.082	10.6421	11.6061	Acc06678	2.10831	1.20117	0.639053	-//-
				Acc06683	2.38466	1.44845	1.79869	-//-
				Acc06686	2.23532	1.45414	0.322821	gnl|BL_ORD_ID|131117 sp|Q43517|FER1_SOLLC Ferredoxin-1, chloroplastic OS=Solanum lycopersicum OX=4081 GN=SEND33 PE=2 SV=1//1.96795e-57
				Acc06687	2.01862	-0.0474128	0.0874966	gnl|BL_ORD_ID|240590 sp|O23693|MLO4_ARATH MLO-like protein 4 OS=Arabidopsis thaliana OX=3702 GN=MLO4 PE=2 SV=2//0
TCONS_00109022	5.17116	3.50324	4.14554	Acc06752	5.20248	3.5573	4.15698	gnl|BL_ORD_ID|505474 sp|Q9M2C0|VITH4_ARATH Vacuolar iron transporter homolog 4 OS=Arabidopsis thaliana OX=3702 GN=At3g43660 PE=2 SV=1//4.04275e-79
TCONS_00109233	2.82155	2.21594	0.760159	Acc06935	2.36752	2.63606	1.58821	gnl|BL_ORD_ID|428040 sp|Q9AT54|SCGT_TOBAC Scopoletin glucosyltransferase OS=Nicotiana tabacum OX=4097 GN=TOGT1 PE=1 SV=1//0
TCONS_00109236	10.835	9.41858	9.75005	Acc06935	2.36752	2.63606	1.58821	gnl|BL_ORD_ID|428040 sp|Q9AT54|SCGT_TOBAC Scopoletin glucosyltransferase OS=Nicotiana tabacum OX=4097 GN=TOGT1 PE=1 SV=1//0
TCONS_00109239	-2.2051	-2.55257	-4.63436	Acc06935	2.36752	2.63606	1.58821	gnl|BL_ORD_ID|428040 sp|Q9AT54|SCGT_TOBAC Scopoletin glucosyltransferase OS=Nicotiana tabacum OX=4097 GN=TOGT1 PE=1 SV=1//0
TCONS_00109242	-2.16859	-3.2394	-5.95664	Acc06935	2.36752	2.63606	1.58821	gnl|BL_ORD_ID|428040 sp|Q9AT54|SCGT_TOBAC Scopoletin glucosyltransferase OS=Nicotiana tabacum OX=4097 GN=TOGT1 PE=1 SV=1//0
TCONS_00109822	2.59344	0.584215	1.75185	Acc06145	4.82291	4.54786	5.43711	gnl|BL_ORD_ID|467438 sp|Q8LG88|TDT_ARATH Tonoplast dicarboxylate transporter OS=Arabidopsis thaliana OX=3702 GN=TDT PE=2 SV=2//0
				Acc06149	6.57176	2.42913	2.35456	-//-
TCONS_00109823	10.61	5.29977	8.66031	Acc06145	4.82291	4.54786	5.43711	gnl|BL_ORD_ID|467438 sp|Q8LG88|TDT_ARATH Tonoplast dicarboxylate transporter OS=Arabidopsis thaliana OX=3702 GN=TDT PE=2 SV=2//0
				Acc06149	6.57176	2.42913	2.35456	-//-
TCONS_00110066	12.8895	12.1626	6.20512	Acc06338	2.25682	2.65441	2.97719	-//-
TCONS_00110068	-11.4388	-3.72855	0.452117	Acc06338	2.25682	2.65441	2.97719	-//-
TCONS_00110533	-3.81969	-3.38489	-4.75276	Acc06418	-3.47311	-4.05838	-2.77503	-//-
TCONS_00111138	-8.8268	0.2242	1.03939	Acc06752	5.20248	3.5573	4.15698	gnl|BL_ORD_ID|505474 sp|Q9M2C0|VITH4_ARATH Vacuolar iron transporter homolog 4 OS=Arabidopsis thaliana OX=3702 GN=At3g43660 PE=2 SV=1//4.04275e-79
TCONS_00111355	12.7129	11.6826	12.3755	Acc06935	2.36752	2.63606	1.58821	gnl|BL_ORD_ID|428040 sp|Q9AT54|SCGT_TOBAC Scopoletin glucosyltransferase OS=Nicotiana tabacum OX=4097 GN=TOGT1 PE=1 SV=1//0
TCONS_00111357	10.7904	11.2812	--	Acc06935	2.36752	2.63606	1.58821	gnl|BL_ORD_ID|428040 sp|Q9AT54|SCGT_TOBAC Scopoletin glucosyltransferase OS=Nicotiana tabacum OX=4097 GN=TOGT1 PE=1 SV=1//0
TCONS_00111358	4.55106	5.4798	4.27126	Acc06935	2.36752	2.63606	1.58821	gnl|BL_ORD_ID|428040 sp|Q9AT54|SCGT_TOBAC Scopoletin glucosyltransferase OS=Nicotiana tabacum OX=4097 GN=TOGT1 PE=1 SV=1//0
TCONS_00111709	2.47632	0.188859	0.731172	Acc07142	-2.27675	-2.14834	-4.07756	gnl|BL_ORD_ID|305486 sp|P93004|PIP27_ARATH Aquaporin PIP2-7 OS=Arabidopsis thaliana OX=3702 GN=PIP2-7 PE=1 SV=2//2.45699e-177
TCONS_00112451	2.20167	1.68822	0.714565	Acc07659	2.80974	2.98301	1.86068	gnl|BL_ORD_ID|142272 sp|O81312|GAE3_ARATH UDP-glucuronate 4-epimerase 3 OS=Arabidopsis thaliana OX=3702 GN=GAE3 PE=2 SV=1//0
TCONS_00113445	2.12449	0.942117	1.07905	Acc08138	2.12941	1.95762	2.11647	gnl|BL_ORD_ID|13230 sp|Q84TF0|AKRCA_ARATH Aldo-keto reductase family 4 member C10 OS=Arabidopsis thaliana OX=3702 GN=AKR4C10 PE=1 SV=1//4.27576e-77
TCONS_00113588	2.46768	0.961163	1.05529	Acc08203	-2.00026	-2.11238	-3.51435	gnl|BL_ORD_ID|511229 sp|Q9SI09|XERIC_ARATH Probable E3 ubiquitin-protein ligase XERICO OS=Arabidopsis thaliana OX=3702 GN=XERICO PE=1 SV=1//4.43821e-14
				Acc08206	-2.17734	-1.61244	-2.38824	gnl|BL_ORD_ID|73242 sp|Q8RWK8|COIL_ARATH Coilin OS=Arabidopsis thaliana OX=3702 GN=COIL PE=1 SV=1//3.73871e-77
TCONS_00113855	4.32515	4.96862	6.54748	Acc08307	2.73897	0.675681	2.93916	gnl|BL_ORD_ID|15436 sp|Q9LYN7|AML4_ARATH Protein MEI2-like 4 OS=Arabidopsis thaliana OX=3702 GN=ML4 PE=2 SV=1//3.70993e-147
TCONS_00114814	9.13769	8.52961	8.45803	Acc07749	3.98672	3.71917	4.19045	-//-
TCONS_00115461	5.72236	0.0704125	0.162911	Acc07919	5.00798	1.10101	0.185644	gnl|BL_ORD_ID|295615 sp|Q9LZL3|PCS1L_ARATH Aspartic proteinase PCS1 OS=Arabidopsis thaliana OX=3702 GN=PCS1 PE=2 SV=1//1.21009e-60
				Acc07923	2.8622	-0.10937	-0.674581	gnl|BL_ORD_ID|279022 sp|Q8VY81|NUD21_ARATH Nudix hydrolase 21, chloroplastic OS=Arabidopsis thaliana OX=3702 GN=NUDT21 PE=2 SV=1//2.3876e-58
TCONS_00115987	4.17426	3.87986	3.82491	Acc08288	3.70447	1.80936	0.594379	gnl|BL_ORD_ID|260452 sp|Q9FY93|NAC83_ARATH NAC domain-containing protein 83 OS=Arabidopsis thaliana OX=3702 GN=NAC083 PE=1 SV=1//1.42717e-94
TCONS_00117901	-2.00543	-1.23513	-1.95706	Acc16988	3.95147	2.68569	4.07474	gnl|BL_ORD_ID|83132 sp|Q9SX25|CXE6_ARATH Probable carboxylesterase 6 OS=Arabidopsis thaliana OX=3702 GN=CXE6 PE=2 SV=1//6.78225e-49
TCONS_00118087	3.38371	0.188859	1.1599	Acc09324	-2.23776	-1.41085	-2.52466	gnl|BL_ORD_ID|399750 sp|P82277|RRP2_SPIOL 30S ribosomal protein 2, chloroplastic OS=Spinacia oleracea OX=3562 GN=PSRP2 PE=1 SV=1//3.60308e-83
				Acc09327	2.93652	1.24252	2.36933	gnl|BL_ORD_ID|87186 sp|Q6F8G6|CYSG_ACIAD Siroheme synthase OS=Acinetobacter baylyi (strain ATCC 33305 / BD413 / ADP1) OX=62977 GN=cysG PE=3 SV=1//3.9973e-65
				Acc09328	5.62018	1.62989	0.17936	gnl|BL_ORD_ID|285283 sp|O64884|OFT20_ARATH O-fucosyltransferase 20 OS=Arabidopsis thaliana OX=3702 GN=OFUT20 PE=1 SV=1//0
				Acc09329	10.998	11.2137	13.8522	gnl|BL_ORD_ID|171529 sp|P02877|HEVE_HEVBR Pro-hevein OS=Hevea brasiliensis OX=3981 GN=HEV1 PE=1 SV=2//7.76337e-85
TCONS_00118953	4.19454	-0.620822	-5.50111	Acc08381	2.54018	-1.22505	-0.421587	gnl|BL_ORD_ID|32006 sp|Q8RX29|ATL70_ARATH RING-H2 finger protein ATL70 OS=Arabidopsis thaliana OX=3702 GN=ATL70 PE=2 SV=1//4.01467e-42
TCONS_00119605	2.89547	2.65875	0.227515	Acc08779	3.1664	3.50046	0.73103	gnl|BL_ORD_ID|88053 sp|Q10993|CYTB_HELAN Cysteine proteinase inhibitor B OS=Helianthus annuus OX=4232 PE=1 SV=1//3.76266e-29
				Acc08782	-2.62905	-1.64277	-2.46825	gnl|BL_ORD_ID|3302 sp|Q9LK39|AAE16_ARATH Probable acyl-activating enzyme 16, chloroplastic OS=Arabidopsis thaliana OX=3702 GN=AAE16 PE=2 SV=1//0
TCONS_00121219	4.52146	0.955979	1.95926	Acc09636	2.83201	2.45978	2.8527	gnl|BL_ORD_ID|78325 sp|Q8GYA4|CRK10_ARATH Cysteine-rich receptor-like protein kinase 10 OS=Arabidopsis thaliana OX=3702 GN=CRK10 PE=1 SV=3//1.50431e-70
TCONS_00122056	4.01495	-6.53685	-6.81087	Acc10048	3.46187	-0.109313	-0.34407	-//-
				Acc10049	4.23909	0.374347	0.915767	-//-
TCONS_00122184	-3.29756	-1.0943	-1.95746	Acc10131	2.22688	2.23249	2.55009	-//-
				Acc10135	2.46541	0.996012	1.11674	-//-
TCONS_00122211	-2.07301	-0.56484	-0.720911	Acc10131	2.22688	2.23249	2.55009	-//-
				Acc10135	2.46541	0.996012	1.11674	-//-
				Acc10150	-3.96116	-1.6504	-1.8614	gnl|BL_ORD_ID|129335 sp|O80582|FBK46_ARATH F-box/kelch-repeat protein At2g44130 OS=Arabidopsis thaliana OX=3702 GN=At2g44130 PE=2 SV=2//1.17028e-50
TCONS_00122223	-3.33445	-3.42551	-4.17578	Acc10150	-3.96116	-1.6504	-1.8614	gnl|BL_ORD_ID|129335 sp|O80582|FBK46_ARATH F-box/kelch-repeat protein At2g44130 OS=Arabidopsis thaliana OX=3702 GN=At2g44130 PE=2 SV=2//1.17028e-50
TCONS_00122363	6.56097	5.15045	5.0468	Acc10240	-6.68182	-5.48847	-5.48545	gnl|BL_ORD_ID|41048 sp|O49545|BAME1_ARATH Leucine-rich repeat receptor-like serine/threonine-protein kinase BAM1 OS=Arabidopsis thaliana OX=3702 GN=BAM1 PE=1 SV=1//0
TCONS_00123633	2.98958	7.27463	7.55512	Acc09780	3.14347	3.84869	2.15625	gnl|BL_ORD_ID|512101 sp|Q38910|XTH23_ARATH Probable xyloglucan endotransglucosylase/hydrolase protein 23 OS=Arabidopsis thaliana OX=3702 GN=XTH23 PE=2 SV=1//2.36412e-143
TCONS_00124185	-2.93833	-0.136584	-0.88955	Acc10131	2.22688	2.23249	2.55009	-//-
				Acc10135	2.46541	0.996012	1.11674	-//-
TCONS_00124980	-2.47554	-0.584465	-0.804503	Acc10549	4.65794	2.36895	5.18505	gnl|BL_ORD_ID|338343 sp|Q9LFT9|RAH1E_ARATH Ras-related protein RABH1e OS=Arabidopsis thaliana OX=3702 GN=RABH1E PE=2 SV=1//8.71179e-136
				XLOC_078584	-3.44197	-2.77876	-2.89257	-

## Sheet: 2W vs CK
DEL	Log2 FC value			DEMTL	Log2 FC value			Description
	CK vs 1W	CK vs 2W	CK vs 3W		CK vs 1W	CK vs 2W	CK vs 3W
TCONS_00000274	3.91936	2.6432	4.80438	Acc00408	3.40467	3.04674	5.14843	gnl|BL_ORD_ID|314162 sp|P29063|PR4B_TOBAC Pathogenesis-related protein PR-4B OS=Nicotiana tabacum OX=4097 PE=2 SV=1//2.2919e-68
TCONS_00001636	0.883608	2.01485	3.08652	Acc00992	3.92236	2.33805	1.90599	gnl|BL_ORD_ID|227217 sp|Q54TC5|MAFL2_DICDI Maf-like protein DDB_G0281937 OS=Dictyostelium discoideum OX=44689 GN=DDB_G0281937 PE=3 SV=1//1.03817e-34
				Acc00984	1.86346	2.57307	4.6735	gnl|BL_ORD_ID|48823 sp|O64989|C90B1_ARATH Cytochrome P450 90B1 OS=Arabidopsis thaliana OX=3702 GN=CYP90B1 PE=1 SV=2//0
TCONS_00002311	-1.80012	-2.80855	-4.67403	Acc00348	4.0395	3.78943	4.20222	gnl|BL_ORD_ID|195058 sp|Q8LPG9|IQD14_ARATH Protein IQ-DOMAIN 14 OS=Arabidopsis thaliana OX=3702 GN=IQD14 PE=1 SV=1//7.51907e-20
TCONS_00002562	3.57972	2.24833	1.97878	XLOC_000281	2.17221	2.01284	2.05462	-
TCONS_00003080	3.17183	2.40458	2.01912	Acc00639	3.93629	2.51092	3.31563	-//-
				Acc00637	-2.11202	-2.13365	-1.88708	gnl|BL_ORD_ID|43423 sp|Q6NPC9|BIN3D_ARATH Probable RNA methyltransferase At5g51130 OS=Arabidopsis thaliana OX=3702 GN=At5g51130 PE=2 SV=1//7.99407e-20
TCONS_00003953	10.082	10.3342	11.3668	Acc01084	2.55921	-8.14834	-8.42722	gnl|BL_ORD_ID|172670 sp|Q67ZW1|HIP27_ARATH Heavy metal-associated isoprenylated plant protein 27 OS=Arabidopsis thaliana OX=3702 GN=HIPP27 PE=1 SV=1//6.27002e-65
TCONS_00005892	6.2197	3.17109	4.94966	Acc11757	4.86552	3.01503	4.30849	gnl|BL_ORD_ID|48778 sp|Q6WNQ8|C81E8_MEDTR Cytochrome P450 81E8 OS=Medicago truncatula OX=3880 GN=CYP81E8 PE=2 SV=1//1.58416e-61
				Acc11744	-2.63885	-2.63255	-3.32578	gnl|BL_ORD_ID|337204 sp|Q94AI1|QWRF2_ARATH QWRF motif-containing protein 2 OS=Arabidopsis thaliana OX=3702 GN=QWRF2 PE=2 SV=1//4.47212e-125
TCONS_00006213	5.15819	9.71065	10.1367	Acc11506	2.70025	3.58829	4.35192	gnl|BL_ORD_ID|304680 sp|Q56YP2|PI5K1_ARATH Phosphatidylinositol 4-phosphate 5-kinase 1 OS=Arabidopsis thaliana OX=3702 GN=PIP5K1 PE=1 SV=1//6.02491e-08
TCONS_00006894	-2.14198	-2.25116	-2.97334	Acc11295	6.36092	7.74295	6.30803	gnl|BL_ORD_ID|554553 sp|Q96289|ZAT10_ARATH Zinc finger protein ZAT10 OS=Arabidopsis thaliana OX=3702 GN=ZAT10 PE=2 SV=1//2.3656e-47
				Acc11291	1.5582	-2.66616	-2.65782	gnl|BL_ORD_ID|289293 sp|O81760|P2C63_ARATH Probable protein phosphatase 2C 63 OS=Arabidopsis thaliana OX=3702 GN=At4g33920 PE=2 SV=1//0
TCONS_00007607	-0.685579	-2.10315	-1.21431	Acc11090	-4.52796	-4.36638	-6.11939	gnl|BL_ORD_ID|106673 sp|Q8LD26|DRMH3_ARATH Dormancy-associated protein homolog 3 OS=Arabidopsis thaliana OX=3702 GN=At1g56220 PE=1 SV=1//4.35338e-20
TCONS_00008053	-3.00171	-2.2387	-3.49015	Acc11870	6.21188	7.3508	8.09508	gnl|BL_ORD_ID|219448 sp|Q8LBB7|LOG5_ARATH Cytokinin riboside 5&apos;-monophosphate phosphoribohydrolase LOG5 OS=Arabidopsis thaliana OX=3702 GN=LOG5 PE=1 SV=1//1.47211e-122
				Acc11862	-3.35053	-2.43859	-3.1178	gnl|BL_ORD_ID|107126 sp|F1DLK1|DSE1_NICBE Protein DECREASED SIZE EXCLUSION LIMIT 1 OS=Nicotiana benthamiana OX=4100 GN=DSE1 PE=2 SV=1//0
TCONS_00009511	-0.753861	-9.23412	-9.51043	XLOC_007221	-1.80307	-2.08664	-1.40399	-
TCONS_00009512	8.96809	9.35234	9.70501	XLOC_007221	-1.80307	-2.08664	-1.40399	-
TCONS_00011606	-2.36609	-3.36788	-3.59635	Acc12534	-2.60847	-2.49903	-2.80582	gnl|BL_ORD_ID|11194 sp|Q949X0|ADS3_ARATH Palmitoyl-monogalactosyldiacylglycerol delta-7 desaturase, chloroplastic OS=Arabidopsis thaliana OX=3702 GN=ADS3 PE=1 SV=2//1.02578e-172
				Acc12533	-2.88191	-2.68388	-3.07235	gnl|BL_ORD_ID|11194 sp|Q949X0|ADS3_ARATH Palmitoyl-monogalactosyldiacylglycerol delta-7 desaturase, chloroplastic OS=Arabidopsis thaliana OX=3702 GN=ADS3 PE=1 SV=2//1.26555e-168
				Acc12547	3.10292	2.11385	1.87289	-//-
				Acc12536	-2.34911	-3.35633	-3.59145	gnl|BL_ORD_ID|179816 sp|Q9AR73|HQGT_RAUSE Hydroquinone glucosyltransferase OS=Rauvolfia serpentina OX=4060 GN=AS PE=1 SV=1//3.07841e-46
TCONS_00013594	-1.69895	-3.10951	-2.72867	Acc13490	-1.57623	-2.7189	-2.56288	gnl|BL_ORD_ID|14143 sp|Q9FZ49|ALG9_ARATH Dol-P-Man:Man(6)GlcNAc(2)-PP-Dol alpha-1,2-mannosyltransferase OS=Arabidopsis thaliana OX=3702 GN=ALG9 PE=1 SV=1//8.23832e-27
TCONS_00013915	1.7878	2.65429	2.72444	Acc33594	3.9511	2.54013	4.25307	-//-
TCONS_00014833	9.81924	10.5192	9.45598	Acc13109	3.60949	2.76594	2.72589	gnl|BL_ORD_ID|128837 sp|Q9SQI3|FATB_GOSHI Palmitoyl-acyl carrier protein thioesterase, chloroplastic OS=Gossypium hirsutum OX=3635 GN=FATB1 PE=1 SV=1//0
TCONS_00015887	-1.2191	-2.34584	-2.19276	Acc13662	0.302599	-2.61514	-3.79841	gnl|BL_ORD_ID|6181 sp|P17069|ACEA_GOSHI Isocitrate lyase OS=Gossypium hirsutum OX=3635 PE=2 SV=1//0
				Acc33594	3.9511	2.54013	4.25307	-//-
TCONS_00016084	-0.0283128	-10.0057	-0.721395	Acc13787	6.02158	4.77824	6.02893	gnl|BL_ORD_ID|264917 sp|F4JJJ3|NDB3_ARATH External alternative NAD(P)H-ubiquinone oxidoreductase B3, mitochondrial OS=Arabidopsis thaliana OX=3702 GN=NDB3 PE=2 SV=1//0
				Acc13783	-2.50284	-2.31298	-3.27682	-//-
TCONS_00017009	8.0665	5.57697	5.25488	Acc14287	4.70797	3.1	3.06271	-//-
TCONS_00018460	2.64577	2.09131	1.14061	Acc15003	2.21207	4.53806	3.75549	gnl|BL_ORD_ID|43204 sp|Q9LRJ4|BH117_ARATH Transcription factor bHLH117 OS=Arabidopsis thaliana OX=3702 GN=BHLH117 PE=2 SV=2//3.59577e-18
				Acc15006	3.73964	4.50901	5.19141	gnl|BL_ORD_ID|240115 sp|Q9LRM4|MIP1B_ARATH B-box domain protein 31 OS=Arabidopsis thaliana OX=3702 GN=MIP1B PE=2 SV=1//7.87e-10
				Acc14999	2.82243	3.26448	2.48815	gnl|BL_ORD_ID|240114 sp|Q1G3I2|MIP1A_ARATH B-box domain protein 30 OS=Arabidopsis thaliana OX=3702 GN=MIP1A PE=1 SV=1//1.77823e-23
TCONS_00018515	-0.894528	-11.3843	-0.395152	Acc15022	2.6754	2.61819	2.68646	gnl|BL_ORD_ID|495237 sp|Q8GZA8|ULT1_ARATH Protein ULTRAPETALA 1 OS=Arabidopsis thaliana OX=3702 GN=ULT1 PE=1 SV=1//3.47061e-118
				Acc15031	1.62114	2.51873	2.67225	gnl|BL_ORD_ID|227696 sp|Q7Y223|MAN2_ARATH Mannan endo-1,4-beta-mannosidase 2 OS=Arabidopsis thaliana OX=3702 GN=MAN2 PE=2 SV=1//0
TCONS_00019104	6.16545	6.96587	6.74769	Acc15301	-2.69746	-2.11815	-2.03162	gnl|BL_ORD_ID|342113 sp|Q9SG02|RDR6_ARATH RNA-dependent RNA polymerase 6 OS=Arabidopsis thaliana OX=3702 GN=RDR6 PE=1 SV=1//0
				Acc15289	0.773603	2.55554	3.06648	gnl|BL_ORD_ID|499707 sp|Q8LGG8|USPAL_ARATH Universal stress protein A-like protein OS=Arabidopsis thaliana OX=3702 GN=At3g01520 PE=1 SV=2//3.8941e-10
				Acc15295	5.0947	6.73432	6.73327	gnl|BL_ORD_ID|76018 sp|Q9LZP9|CP122_ARATH Calvin cycle protein CP12-2, chloroplastic OS=Arabidopsis thaliana OX=3702 GN=CP12-2 PE=1 SV=1//9.28555e-39
				Acc15296	1.86201	2.34249	2.59719	-//-
TCONS_00019352	-2.68634	-3.15876	-4.08788	Acc14067	9.40058	7.14562	9.14661	gnl|BL_ORD_ID|228335 sp|Q5I0I2|MARH2_RAT E3 ubiquitin-protein ligase MARCH2 OS=Rattus norvegicus OX=10116 GN=March2 PE=1 SV=1//8.97274e-07
TCONS_00019409	4.88904	2.33598	3.15324	Acc14112	3.39153	4.2598	3.82379	gnl|BL_ORD_ID|125442 sp|Q9BRX8|F213A_HUMAN Redox-regulatory protein FAM213A OS=Homo sapiens OX=9606 GN=FAM213A PE=1 SV=3//2.34874e-25
				Acc14106	4.05841	3.17248	3.62101	gnl|BL_ORD_ID|48742 sp|H2DH17|C7A22_PANGI Cytochrome P450 CYP749A22 OS=Panax ginseng OX=4054 PE=2 SV=1//0
TCONS_00019524	10.7961	8.30287	10.211	Acc14179	4.92351	3.10007	4.79604	gnl|BL_ORD_ID|555099 sp|Q39264|ZFP5_ARATH Zinc finger protein 5 OS=Arabidopsis thaliana OX=3702 GN=ZFP5 PE=1 SV=1//4.39331e-11
				Acc14184	-3.10486	-4.00821	-4.21698	-//-
TCONS_00019999	11.4893	9.69737	10.0493	Acc14479	3.90236	9.28845	12.1398	gnl|BL_ORD_ID|446064 sp|P00302|STEL_TOXVR Stellacyanin OS=Toxicodendron vernicifluum OX=4013 PE=1 SV=1//3.67066e-23
TCONS_00020471	1.58832	3.33535	1.18488	Acc14731	-1.53598	-2.01723	-2.76175	gnl|BL_ORD_ID|132912 sp|Q38931|FKB62_ARATH Peptidyl-prolyl cis-trans isomerase FKBP62 OS=Arabidopsis thaliana OX=3702 GN=FKBP62 PE=1 SV=2//2.06088e-28
				Acc14726	-2.6111	-2.11859	-2.82132	-//-
TCONS_00020508	-1.02432	-2.15627	-2.4147	XLOC_012948	-1.285	-2.04925	-1.89294	-
				Acc14752	2.66729	2.81829	2.84376	gnl|BL_ORD_ID|172458 sp|Q9SZG0|HHP4_ARATH Heptahelical transmembrane protein 4 OS=Arabidopsis thaliana OX=3702 GN=HHP4 PE=2 SV=1//0
TCONS_00020902	-2.31359	-2.75043	-3.06459	Acc14909	-2.31571	-2.3736	-2.68252	gnl|BL_ORD_ID|491125 sp|Q9ZQW8|U2AFA_ORYSJ Splicing factor U2af small subunit A OS=Oryza sativa subsp. japonica OX=39947 GN=U2AF35A PE=2 SV=1//1.34725e-100
TCONS_00022274	12.9853	12.5051	12.3428	Acc15565	9.05933	9.49612	9.14879	gnl|BL_ORD_ID|528966 sp|Q9LH89|Y3885_ARATH Uncharacterized protein At3g28850 OS=Arabidopsis thaliana OX=3702 GN=At3g28850 PE=4 SV=1//7.4617e-38
TCONS_00022311	2.13179	2.45219	1.67701	Acc15582	-1.55116	-2.16048	1.67404	-//-
				Acc15590	-2.13015	-3.3835	-1.09445	gnl|BL_ORD_ID|164842 sp|Q42059|GUN6_ARATH Endoglucanase 6 OS=Arabidopsis thaliana OX=3702 GN=At1g64390 PE=2 SV=2//0
TCONS_00022483	2.91992	2.85978	3.97294	Acc15702	2.55826	3.1313	4.29634	gnl|BL_ORD_ID|14342 sp|E3SU11|ALL13_OLEEU Thaumatin-like protein OS=Olea europaea OX=4146 PE=1 SV=1//9.82932e-127
TCONS_00023426	8.96809	7.34198	11.1445	Acc01275	-2.06914	-2.14135	-3.10099	gnl|BL_ORD_ID|546592 sp|Q9T096|YIPL6_ARATH Protein yippee-like At4g27745 OS=Arabidopsis thaliana OX=3702 GN=At4g27745 PE=3 SV=2//3.42675e-57
				Acc01280	1.47083	3.06805	3.33728	gnl|BL_ORD_ID|31901 sp|P46897|ATHB7_ARATH Homeobox-leucine zipper protein ATHB-7 OS=Arabidopsis thaliana OX=3702 GN=ATHB-7 PE=1 SV=2//4.8461e-38
TCONS_00023428	10.2803	7.64839	10.2741	Acc01275	-2.06914	-2.14135	-3.10099	gnl|BL_ORD_ID|546592 sp|Q9T096|YIPL6_ARATH Protein yippee-like At4g27745 OS=Arabidopsis thaliana OX=3702 GN=At4g27745 PE=3 SV=2//3.42675e-57
				Acc01280	1.47083	3.06805	3.33728	gnl|BL_ORD_ID|31901 sp|P46897|ATHB7_ARATH Homeobox-leucine zipper protein ATHB-7 OS=Arabidopsis thaliana OX=3702 GN=ATHB-7 PE=1 SV=2//4.8461e-38
TCONS_00024272	1.55104	2.00561	1.92597	Acc15517	8.59911	3.89945	6.64273	gnl|BL_ORD_ID|164793 sp|P05522|GUN1_PERAE Endoglucanase 1 OS=Persea americana OX=3435 GN=CEL1 PE=2 SV=1//0
				Acc15525	1.28236	2.28549	1.83363	gnl|BL_ORD_ID|552877 sp|Q6R3L0|YSL1_ARATH Metal-nicotianamine transporter YSL1 OS=Arabidopsis thaliana OX=3702 GN=YSL1 PE=2 SV=2//0
TCONS_00024300	12.0459	7.70257	8.4027	Acc15506	6.17346	2.13222	3.77133	-//-
TCONS_00024301	6.99291	2.42915	3.86244	Acc15506	6.17346	2.13222	3.77133	-//-
TCONS_00024403	1.75229	2.43542	2.57477	Acc15582	-1.55116	-2.16048	1.67404	-//-
				Acc15590	-2.13015	-3.3835	-1.09445	gnl|BL_ORD_ID|164842 sp|Q42059|GUN6_ARATH Endoglucanase 6 OS=Arabidopsis thaliana OX=3702 GN=At1g64390 PE=2 SV=2//0
TCONS_00024663	-1.39581	-2.04957	-1.55344	Acc15779	1.92734	-2.33022	-3.81931	gnl|BL_ORD_ID|507581 sp|P49042|VPE_RICCO Vacuolar-processing enzyme OS=Ricinus communis OX=3988 PE=1 SV=1//0
TCONS_00025433	8.70563	10.607	10.2586	Acc01310	0.143046	-2.37194	-2.19631	gnl|BL_ORD_ID|180457 sp|P30222|HS22C_PETHY Small heat shock protein, chloroplastic OS=Petunia hybrida OX=4102 GN=HSP22 PE=2 SV=1//7.93461e-71
				Acc01304	2.26825	2.99165	3.01365	gnl|BL_ORD_ID|317553 sp|Q689G6|PRR95_ORYSJ Two-component response regulator-like PRR95 OS=Oryza sativa subsp. japonica OX=39947 GN=PRR95 PE=2 SV=1//6.31912e-95
TCONS_00026434	-0.877751	-2.54447	-2.02766	Acc16583	-1.3644	-2.10116	-0.891419	gnl|BL_ORD_ID|466625 sp|P48522|TCMO_CATRO Trans-cinnamate 4-monooxygenase OS=Catharanthus roseus OX=4058 GN=CYP73A4 PE=2 SV=1//0
				Acc16580	-4.01162	-4.28351	-3.39815	gnl|BL_ORD_ID|534661 sp|Q6Z3U3|Y7797_ORYSJ B3 domain-containing protein Os07g0679700 OS=Oryza sativa subsp. japonica OX=39947 GN=Os07g0679700 PE=2 SV=1//0
TCONS_00027071	5.98252	2.78684	4.16339	Acc17004	4.07992	2.83233	5.21373	-//-
TCONS_00027914	3.02887	-3.65729	-3.57033	Acc17524	-1.55005	-2.98923	-2.79924	gnl|BL_ORD_ID|80207 sp|A7R385|CSPLC_VITVI CASP-like protein 2B1 OS=Vitis vinifera OX=29760 GN=GSVIVT00013502001 PE=2 SV=1//8.03554e-112
				Acc17530	-2.38402	-4.2482	-3.16838	-//-
				Acc17528	-4.96568	-2.45088	-3.19366	-//-
				Acc17513	4.91082	4.21212	7.05378	gnl|BL_ORD_ID|40570 sp|Q9FGK4|B561J_ARATH Cytochrome b561 and DOMON domain-containing protein At5g47530 OS=Arabidopsis thaliana OX=3702 GN=At5g47530 PE=2 SV=1//5.0097e-151
TCONS_00029828	9.30536	7.70257	9.56081	Acc17506	7.28849	6.04672	8.80381	gnl|BL_ORD_ID|28607 sp|Q9SV07|ASAT1_ARATH Acyl-CoA--sterol O-acyltransferase 1 OS=Arabidopsis thaliana OX=3702 GN=ASAT1 PE=1 SV=1//5.97471e-99
				Acc17513	4.91082	4.21212	7.05378	gnl|BL_ORD_ID|40570 sp|Q9FGK4|B561J_ARATH Cytochrome b561 and DOMON domain-containing protein At5g47530 OS=Arabidopsis thaliana OX=3702 GN=At5g47530 PE=2 SV=1//5.0097e-151
				Acc17505	8.1144	6.64708	8.85816	-//-
TCONS_00030540	2.53217	2.50411	2.31725	Acc17938	2.65868	2.12183	1.85958	gnl|BL_ORD_ID|3891 sp|Q9C9W0|AB17I_ARATH ABC transporter I family member 17 OS=Arabidopsis thaliana OX=3702 GN=ABCI17 PE=2 SV=1//6.51749e-66
				Acc17937	2.74424	2.04965	2.04734	gnl|BL_ORD_ID|211234 sp|Q9SN23|LBD38_ARATH LOB domain-containing protein 38 OS=Arabidopsis thaliana OX=3702 GN=LBD38 PE=1 SV=1//1.95506e-08
TCONS_00030984	8.35428	9.83714	11.319	Acc18204	4.7062	5.08218	5.13571	gnl|BL_ORD_ID|252768 sp|Q10PP8|MTP4_ORYSJ Metal tolerance protein 4 OS=Oryza sativa subsp. japonica OX=39947 GN=MTP4 PE=2 SV=1//0
TCONS_00031307	-0.917436	-2.15657	-3.52297	Acc18460	4.3591	4.31372	4.69293	gnl|BL_ORD_ID|494517 sp|Q9SUC9|UGPI7_ARATH Uncharacterized GPI-anchored protein At4g28100 OS=Arabidopsis thaliana OX=3702 GN=At4g28100 PE=1 SV=1//1.16959e-56
TCONS_00032046	0.13419	-2.71331	0.470543	Acc18774	2.65415	2.92207	3.0746	gnl|BL_ORD_ID|236988 sp|O82730|MGDG2_ARATH Monogalactosyldiacylglycerol synthase 2, chloroplastic OS=Arabidopsis thaliana OX=3702 GN=MGD2 PE=1 SV=1//0
				Acc18781	-1.28833	-2.09372	-0.368727	gnl|BL_ORD_ID|65645 sp|P60300|CLCG_ARATH Putative chloride channel-like protein CLC-g OS=Arabidopsis thaliana OX=3702 GN=CLC-G PE=1 SV=2//0
TCONS_00032656	1.64582	-2.24955	-1.61037	Acc17877	-1.69299	-2.81922	-2.16449	gnl|BL_ORD_ID|487845 sp|F4JKH6|TSS_ARATH Protein TSS OS=Arabidopsis thaliana OX=3702 GN=TSS PE=1 SV=1//1.09213e-07
				Acc17883	-3.44574	-2.30451	-3.27526	-//-
				Acc17881	-3.20844	-2.22678	-3.69993	gnl|BL_ORD_ID|99574 sp|O80449|DIOX4_ARATH Probable 2-oxoglutarate-dependent dioxygenase ANS OS=Arabidopsis thaliana OX=3702 GN=ANS PE=2 SV=1//1.55178e-61
TCONS_00033521	-1.59896	-8.23626	-12.0777	Acc18460	4.3591	4.31372	4.69293	gnl|BL_ORD_ID|494517 sp|Q9SUC9|UGPI7_ARATH Uncharacterized GPI-anchored protein At4g28100 OS=Arabidopsis thaliana OX=3702 GN=At4g28100 PE=1 SV=1//1.16959e-56
TCONS_00033522	-7.26408	-15.3467	-10.0592	Acc18460	4.3591	4.31372	4.69293	gnl|BL_ORD_ID|494517 sp|Q9SUC9|UGPI7_ARATH Uncharacterized GPI-anchored protein At4g28100 OS=Arabidopsis thaliana OX=3702 GN=At4g28100 PE=1 SV=1//1.16959e-56
TCONS_00033523	-15.533	-15.3562	-15.6329	Acc18460	4.3591	4.31372	4.69293	gnl|BL_ORD_ID|494517 sp|Q9SUC9|UGPI7_ARATH Uncharacterized GPI-anchored protein At4g28100 OS=Arabidopsis thaliana OX=3702 GN=At4g28100 PE=1 SV=1//1.16959e-56
TCONS_00033527	6.39746	6.28134	15.241	Acc18460	4.3591	4.31372	4.69293	gnl|BL_ORD_ID|494517 sp|Q9SUC9|UGPI7_ARATH Uncharacterized GPI-anchored protein At4g28100 OS=Arabidopsis thaliana OX=3702 GN=At4g28100 PE=1 SV=1//1.16959e-56
TCONS_00034047	1.68848	2.75116	2.3966	Acc18691	0.712731	2.20278	2.33549	gnl|BL_ORD_ID|434950 sp|O64470|SHT_ARATH Spermidine hydroxycinnamoyl transferase OS=Arabidopsis thaliana OX=3702 GN=SHT PE=1 SV=1//1.2274e-152
TCONS_00036673	2.82865	2.39028	2.24815	Acc19295	3.88149	4.10611	3.67371	gnl|BL_ORD_ID|318880 sp|Q9S7N7|PSAG_ARATH Photosystem I reaction center subunit V, chloroplastic OS=Arabidopsis thaliana OX=3702 GN=PSAG PE=1 SV=1//7.28687e-61
TCONS_00038452	-1.45906	-2.55416	-2.9547	XLOC_024571	-2.00153	-3.30489	-4.2545	-
TCONS_00038577	9.59157	11.1063	9.68196	Acc20166	2.05838	2.30641	2.83026	gnl|BL_ORD_ID|438304 sp|Q0JKZ0|SNL6_ORYSJ Cinnamoyl-CoA reductase-like SNL6 OS=Oryza sativa subsp. japonica OX=39947 GN=SNL6 PE=3 SV=1//1.51383e-50
				Acc20162	1.12804	2.39702	3.41759	gnl|BL_ORD_ID|59312 sp|Q8H1Z0|CER3_ARATH Protein ECERIFERUM 3 OS=Arabidopsis thaliana OX=3702 GN=CER3 PE=1 SV=1//0
TCONS_00039936	-3.6019	-3.37584	-4.22225	Acc20899	9.12701	9.11881	10.2683	-//-
TCONS_00041397	-3.30375	-3.76715	-2.91063	Acc20355	-2.57896	-2.59987	-4.19607	gnl|BL_ORD_ID|317855 sp|P19954|PRSP1_SPIOL Ribosome-binding factor PSRP1, chloroplastic OS=Spinacia oleracea OX=3562 GN=PSRP1 PE=1 SV=2//3.37401e-97
				Acc20356	-3.09046	-2.78368	-2.48638	gnl|BL_ORD_ID|269471 sp|Q9FI03|NHL26_ARATH NDR1/HIN1-like protein 26 OS=Arabidopsis thaliana OX=3702 GN=NHL26 PE=2 SV=1//1.0715e-79
				Acc20351	2.41626	3.24275	3.69762	gnl|BL_ORD_ID|444010 sp|O82627|SSG1_ANTMA Granule-bound starch synthase 1, chloroplastic/amyloplastic OS=Antirrhinum majus OX=4151 GN=WAXY PE=2 SV=1//0
TCONS_00042145	7.51598	4.88527	1.15605	Acc20749	6.47321	4.61765	2.03495	gnl|BL_ORD_ID|53420 sp|P07369|CB2G_SOLLC Chlorophyll a-b binding protein 3C, chloroplastic OS=Solanum lycopersicum OX=4081 GN=CAB3C PE=3 SV=1//5.11503e-165
TCONS_00042370	-3.41682	-4.49284	-4.20514	Acc20899	9.12701	9.11881	10.2683	-//-
TCONS_00042371	-3.44274	-4.003	-5.27462	Acc20899	9.12701	9.11881	10.2683	-//-
TCONS_00044691	-2.53431	-3.70291	-4.19247	XLOC_027596	-1.62009	-2.47908	-2.66794	-
				Acc21251	7.7673	8.52944	9.53153	gnl|BL_ORD_ID|13254 sp|Q38898|AKT2_ARATH Potassium channel AKT2/3 OS=Arabidopsis thaliana OX=3702 GN=AKT2 PE=1 SV=1//0
TCONS_00046671	2.63004	2.44209	1.99935	Acc02341	2.13754	2.49045	2.23503	gnl|BL_ORD_ID|532790 sp|P0C8Q9|Y5902_ARATH Uncharacterized protein At5g19025 OS=Arabidopsis thaliana OX=3702 GN=At5g19025 PE=2 SV=3//2.71772e-18
				Acc02335	2.27145	2.06063	1.21707	gnl|BL_ORD_ID|530934 sp|P58223|Y4837_ARATH KH domain-containing protein At4g18375 OS=Arabidopsis thaliana OX=3702 GN=At4g18375 PE=2 SV=1//1.52089e-49
TCONS_00047100	1.05941	2.89929	2.40959	Acc01377	4.58881	5.55738	7.04095	gnl|BL_ORD_ID|518308 sp|Q6DST1|Y1465_ARATH Late embryogenesis abundant protein At1g64065 OS=Arabidopsis thaliana OX=3702 GN=At1g64065 PE=2 SV=1//9.15738e-13
				Acc01368	2.22662	2.83821	2.32165	gnl|BL_ORD_ID|3843 sp|Q9LYS2|AB10C_ARATH ABC transporter C family member 10 OS=Arabidopsis thaliana OX=3702 GN=ABCC10 PE=2 SV=2//0
				Acc01371	-1.4551	-2.45655	-1.39083	gnl|BL_ORD_ID|227409 sp|Q84JK8|MAKR6_ARATH Probable membrane-associated kinase regulator 6 OS=Arabidopsis thaliana OX=3702 GN=MAKR6 PE=2 SV=1//1.76146e-34
				Acc01367	2.3049	2.87774	2.30049	gnl|BL_ORD_ID|3843 sp|Q9LYS2|AB10C_ARATH ABC transporter C family member 10 OS=Arabidopsis thaliana OX=3702 GN=ABCC10 PE=2 SV=2//0
TCONS_00048734	8.49971	10.1417	10.6217	Acc02438	2.82435	4.12115	3.85569	gnl|BL_ORD_ID|275174 sp|Q9LPV5|NRT25_ARATH High affinity nitrate transporter 2.5 OS=Arabidopsis thaliana OX=3702 GN=NRT2.5 PE=1 SV=1//1.5552e-161
TCONS_00049448	15.0118	9.31804	13.9252	Acc22633	9.31331	4.81963	8.6118	gnl|BL_ORD_ID|7018 sp|Q3ZPN4|ACMAT_VITLA Methanol O-anthraniloyltransferase OS=Vitis labrusca OX=103355 GN=AMAT PE=1 SV=1//0
				Acc22631	9.52609	4.88009	9.0286	gnl|BL_ORD_ID|7018 sp|Q3ZPN4|ACMAT_VITLA Methanol O-anthraniloyltransferase OS=Vitis labrusca OX=103355 GN=AMAT PE=1 SV=1//0
				Acc22634	7.39693	3.51389	6.52305	gnl|BL_ORD_ID|7018 sp|Q3ZPN4|ACMAT_VITLA Methanol O-anthraniloyltransferase OS=Vitis labrusca OX=103355 GN=AMAT PE=1 SV=1//0
				Acc22630	12.941	8.88009	13.2604	gnl|BL_ORD_ID|7018 sp|Q3ZPN4|ACMAT_VITLA Methanol O-anthraniloyltransferase OS=Vitis labrusca OX=103355 GN=AMAT PE=1 SV=1//0
				Acc22629	10.8573	6.24708	10.4044	gnl|BL_ORD_ID|7018 sp|Q3ZPN4|ACMAT_VITLA Methanol O-anthraniloyltransferase OS=Vitis labrusca OX=103355 GN=AMAT PE=1 SV=1//0
TCONS_00049455	9.73948	8.80196	--	Acc22633	9.31331	4.81963	8.6118	gnl|BL_ORD_ID|7018 sp|Q3ZPN4|ACMAT_VITLA Methanol O-anthraniloyltransferase OS=Vitis labrusca OX=103355 GN=AMAT PE=1 SV=1//0
				Acc22631	9.52609	4.88009	9.0286	gnl|BL_ORD_ID|7018 sp|Q3ZPN4|ACMAT_VITLA Methanol O-anthraniloyltransferase OS=Vitis labrusca OX=103355 GN=AMAT PE=1 SV=1//0
				Acc22634	7.39693	3.51389	6.52305	gnl|BL_ORD_ID|7018 sp|Q3ZPN4|ACMAT_VITLA Methanol O-anthraniloyltransferase OS=Vitis labrusca OX=103355 GN=AMAT PE=1 SV=1//0
				Acc22630	12.941	8.88009	13.2604	gnl|BL_ORD_ID|7018 sp|Q3ZPN4|ACMAT_VITLA Methanol O-anthraniloyltransferase OS=Vitis labrusca OX=103355 GN=AMAT PE=1 SV=1//0
				Acc22629	10.8573	6.24708	10.4044	gnl|BL_ORD_ID|7018 sp|Q3ZPN4|ACMAT_VITLA Methanol O-anthraniloyltransferase OS=Vitis labrusca OX=103355 GN=AMAT PE=1 SV=1//0
TCONS_00049457	9.94649	11.3634	11.4165	Acc22633	9.31331	4.81963	8.6118	gnl|BL_ORD_ID|7018 sp|Q3ZPN4|ACMAT_VITLA Methanol O-anthraniloyltransferase OS=Vitis labrusca OX=103355 GN=AMAT PE=1 SV=1//0
				Acc22631	9.52609	4.88009	9.0286	gnl|BL_ORD_ID|7018 sp|Q3ZPN4|ACMAT_VITLA Methanol O-anthraniloyltransferase OS=Vitis labrusca OX=103355 GN=AMAT PE=1 SV=1//0
				Acc22634	7.39693	3.51389	6.52305	gnl|BL_ORD_ID|7018 sp|Q3ZPN4|ACMAT_VITLA Methanol O-anthraniloyltransferase OS=Vitis labrusca OX=103355 GN=AMAT PE=1 SV=1//0
				Acc22630	12.941	8.88009	13.2604	gnl|BL_ORD_ID|7018 sp|Q3ZPN4|ACMAT_VITLA Methanol O-anthraniloyltransferase OS=Vitis labrusca OX=103355 GN=AMAT PE=1 SV=1//0
				Acc22629	10.8573	6.24708	10.4044	gnl|BL_ORD_ID|7018 sp|Q3ZPN4|ACMAT_VITLA Methanol O-anthraniloyltransferase OS=Vitis labrusca OX=103355 GN=AMAT PE=1 SV=1//0
TCONS_00049463	7.61004	9.4506	9.28291	Acc22633	9.31331	4.81963	8.6118	gnl|BL_ORD_ID|7018 sp|Q3ZPN4|ACMAT_VITLA Methanol O-anthraniloyltransferase OS=Vitis labrusca OX=103355 GN=AMAT PE=1 SV=1//0
				Acc22631	9.52609	4.88009	9.0286	gnl|BL_ORD_ID|7018 sp|Q3ZPN4|ACMAT_VITLA Methanol O-anthraniloyltransferase OS=Vitis labrusca OX=103355 GN=AMAT PE=1 SV=1//0
				Acc22634	7.39693	3.51389	6.52305	gnl|BL_ORD_ID|7018 sp|Q3ZPN4|ACMAT_VITLA Methanol O-anthraniloyltransferase OS=Vitis labrusca OX=103355 GN=AMAT PE=1 SV=1//0
				Acc22630	12.941	8.88009	13.2604	gnl|BL_ORD_ID|7018 sp|Q3ZPN4|ACMAT_VITLA Methanol O-anthraniloyltransferase OS=Vitis labrusca OX=103355 GN=AMAT PE=1 SV=1//0
				Acc22629	10.8573	6.24708	10.4044	gnl|BL_ORD_ID|7018 sp|Q3ZPN4|ACMAT_VITLA Methanol O-anthraniloyltransferase OS=Vitis labrusca OX=103355 GN=AMAT PE=1 SV=1//0
TCONS_00049830	2.60535	2.0956	2.05519	Acc22839	-0.0460359	2.67909	2.72379	gnl|BL_ORD_ID|352540 sp|Q93Z92|RING4_ARATH E3 ubiquitin-protein ligase At4g11680 OS=Arabidopsis thaliana OX=3702 GN=At4g11680 PE=2 SV=1//1.00665e-19
				Acc22831	-0.822228	-2.70759	-3.03362	gnl|BL_ORD_ID|447730 sp|F4JKK0|SUD1_ARATH Probable E3 ubiquitin ligase SUD1 OS=Arabidopsis thaliana OX=3702 GN=SUD1 PE=1 SV=1//1.21123e-06
				Acc22828	5.67303	7.49303	5.24256	gnl|BL_ORD_ID|111843 sp|Q8LBI9|EDL16_ARATH Sugar transporter ERD6-like 16 OS=Arabidopsis thaliana OX=3702 GN=At5g18840 PE=2 SV=2//0
TCONS_00051109	-6.17438	-3.37149	-11.1205	Acc23427	3.14622	5.75997	5.65159	gnl|BL_ORD_ID|308470 sp|O48711|PME12_ARATH Probable pectinesterase/pectinesterase inhibitor 12 OS=Arabidopsis thaliana OX=3702 GN=PME12 PE=2 SV=1//0
				Acc23416	-2.43975	-3.31466	-2.75048	-//-
TCONS_00051885	-4.78438	-3.79403	-4.5401	Acc22773	-4.06797	-3.63892	-4.51955	gnl|BL_ORD_ID|4658 sp|Q9LY77|ACA12_ARATH Calcium-transporting ATPase 12, plasma membrane-type OS=Arabidopsis thaliana OX=3702 GN=ACA12 PE=2 SV=1//3.03596e-85
				Acc22769	-0.961722	-2.72563	-1.353	-//-
TCONS_00052786	6.83594	6.28794	6.82627	Acc23159	6.15421	6.36902	6.64037	-//-
TCONS_00052976	1.7527	2.35353	-0.151121	Acc23234	2.24563	2.36895	2.33153	gnl|BL_ORD_ID|181048 sp|Q9LV52|HSFC1_ARATH Heat stress transcription factor C-1 OS=Arabidopsis thaliana OX=3702 GN=HSFC1 PE=1 SV=1//3.84229e-76
				Acc23241	3.2639	2.44359	2.45827	gnl|BL_ORD_ID|283237 sp|Q5N800|NYC1_ORYSJ Probable chlorophyll(ide) b reductase NYC1, chloroplastic OS=Oryza sativa subsp. japonica OX=39947 GN=NYC1 PE=1 SV=1//0
TCONS_00053126	3.17609	2.37629	1.37082	Acc23324	2.61985	2.48862	1.8139	gnl|BL_ORD_ID|57297 sp|O65896|CDA1_ARATH Cytidine deaminase 1 OS=Arabidopsis thaliana OX=3702 GN=CDA1 PE=1 SV=1//4.41511e-85
				Acc23330	-1.39064	-3.17785	-1.20449	gnl|BL_ORD_ID|42810 sp|P48981|BGAL_MALDO Beta-galactosidase OS=Malus domestica OX=3750 PE=1 SV=1//0
TCONS_00053618	8.94857	3.45786	-0.600207	Acc23583	-2.25858	-2.84336	-3.08772	gnl|BL_ORD_ID|195061 sp|Q9FXI5|IQD32_ARATH Protein IQ-DOMAIN 32 OS=Arabidopsis thaliana OX=3702 GN=IQD32 PE=1 SV=3//1.75568e-94
TCONS_00053756	-3.14326	-6.16299	-5.6063	Acc23652	7.04986	4.3408	5.96118	gnl|BL_ORD_ID|528742 sp|B1MGB7|Y3787_MYCA9 Putative S-adenosyl-L-methionine-dependent methyltransferase MAB_3787 OS=Mycobacterium abscessus (strain ATCC 19977 / DSM 44196 / CIP 104536 / JCM 13569 / NCTC 13031 / TMC 1543) OX=561007 GN=MAB_3787 PE=3 SV=1//6.31666e-12
TCONS_00054586	2.56706	2.48311	2.5656	Acc24135	3.00243	2.36046	3.04164	gnl|BL_ORD_ID|293622 sp|Q9M0R2|PATL5_ARATH Patellin-5 OS=Arabidopsis thaliana OX=3702 GN=PATL5 PE=1 SV=2//1.08488e-155
TCONS_00054737	4.13261	-7.07256	-7.34741	XLOC_036133	3.84361	-2.36251	-4.72609	-
TCONS_00054958	2.18372	2.69055	2.49063	Acc24306	1.4927	2.09416	2.38078	gnl|BL_ORD_ID|290752 sp|Q9SFF6|PAE12_ARATH Pectin acetylesterase 12 OS=Arabidopsis thaliana OX=3702 GN=PAE12 PE=2 SV=1//0
TCONS_00055424	11.201	10.9749	11.119	Acc23483	5.92332	2.77899	4.01235	gnl|BL_ORD_ID|520409 sp|Q94K98|Y1720_ARATH Glycosyltransferase family 92 protein At1g27200 OS=Arabidopsis thaliana OX=3702 GN=At1g27200 PE=2 SV=2//5.48945e-94
TCONS_00056039	1.06411	2.04018	2.4229	Acc23933	1.40636	2.46048	2.88647	gnl|BL_ORD_ID|494523 sp|F8WKW1|UGT2_GARJA 7-deoxyloganetin glucosyltransferase OS=Gardenia jasminoides OX=114476 GN=UGT85A24 PE=1 SV=1//0
				Acc23931	-4.01257	-2.31783	-2.20729	gnl|BL_ORD_ID|129682 sp|Q9ZPE4|FBW2_ARATH F-box protein FBW2 OS=Arabidopsis thaliana OX=3702 GN=FBW2 PE=1 SV=1//2.7867e-105
TCONS_00056180	1.09834	-2.13946	-1.09666	Acc23865	3.26275	2.59787	2.94931	gnl|BL_ORD_ID|169160 sp|P93111|HEM11_CUCSA Glutamyl-tRNA reductase 1, chloroplastic OS=Cucumis sativus OX=3659 GN=HEMA1 PE=2 SV=1//0
				Acc23859	0.000464417	-2.37546	-3.7035	gnl|BL_ORD_ID|190843 sp|Q9LJM4|IKU2_ARATH Receptor-like protein kinase HAIKU2 OS=Arabidopsis thaliana OX=3702 GN=IKU2 PE=1 SV=1//0
TCONS_00056402	2.98548	2.3826	3.32235	Acc24054	0.429708	2.80082	2.1909	gnl|BL_ORD_ID|466207 sp|F4I037|TBL7_ARATH Protein trichome berefringence-like 7 OS=Arabidopsis thaliana OX=3702 GN=TBL7 PE=3 SV=1//4.48448e-166
TCONS_00057151	-2.62655	-2.05263	-2.95716	Acc24383	-1.95294	-2.92495	-0.564269	gnl|BL_ORD_ID|287658 sp|Q942A1|ORR4_ORYSJ Two-component response regulator ORR4 OS=Oryza sativa subsp. japonica OX=39947 GN=RR4 PE=2 SV=1//3.06571e-50
TCONS_00057543	5.91799	2.80674	3.36886	Acc24536	3.43952	2.19194	2.0411	gnl|BL_ORD_ID|76181 sp|Q9FDX6|CP1_ARATH Calcium-binding protein CP1 OS=Arabidopsis thaliana OX=3702 GN=CP1 PE=2 SV=1//3.12275e-48
TCONS_00057583	-6.6749	-10.3938	0.396197	Acc24558	1.94605	-4.23295	-4.71596	gnl|BL_ORD_ID|285993 sp|Q0WMZ5|OP162_ARATH Outer envelope pore protein 16-2, chloroplastic OS=Arabidopsis thaliana OX=3702 GN=OEP162 PE=2 SV=1//1.60623e-70
TCONS_00057919	5.03825	4.3319	5.41734	Acc24671	-1.35814	-2.05056	-1.60967	gnl|BL_ORD_ID|279031 sp|Q9CAF2|NUD26_ARATH Nudix hydrolase 26, chloroplastic OS=Arabidopsis thaliana OX=3702 GN=NUDT26 PE=1 SV=1//8.5268e-92
				Acc24670	1.95987	2.34029	3.19786	-//-
TCONS_00058440	3.98132	3.23729	2.84722	Acc24893	1.81147	2.30607	3.9023	gnl|BL_ORD_ID|537463 sp|Q09893|YAI5_SCHPO Uncharacterized protein C24B11.05 OS=Schizosaccharomyces pombe (strain 972 / ATCC 24843) OX=284812 GN=SPAC24B11.05 PE=3 SV=1//9.15719e-15
				Acc24889	-0.243332	-3.60535	-1.45783	gnl|BL_ORD_ID|124308 sp|O48818|EXPA4_ARATH Expansin-A4 OS=Arabidopsis thaliana OX=3702 GN=EXPA4 PE=1 SV=1//5.94056e-151
TCONS_00059642	3.87081	2.67021	4.68218	Acc24536	3.43952	2.19194	2.0411	gnl|BL_ORD_ID|76181 sp|Q9FDX6|CP1_ARATH Calcium-binding protein CP1 OS=Arabidopsis thaliana OX=3702 GN=CP1 PE=2 SV=1//3.12275e-48
TCONS_00060059	10.61	10.0401	12.1315	Acc24671	-1.35814	-2.05056	-1.60967	gnl|BL_ORD_ID|279031 sp|Q9CAF2|NUD26_ARATH Nudix hydrolase 26, chloroplastic OS=Arabidopsis thaliana OX=3702 GN=NUDT26 PE=1 SV=1//8.5268e-92
				Acc24670	1.95987	2.34029	3.19786	-//-
TCONS_00060873	-1.86746	-3.24409	-2.8519	Acc01996	-2.91441	-3.33111	-1.37779	gnl|BL_ORD_ID|289163 sp|Q9ZVQ6|P2B10_ARATH F-box protein PP2-B10 OS=Arabidopsis thaliana OX=3702 GN=PP2B10 PE=1 SV=1//7.66004e-66
				Acc01997	-3.0615	-2.44147	-1.25778	gnl|BL_ORD_ID|129210 sp|Q3E6P4|FB95_ARATH F-box protein At2g02240 OS=Arabidopsis thaliana OX=3702 GN=At2g02240 PE=2 SV=1//4.08683e-64
				Acc01993	-2.6749	-2.45653	-1.67861	gnl|BL_ORD_ID|289163 sp|Q9ZVQ6|P2B10_ARATH F-box protein PP2-B10 OS=Arabidopsis thaliana OX=3702 GN=PP2B10 PE=1 SV=1//6.3091e-80
				Acc01998	-2.41659	-2.9913	-2.22337	gnl|BL_ORD_ID|289163 sp|Q9ZVQ6|P2B10_ARATH F-box protein PP2-B10 OS=Arabidopsis thaliana OX=3702 GN=PP2B10 PE=1 SV=1//3.80224e-66
TCONS_00061911	1.61144	2.61588	2.50237	Acc25582	-1.75802	-3.67794	-4.6836	gnl|BL_ORD_ID|219290 sp|Q9LF24|LNG1_ARATH Protein LONGIFOLIA 1 OS=Arabidopsis thaliana OX=3702 GN=LNG1 PE=1 SV=1//3.15211e-14
				Acc25577	2.02902	2.00935	1.11307	gnl|BL_ORD_ID|171639 sp|Q9LUH8|HFA6B_ARATH Heat stress transcription factor A-6b OS=Arabidopsis thaliana OX=3702 GN=HSFA6b PE=2 SV=1//1.79638e-107
				Acc25571	-2.8188	-2.07717	-2.45405	gnl|BL_ORD_ID|267953 sp|F4HZB5|NET1D_ARATH Protein NETWORKED 1D OS=Arabidopsis thaliana OX=3702 GN=NET1D PE=3 SV=1//2.48886e-65
TCONS_00061917	9.41211	6.41715	11.071	Acc25582	-1.75802	-3.67794	-4.6836	gnl|BL_ORD_ID|219290 sp|Q9LF24|LNG1_ARATH Protein LONGIFOLIA 1 OS=Arabidopsis thaliana OX=3702 GN=LNG1 PE=1 SV=1//3.15211e-14
				Acc25577	2.02902	2.00935	1.11307	gnl|BL_ORD_ID|171639 sp|Q9LUH8|HFA6B_ARATH Heat stress transcription factor A-6b OS=Arabidopsis thaliana OX=3702 GN=HSFA6b PE=2 SV=1//1.79638e-107
				Acc25571	-2.8188	-2.07717	-2.45405	gnl|BL_ORD_ID|267953 sp|F4HZB5|NET1D_ARATH Protein NETWORKED 1D OS=Arabidopsis thaliana OX=3702 GN=NET1D PE=3 SV=1//2.48886e-65
TCONS_00062060	3.20005	2.14295	2.84162	XLOC_042205	2.66075	2.46032	3.42462	-
TCONS_00062138	3.13665	3.96897	3.59245	Acc25698	4.2813	6.3304	5.47799	gnl|BL_ORD_ID|48790 sp|Q9SZ46|C82C4_ARATH Cytochrome P450 82C4 OS=Arabidopsis thaliana OX=3702 GN=CYP82C4 PE=2 SV=1//2.54674e-166
TCONS_00062148	-1.65496	-2.6588	-2.89154	Acc25698	4.2813	6.3304	5.47799	gnl|BL_ORD_ID|48790 sp|Q9SZ46|C82C4_ARATH Cytochrome P450 82C4 OS=Arabidopsis thaliana OX=3702 GN=CYP82C4 PE=2 SV=1//2.54674e-166
TCONS_00062857	-2.95567	-2.6348	-4.29946	Acc26078	-0.307482	-2.02551	-1.71221	gnl|BL_ORD_ID|146276 sp|Q8VZQ6|GCL2_ARATH LanC-like protein GCL2 OS=Arabidopsis thaliana OX=3702 GN=GCL2 PE=2 SV=1//0
				Acc26086	3.39485	3.22662	4.24041	gnl|BL_ORD_ID|227696 sp|Q7Y223|MAN2_ARATH Mannan endo-1,4-beta-mannosidase 2 OS=Arabidopsis thaliana OX=3702 GN=MAN2 PE=2 SV=1//0
TCONS_00062958	7.88884	8.07538	8.63652	Acc26122	1.64329	2.30327	1.88579	gnl|BL_ORD_ID|348480 sp|Q84W89|RH37_ARATH DEAD-box ATP-dependent RNA helicase 37 OS=Arabidopsis thaliana OX=3702 GN=RH37 PE=2 SV=2//0
TCONS_00063058	-0.768731	-2.00155	-1.4264	Acc26183	-2.98967	-2.33072	-3.68513	gnl|BL_ORD_ID|11991 sp|Q9ZVD5|AGO4_ARATH Protein argonaute 4 OS=Arabidopsis thaliana OX=3702 GN=AGO4 PE=1 SV=2//2.15489e-157
TCONS_00063310	8.47177	8.94367	8.83769	Acc21588	12.8701	8.47392	9.53724	gnl|BL_ORD_ID|308535 sp|Q9FM79|PME62_ARATH Pectinesterase QRT1 OS=Arabidopsis thaliana OX=3702 GN=QRT1 PE=2 SV=1//2.30426e-150
				XLOC_042997	5.02148	5.86451	6.015	-
TCONS_00063694	1.89789	2.05207	2.22751	Acc21902	0.719416	2.0945	2.02451	gnl|BL_ORD_ID|230238 sp|Q55E45|MCFE_DICDI Mitochondrial substrate carrier family protein E OS=Dictyostelium discoideum OX=44689 GN=mcfE PE=3 SV=1//4.0061e-08
TCONS_00063988	2.91519	4.30979	0.469992	Acc22060	2.97228	5.48947	1.85899	-//-
				Acc22058	1.92653	2.41742	2.23877	-//-
TCONS_00065892	-1.61213	-2.00612	-3.39888	Acc27031	-1.541	-2.16636	-3.39645	gnl|BL_ORD_ID|296582 sp|P80093|PDS_CAPAN 15-cis-phytoene desaturase, chloroplastic/chromoplastic OS=Capsicum annuum OX=4072 GN=PDS PE=1 SV=1//0
				Acc27040	-1.23076	-3.85915	-1.5746	-//-
TCONS_00065904	-0.774353	-3.85203	-2.36929	Acc27031	-1.541	-2.16636	-3.39645	gnl|BL_ORD_ID|296582 sp|P80093|PDS_CAPAN 15-cis-phytoene desaturase, chloroplastic/chromoplastic OS=Capsicum annuum OX=4072 GN=PDS PE=1 SV=1//0
				Acc27040	-1.23076	-3.85915	-1.5746	-//-
TCONS_00066635	6.60158	5.7143	6.94099	Acc25782	5.15567	7.94103	7.45879	gnl|BL_ORD_ID|268231 sp|F4I9E1|NFD4_ARATH Protein NUCLEAR FUSION DEFECTIVE 4 OS=Arabidopsis thaliana OX=3702 GN=NFD4 PE=3 SV=1//7.42768e-50
				Acc25786	4.51892	4.37631	8.00003	gnl|BL_ORD_ID|210265 sp|Q56YT0|LAC3_ARATH Laccase-3 OS=Arabidopsis thaliana OX=3702 GN=LAC3 PE=2 SV=2//0
				Acc25785	6.47728	6.32768	7.56269	gnl|BL_ORD_ID|148217 sp|O22918|GDL41_ARATH GDSL esterase/lipase At2g30220 OS=Arabidopsis thaliana OX=3702 GN=At2g30220 PE=3 SV=1//1.92618e-139
TCONS_00066671	2.89773	3.72948	3.80565	Acc25805	1.16662	3.27262	3.03486	gnl|BL_ORD_ID|226646 sp|O80888|M3K17_ARATH Mitogen-activated protein kinase kinase kinase 17 OS=Arabidopsis thaliana OX=3702 GN=MAPKKK17 PE=1 SV=1//4.48813e-71
TCONS_00066932	-1.94724	-2.64507	-4.94599	Acc25949	-2.35763	-2.27764	-4.4305	-//-
TCONS_00067439	2.91605	2.66195	1.99882	Acc26199	1.14755	2.12815	2.56606	gnl|BL_ORD_ID|308611 sp|P35493|PMGI_RICCO 2,3-bisphosphoglycerate-independent phosphoglycerate mutase OS=Ricinus communis OX=3988 PE=1 SV=2//0
				Acc26202	2.93692	3.54137	2.58978	-//-
TCONS_00067445	6.66262	5.29961	4.41666	Acc26199	1.14755	2.12815	2.56606	gnl|BL_ORD_ID|308611 sp|P35493|PMGI_RICCO 2,3-bisphosphoglycerate-independent phosphoglycerate mutase OS=Ricinus communis OX=3988 PE=1 SV=2//0
				Acc26202	2.93692	3.54137	2.58978	-//-
TCONS_00069623	4.51736	4.73413	4.51467	Acc26733	2.08649	2.12348	2.10648	gnl|BL_ORD_ID|510083 sp|Q94JX5|WLIM1_ARATH LIM domain-containing protein WLIM1 OS=Arabidopsis thaliana OX=3702 GN=WLIM1 PE=1 SV=1//2.24931e-14
				Acc26728	2.95018	2.16217	2.11399	-//-
TCONS_00069833	-1.7718	-2.90437	-4.5093	Acc26828	-2.37753	-3.18303	-4.74319	gnl|BL_ORD_ID|268724 sp|Q9FMV5|NFYC4_ARATH Nuclear transcription factor Y subunit C-4 OS=Arabidopsis thaliana OX=3702 GN=NFYC4 PE=2 SV=1//1.43428e-75
				Acc26820	0.888999	3.59208	3.2049	gnl|BL_ORD_ID|352555 sp|Q54VD8|RIO1_DICDI Serine/threonine-protein kinase rio1 OS=Dictyostelium discoideum OX=44689 GN=rio1 PE=3 SV=1//4.07821e-68
				Acc26833	-1.85855	-2.8993	-1.36963	gnl|BL_ORD_ID|233114 sp|Q9FMV4|MED30_ARATH Mediator of RNA polymerase II transcription subunit 30 OS=Arabidopsis thaliana OX=3702 GN=MED30 PE=1 SV=1//1.84764e-48
				Acc26821	2.99509	5.51444	6.76093	gnl|BL_ORD_ID|129189 sp|Q9FYF9|FB76_ARATH F-box protein At1g67340 OS=Arabidopsis thaliana OX=3702 GN=At1g67340 PE=1 SV=1//1.59896e-123
TCONS_00070198	3.45748	2.72322	2.9201	Acc27031	-1.541	-2.16636	-3.39645	gnl|BL_ORD_ID|296582 sp|P80093|PDS_CAPAN 15-cis-phytoene desaturase, chloroplastic/chromoplastic OS=Capsicum annuum OX=4072 GN=PDS PE=1 SV=1//0
TCONS_00071171	3.18931	2.08633	2.11028	Acc27476	3.31272	3.05197	2.8916	gnl|BL_ORD_ID|304383 sp|Q96303|PHT14_ARATH Inorganic phosphate transporter 1-4 OS=Arabidopsis thaliana OX=3702 GN=PHT1-4 PE=1 SV=1//0
TCONS_00071595	-2.52701	-4.54698	0.355557	Acc27698	-1.95227	-2.81639	-4.78714	gnl|BL_ORD_ID|8468 sp|O80644|ACR9_ARATH ACT domain-containing protein ACR9 OS=Arabidopsis thaliana OX=3702 GN=ACR9 PE=2 SV=1//0
TCONS_00071596	13.411	12.777	--	Acc27698	-1.95227	-2.81639	-4.78714	gnl|BL_ORD_ID|8468 sp|O80644|ACR9_ARATH ACT domain-containing protein ACR9 OS=Arabidopsis thaliana OX=3702 GN=ACR9 PE=2 SV=1//0
TCONS_00072678	2.03054	5.04237	6.37198	Acc27172	0.937492	4.1212	6.11937	gnl|BL_ORD_ID|317980 sp|O50001|PRU1_PRUAR Major allergen Pru ar 1 OS=Prunus armeniaca OX=36596 PE=1 SV=1//2.73739e-59
				Acc27155	2.96671	5.49975	7.54091	gnl|BL_ORD_ID|317980 sp|O50001|PRU1_PRUAR Major allergen Pru ar 1 OS=Prunus armeniaca OX=36596 PE=1 SV=1//8.35334e-66
				Acc27175	6.81537	11.0077	13.7174	gnl|BL_ORD_ID|317980 sp|O50001|PRU1_PRUAR Major allergen Pru ar 1 OS=Prunus armeniaca OX=36596 PE=1 SV=1//1.36384e-60
				Acc27160	5.42152	7.27755	10.7895	gnl|BL_ORD_ID|317980 sp|O50001|PRU1_PRUAR Major allergen Pru ar 1 OS=Prunus armeniaca OX=36596 PE=1 SV=1//1.94842e-63
				Acc27159	7.80895	7.34749	11.2984	gnl|BL_ORD_ID|317980 sp|O50001|PRU1_PRUAR Major allergen Pru ar 1 OS=Prunus armeniaca OX=36596 PE=1 SV=1//9.27872e-64
				Acc27173	5.99522	8.78246	12.1098	gnl|BL_ORD_ID|317980 sp|O50001|PRU1_PRUAR Major allergen Pru ar 1 OS=Prunus armeniaca OX=36596 PE=1 SV=1//5.98082e-63
				Acc27174	5.42152	9.21551	10.6237	gnl|BL_ORD_ID|317980 sp|O50001|PRU1_PRUAR Major allergen Pru ar 1 OS=Prunus armeniaca OX=36596 PE=1 SV=1//9.64644e-61
				Acc27169	3.04272	6.10919	8.19278	gnl|BL_ORD_ID|317980 sp|O50001|PRU1_PRUAR Major allergen Pru ar 1 OS=Prunus armeniaca OX=36596 PE=1 SV=1//1.43694e-66
				Acc27165	2.8991	4.15885	7.63269	gnl|BL_ORD_ID|317980 sp|O50001|PRU1_PRUAR Major allergen Pru ar 1 OS=Prunus armeniaca OX=36596 PE=1 SV=1//4.46335e-62
				Acc27156	-0.0109585	2.42913	5.67434	gnl|BL_ORD_ID|317980 sp|O50001|PRU1_PRUAR Major allergen Pru ar 1 OS=Prunus armeniaca OX=36596 PE=1 SV=1//5.70945e-63
				Acc27178	10.1347	7.27755	9.17339	gnl|BL_ORD_ID|317626 sp|P17642|PRS2_SOLTU Pathogenesis-related protein STH-2 OS=Solanum tuberosum OX=4113 GN=STH-2 PE=2 SV=1//3.29707e-56
				Acc27171	8.61354	11.4898	13.7125	gnl|BL_ORD_ID|317980 sp|O50001|PRU1_PRUAR Major allergen Pru ar 1 OS=Prunus armeniaca OX=36596 PE=1 SV=1//3.54404e-62
				XLOC_044733	3.00635	6.00242	7.96856	-
TCONS_00074365	5.57115	6.15374	6.87687	Acc28064	4.4548	10.5397	13.3872	-//-
				Acc28063	3.77485	2.67034	2.80259	gnl|BL_ORD_ID|2003 sp|Q9SMT7|4CLLA_ARATH Oxalate--CoA ligase OS=Arabidopsis thaliana OX=3702 GN=AAE3 PE=1 SV=1//0
TCONS_00075307	7.20033	4.57981	3.64524	Acc28529	4.80423	2.97122	1.70322	gnl|BL_ORD_ID|83132 sp|Q9SX25|CXE6_ARATH Probable carboxylesterase 6 OS=Arabidopsis thaliana OX=3702 GN=CXE6 PE=2 SV=1//3.37243e-121
TCONS_00075365	3.87863	2.75838	2.19892	Acc28572	3.17564	2.84688	2.47888	-//-
TCONS_00075391	4.72977	4.28148	4.88482	Acc28583	6.65333	6.90241	7.81202	-//-
TCONS_00075632	5.22557	4.60575	4.38721	Acc28744	3.66321	2.63834	2.51579	gnl|BL_ORD_ID|532886 sp|Q9FLE8|Y5986_ARATH Uncharacterized protein At5g39865 OS=Arabidopsis thaliana OX=3702 GN=At5g39865 PE=2 SV=1//1.90711e-33
				Acc28740	3.3972	4.64939	4.89266	gnl|BL_ORD_ID|110196 sp|Q8L868|E1311_ARATH Glucan endo-1,3-beta-glucosidase 11 OS=Arabidopsis thaliana OX=3702 GN=At1g32860 PE=1 SV=1//8.01981e-160
TCONS_00078175	8.79669	6.3043	6.44627	Acc28966	5.43695	3.31304	4.29984	gnl|BL_ORD_ID|40887 sp|O23553|BAM3_ARATH Beta-amylase 3, chloroplastic OS=Arabidopsis thaliana OX=3702 GN=BAM3 PE=1 SV=3//0
TCONS_00079380	-2.24701	-7.21233	-10.6062	Acc29506	3.13901	2.92064	2.20471	gnl|BL_ORD_ID|555329 sp|Q5Z653|ZIP10_ORYSJ Zinc transporter 10 OS=Oryza sativa subsp. japonica OX=39947 GN=ZIP10 PE=3 SV=2//7.88401e-94
				Acc29514	4.39964	4.68595	5.07919	gnl|BL_ORD_ID|507580 sp|P49043|VPE_CITSI Vacuolar-processing enzyme OS=Citrus sinensis OX=2711 PE=2 SV=1//0
TCONS_00079381	-5.86252	-6.81219	-5.55636	Acc29506	3.13901	2.92064	2.20471	gnl|BL_ORD_ID|555329 sp|Q5Z653|ZIP10_ORYSJ Zinc transporter 10 OS=Oryza sativa subsp. japonica OX=39947 GN=ZIP10 PE=3 SV=2//7.88401e-94
				Acc29514	4.39964	4.68595	5.07919	gnl|BL_ORD_ID|507580 sp|P49043|VPE_CITSI Vacuolar-processing enzyme OS=Citrus sinensis OX=2711 PE=2 SV=1//0
TCONS_00079504	-6.57812	-4.96198	-7.82977	Acc29595	2.26989	2.18037	2.74051	-//-
				Acc29599	1.92562	2.18189	2.03576	gnl|BL_ORD_ID|199093 sp|Q940Q8|IX10L_ARATH Probable beta-1,4-xylosyltransferase IRX10L OS=Arabidopsis thaliana OX=3702 GN=IRX10L PE=2 SV=1//0
				Acc29591	2.23696	2.2352	2.28846	gnl|BL_ORD_ID|487646 sp|Q9FLT0|TSN2_ARATH Ribonuclease TUDOR 2 OS=Arabidopsis thaliana OX=3702 GN=TSN2 PE=1 SV=1//0
TCONS_00079883	0.554506	2.13096	1.44496	Acc29849	-2.36653	-2.03481	-1.77857	gnl|BL_ORD_ID|195060 sp|Q8L4D8|IQD31_ARATH Protein IQ-DOMAIN 31 OS=Arabidopsis thaliana OX=3702 GN=IQD31 PE=1 SV=1//9.03367e-111
TCONS_00080211	2.87927	2.22645	3.64105	Acc30036	4.23289	2.05495	2.43193	gnl|BL_ORD_ID|531743 sp|Q66GQ2|Y5162_ARATH Uncharacterized protein At5g41620 OS=Arabidopsis thaliana OX=3702 GN=At5g41620 PE=2 SV=2//6.85761e-34
TCONS_00082557	1.62186	2.78805	1.47039	Acc30005	0.863837	-2.37091	-2.06268	gnl|BL_ORD_ID|391444 sp|P0C8S1|RP8L2_ARATH Probable disease resistance RPP8-like protein 2 OS=Arabidopsis thaliana OX=3702 GN=RPP8L2 PE=3 SV=1//1.40463e-62
				Acc30004	1.22855	-2.99573	-1.50746	-//-
				Acc30013	2.3479	2.31004	1.84719	gnl|BL_ORD_ID|223578 sp|Q9SJF1|LSG12_ARATH GTPase LSG1-2 OS=Arabidopsis thaliana OX=3702 GN=LSG1-2 PE=1 SV=1//0
TCONS_00083307	11.2553	9.26502	9.54811	Acc30480	2.63928	2.52359	2.41019	gnl|BL_ORD_ID|532790 sp|P0C8Q9|Y5902_ARATH Uncharacterized protein At5g19025 OS=Arabidopsis thaliana OX=3702 GN=At5g19025 PE=2 SV=3//2.49806e-24
				XLOC_052857	-0.13483	-2.87297	-2.01262	-
TCONS_00084470	-0.323744	-2.11608	-1.79504	Acc31093	1.92545	2.88239	2.58564	-//-
TCONS_00086069	3.34793	-6.98016	-7.25489	Acc30972	-1.55836	-2.14348	-1.95677	gnl|BL_ORD_ID|273829 sp|Q9C6B2|NRAM2_ARATH Metal transporter Nramp2 OS=Arabidopsis thaliana OX=3702 GN=NRAMP2 PE=2 SV=1//0
				Acc30961	2.43626	5.6745	5.78413	-//-
TCONS_00086078	2.08162	2.94157	2.30723	Acc30972	-1.55836	-2.14348	-1.95677	gnl|BL_ORD_ID|273829 sp|Q9C6B2|NRAM2_ARATH Metal transporter Nramp2 OS=Arabidopsis thaliana OX=3702 GN=NRAMP2 PE=2 SV=1//0
TCONS_00086494	3.00791	3.04967	3.06388	Acc31246	3.11309	3.4612	3.73477	gnl|BL_ORD_ID|438185 sp|Q6Z1Y6|SNAT2_ORYSJ Serotonin N-acetyltransferase 2, chloroplastic OS=Oryza sativa subsp. japonica OX=39947 GN=SNAT2 PE=1 SV=1//1.03002e-61
TCONS_00087106	8.47177	8.64479	9.96585	XLOC_055351	3.52434	3.41982	4.2582	-
				Acc31542	3.78401	2.90534	2.06913	gnl|BL_ORD_ID|510460 sp|Q9LP56|WRK65_ARATH Probable WRKY transcription factor 65 OS=Arabidopsis thaliana OX=3702 GN=WRKY65 PE=2 SV=1//1.63192e-29
TCONS_00087197	5.92143	6.24136	5.95401	Acc31597	0.834125	-2.22755	-1.96557	gnl|BL_ORD_ID|347893 sp|O82239|RFI2_ARATH E3 ubiquitin-protein ligase RFI2 OS=Arabidopsis thaliana OX=3702 GN=RFI2 PE=1 SV=2//7.51395e-47
				Acc31607	-2.61179	-2.19335	-1.6355	gnl|BL_ORD_ID|443457 sp|Q9SW70|SRP_VITRI Stress-related protein OS=Vitis riparia OX=96939 GN=SRP PE=2 SV=1//2.5568e-129
				Acc31602	2.90299	3.11164	3.04746	gnl|BL_ORD_ID|3864 sp|Q9LZJ5|AB14C_ARATH ABC transporter C family member 14 OS=Arabidopsis thaliana OX=3702 GN=ABCC14 PE=1 SV=1//2.6087e-31
TCONS_00087780	2.00495	2.81503	2.52537	XLOC_055806	3.16577	3.11103	3.25676	-
				Acc31884	4.9588	4.05028	4.26658	gnl|BL_ORD_ID|396821 sp|Q682S0|RPT2_ARATH Root phototropism protein 2 OS=Arabidopsis thaliana OX=3702 GN=RPT2 PE=1 SV=2//0
TCONS_00088732	1.9811	2.04952	2.35251	Acc32410	1.91251	2.51505	2.649	gnl|BL_ORD_ID|64500 sp|Q9SPL2|CIP8_ARATH E3 ubiquitin-protein ligase CIP8 OS=Arabidopsis thaliana OX=3702 GN=CIP8 PE=1 SV=1//1.53603e-11
TCONS_00089484	9.87363	9.31804	11.8192	Acc31791	-4.53209	-3.684	-4.69291	gnl|BL_ORD_ID|99830 sp|Q8S9H7|DIV_ANTMA Transcription factor DIVARICATA OS=Antirrhinum majus OX=4151 GN=DIVARICATA PE=2 SV=1//1.21958e-119
				Acc31790	-3.07106	-4.17333	-4.31847	gnl|BL_ORD_ID|326023 sp|Q9M390|PTR1_ARATH Protein NRT1/ PTR FAMILY 8.1 OS=Arabidopsis thaliana OX=3702 GN=NPF8.1 PE=1 SV=1//0
TCONS_00089673	6.43898	-6.98016	5.65865	XLOC_055806	3.16577	3.11103	3.25676	-
				Acc31884	4.9588	4.05028	4.26658	gnl|BL_ORD_ID|396821 sp|Q682S0|RPT2_ARATH Root phototropism protein 2 OS=Arabidopsis thaliana OX=3702 GN=RPT2 PE=1 SV=2//0
TCONS_00091177	2.1309	2.45113	3.29149	Acc21776	2.39627	3.89389	3.87406	gnl|BL_ORD_ID|491337 sp|D3UAG2|U71K2_PYRCO UDP-glycosyltransferase 71K2 OS=Pyrus communis OX=23211 GN=UGT71K2 PE=1 SV=1//7.65603e-159
				Acc21775	2.60763	3.56659	3.84523	gnl|BL_ORD_ID|491337 sp|D3UAG2|U71K2_PYRCO UDP-glycosyltransferase 71K2 OS=Pyrus communis OX=23211 GN=UGT71K2 PE=1 SV=1//2.76478e-165
				Acc21786	2.71586	5.12273	5.28149	gnl|BL_ORD_ID|129132 sp|Q9FGY4|FB341_ARATH F-box protein At5g49610 OS=Arabidopsis thaliana OX=3702 GN=At5g49610 PE=1 SV=1//1.19207e-16
				Acc21780	1.84373	2.75811	3.31598	gnl|BL_ORD_ID|308609 sp|Q42908|PMGI_MESCR 2,3-bisphosphoglycerate-independent phosphoglycerate mutase OS=Mesembryanthemum crystallinum OX=3544 GN=PGM1 PE=2 SV=1//0
TCONS_00091854	9.94649	11.0911	11.4339	Acc32998	5.18646	7.64037	7.48394	gnl|BL_ORD_ID|260395 sp|O49255|NAC29_ARATH NAC transcription factor 29 OS=Arabidopsis thaliana OX=3702 GN=NAC029 PE=2 SV=1//7.65168e-101
TCONS_00092763	2.4242	2.02373	1.36247	Acc33448	3.08397	6.25533	6.35875	gnl|BL_ORD_ID|260391 sp|Q84TE6|NAC22_ARATH NAC domain-containing protein 21/22 OS=Arabidopsis thaliana OX=3702 GN=NAC021 PE=1 SV=2//1.53736e-101
TCONS_00094417	-21.4175	-21.2406	-21.5174	Acc33292	-2.06834	-3.02996	-1.85274	gnl|BL_ORD_ID|245934 sp|O49636|MPC4_ARATH Mitochondrial pyruvate carrier 4 OS=Arabidopsis thaliana OX=3702 GN=MPC4 PE=3 SV=1//9.9729e-52
TCONS_00095027	3.00274	3.26953	4.22204	Acc02655	4.84595	5.49007	6.85455	gnl|BL_ORD_ID|518308 sp|Q6DST1|Y1465_ARATH Late embryogenesis abundant protein At1g64065 OS=Arabidopsis thaliana OX=3702 GN=At1g64065 PE=2 SV=1//6.6979e-11
TCONS_00095878	1.94451	4.52999	1.88537	Acc03153	-2.07203	-2.20683	-2.14417	gnl|BL_ORD_ID|554801 sp|Q9SAC0|ZCIS_ARATH 15-cis-zeta-carotene isomerase, chloroplastic OS=Arabidopsis thaliana OX=3702 GN=Z-ISO PE=1 SV=1//3.73375e-168
TCONS_00097021	3.6876	3.88668	3.48376	Acc03873	4.12601	4.96834	4.76692	gnl|BL_ORD_ID|510136 sp|Q6EU49|WNK4_ORYSJ Probable serine/threonine-protein kinase WNK4 OS=Oryza sativa subsp. japonica OX=39947 GN=WNK4 PE=2 SV=1//2.91104e-75
TCONS_00098233	-2.68234	-2.56637	-3.02053	Acc02770	2.21819	2.62471	2.53462	gnl|BL_ORD_ID|387819 sp|Q96EX2|RNFT2_HUMAN RING finger and transmembrane domain-containing protein 2 OS=Homo sapiens OX=9606 GN=RNFT2 PE=2 SV=2//1.49608e-32
				Acc02787	2.18208	-2.09964	-0.815345	gnl|BL_ORD_ID|124317 sp|O22874|EXPA8_ARATH Expansin-A8 OS=Arabidopsis thaliana OX=3702 GN=EXPA8 PE=2 SV=1//1.50006e-120
				Acc02785	3.31427	2.99862	3.00781	gnl|BL_ORD_ID|32008 sp|Q9SG96|ATL72_ARATH RING-H2 finger protein ATL72 OS=Arabidopsis thaliana OX=3702 GN=ATL72 PE=2 SV=1//9.16995e-42
				Acc02767	3.41626	3.48	4.30547	-//-
				Acc02781	4.49726	2.94277	2.44708	gnl|BL_ORD_ID|28206 sp|Q9FPR6|ARR17_ARATH Two-component response regulator ARR17 OS=Arabidopsis thaliana OX=3702 GN=ARR17 PE=2 SV=1//4.0497e-64
TCONS_00099652	--	10.2273	--	XLOC_061382	3.47739	2.64263	4.02256	-
TCONS_00101154	1.66823	2.31862	-1.65557	Acc04591	-2.45229	-2.1538	-3.8153	gnl|BL_ORD_ID|95274 sp|P23706|DEFA_ANTMA Floral homeotic protein DEFICIENS OS=Antirrhinum majus OX=4151 GN=DEFA PE=1 SV=1//2.78847e-120
TCONS_00101358	4.5423	4.55594	5.61015	Acc04723	2.41444	3.17576	3.82668	-//-
				Acc04715	-2.95824	-4.5791	-4.00005	gnl|BL_ORD_ID|68547 sp|Q8RZB5|CML10_ORYSJ Probable calcium-binding protein CML10 OS=Oryza sativa subsp. japonica OX=39947 GN=CML10 PE=2 SV=1//3.94325e-13
				Acc04716	-6.47527	-4.21029	-6.25531	gnl|BL_ORD_ID|68547 sp|Q8RZB5|CML10_ORYSJ Probable calcium-binding protein CML10 OS=Oryza sativa subsp. japonica OX=39947 GN=CML10 PE=2 SV=1//1.9744e-10
				Acc04704	-5.606	-3.79829	-6.7685	gnl|BL_ORD_ID|83128 sp|Q9SX78|CXE2_ARATH Probable carboxylesterase 2 OS=Arabidopsis thaliana OX=3702 GN=CXE2 PE=2 SV=1//1.20891e-137
TCONS_00102625	-2.7954	-2.17803	-3.48679	Acc04573	4.86612	5.06668	4.04385	gnl|BL_ORD_ID|48793 sp|O65782|C83B1_ARATH Cytochrome P450 83B1 OS=Arabidopsis thaliana OX=3702 GN=CYP83B1 PE=1 SV=1//1.72929e-150
TCONS_00103178	2.20964	2.14087	2.33218	Acc04887	-2.78294	-2.08325	-2.32853	gnl|BL_ORD_ID|76381 sp|Q39061|CP33_ARATH RNA-binding protein CP33, chloroplastic OS=Arabidopsis thaliana OX=3702 GN=CP33 PE=2 SV=1//6.01548e-22
				Acc04893	2.65855	2.78771	2.8718	gnl|BL_ORD_ID|285317 sp|B7ZWR7|OFUT7_ARATH O-fucosyltransferase 7 OS=Arabidopsis thaliana OX=3702 GN=OFUT7 PE=2 SV=1//0
				Acc04885	-1.56473	-2.29852	-1.83258	-//-
TCONS_00104363	3.18321	4.09093	2.94202	Acc05430	3.95911	5.53259	4.53436	gnl|BL_ORD_ID|108005 sp|Q9FKQ1|DTX27_ARATH Protein DETOXIFICATION 27 OS=Arabidopsis thaliana OX=3702 GN=DTX27 PE=2 SV=1//2.07643e-21
TCONS_00105013	3.54685	2.58124	2.58852	XLOC_068063	4.16904	3.83743	4.04172	-
				XLOC_068064	5.4224	4.81122	5.01677	-
TCONS_00105073	5.88845	4.97707	5.78666	Acc05744	4.31365	2.84745	2.24338	-//-
				Acc05749	4.66411	4.80181	5.7948	gnl|BL_ORD_ID|39654 sp|F4J1Q9|AVT1I_ARATH Amino acid transporter AVT1I OS=Arabidopsis thaliana OX=3702 GN=AVT1I PE=3 SV=1//5.81792e-136
TCONS_00105186	2.01712	2.73049	2.04326	Acc05818	4.32571	3.24203	3.14586	gnl|BL_ORD_ID|532555 sp|Q93XX5|Y5713_ARATH PI-PLC X domain-containing protein At5g67130 OS=Arabidopsis thaliana OX=3702 GN=At5g67130 PE=1 SV=1//3.73423e-143
TCONS_00107903	-0.914657	-2.49825	-1.94895	Acc06220	9.41932	11.9938	13.2702	gnl|BL_ORD_ID|157281 sp|Q9XGN4|GOLS1_AJURE Galactinol synthase 1 OS=Ajuga reptans OX=38596 GN=GOLS1 PE=1 SV=1//0
TCONS_00108333	2.8234	2.21251	2.54834	Acc06645	4.93003	5.88871	6.87667	gnl|BL_ORD_ID|523669 sp|Q9SJG2|Y2296_ARATH Probable receptor-like protein kinase At2g42960 OS=Arabidopsis thaliana OX=3702 GN=At2g42960 PE=3 SV=1//0
TCONS_00108975	--	9.88478	4.38188	Acc06731	0.818985	2.21955	-0.657346	gnl|BL_ORD_ID|40647 sp|Q8LG89|BABL_ARATH Basic blue protein OS=Arabidopsis thaliana OX=3702 GN=ARPN PE=2 SV=2//1.17316e-41
TCONS_00109022	5.17116	3.50324	4.14554	Acc06752	5.20248	3.5573	4.15698	gnl|BL_ORD_ID|505474 sp|Q9M2C0|VITH4_ARATH Vacuolar iron transporter homolog 4 OS=Arabidopsis thaliana OX=3702 GN=At3g43660 PE=2 SV=1//4.04275e-79
TCONS_00109102	1.64282	2.40568	2.80338	Acc06864	4.4548	9.30612	11.8755	gnl|BL_ORD_ID|314054 sp|Q04108|PR04_SOLLC Pathogenesis-related leaf protein 4 OS=Solanum lycopersicum OX=4081 PE=2 SV=1//9.12975e-73
				Acc06862	-1.31021	-2.0178	-2.29828	-//-
TCONS_00109233	2.82155	2.21594	0.760159	Acc06935	2.36752	2.63606	1.58821	gnl|BL_ORD_ID|428040 sp|Q9AT54|SCGT_TOBAC Scopoletin glucosyltransferase OS=Nicotiana tabacum OX=4097 GN=TOGT1 PE=1 SV=1//0
TCONS_00109236	10.835	9.41858	9.75005	Acc06935	2.36752	2.63606	1.58821	gnl|BL_ORD_ID|428040 sp|Q9AT54|SCGT_TOBAC Scopoletin glucosyltransferase OS=Nicotiana tabacum OX=4097 GN=TOGT1 PE=1 SV=1//0
TCONS_00109239	-2.2051	-2.55257	-4.63436	Acc06935	2.36752	2.63606	1.58821	gnl|BL_ORD_ID|428040 sp|Q9AT54|SCGT_TOBAC Scopoletin glucosyltransferase OS=Nicotiana tabacum OX=4097 GN=TOGT1 PE=1 SV=1//0
TCONS_00109242	-2.16859	-3.2394	-5.95664	Acc06935	2.36752	2.63606	1.58821	gnl|BL_ORD_ID|428040 sp|Q9AT54|SCGT_TOBAC Scopoletin glucosyltransferase OS=Nicotiana tabacum OX=4097 GN=TOGT1 PE=1 SV=1//0
TCONS_00110066	12.8895	12.1626	6.20512	Acc06338	2.25682	2.65441	2.97719	-//-
				Acc06342	1.42266	-2.28708	0.0642005	gnl|BL_ORD_ID|389059 sp|P80022|RNLE_SOLLC Extracellular ribonuclease LE OS=Solanum lycopersicum OX=4081 PE=1 SV=2//8.13644e-107
TCONS_00110068	-11.4388	-3.72855	0.452117	Acc06338	2.25682	2.65441	2.97719	-//-
				Acc06342	1.42266	-2.28708	0.0642005	gnl|BL_ORD_ID|389059 sp|P80022|RNLE_SOLLC Extracellular ribonuclease LE OS=Solanum lycopersicum OX=4081 PE=1 SV=2//8.13644e-107
TCONS_00110533	-3.81969	-3.38489	-4.75276	XLOC_070425	-0.996324	-2.05115	-0.487329	-
				Acc06418	-3.47311	-4.05838	-2.77503	-//-
TCONS_00111355	12.7129	11.6826	12.3755	Acc06935	2.36752	2.63606	1.58821	gnl|BL_ORD_ID|428040 sp|Q9AT54|SCGT_TOBAC Scopoletin glucosyltransferase OS=Nicotiana tabacum OX=4097 GN=TOGT1 PE=1 SV=1//0
TCONS_00111357	10.7904	11.2812	--	Acc06935	2.36752	2.63606	1.58821	gnl|BL_ORD_ID|428040 sp|Q9AT54|SCGT_TOBAC Scopoletin glucosyltransferase OS=Nicotiana tabacum OX=4097 GN=TOGT1 PE=1 SV=1//0
TCONS_00111358	4.55106	5.4798	4.27126	Acc06935	2.36752	2.63606	1.58821	gnl|BL_ORD_ID|428040 sp|Q9AT54|SCGT_TOBAC Scopoletin glucosyltransferase OS=Nicotiana tabacum OX=4097 GN=TOGT1 PE=1 SV=1//0
TCONS_00113347	0.907867	2.08604	2.14421	Acc07946	1.11315	2.51904	2.78776	-//-
TCONS_00113349	0.871639	2.44986	2.59286	Acc07946	1.11315	2.51904	2.78776	-//-
TCONS_00113413	-1.32017	-2.08322	-1.89271	Acc08118	2.44509	3.94419	6.16802	gnl|BL_ORD_ID|142868 sp|O49133|GALUR_FRAAN D-galacturonate reductase OS=Fragaria ananassa OX=3747 GN=GALUR PE=1 SV=1//2.72165e-161
TCONS_00114412	0.556057	-3.35868	-2.22532	Acc07540	0.749077	-2.90412	-2.12493	gnl|BL_ORD_ID|149078 sp|O81032|GGLO6_ARATH Probable L-gulonolactone oxidase 6 OS=Arabidopsis thaliana OX=3702 GN=GULLO6 PE=3 SV=1//0
				Acc07530	1.44377	2.30736	1.65862	gnl|BL_ORD_ID|317553 sp|Q689G6|PRR95_ORYSJ Two-component response regulator-like PRR95 OS=Oryza sativa subsp. japonica OX=39947 GN=PRR95 PE=2 SV=1//1.54393e-89
				Acc07528	2.23326	3.14109	3.46082	gnl|BL_ORD_ID|252761 sp|Q9ZT63|MTP1_ARATH Metal tolerance protein 1 OS=Arabidopsis thaliana OX=3702 GN=MTP1 PE=1 SV=2//1.88576e-78
TCONS_00114814	9.13769	8.52961	8.45803	Acc07749	3.98672	3.71917	4.19045	-//-
TCONS_00119605	2.89547	2.65875	0.227515	Acc08779	3.1664	3.50046	0.73103	gnl|BL_ORD_ID|88053 sp|Q10993|CYTB_HELAN Cysteine proteinase inhibitor B OS=Helianthus annuus OX=4232 PE=1 SV=1//3.76266e-29
TCONS_00121026	3.85026	4.11981	4.16868	Acc33689	0.569095	2.1372	2.29579	gnl|BL_ORD_ID|385982 sp|Q6R567|RMA1_CAPAN E3 ubiquitin-protein ligase RMA1H1 OS=Capsicum annuum OX=4072 GN=RMA1H1 PE=1 SV=1//4.2901e-61
				Acc09512	0.568059	4.60308	6.11978	gnl|BL_ORD_ID|195059 sp|Q9SF32|IQD1_ARATH Protein IQ-DOMAIN 1 OS=Arabidopsis thaliana OX=3702 GN=IQD1 PE=1 SV=1//3.23173e-31
TCONS_00122363	6.56097	5.15045	5.0468	Acc10240	-6.68182	-5.48847	-5.48545	gnl|BL_ORD_ID|41048 sp|O49545|BAME1_ARATH Leucine-rich repeat receptor-like serine/threonine-protein kinase BAM1 OS=Arabidopsis thaliana OX=3702 GN=BAM1 PE=1 SV=1//0
				Acc10237	-0.356062	-2.60501	-4.78614	-//-
TCONS_00123303	1.99717	-2.26639	-1.19069	Acc10726	2.47735	3.28579	3.11169	gnl|BL_ORD_ID|241211 sp|Q9LTB2|MMT1_ARATH Methionine S-methyltransferase OS=Arabidopsis thaliana OX=3702 GN=MMT1 PE=1 SV=1//0
				Acc10728	1.964	2.02978	2.07701	gnl|BL_ORD_ID|3991 sp|Q9M1H3|AB4F_ARATH ABC transporter F family member 4 OS=Arabidopsis thaliana OX=3702 GN=ABCF4 PE=2 SV=1//3.18585e-14
TCONS_00123633	2.98958	7.27463	7.55512	Acc09785	0.228678	2.1657	2.75473	gnl|BL_ORD_ID|4655 sp|Q9SZR1|ACA10_ARATH Calcium-transporting ATPase 10, plasma membrane-type OS=Arabidopsis thaliana OX=3702 GN=ACA10 PE=1 SV=2//0
				Acc09780	3.14347	3.84869	2.15625	gnl|BL_ORD_ID|512101 sp|Q38910|XTH23_ARATH Probable xyloglucan endotransglucosylase/hydrolase protein 23 OS=Arabidopsis thaliana OX=3702 GN=XTH23 PE=2 SV=1//2.36412e-143
TCONS_00123689	-0.625611	2.56155	2.81521	Acc09813	0.495513	2.32502	2.78787	-//-
TCONS_00125440	2.11272	2.60627	2.93884	Acc10770	1.62953	3.23525	3.79378	-//-

## Sheet: 3Wvs CK
DEL	Log2 FC value			DEMTL	Log2 FC value			Description
	CK vs 1W	CK vs 2W	CK vs 3W		CK vs 1W	CK vs 2W	CK vs 3W
TCONS_00000274	3.91936	2.6432	4.80438	Acc00408	3.40467	3.04674	5.14843	gnl|BL_ORD_ID|314162 sp|P29063|PR4B_TOBAC Pathogenesis-related protein PR-4B OS=Nicotiana tabacum OX=4097 PE=2 SV=1//2.2919e-68
TCONS_00001636	0.883608	2.01485	3.08652	Acc00989	-1.86895	-1.47847	-2.30976	gnl|BL_ORD_ID|11303 sp|A8MR89|AEL1_ARATH Protein AE7-like 1 OS=Arabidopsis thaliana OX=3702 GN=AEL1 PE=3 SV=1//3.94872e-79
				Acc00984	1.86346	2.57307	4.6735	gnl|BL_ORD_ID|48823 sp|O64989|C90B1_ARATH Cytochrome P450 90B1 OS=Arabidopsis thaliana OX=3702 GN=CYP90B1 PE=1 SV=2//0
TCONS_00002311	-1.80012	-2.80855	-4.67403	Acc00348	4.0395	3.78943	4.20222	gnl|BL_ORD_ID|195058 sp|Q8LPG9|IQD14_ARATH Protein IQ-DOMAIN 14 OS=Arabidopsis thaliana OX=3702 GN=IQD14 PE=1 SV=1//7.51907e-20
TCONS_00003080	3.17183	2.40458	2.01912	Acc00639	3.93629	2.51092	3.31563	-//-
TCONS_00003953	10.082	10.3342	11.3668	Acc01084	2.55921	-8.14834	-8.42722	gnl|BL_ORD_ID|172670 sp|Q67ZW1|HIP27_ARATH Heavy metal-associated isoprenylated plant protein 27 OS=Arabidopsis thaliana OX=3702 GN=HIPP27 PE=1 SV=1//6.27002e-65
				Acc01071	-0.709067	-1.84713	-2.56941	gnl|BL_ORD_ID|58237 sp|Q9FKW4|CDPKS_ARATH Calcium-dependent protein kinase 28 OS=Arabidopsis thaliana OX=3702 GN=CPK28 PE=1 SV=1//0
TCONS_00004067	-1.56285	-2.01734	-2.56553	Acc01144	0.591913	1.9997	2.0936	gnl|BL_ORD_ID|424839 sp|F4KGY6|RVE1_ARATH Protein REVEILLE 1 OS=Arabidopsis thaliana OX=3702 GN=RVE1 PE=2 SV=1//2.09119e-55
TCONS_00005749	-0.969684	-1.74189	-2.93891	Acc11105	1.38942	1.32721	2.18157	gnl|BL_ORD_ID|477055 sp|Q9V8P9|TOPRS_DROME E3 ubiquitin-protein ligase Topors OS=Drosophila melanogaster OX=7227 GN=Topors PE=1 SV=1//1.65038e-06
TCONS_00005892	6.2197	3.17109	4.94966	Acc11766	2.3955	-0.388192	2.47588	gnl|BL_ORD_ID|55250 sp|P42753|CCD31_ARATH Cyclin-D3-1 OS=Arabidopsis thaliana OX=3702 GN=CYCD3-1 PE=1 SV=3//1.35462e-83
				Acc11745	-0.676028	-1.13601	-2.50566	-//-
				Acc11757	4.86552	3.01503	4.30849	gnl|BL_ORD_ID|48778 sp|Q6WNQ8|C81E8_MEDTR Cytochrome P450 81E8 OS=Medicago truncatula OX=3880 GN=CYP81E8 PE=2 SV=1//1.58416e-61
				Acc11744	-2.63885	-2.63255	-3.32578	gnl|BL_ORD_ID|337204 sp|Q94AI1|QWRF2_ARATH QWRF motif-containing protein 2 OS=Arabidopsis thaliana OX=3702 GN=QWRF2 PE=2 SV=1//4.47212e-125
TCONS_00006213	5.15819	9.71065	10.1367	Acc11506	2.70025	3.58829	4.35192	gnl|BL_ORD_ID|304680 sp|Q56YP2|PI5K1_ARATH Phosphatidylinositol 4-phosphate 5-kinase 1 OS=Arabidopsis thaliana OX=3702 GN=PIP5K1 PE=1 SV=1//6.02491e-08
TCONS_00006894	-2.14198	-2.25116	-2.97334	Acc11295	6.36092	7.74295	6.30803	gnl|BL_ORD_ID|554553 sp|Q96289|ZAT10_ARATH Zinc finger protein ZAT10 OS=Arabidopsis thaliana OX=3702 GN=ZAT10 PE=2 SV=1//2.3656e-47
				Acc11291	1.5582	-2.66616	-2.65782	gnl|BL_ORD_ID|289293 sp|O81760|P2C63_ARATH Probable protein phosphatase 2C 63 OS=Arabidopsis thaliana OX=3702 GN=At4g33920 PE=2 SV=1//0
TCONS_00008053	-3.00171	-2.2387	-3.49015	Acc11870	6.21188	7.3508	8.09508	gnl|BL_ORD_ID|219448 sp|Q8LBB7|LOG5_ARATH Cytokinin riboside 5&apos;-monophosphate phosphoribohydrolase LOG5 OS=Arabidopsis thaliana OX=3702 GN=LOG5 PE=1 SV=1//1.47211e-122
				Acc11862	-3.35053	-2.43859	-3.1178	gnl|BL_ORD_ID|107126 sp|F1DLK1|DSE1_NICBE Protein DECREASED SIZE EXCLUSION LIMIT 1 OS=Nicotiana benthamiana OX=4100 GN=DSE1 PE=2 SV=1//0
TCONS_00008054	-2.74772	-1.66989	-2.65621	Acc11870	6.21188	7.3508	8.09508	gnl|BL_ORD_ID|219448 sp|Q8LBB7|LOG5_ARATH Cytokinin riboside 5&apos;-monophosphate phosphoribohydrolase LOG5 OS=Arabidopsis thaliana OX=3702 GN=LOG5 PE=1 SV=1//1.47211e-122
				Acc11862	-3.35053	-2.43859	-3.1178	gnl|BL_ORD_ID|107126 sp|F1DLK1|DSE1_NICBE Protein DECREASED SIZE EXCLUSION LIMIT 1 OS=Nicotiana benthamiana OX=4100 GN=DSE1 PE=2 SV=1//0
TCONS_00008361	5.12268	1.07146	2.51868	Acc12024	4.51858	2.12744	2.6646	-//-
TCONS_00010839	3.89562	6.65556	9.48291	Acc12218	-1.19856	-1.70779	-2.51476	gnl|BL_ORD_ID|427307 sp|Q8VYI1|SBH1_ARATH Sphinganine C4-monooxygenase 1 OS=Arabidopsis thaliana OX=3702 GN=SBH1 PE=1 SV=1//1.04042e-112
TCONS_00011606	-2.36609	-3.36788	-3.59635	Acc12534	-2.60847	-2.49903	-2.80582	gnl|BL_ORD_ID|11194 sp|Q949X0|ADS3_ARATH Palmitoyl-monogalactosyldiacylglycerol delta-7 desaturase, chloroplastic OS=Arabidopsis thaliana OX=3702 GN=ADS3 PE=1 SV=2//1.02578e-172
				Acc12533	-2.88191	-2.68388	-3.07235	gnl|BL_ORD_ID|11194 sp|Q949X0|ADS3_ARATH Palmitoyl-monogalactosyldiacylglycerol delta-7 desaturase, chloroplastic OS=Arabidopsis thaliana OX=3702 GN=ADS3 PE=1 SV=2//1.26555e-168
				Acc12536	-2.34911	-3.35633	-3.59145	gnl|BL_ORD_ID|179816 sp|Q9AR73|HQGT_RAUSE Hydroquinone glucosyltransferase OS=Rauvolfia serpentina OX=4060 GN=AS PE=1 SV=1//3.07841e-46
TCONS_00011884	2.66675	-1.23679	-7.92942	Acc12728	1.58079	1.91324	2.18674	gnl|BL_ORD_ID|312404 sp|P48147|PPCE_HUMAN Prolyl endopeptidase OS=Homo sapiens OX=9606 GN=PREP PE=1 SV=2//0
				Acc12712	-2.44053	-1.54624	-2.66633	gnl|BL_ORD_ID|195061 sp|Q9FXI5|IQD32_ARATH Protein IQ-DOMAIN 32 OS=Arabidopsis thaliana OX=3702 GN=IQD32 PE=1 SV=3//2.72063e-27
TCONS_00013364	-0.777519	-1.45407	-2.65139	Acc13382	-1.08018	-0.781582	-2.00088	gnl|BL_ORD_ID|435441 sp|Q94KL7|SILD_FORIN Secoisolariciresinol dehydrogenase (Fragment) OS=Forsythia intermedia OX=55183 PE=1 SV=1//1.20867e-134
				Acc13385	0.867612	2.54705	2.75426	gnl|BL_ORD_ID|191417 sp|P54968|ILR1_ARATH IAA-amino acid hydrolase ILR1 OS=Arabidopsis thaliana OX=3702 GN=ILR1 PE=1 SV=2//0
TCONS_00013583	-2.09596	-2.17528	-3.42633	Acc13488	-2.57272	-1.53925	-2.56282	gnl|BL_ORD_ID|223591 sp|Q9S7R3|LSH10_ARATH Protein LIGHT-DEPENDENT SHORT HYPOCOTYLS 10 OS=Arabidopsis thaliana OX=3702 GN=LSH10 PE=1 SV=1//2.1715e-80
TCONS_00013594	-1.69895	-3.10951	-2.72867	Acc13491	-1.39737	-1.87251	-2.05703	gnl|BL_ORD_ID|50978 sp|P27154|CAPP_TOBAC Phosphoenolpyruvate carboxylase OS=Nicotiana tabacum OX=4097 GN=PPC PE=2 SV=1//0
				Acc13490	-1.57623	-2.7189	-2.56288	gnl|BL_ORD_ID|14143 sp|Q9FZ49|ALG9_ARATH Dol-P-Man:Man(6)GlcNAc(2)-PP-Dol alpha-1,2-mannosyltransferase OS=Arabidopsis thaliana OX=3702 GN=ALG9 PE=1 SV=1//8.23832e-27
TCONS_00013861	-2.5208	-1.79616	-10.5094	Acc13627	3.33496	2.06712	3.73006	gnl|BL_ORD_ID|79569 sp|Q8RX83|CSLB3_ARATH Cellulose synthase-like protein B3 OS=Arabidopsis thaliana OX=3702 GN=CSLB3 PE=2 SV=1//0
TCONS_00013915	1.7878	2.65429	2.72444	Acc13654	-1.41862	-1.35027	-2.22014	gnl|BL_ORD_ID|354982 sp|O23049|RK6_ARATH 50S ribosomal protein L6, chloroplastic OS=Arabidopsis thaliana OX=3702 GN=RPL6 PE=2 SV=1//6.7963e-112
				Acc33594	3.9511	2.54013	4.25307	-//-
TCONS_00014829	2.80713	-1.09627	2.04645	Acc13109	3.60949	2.76594	2.72589	gnl|BL_ORD_ID|128837 sp|Q9SQI3|FATB_GOSHI Palmitoyl-acyl carrier protein thioesterase, chloroplastic OS=Gossypium hirsutum OX=3635 GN=FATB1 PE=1 SV=1//0
TCONS_00014833	9.81924	10.5192	9.45598	Acc13109	3.60949	2.76594	2.72589	gnl|BL_ORD_ID|128837 sp|Q9SQI3|FATB_GOSHI Palmitoyl-acyl carrier protein thioesterase, chloroplastic OS=Gossypium hirsutum OX=3635 GN=FATB1 PE=1 SV=1//0
TCONS_00015887	-1.2191	-2.34584	-2.19276	Acc13662	0.302599	-2.61514	-3.79841	gnl|BL_ORD_ID|6181 sp|P17069|ACEA_GOSHI Isocitrate lyase OS=Gossypium hirsutum OX=3635 PE=2 SV=1//0
				Acc33594	3.9511	2.54013	4.25307	-//-
TCONS_00016047	10.691	4.03176	8.08887	Acc13752	-1.4781	-3.80626	-3.58757	gnl|BL_ORD_ID|240115 sp|Q9LRM4|MIP1B_ARATH B-box domain protein 31 OS=Arabidopsis thaliana OX=3702 GN=MIP1B PE=2 SV=1//5.51526e-09
				Acc13757	2.72354	-3.25568	-2.87007	gnl|BL_ORD_ID|858 sp|P0C8Y8|2SS2_BEREX 2S sulfur-rich seed storage protein 2 OS=Bertholletia excelsa OX=3645 GN=BE2S2 PE=3 SV=1//6.76535e-07
				Acc13760	4.621	1.03269	2.45745	gnl|BL_ORD_ID|438300 sp|O48686|SNL3_ARATH Paired amphipathic helix protein Sin3-like 3 OS=Arabidopsis thaliana OX=3702 GN=SNL3 PE=1 SV=3//3.65354e-07
TCONS_00017009	8.0665	5.57697	5.25488	Acc14287	4.70797	3.1	3.06271	-//-
TCONS_00018549	2.37455	1.57026	2.20846	Acc15041	2.53291	2.57437	3.2338	-//-
				Acc15035	0.0670291	-1.88964	-3.04389	gnl|BL_ORD_ID|47443 sp|F4IVI0|BUB1_ARATH Mitotic checkpoint serine/threonine-protein kinase BUB1 OS=Arabidopsis thaliana OX=3702 GN=BUB1 PE=1 SV=1//0
				Acc15059	-1.12408	-1.4725	-2.01436	gnl|BL_ORD_ID|553144 sp|Q0VCZ3|YTHD2_BOVIN YTH domain-containing family protein 2 OS=Bos taurus OX=9913 GN=YTHDF2 PE=2 SV=1//5.69625e-52
				Acc15038	3.89441	-1.22511	-9.31511	gnl|BL_ORD_ID|48268 sp|Q9ZWA1|C3H2_ARATH Zinc finger CCCH domain-containing protein 2 OS=Arabidopsis thaliana OX=3702 GN=At1g03790 PE=2 SV=1//1.32819e-69
TCONS_00018853	-3.94144	-1.19775	-2.93735	Acc15165	-2.70648	-1.83889	-2.23629	gnl|BL_ORD_ID|267953 sp|F4HZB5|NET1D_ARATH Protein NETWORKED 1D OS=Arabidopsis thaliana OX=3702 GN=NET1D PE=3 SV=1//0
				Acc15170	-0.137565	-3.89821	-6.0769	gnl|BL_ORD_ID|427410 sp|Q04672|SBP_SOYBN Sucrose-binding protein OS=Glycine max OX=3847 GN=SBP PE=1 SV=1//7.2566e-90
TCONS_00019104	6.16545	6.96587	6.74769	Acc15296	1.86201	2.34249	2.59719	-//-
				Acc15301	-2.69746	-2.11815	-2.03162	gnl|BL_ORD_ID|342113 sp|Q9SG02|RDR6_ARATH RNA-dependent RNA polymerase 6 OS=Arabidopsis thaliana OX=3702 GN=RDR6 PE=1 SV=1//0
				Acc15289	0.773603	2.55554	3.06648	gnl|BL_ORD_ID|499707 sp|Q8LGG8|USPAL_ARATH Universal stress protein A-like protein OS=Arabidopsis thaliana OX=3702 GN=At3g01520 PE=1 SV=2//3.8941e-10
				Acc15295	5.0947	6.73432	6.73327	gnl|BL_ORD_ID|76018 sp|Q9LZP9|CP122_ARATH Calvin cycle protein CP12-2, chloroplastic OS=Arabidopsis thaliana OX=3702 GN=CP12-2 PE=1 SV=1//9.28555e-39
TCONS_00019352	-2.68634	-3.15876	-4.08788	Acc14067	9.40058	7.14562	9.14661	gnl|BL_ORD_ID|228335 sp|Q5I0I2|MARH2_RAT E3 ubiquitin-protein ligase MARCH2 OS=Rattus norvegicus OX=10116 GN=March2 PE=1 SV=1//8.97274e-07
TCONS_00019409	4.88904	2.33598	3.15324	Acc14112	3.39153	4.2598	3.82379	gnl|BL_ORD_ID|125442 sp|Q9BRX8|F213A_HUMAN Redox-regulatory protein FAM213A OS=Homo sapiens OX=9606 GN=FAM213A PE=1 SV=3//2.34874e-25
				Acc14106	4.05841	3.17248	3.62101	gnl|BL_ORD_ID|48742 sp|H2DH17|C7A22_PANGI Cytochrome P450 CYP749A22 OS=Panax ginseng OX=4054 PE=2 SV=1//0
TCONS_00019524	10.7961	8.30287	10.211	Acc14179	4.92351	3.10007	4.79604	gnl|BL_ORD_ID|555099 sp|Q39264|ZFP5_ARATH Zinc finger protein 5 OS=Arabidopsis thaliana OX=3702 GN=ZFP5 PE=1 SV=1//4.39331e-11
				Acc14180	-1.22238	-1.25512	-2.29357	gnl|BL_ORD_ID|314711 sp|Q9XIK0|PRIN2_ARATH Protein PLASTID REDOX INSENSITIVE 2, chloroplastic OS=Arabidopsis thaliana OX=3702 GN=PRIN2 PE=1 SV=1//1.31178e-61
				Acc14184	-3.10486	-4.00821	-4.21698	-//-
TCONS_00019999	11.4893	9.69737	10.0493	Acc14473	-1.69107	-0.703885	-2.79717	gnl|BL_ORD_ID|536885 sp|Q8GW46|YAB5_ARATH Axial regulator YABBY 5 OS=Arabidopsis thaliana OX=3702 GN=YAB5 PE=1 SV=1//1.66053e-74
				Acc14479	3.90236	9.28845	12.1398	gnl|BL_ORD_ID|446064 sp|P00302|STEL_TOXVR Stellacyanin OS=Toxicodendron vernicifluum OX=4013 PE=1 SV=1//3.67066e-23
TCONS_00020508	-1.02432	-2.15627	-2.4147	Acc14752	2.66729	2.81829	2.84376	gnl|BL_ORD_ID|172458 sp|Q9SZG0|HHP4_ARATH Heptahelical transmembrane protein 4 OS=Arabidopsis thaliana OX=3702 GN=HHP4 PE=2 SV=1//0
TCONS_00020902	-2.31359	-2.75043	-3.06459	Acc14909	-2.31571	-2.3736	-2.68252	gnl|BL_ORD_ID|491125 sp|Q9ZQW8|U2AFA_ORYSJ Splicing factor U2af small subunit A OS=Oryza sativa subsp. japonica OX=39947 GN=U2AF35A PE=2 SV=1//1.34725e-100
				Acc14911	4.12735	1.17868	3.17189	gnl|BL_ORD_ID|246134 sp|Q39023|MPK3_ARATH Mitogen-activated protein kinase 3 OS=Arabidopsis thaliana OX=3702 GN=MPK3 PE=1 SV=2//0
TCONS_00021342	0.806756	0.631283	-2.60579	Acc15083	-1.77349	-1.58162	-2.14145	gnl|BL_ORD_ID|138752 sp|P28723|FTHS_SPIOL Formate--tetrahydrofolate ligase OS=Spinacia oleracea OX=3562 PE=1 SV=3//0
TCONS_00022274	12.9853	12.5051	12.3428	Acc15565	9.05933	9.49612	9.14879	gnl|BL_ORD_ID|528966 sp|Q9LH89|Y3885_ARATH Uncharacterized protein At3g28850 OS=Arabidopsis thaliana OX=3702 GN=At3g28850 PE=4 SV=1//7.4617e-38
TCONS_00022483	2.91992	2.85978	3.97294	Acc15702	2.55826	3.1313	4.29634	gnl|BL_ORD_ID|14342 sp|E3SU11|ALL13_OLEEU Thaumatin-like protein OS=Olea europaea OX=4146 PE=1 SV=1//9.82932e-127
TCONS_00023391	-1.79668	0.814949	-2.62496	Acc01275	-2.06914	-2.14135	-3.10099	gnl|BL_ORD_ID|546592 sp|Q9T096|YIPL6_ARATH Protein yippee-like At4g27745 OS=Arabidopsis thaliana OX=3702 GN=At4g27745 PE=3 SV=2//3.42675e-57
				Acc01294	2.05449	1.37861	2.00658	-//-
				Acc01280	1.47083	3.06805	3.33728	gnl|BL_ORD_ID|31901 sp|P46897|ATHB7_ARATH Homeobox-leucine zipper protein ATHB-7 OS=Arabidopsis thaliana OX=3702 GN=ATHB-7 PE=1 SV=2//4.8461e-38
TCONS_00023393	10.697	--	11.1017	Acc01275	-2.06914	-2.14135	-3.10099	gnl|BL_ORD_ID|546592 sp|Q9T096|YIPL6_ARATH Protein yippee-like At4g27745 OS=Arabidopsis thaliana OX=3702 GN=At4g27745 PE=3 SV=2//3.42675e-57
				Acc01294	2.05449	1.37861	2.00658	-//-
				Acc01280	1.47083	3.06805	3.33728	gnl|BL_ORD_ID|31901 sp|P46897|ATHB7_ARATH Homeobox-leucine zipper protein ATHB-7 OS=Arabidopsis thaliana OX=3702 GN=ATHB-7 PE=1 SV=2//4.8461e-38
TCONS_00023426	8.96809	7.34198	11.1445	Acc01275	-2.06914	-2.14135	-3.10099	gnl|BL_ORD_ID|546592 sp|Q9T096|YIPL6_ARATH Protein yippee-like At4g27745 OS=Arabidopsis thaliana OX=3702 GN=At4g27745 PE=3 SV=2//3.42675e-57
				Acc01280	1.47083	3.06805	3.33728	gnl|BL_ORD_ID|31901 sp|P46897|ATHB7_ARATH Homeobox-leucine zipper protein ATHB-7 OS=Arabidopsis thaliana OX=3702 GN=ATHB-7 PE=1 SV=2//4.8461e-38
TCONS_00023427	4.01405	1.27716	6.73335	Acc01275	-2.06914	-2.14135	-3.10099	gnl|BL_ORD_ID|546592 sp|Q9T096|YIPL6_ARATH Protein yippee-like At4g27745 OS=Arabidopsis thaliana OX=3702 GN=At4g27745 PE=3 SV=2//3.42675e-57
				Acc01280	1.47083	3.06805	3.33728	gnl|BL_ORD_ID|31901 sp|P46897|ATHB7_ARATH Homeobox-leucine zipper protein ATHB-7 OS=Arabidopsis thaliana OX=3702 GN=ATHB-7 PE=1 SV=2//4.8461e-38
TCONS_00023428	10.2803	7.64839	10.2741	Acc01275	-2.06914	-2.14135	-3.10099	gnl|BL_ORD_ID|546592 sp|Q9T096|YIPL6_ARATH Protein yippee-like At4g27745 OS=Arabidopsis thaliana OX=3702 GN=At4g27745 PE=3 SV=2//3.42675e-57
				Acc01280	1.47083	3.06805	3.33728	gnl|BL_ORD_ID|31901 sp|P46897|ATHB7_ARATH Homeobox-leucine zipper protein ATHB-7 OS=Arabidopsis thaliana OX=3702 GN=ATHB-7 PE=1 SV=2//4.8461e-38
TCONS_00024300	12.0459	7.70257	8.4027	Acc15506	6.17346	2.13222	3.77133	-//-
				Acc15498	-2.5413	-1.38191	-2.17911	gnl|BL_ORD_ID|194871 sp|Q93V56|IPYR1_ARATH Soluble inorganic pyrophosphatase 1 OS=Arabidopsis thaliana OX=3702 GN=PPA1 PE=1 SV=1//7.20379e-130
TCONS_00024301	6.99291	2.42915	3.86244	Acc15506	6.17346	2.13222	3.77133	-//-
				Acc15498	-2.5413	-1.38191	-2.17911	gnl|BL_ORD_ID|194871 sp|Q93V56|IPYR1_ARATH Soluble inorganic pyrophosphatase 1 OS=Arabidopsis thaliana OX=3702 GN=PPA1 PE=1 SV=1//7.20379e-130
TCONS_00024403	1.75229	2.43542	2.57477	Acc15578	-1.72215	-1.41602	-2.18054	gnl|BL_ORD_ID|265942 sp|Q8RXA8|NDK4_SPIOL Nucleoside diphosphate kinase 4, chloroplastic OS=Spinacia oleracea OX=3562 GN=NDK4 PE=1 SV=1//5.88868e-125
TCONS_00024561	1.06193	1.99385	2.4553	Acc15683	1.97046	1.98591	2.11579	gnl|BL_ORD_ID|334946 sp|Q9LDD5|PYRP2_ARATH 5-amino-6-(5-phospho-D-ribitylamino)uracil phosphatase, chloroplastic OS=Arabidopsis thaliana OX=3702 GN=PYRP2 PE=1 SV=1//4.82615e-141
TCONS_00024681	2.16147	1.18483	4.42388	Acc15787	1.73829	2.05284	2.01178	gnl|BL_ORD_ID|126262 sp|P49245|FABH2_CUPWR 3-oxoacyl-[acyl-carrier-protein] synthase 3 B, chloroplastic OS=Cuphea wrightii OX=35942 GN=KAS3B PE=2 SV=1//0
				Acc15779	1.92734	-2.33022	-3.81931	gnl|BL_ORD_ID|507581 sp|P49042|VPE_RICCO Vacuolar-processing enzyme OS=Ricinus communis OX=3988 PE=1 SV=1//0
TCONS_00025433	8.70563	10.607	10.2586	Acc01304	2.26825	2.99165	3.01365	gnl|BL_ORD_ID|317553 sp|Q689G6|PRR95_ORYSJ Two-component response regulator-like PRR95 OS=Oryza sativa subsp. japonica OX=39947 GN=PRR95 PE=2 SV=1//6.31912e-95
				Acc01294	2.05449	1.37861	2.00658	-//-
				Acc01314	2.3841	1.75523	3.51666	gnl|BL_ORD_ID|224455 sp|Q9SCK1|LSU1_ARATH Protein RESPONSE TO LOW SULFUR 1 OS=Arabidopsis thaliana OX=3702 GN=LSU1 PE=2 SV=1//2.86095e-07
				Acc01310	0.143046	-2.37194	-2.19631	gnl|BL_ORD_ID|180457 sp|P30222|HS22C_PETHY Small heat shock protein, chloroplastic OS=Petunia hybrida OX=4102 GN=HSP22 PE=2 SV=1//7.93461e-71
TCONS_00026434	-0.877751	-2.54447	-2.02766	Acc16580	-4.01162	-4.28351	-3.39815	gnl|BL_ORD_ID|534661 sp|Q6Z3U3|Y7797_ORYSJ B3 domain-containing protein Os07g0679700 OS=Oryza sativa subsp. japonica OX=39947 GN=Os07g0679700 PE=2 SV=1//0
TCONS_00027071	5.98252	2.78684	4.16339	Acc17004	4.07992	2.83233	5.21373	-//-
				Acc17007	0.834513	0.313332	2.19378	gnl|BL_ORD_ID|97585 sp|Q2QDF6|DET2_GOSHI Steroid 5-alpha-reductase DET2 OS=Gossypium hirsutum OX=3635 GN=DET2 PE=1 SV=1//3.20923e-19
TCONS_00027914	3.02887	-3.65729	-3.57033	Acc17513	4.91082	4.21212	7.05378	gnl|BL_ORD_ID|40570 sp|Q9FGK4|B561J_ARATH Cytochrome b561 and DOMON domain-containing protein At5g47530 OS=Arabidopsis thaliana OX=3702 GN=At5g47530 PE=2 SV=1//5.0097e-151
				Acc17524	-1.55005	-2.98923	-2.79924	gnl|BL_ORD_ID|80207 sp|A7R385|CSPLC_VITVI CASP-like protein 2B1 OS=Vitis vinifera OX=29760 GN=GSVIVT00013502001 PE=2 SV=1//8.03554e-112
				Acc17528	-4.96568	-2.45088	-3.19366	-//-
				Acc17530	-2.38402	-4.2482	-3.16838	-//-
TCONS_00029827	8.086	--	8.81667	Acc17513	4.91082	4.21212	7.05378	gnl|BL_ORD_ID|40570 sp|Q9FGK4|B561J_ARATH Cytochrome b561 and DOMON domain-containing protein At5g47530 OS=Arabidopsis thaliana OX=3702 GN=At5g47530 PE=2 SV=1//5.0097e-151
				Acc17506	7.28849	6.04672	8.80381	gnl|BL_ORD_ID|28607 sp|Q9SV07|ASAT1_ARATH Acyl-CoA--sterol O-acyltransferase 1 OS=Arabidopsis thaliana OX=3702 GN=ASAT1 PE=1 SV=1//5.97471e-99
				Acc17505	8.1144	6.64708	8.85816	-//-
TCONS_00029828	9.30536	7.70257	9.56081	Acc17513	4.91082	4.21212	7.05378	gnl|BL_ORD_ID|40570 sp|Q9FGK4|B561J_ARATH Cytochrome b561 and DOMON domain-containing protein At5g47530 OS=Arabidopsis thaliana OX=3702 GN=At5g47530 PE=2 SV=1//5.0097e-151
				Acc17506	7.28849	6.04672	8.80381	gnl|BL_ORD_ID|28607 sp|Q9SV07|ASAT1_ARATH Acyl-CoA--sterol O-acyltransferase 1 OS=Arabidopsis thaliana OX=3702 GN=ASAT1 PE=1 SV=1//5.97471e-99
				Acc17505	8.1144	6.64708	8.85816	-//-
TCONS_00030212	7.93049	9.05199	12.9729	Acc17732	-2.52472	-1.82327	-3.84833	gnl|BL_ORD_ID|312125 sp|P27061|PPA1_SOLLC Acid phosphatase 1 OS=Solanum lycopersicum OX=4081 GN=APS1 PE=2 SV=1//1.61879e-69
TCONS_00030540	2.53217	2.50411	2.31725	Acc17935	1.16666	1.89721	2.3611	gnl|BL_ORD_ID|341874 sp|Q84L33|RD23B_ARATH Ubiquitin receptor RAD23b OS=Arabidopsis thaliana OX=3702 GN=RAD23B PE=1 SV=3//1.14493e-131
				Acc17937	2.74424	2.04965	2.04734	gnl|BL_ORD_ID|211234 sp|Q9SN23|LBD38_ARATH LOB domain-containing protein 38 OS=Arabidopsis thaliana OX=3702 GN=LBD38 PE=1 SV=1//1.95506e-08
TCONS_00030714	2.26437	1.94017	2.22928	Acc18051	3.67749	3.22575	4.78016	gnl|BL_ORD_ID|79617 sp|Q339N5|CSLH1_ORYSJ Cellulose synthase-like protein H1 OS=Oryza sativa subsp. japonica OX=39947 GN=CSLH1 PE=2 SV=2//0
TCONS_00030984	8.35428	9.83714	11.319	Acc18204	4.7062	5.08218	5.13571	gnl|BL_ORD_ID|252768 sp|Q10PP8|MTP4_ORYSJ Metal tolerance protein 4 OS=Oryza sativa subsp. japonica OX=39947 GN=MTP4 PE=2 SV=1//0
TCONS_00031087	-1.32772	-0.553842	-2.07724	Acc18280	-2.18577	-2.4753	-2.6915	gnl|BL_ORD_ID|319983 sp|P06411|PSBB_TOBAC Photosystem II CP47 reaction center protein OS=Nicotiana tabacum OX=4097 GN=psbB PE=3 SV=1//0
TCONS_00031307	-0.917436	-2.15657	-3.52297	Acc18460	4.3591	4.31372	4.69293	gnl|BL_ORD_ID|494517 sp|Q9SUC9|UGPI7_ARATH Uncharacterized GPI-anchored protein At4g28100 OS=Arabidopsis thaliana OX=3702 GN=At4g28100 PE=1 SV=1//1.16959e-56
TCONS_00031313	-0.564363	-1.30891	-2.03947	Acc18460	4.3591	4.31372	4.69293	gnl|BL_ORD_ID|494517 sp|Q9SUC9|UGPI7_ARATH Uncharacterized GPI-anchored protein At4g28100 OS=Arabidopsis thaliana OX=3702 GN=At4g28100 PE=1 SV=1//1.16959e-56
TCONS_00031321	-1.50584	-1.60897	-5.05245	Acc18460	4.3591	4.31372	4.69293	gnl|BL_ORD_ID|494517 sp|Q9SUC9|UGPI7_ARATH Uncharacterized GPI-anchored protein At4g28100 OS=Arabidopsis thaliana OX=3702 GN=At4g28100 PE=1 SV=1//1.16959e-56
TCONS_00031590	-0.675551	-1.99522	-2.48545	Acc18597	3.13161	0.660087	3.45022	gnl|BL_ORD_ID|528169 sp|Q9LSC2|Y3589_ARATH PTI1-like tyrosine-protein kinase At3g15890 OS=Arabidopsis thaliana OX=3702 GN=At3g15890 PE=2 SV=1//6.11302e-109
TCONS_00031791	6.27348	8.07538	9.45598	Acc18667	-1.36994	-0.584272	-2.05759	gnl|BL_ORD_ID|12241 sp|Q8GWW7|AGUA_ARATH Agmatine deiminase OS=Arabidopsis thaliana OX=3702 GN=AIH PE=1 SV=2//0
TCONS_00033520	-1.57546	-1.14767	-2.20435	Acc18460	4.3591	4.31372	4.69293	gnl|BL_ORD_ID|494517 sp|Q9SUC9|UGPI7_ARATH Uncharacterized GPI-anchored protein At4g28100 OS=Arabidopsis thaliana OX=3702 GN=At4g28100 PE=1 SV=1//1.16959e-56
TCONS_00033521	-1.59896	-8.23626	-12.0777	Acc18460	4.3591	4.31372	4.69293	gnl|BL_ORD_ID|494517 sp|Q9SUC9|UGPI7_ARATH Uncharacterized GPI-anchored protein At4g28100 OS=Arabidopsis thaliana OX=3702 GN=At4g28100 PE=1 SV=1//1.16959e-56
TCONS_00033522	-7.26408	-15.3467	-10.0592	Acc18460	4.3591	4.31372	4.69293	gnl|BL_ORD_ID|494517 sp|Q9SUC9|UGPI7_ARATH Uncharacterized GPI-anchored protein At4g28100 OS=Arabidopsis thaliana OX=3702 GN=At4g28100 PE=1 SV=1//1.16959e-56
TCONS_00033523	-15.533	-15.3562	-15.6329	Acc18460	4.3591	4.31372	4.69293	gnl|BL_ORD_ID|494517 sp|Q9SUC9|UGPI7_ARATH Uncharacterized GPI-anchored protein At4g28100 OS=Arabidopsis thaliana OX=3702 GN=At4g28100 PE=1 SV=1//1.16959e-56
TCONS_00033526	--	--	15.8275	Acc18460	4.3591	4.31372	4.69293	gnl|BL_ORD_ID|494517 sp|Q9SUC9|UGPI7_ARATH Uncharacterized GPI-anchored protein At4g28100 OS=Arabidopsis thaliana OX=3702 GN=At4g28100 PE=1 SV=1//1.16959e-56
TCONS_00033527	6.39746	6.28134	15.241	Acc18460	4.3591	4.31372	4.69293	gnl|BL_ORD_ID|494517 sp|Q9SUC9|UGPI7_ARATH Uncharacterized GPI-anchored protein At4g28100 OS=Arabidopsis thaliana OX=3702 GN=At4g28100 PE=1 SV=1//1.16959e-56
TCONS_00033528	-15.7068	1.70155	-15.8067	Acc18460	4.3591	4.31372	4.69293	gnl|BL_ORD_ID|494517 sp|Q9SUC9|UGPI7_ARATH Uncharacterized GPI-anchored protein At4g28100 OS=Arabidopsis thaliana OX=3702 GN=At4g28100 PE=1 SV=1//1.16959e-56
TCONS_00034047	1.68848	2.75116	2.3966	Acc18691	0.712731	2.20278	2.33549	gnl|BL_ORD_ID|434950 sp|O64470|SHT_ARATH Spermidine hydroxycinnamoyl transferase OS=Arabidopsis thaliana OX=3702 GN=SHT PE=1 SV=1//1.2274e-152
TCONS_00036330	1.73472	1.88791	2.12576	Acc19093	-0.807582	0.0540885	-2.04563	gnl|BL_ORD_ID|321824 sp|P16059|PSBP_PEA Oxygen-evolving enhancer protein 2, chloroplastic OS=Pisum sativum OX=3888 GN=PSBP PE=1 SV=1//2.92304e-124
TCONS_00036461	-2.26868	-3.57543	-3.1685	Acc19194	-0.923557	-1.08166	-2.02891	gnl|BL_ORD_ID|520424 sp|Q9SHI2|Y1723_ARATH Leucine-rich repeat receptor-like serine/threonine-protein kinase At1g17230 OS=Arabidopsis thaliana OX=3702 GN=At1g17230 PE=2 SV=2//0
TCONS_00036673	2.82865	2.39028	2.24815	Acc19295	3.88149	4.10611	3.67371	gnl|BL_ORD_ID|318880 sp|Q9S7N7|PSAG_ARATH Photosystem I reaction center subunit V, chloroplastic OS=Arabidopsis thaliana OX=3702 GN=PSAG PE=1 SV=1//7.28687e-61
TCONS_00037104	-0.202798	-1.38273	-3.69163	Acc19654	3.65783	3.81109	3.80303	gnl|BL_ORD_ID|3989 sp|Q7DM58|AB4C_ARATH ABC transporter C family member 4 OS=Arabidopsis thaliana OX=3702 GN=ABCC4 PE=1 SV=2//2.44644e-06
TCONS_00037284	2.47422	-1.83008	-4.55613	Acc19462	2.19103	-2.11771	-3.65382	gnl|BL_ORD_ID|52143 sp|O81831|CARP1_ARATH Calcium-binding protein KRP1 OS=Arabidopsis thaliana OX=3702 GN=KRP1 PE=2 SV=1//6.90048e-41
TCONS_00038452	-1.45906	-2.55416	-2.9547	XLOC_024571	-2.00153	-3.30489	-4.2545	-
TCONS_00038577	9.59157	11.1063	9.68196	Acc20161	2.29613	1.89902	2.49552	-//-
				Acc20164	0.868889	0.881587	2.40307	gnl|BL_ORD_ID|39654 sp|F4J1Q9|AVT1I_ARATH Amino acid transporter AVT1I OS=Arabidopsis thaliana OX=3702 GN=AVT1I PE=3 SV=1//5.81046e-119
				Acc20166	2.05838	2.30641	2.83026	gnl|BL_ORD_ID|438304 sp|Q0JKZ0|SNL6_ORYSJ Cinnamoyl-CoA reductase-like SNL6 OS=Oryza sativa subsp. japonica OX=39947 GN=SNL6 PE=3 SV=1//1.51383e-50
				Acc20162	1.12804	2.39702	3.41759	gnl|BL_ORD_ID|59312 sp|Q8H1Z0|CER3_ARATH Protein ECERIFERUM 3 OS=Arabidopsis thaliana OX=3702 GN=CER3 PE=1 SV=1//0
TCONS_00038855	0.0474777	0.574846	-2.79882	Acc20323	3.49262	5.03795	2.28396	-//-
				Acc20317	3.70844	6.0083	5.89683	gnl|BL_ORD_ID|201670 sp|P52410|KASC1_ARATH 3-oxoacyl-[acyl-carrier-protein] synthase I, chloroplastic OS=Arabidopsis thaliana OX=3702 GN=KAS1 PE=1 SV=2//0
TCONS_00039609	3.34547	4.44665	5.19407	Acc20706	1.78529	1.87223	2.18406	gnl|BL_ORD_ID|231699 sp|C0LGU7|MDIS1_ARATH Protein MALE DISCOVERER 1 OS=Arabidopsis thaliana OX=3702 GN=MDIS1 PE=1 SV=1//0
				Acc20699	-0.223865	1.19709	2.01622	gnl|BL_ORD_ID|427887 sp|Q9LP46|SCAR3_ARATH Protein SCAR3 OS=Arabidopsis thaliana OX=3702 GN=SCAR3 PE=1 SV=1//9.85289e-33
TCONS_00039703	1.83356	-1.61114	-3.5796	Acc20749	6.47321	4.61765	2.03495	gnl|BL_ORD_ID|53420 sp|P07369|CB2G_SOLLC Chlorophyll a-b binding protein 3C, chloroplastic OS=Solanum lycopersicum OX=4081 GN=CAB3C PE=3 SV=1//5.11503e-165
TCONS_00039936	-3.6019	-3.37584	-4.22225	Acc20899	9.12701	9.11881	10.2683	-//-
TCONS_00041397	-3.30375	-3.76715	-2.91063	Acc20356	-3.09046	-2.78368	-2.48638	gnl|BL_ORD_ID|269471 sp|Q9FI03|NHL26_ARATH NDR1/HIN1-like protein 26 OS=Arabidopsis thaliana OX=3702 GN=NHL26 PE=2 SV=1//1.0715e-79
				Acc20351	2.41626	3.24275	3.69762	gnl|BL_ORD_ID|444010 sp|O82627|SSG1_ANTMA Granule-bound starch synthase 1, chloroplastic/amyloplastic OS=Antirrhinum majus OX=4151 GN=WAXY PE=2 SV=1//0
				Acc20355	-2.57896	-2.59987	-4.19607	gnl|BL_ORD_ID|317855 sp|P19954|PRSP1_SPIOL Ribosome-binding factor PSRP1, chloroplastic OS=Spinacia oleracea OX=3562 GN=PSRP1 PE=1 SV=2//3.37401e-97
TCONS_00041693	5.024	5.05422	4.0283	Acc20480	0.310083	1.10101	2.58942	gnl|BL_ORD_ID|491367 sp|Q9ZQ97|U73C4_ARATH UDP-glycosyltransferase 73C4 OS=Arabidopsis thaliana OX=3702 GN=UGT73C4 PE=2 SV=1//2.61775e-143
TCONS_00041727	1.95563	1.5372	2.06479	Acc20497	1.81231	1.99813	2.46363	-//-
				Acc20490	2.27617	2.00976	2.41046	gnl|BL_ORD_ID|52975 sp|F4I2J8|CATIN_ARATH Cactin OS=Arabidopsis thaliana OX=3702 GN=CTN PE=1 SV=1//3.16558e-112
TCONS_00042058	8.15789	9.19114	8.7737	Acc20706	1.78529	1.87223	2.18406	gnl|BL_ORD_ID|231699 sp|C0LGU7|MDIS1_ARATH Protein MALE DISCOVERER 1 OS=Arabidopsis thaliana OX=3702 GN=MDIS1 PE=1 SV=1//0
				Acc20699	-0.223865	1.19709	2.01622	gnl|BL_ORD_ID|427887 sp|Q9LP46|SCAR3_ARATH Protein SCAR3 OS=Arabidopsis thaliana OX=3702 GN=SCAR3 PE=1 SV=1//9.85289e-33
TCONS_00042370	-3.41682	-4.49284	-4.20514	Acc20899	9.12701	9.11881	10.2683	-//-
TCONS_00042371	-3.44274	-4.003	-5.27462	Acc20899	9.12701	9.11881	10.2683	-//-
TCONS_00044633	3.15023	3.56626	4.27107	Acc21211	-3.64545	0.882197	2.27793	gnl|BL_ORD_ID|263991 sp|Q8GWK6|NC104_ARATH NAC domain-containing protein 104 OS=Arabidopsis thaliana OX=3702 GN=NAC104 PE=2 SV=1//3.59935e-73
TCONS_00044691	-2.53431	-3.70291	-4.19247	XLOC_027596	-1.62009	-2.47908	-2.66794	-
				Acc21251	7.7673	8.52944	9.53153	gnl|BL_ORD_ID|13254 sp|Q38898|AKT2_ARATH Potassium channel AKT2/3 OS=Arabidopsis thaliana OX=3702 GN=AKT2 PE=1 SV=1//0
TCONS_00045872	7.26413	8.03372	9.98482	Acc01770	0.985015	1.29512	2.27556	gnl|BL_ORD_ID|53212 sp|Q93Z81|CAX3_ARATH Vacuolar cation/proton exchanger 3 OS=Arabidopsis thaliana OX=3702 GN=CAX3 PE=1 SV=1//0
				Acc01764	-2.30402	-1.95725	-3.29186	gnl|BL_ORD_ID|53435 sp|Q9XF88|CB4B_ARATH Chlorophyll a-b binding protein CP29.2, chloroplastic OS=Arabidopsis thaliana OX=3702 GN=LHCB4.2 PE=1 SV=1//1.12672e-158
TCONS_00046662	0.895351	-0.917488	-2.06991	Acc02336	1.18965	1.63547	2.02374	gnl|BL_ORD_ID|324392 sp|Q9MAC5|PTBP1_ARATH Polypyrimidine tract-binding protein homolog 1 OS=Arabidopsis thaliana OX=3702 GN=PTB PE=1 SV=1//0
				Acc02341	2.13754	2.49045	2.23503	gnl|BL_ORD_ID|532790 sp|P0C8Q9|Y5902_ARATH Uncharacterized protein At5g19025 OS=Arabidopsis thaliana OX=3702 GN=At5g19025 PE=2 SV=3//2.71772e-18
TCONS_00047100	1.05941	2.89929	2.40959	Acc01377	4.58881	5.55738	7.04095	gnl|BL_ORD_ID|518308 sp|Q6DST1|Y1465_ARATH Late embryogenesis abundant protein At1g64065 OS=Arabidopsis thaliana OX=3702 GN=At1g64065 PE=2 SV=1//9.15738e-13
				Acc01368	2.22662	2.83821	2.32165	gnl|BL_ORD_ID|3843 sp|Q9LYS2|AB10C_ARATH ABC transporter C family member 10 OS=Arabidopsis thaliana OX=3702 GN=ABCC10 PE=2 SV=2//0
				Acc01367	2.3049	2.87774	2.30049	gnl|BL_ORD_ID|3843 sp|Q9LYS2|AB10C_ARATH ABC transporter C family member 10 OS=Arabidopsis thaliana OX=3702 GN=ABCC10 PE=2 SV=2//0
TCONS_00048734	8.49971	10.1417	10.6217	Acc02438	2.82435	4.12115	3.85569	gnl|BL_ORD_ID|275174 sp|Q9LPV5|NRT25_ARATH High affinity nitrate transporter 2.5 OS=Arabidopsis thaliana OX=3702 GN=NRT2.5 PE=1 SV=1//1.5552e-161
				Acc02439	0.752562	1.92293	2.25067	-//-
TCONS_00049036	0.274864	-1.11988	-2.39141	Acc22423	0.385936	0.408504	2.05642	gnl|BL_ORD_ID|129662 sp|Q5FV41|FBT2_ARATH Probable folate-biopterin transporter 2 OS=Arabidopsis thaliana OX=3702 GN=At5g25050 PE=2 SV=1//0
TCONS_00049448	15.0118	9.31804	13.9252	Acc22633	9.31331	4.81963	8.6118	gnl|BL_ORD_ID|7018 sp|Q3ZPN4|ACMAT_VITLA Methanol O-anthraniloyltransferase OS=Vitis labrusca OX=103355 GN=AMAT PE=1 SV=1//0
				Acc22631	9.52609	4.88009	9.0286	gnl|BL_ORD_ID|7018 sp|Q3ZPN4|ACMAT_VITLA Methanol O-anthraniloyltransferase OS=Vitis labrusca OX=103355 GN=AMAT PE=1 SV=1//0
				Acc22634	7.39693	3.51389	6.52305	gnl|BL_ORD_ID|7018 sp|Q3ZPN4|ACMAT_VITLA Methanol O-anthraniloyltransferase OS=Vitis labrusca OX=103355 GN=AMAT PE=1 SV=1//0
				Acc22630	12.941	8.88009	13.2604	gnl|BL_ORD_ID|7018 sp|Q3ZPN4|ACMAT_VITLA Methanol O-anthraniloyltransferase OS=Vitis labrusca OX=103355 GN=AMAT PE=1 SV=1//0
				Acc22629	10.8573	6.24708	10.4044	gnl|BL_ORD_ID|7018 sp|Q3ZPN4|ACMAT_VITLA Methanol O-anthraniloyltransferase OS=Vitis labrusca OX=103355 GN=AMAT PE=1 SV=1//0
TCONS_00049451	12.7233	--	12.0233	Acc22633	9.31331	4.81963	8.6118	gnl|BL_ORD_ID|7018 sp|Q3ZPN4|ACMAT_VITLA Methanol O-anthraniloyltransferase OS=Vitis labrusca OX=103355 GN=AMAT PE=1 SV=1//0
				Acc22631	9.52609	4.88009	9.0286	gnl|BL_ORD_ID|7018 sp|Q3ZPN4|ACMAT_VITLA Methanol O-anthraniloyltransferase OS=Vitis labrusca OX=103355 GN=AMAT PE=1 SV=1//0
				Acc22634	7.39693	3.51389	6.52305	gnl|BL_ORD_ID|7018 sp|Q3ZPN4|ACMAT_VITLA Methanol O-anthraniloyltransferase OS=Vitis labrusca OX=103355 GN=AMAT PE=1 SV=1//0
				Acc22630	12.941	8.88009	13.2604	gnl|BL_ORD_ID|7018 sp|Q3ZPN4|ACMAT_VITLA Methanol O-anthraniloyltransferase OS=Vitis labrusca OX=103355 GN=AMAT PE=1 SV=1//0
				Acc22629	10.8573	6.24708	10.4044	gnl|BL_ORD_ID|7018 sp|Q3ZPN4|ACMAT_VITLA Methanol O-anthraniloyltransferase OS=Vitis labrusca OX=103355 GN=AMAT PE=1 SV=1//0
TCONS_00049457	9.94649	11.3634	11.4165	Acc22633	9.31331	4.81963	8.6118	gnl|BL_ORD_ID|7018 sp|Q3ZPN4|ACMAT_VITLA Methanol O-anthraniloyltransferase OS=Vitis labrusca OX=103355 GN=AMAT PE=1 SV=1//0
				Acc22631	9.52609	4.88009	9.0286	gnl|BL_ORD_ID|7018 sp|Q3ZPN4|ACMAT_VITLA Methanol O-anthraniloyltransferase OS=Vitis labrusca OX=103355 GN=AMAT PE=1 SV=1//0
				Acc22634	7.39693	3.51389	6.52305	gnl|BL_ORD_ID|7018 sp|Q3ZPN4|ACMAT_VITLA Methanol O-anthraniloyltransferase OS=Vitis labrusca OX=103355 GN=AMAT PE=1 SV=1//0
				Acc22630	12.941	8.88009	13.2604	gnl|BL_ORD_ID|7018 sp|Q3ZPN4|ACMAT_VITLA Methanol O-anthraniloyltransferase OS=Vitis labrusca OX=103355 GN=AMAT PE=1 SV=1//0
				Acc22629	10.8573	6.24708	10.4044	gnl|BL_ORD_ID|7018 sp|Q3ZPN4|ACMAT_VITLA Methanol O-anthraniloyltransferase OS=Vitis labrusca OX=103355 GN=AMAT PE=1 SV=1//0
TCONS_00049459	10.7561	5.77469	9.78293	Acc22633	9.31331	4.81963	8.6118	gnl|BL_ORD_ID|7018 sp|Q3ZPN4|ACMAT_VITLA Methanol O-anthraniloyltransferase OS=Vitis labrusca OX=103355 GN=AMAT PE=1 SV=1//0
				Acc22631	9.52609	4.88009	9.0286	gnl|BL_ORD_ID|7018 sp|Q3ZPN4|ACMAT_VITLA Methanol O-anthraniloyltransferase OS=Vitis labrusca OX=103355 GN=AMAT PE=1 SV=1//0
				Acc22634	7.39693	3.51389	6.52305	gnl|BL_ORD_ID|7018 sp|Q3ZPN4|ACMAT_VITLA Methanol O-anthraniloyltransferase OS=Vitis labrusca OX=103355 GN=AMAT PE=1 SV=1//0
				Acc22630	12.941	8.88009	13.2604	gnl|BL_ORD_ID|7018 sp|Q3ZPN4|ACMAT_VITLA Methanol O-anthraniloyltransferase OS=Vitis labrusca OX=103355 GN=AMAT PE=1 SV=1//0
				Acc22629	10.8573	6.24708	10.4044	gnl|BL_ORD_ID|7018 sp|Q3ZPN4|ACMAT_VITLA Methanol O-anthraniloyltransferase OS=Vitis labrusca OX=103355 GN=AMAT PE=1 SV=1//0
TCONS_00049462	5.67744	-4.70323	4.4303	Acc22633	9.31331	4.81963	8.6118	gnl|BL_ORD_ID|7018 sp|Q3ZPN4|ACMAT_VITLA Methanol O-anthraniloyltransferase OS=Vitis labrusca OX=103355 GN=AMAT PE=1 SV=1//0
				Acc22631	9.52609	4.88009	9.0286	gnl|BL_ORD_ID|7018 sp|Q3ZPN4|ACMAT_VITLA Methanol O-anthraniloyltransferase OS=Vitis labrusca OX=103355 GN=AMAT PE=1 SV=1//0
				Acc22634	7.39693	3.51389	6.52305	gnl|BL_ORD_ID|7018 sp|Q3ZPN4|ACMAT_VITLA Methanol O-anthraniloyltransferase OS=Vitis labrusca OX=103355 GN=AMAT PE=1 SV=1//0
				Acc22630	12.941	8.88009	13.2604	gnl|BL_ORD_ID|7018 sp|Q3ZPN4|ACMAT_VITLA Methanol O-anthraniloyltransferase OS=Vitis labrusca OX=103355 GN=AMAT PE=1 SV=1//0
				Acc22629	10.8573	6.24708	10.4044	gnl|BL_ORD_ID|7018 sp|Q3ZPN4|ACMAT_VITLA Methanol O-anthraniloyltransferase OS=Vitis labrusca OX=103355 GN=AMAT PE=1 SV=1//0
TCONS_00049463	7.61004	9.4506	9.28291	Acc22633	9.31331	4.81963	8.6118	gnl|BL_ORD_ID|7018 sp|Q3ZPN4|ACMAT_VITLA Methanol O-anthraniloyltransferase OS=Vitis labrusca OX=103355 GN=AMAT PE=1 SV=1//0
				Acc22631	9.52609	4.88009	9.0286	gnl|BL_ORD_ID|7018 sp|Q3ZPN4|ACMAT_VITLA Methanol O-anthraniloyltransferase OS=Vitis labrusca OX=103355 GN=AMAT PE=1 SV=1//0
				Acc22634	7.39693	3.51389	6.52305	gnl|BL_ORD_ID|7018 sp|Q3ZPN4|ACMAT_VITLA Methanol O-anthraniloyltransferase OS=Vitis labrusca OX=103355 GN=AMAT PE=1 SV=1//0
				Acc22630	12.941	8.88009	13.2604	gnl|BL_ORD_ID|7018 sp|Q3ZPN4|ACMAT_VITLA Methanol O-anthraniloyltransferase OS=Vitis labrusca OX=103355 GN=AMAT PE=1 SV=1//0
				Acc22629	10.8573	6.24708	10.4044	gnl|BL_ORD_ID|7018 sp|Q3ZPN4|ACMAT_VITLA Methanol O-anthraniloyltransferase OS=Vitis labrusca OX=103355 GN=AMAT PE=1 SV=1//0
TCONS_00049828	-0.443288	-1.05594	-2.27653	Acc22828	5.67303	7.49303	5.24256	gnl|BL_ORD_ID|111843 sp|Q8LBI9|EDL16_ARATH Sugar transporter ERD6-like 16 OS=Arabidopsis thaliana OX=3702 GN=At5g18840 PE=2 SV=2//0
				Acc22839	-0.0460359	2.67909	2.72379	gnl|BL_ORD_ID|352540 sp|Q93Z92|RING4_ARATH E3 ubiquitin-protein ligase At4g11680 OS=Arabidopsis thaliana OX=3702 GN=At4g11680 PE=2 SV=1//1.00665e-19
				Acc22831	-0.822228	-2.70759	-3.03362	gnl|BL_ORD_ID|447730 sp|F4JKK0|SUD1_ARATH Probable E3 ubiquitin ligase SUD1 OS=Arabidopsis thaliana OX=3702 GN=SUD1 PE=1 SV=1//1.21123e-06
				Acc22834	-2.17878	-1.08602	-2.94402	gnl|BL_ORD_ID|438786 sp|Q8L5E0|SODC2_OLEEU Superoxide dismutase [Cu-Zn] 2 OS=Olea europaea OX=4146 GN=OLE5 PE=1 SV=2//2.48372e-83
TCONS_00049829	-0.199028	-0.356112	-3.08438	Acc22828	5.67303	7.49303	5.24256	gnl|BL_ORD_ID|111843 sp|Q8LBI9|EDL16_ARATH Sugar transporter ERD6-like 16 OS=Arabidopsis thaliana OX=3702 GN=At5g18840 PE=2 SV=2//0
				Acc22839	-0.0460359	2.67909	2.72379	gnl|BL_ORD_ID|352540 sp|Q93Z92|RING4_ARATH E3 ubiquitin-protein ligase At4g11680 OS=Arabidopsis thaliana OX=3702 GN=At4g11680 PE=2 SV=1//1.00665e-19
				Acc22831	-0.822228	-2.70759	-3.03362	gnl|BL_ORD_ID|447730 sp|F4JKK0|SUD1_ARATH Probable E3 ubiquitin ligase SUD1 OS=Arabidopsis thaliana OX=3702 GN=SUD1 PE=1 SV=1//1.21123e-06
				Acc22834	-2.17878	-1.08602	-2.94402	gnl|BL_ORD_ID|438786 sp|Q8L5E0|SODC2_OLEEU Superoxide dismutase [Cu-Zn] 2 OS=Olea europaea OX=4146 GN=OLE5 PE=1 SV=2//2.48372e-83
TCONS_00049830	2.60535	2.0956	2.05519	Acc22828	5.67303	7.49303	5.24256	gnl|BL_ORD_ID|111843 sp|Q8LBI9|EDL16_ARATH Sugar transporter ERD6-like 16 OS=Arabidopsis thaliana OX=3702 GN=At5g18840 PE=2 SV=2//0
				Acc22839	-0.0460359	2.67909	2.72379	gnl|BL_ORD_ID|352540 sp|Q93Z92|RING4_ARATH E3 ubiquitin-protein ligase At4g11680 OS=Arabidopsis thaliana OX=3702 GN=At4g11680 PE=2 SV=1//1.00665e-19
				Acc22831	-0.822228	-2.70759	-3.03362	gnl|BL_ORD_ID|447730 sp|F4JKK0|SUD1_ARATH Probable E3 ubiquitin ligase SUD1 OS=Arabidopsis thaliana OX=3702 GN=SUD1 PE=1 SV=1//1.21123e-06
				Acc22834	-2.17878	-1.08602	-2.94402	gnl|BL_ORD_ID|438786 sp|Q8L5E0|SODC2_OLEEU Superoxide dismutase [Cu-Zn] 2 OS=Olea europaea OX=4146 GN=OLE5 PE=1 SV=2//2.48372e-83
TCONS_00050752	-1.40727	-1.89798	-3.43743	Acc23221	3.19952	2.4604	3.01584	gnl|BL_ORD_ID|432903 sp|Q5R533|SERC3_PONAB Serine incorporator 3 OS=Pongo abelii OX=9601 GN=SERINC3 PE=2 SV=1//2.07128e-08
				Acc23234	2.24563	2.36895	2.33153	gnl|BL_ORD_ID|181048 sp|Q9LV52|HSFC1_ARATH Heat stress transcription factor C-1 OS=Arabidopsis thaliana OX=3702 GN=HSFC1 PE=1 SV=1//3.84229e-76
				Acc23227	7.77233	5.31553	5.09282	-//-
TCONS_00051109	-6.17438	-3.37149	-11.1205	Acc23427	3.14622	5.75997	5.65159	gnl|BL_ORD_ID|308470 sp|O48711|PME12_ARATH Probable pectinesterase/pectinesterase inhibitor 12 OS=Arabidopsis thaliana OX=3702 GN=PME12 PE=2 SV=1//0
				Acc23420	2.19086	1.85357	2.01617	gnl|BL_ORD_ID|438052 sp|O48713|SMU2_ARATH Suppressor of mec-8 and unc-52 protein homolog 2 OS=Arabidopsis thaliana OX=3702 GN=SMU2 PE=1 SV=1//0
				Acc23416	-2.43975	-3.31466	-2.75048	-//-
				Acc23409	1.12768	1.57849	2.43595	gnl|BL_ORD_ID|201672 sp|Q9C9P4|KASC2_ARATH 3-oxoacyl-[acyl-carrier-protein] synthase II, chloroplastic OS=Arabidopsis thaliana OX=3702 GN=KAS2 PE=1 SV=1//0
TCONS_00051867	4.07927	0.945186	3.34454	Acc22773	-4.06797	-3.63892	-4.51955	gnl|BL_ORD_ID|4658 sp|Q9LY77|ACA12_ARATH Calcium-transporting ATPase 12, plasma membrane-type OS=Arabidopsis thaliana OX=3702 GN=ACA12 PE=2 SV=1//3.03596e-85
TCONS_00051885	-4.78438	-3.79403	-4.5401	Acc22773	-4.06797	-3.63892	-4.51955	gnl|BL_ORD_ID|4658 sp|Q9LY77|ACA12_ARATH Calcium-transporting ATPase 12, plasma membrane-type OS=Arabidopsis thaliana OX=3702 GN=ACA12 PE=2 SV=1//3.03596e-85
TCONS_00052786	6.83594	6.28794	6.82627	Acc23159	6.15421	6.36902	6.64037	-//-
TCONS_00053147	-1.29791	-1.25688	-2.67953	Acc23336	-1.30593	-1.0172	-2.19614	-//-
TCONS_00053535	-1.05974	-1.4868	-3.18605	Acc23517	1.00924	1.88643	3.21871	-//-
				Acc23516	-5.21476	-3.23469	-3.17712	gnl|BL_ORD_ID|148037 sp|Q292F9|GDAP2_DROPS Protein GDAP2 homolog OS=Drosophila pseudoobscura pseudoobscura OX=46245 GN=GA15091 PE=3 SV=1//2.47907e-10
				Acc23525	0.88738	2.37023	2.66738	gnl|BL_ORD_ID|519551 sp|Q9SGS5|Y1607_ARATH Uncharacterized protein At1g76070 OS=Arabidopsis thaliana OX=3702 GN=At1g76070 PE=1 SV=1//2.1245e-24
TCONS_00053619	-6.08106	0.154998	4.82677	Acc23583	-2.25858	-2.84336	-3.08772	gnl|BL_ORD_ID|195061 sp|Q9FXI5|IQD32_ARATH Protein IQ-DOMAIN 32 OS=Arabidopsis thaliana OX=3702 GN=IQD32 PE=1 SV=3//1.75568e-94
TCONS_00053756	-3.14326	-6.16299	-5.6063	Acc23652	7.04986	4.3408	5.96118	gnl|BL_ORD_ID|528742 sp|B1MGB7|Y3787_MYCA9 Putative S-adenosyl-L-methionine-dependent methyltransferase MAB_3787 OS=Mycobacterium abscessus (strain ATCC 19977 / DSM 44196 / CIP 104536 / JCM 13569 / NCTC 13031 / TMC 1543) OX=561007 GN=MAB_3787 PE=3 SV=1//6.31666e-12
TCONS_00054586	2.56706	2.48311	2.5656	Acc24135	3.00243	2.36046	3.04164	gnl|BL_ORD_ID|293622 sp|Q9M0R2|PATL5_ARATH Patellin-5 OS=Arabidopsis thaliana OX=3702 GN=PATL5 PE=1 SV=2//1.08488e-155
TCONS_00054652	-1.98493	-2.11133	-2.37239	Acc24154	0.974674	1.88965	2.76519	-//-
TCONS_00054707	4.24612	-0.116218	4.56504	Acc24179	2.46648	3.88421	3.94741	gnl|BL_ORD_ID|219295 sp|Q9LHH5|LNK3_ARATH Protein LNK3 OS=Arabidopsis thaliana OX=3702 GN=LNK3 PE=1 SV=1//5.01207e-11
TCONS_00054737	4.13261	-7.07256	-7.34741	XLOC_036133	3.84361	-2.36251	-4.72609	-
TCONS_00054958	2.18372	2.69055	2.49063	Acc24306	1.4927	2.09416	2.38078	gnl|BL_ORD_ID|290752 sp|Q9SFF6|PAE12_ARATH Pectin acetylesterase 12 OS=Arabidopsis thaliana OX=3702 GN=PAE12 PE=2 SV=1//0
TCONS_00055424	11.201	10.9749	11.119	Acc23484	1.74664	1.58094	2.44349	gnl|BL_ORD_ID|294284 sp|Q9LDZ5|PBL21_ARATH Probable serine/threonine-protein kinase PBL21 OS=Arabidopsis thaliana OX=3702 GN=PBL21 PE=1 SV=1//6.91667e-179
				Acc23483	5.92332	2.77899	4.01235	gnl|BL_ORD_ID|520409 sp|Q94K98|Y1720_ARATH Glycosyltransferase family 92 protein At1g27200 OS=Arabidopsis thaliana OX=3702 GN=At1g27200 PE=2 SV=2//5.48945e-94
TCONS_00055532	-0.719805	-0.988787	-2.47021	Acc23517	1.00924	1.88643	3.21871	-//-
				Acc23516	-5.21476	-3.23469	-3.17712	gnl|BL_ORD_ID|148037 sp|Q292F9|GDAP2_DROPS Protein GDAP2 homolog OS=Drosophila pseudoobscura pseudoobscura OX=46245 GN=GA15091 PE=3 SV=1//2.47907e-10
				Acc23525	0.88738	2.37023	2.66738	gnl|BL_ORD_ID|519551 sp|Q9SGS5|Y1607_ARATH Uncharacterized protein At1g76070 OS=Arabidopsis thaliana OX=3702 GN=At1g76070 PE=1 SV=1//2.1245e-24
TCONS_00055737	-1.59092	-1.99975	-3.05531	Acc23652	7.04986	4.3408	5.96118	gnl|BL_ORD_ID|528742 sp|B1MGB7|Y3787_MYCA9 Putative S-adenosyl-L-methionine-dependent methyltransferase MAB_3787 OS=Mycobacterium abscessus (strain ATCC 19977 / DSM 44196 / CIP 104536 / JCM 13569 / NCTC 13031 / TMC 1543) OX=561007 GN=MAB_3787 PE=3 SV=1//6.31666e-12
TCONS_00055738	-1.42824	-0.989098	-2.2206	Acc23652	7.04986	4.3408	5.96118	gnl|BL_ORD_ID|528742 sp|B1MGB7|Y3787_MYCA9 Putative S-adenosyl-L-methionine-dependent methyltransferase MAB_3787 OS=Mycobacterium abscessus (strain ATCC 19977 / DSM 44196 / CIP 104536 / JCM 13569 / NCTC 13031 / TMC 1543) OX=561007 GN=MAB_3787 PE=3 SV=1//6.31666e-12
TCONS_00056039	1.06411	2.04018	2.4229	Acc23933	1.40636	2.46048	2.88647	gnl|BL_ORD_ID|494523 sp|F8WKW1|UGT2_GARJA 7-deoxyloganetin glucosyltransferase OS=Gardenia jasminoides OX=114476 GN=UGT85A24 PE=1 SV=1//0
				Acc23931	-4.01257	-2.31783	-2.20729	gnl|BL_ORD_ID|129682 sp|Q9ZPE4|FBW2_ARATH F-box protein FBW2 OS=Arabidopsis thaliana OX=3702 GN=FBW2 PE=1 SV=1//2.7867e-105
TCONS_00056402	2.98548	2.3826	3.32235	Acc24054	0.429708	2.80082	2.1909	gnl|BL_ORD_ID|466207 sp|F4I037|TBL7_ARATH Protein trichome berefringence-like 7 OS=Arabidopsis thaliana OX=3702 GN=TBL7 PE=3 SV=1//4.48448e-166
TCONS_00056530	-4.95894	-2.12077	-3.0424	Acc24097	-5.44767	-1.60875	-2.64356	gnl|BL_ORD_ID|476438 sp|Q8KEQ0|TOLB_CHLTE Protein TolB homolog OS=Chlorobaculum tepidum (strain ATCC 49652 / DSM 12025 / NBRC 103806 / TLS) OX=194439 GN=CT0636 PE=3 SV=1//5.38978e-06
TCONS_00057151	-2.62655	-2.05263	-2.95716	Acc24381	-2.30413	-1.90759	-2.71128	gnl|BL_ORD_ID|515748 sp|Q9XHZ8|Y1178_ARATH BTB/POZ domain-containing protein At1g21780 OS=Arabidopsis thaliana OX=3702 GN=At1g21780 PE=1 SV=1//0
TCONS_00057512	-0.710491	-1.21137	-2.24879	Acc24526	-1.87113	-1.23714	-2.07201	gnl|BL_ORD_ID|414326 sp|A9KFL5|RS6_COXBN 30S ribosomal protein S6 OS=Coxiella burnetii (strain Dugway 5J108-111) OX=434922 GN=rpsF PE=3 SV=1//1.06047e-18
TCONS_00057543	5.91799	2.80674	3.36886	Acc24536	3.43952	2.19194	2.0411	gnl|BL_ORD_ID|76181 sp|Q9FDX6|CP1_ARATH Calcium-binding protein CP1 OS=Arabidopsis thaliana OX=3702 GN=CP1 PE=2 SV=1//3.12275e-48
				Acc24532	1.43726	0.977585	2.17743	gnl|BL_ORD_ID|43227 sp|Q9LSN7|BH147_ARATH Transcription factor bHLH147 OS=Arabidopsis thaliana OX=3702 GN=BHLH147 PE=1 SV=1//1.06923e-41
TCONS_00057919	5.03825	4.3319	5.41734	Acc24670	1.95987	2.34029	3.19786	-//-
TCONS_00057929	-3.08348	-0.61849	-2.14298	Acc24675	-0.819322	-1.81158	-2.75185	gnl|BL_ORD_ID|54408 sp|Q8GZA4|CBSX6_ARATH CBS domain-containing protein CBSX6 OS=Arabidopsis thaliana OX=3702 GN=CBSX6 PE=1 SV=1//5.36692e-39
TCONS_00058440	3.98132	3.23729	2.84722	Acc24893	1.81147	2.30607	3.9023	gnl|BL_ORD_ID|537463 sp|Q09893|YAI5_SCHPO Uncharacterized protein C24B11.05 OS=Schizosaccharomyces pombe (strain 972 / ATCC 24843) OX=284812 GN=SPAC24B11.05 PE=3 SV=1//9.15719e-15
TCONS_00059642	3.87081	2.67021	4.68218	Acc24536	3.43952	2.19194	2.0411	gnl|BL_ORD_ID|76181 sp|Q9FDX6|CP1_ARATH Calcium-binding protein CP1 OS=Arabidopsis thaliana OX=3702 GN=CP1 PE=2 SV=1//3.12275e-48
				Acc24532	1.43726	0.977585	2.17743	gnl|BL_ORD_ID|43227 sp|Q9LSN7|BH147_ARATH Transcription factor bHLH147 OS=Arabidopsis thaliana OX=3702 GN=BHLH147 PE=1 SV=1//1.06923e-41
TCONS_00059731	5.67446	5.81441	5.28389	Acc02053	-1.17185	-1.15482	-2.56716	gnl|BL_ORD_ID|289255 sp|Q9LW60|P2C44_ARATH Putative protein phosphatase 2C-like protein 44 OS=Arabidopsis thaliana OX=3702 GN=At3g23360 PE=5 SV=1//3.73536e-66
TCONS_00059732	-0.852876	-2.87913	-3.9029	Acc02053	-1.17185	-1.15482	-2.56716	gnl|BL_ORD_ID|289255 sp|Q9LW60|P2C44_ARATH Putative protein phosphatase 2C-like protein 44 OS=Arabidopsis thaliana OX=3702 GN=At3g23360 PE=5 SV=1//3.73536e-66
TCONS_00059826	-0.892191	-1.39613	-2.88112	Acc24574	6.40459	11.2323	7.32195	gnl|BL_ORD_ID|317980 sp|O50001|PRU1_PRUAR Major allergen Pru ar 1 OS=Prunus armeniaca OX=36596 PE=1 SV=1//3.5991e-64
				Acc24573	--	6.28682	10.8785	gnl|BL_ORD_ID|317980 sp|O50001|PRU1_PRUAR Major allergen Pru ar 1 OS=Prunus armeniaca OX=36596 PE=1 SV=1//1.72865e-63
				Acc02094	3.7698	4.16687	4.64608	-//-
				Acc24572	-0.960148	0.202195	2.02361	gnl|BL_ORD_ID|317980 sp|O50001|PRU1_PRUAR Major allergen Pru ar 1 OS=Prunus armeniaca OX=36596 PE=1 SV=1//2.01934e-66
TCONS_00060059	10.61	10.0401	12.1315	Acc24670	1.95987	2.34029	3.19786	-//-
TCONS_00060286	8.75282	10.8957	11.2304	Acc24758	0.498463	1.97875	2.3035	gnl|BL_ORD_ID|117067 sp|Q9S814|EIN2_ARATH Ethylene-insensitive protein 2 OS=Arabidopsis thaliana OX=3702 GN=EIN2 PE=1 SV=1//0
TCONS_00060873	-1.86746	-3.24409	-2.8519	Acc02004	0.0641662	0.710005	2.68964	gnl|BL_ORD_ID|63472 sp|P48386|CHS1_CAMSI Chalcone synthase 1 OS=Camellia sinensis OX=4442 GN=CHS1 PE=2 SV=1//0
				Acc01998	-2.41659	-2.9913	-2.22337	gnl|BL_ORD_ID|289163 sp|Q9ZVQ6|P2B10_ARATH F-box protein PP2-B10 OS=Arabidopsis thaliana OX=3702 GN=PP2B10 PE=1 SV=1//3.80224e-66
TCONS_00061187	-0.724666	-1.1842	-2.19182	Acc25175	1.24534	-4.75196	-3.78591	gnl|BL_ORD_ID|284596 sp|B6UI56|OBP2B_MAIZE Oil body-associated protein 2B OS=Zea mays OX=4577 GN=OBAP2B PE=2 SV=1//1.9112e-105
TCONS_00061911	1.61144	2.61588	2.50237	Acc25582	-1.75802	-3.67794	-4.6836	gnl|BL_ORD_ID|219290 sp|Q9LF24|LNG1_ARATH Protein LONGIFOLIA 1 OS=Arabidopsis thaliana OX=3702 GN=LNG1 PE=1 SV=1//3.15211e-14
				Acc25571	-2.8188	-2.07717	-2.45405	gnl|BL_ORD_ID|267953 sp|F4HZB5|NET1D_ARATH Protein NETWORKED 1D OS=Arabidopsis thaliana OX=3702 GN=NET1D PE=3 SV=1//2.48886e-65
TCONS_00061917	9.41211	6.41715	11.071	Acc25582	-1.75802	-3.67794	-4.6836	gnl|BL_ORD_ID|219290 sp|Q9LF24|LNG1_ARATH Protein LONGIFOLIA 1 OS=Arabidopsis thaliana OX=3702 GN=LNG1 PE=1 SV=1//3.15211e-14
				Acc25571	-2.8188	-2.07717	-2.45405	gnl|BL_ORD_ID|267953 sp|F4HZB5|NET1D_ARATH Protein NETWORKED 1D OS=Arabidopsis thaliana OX=3702 GN=NET1D PE=3 SV=1//2.48886e-65
TCONS_00062060	3.20005	2.14295	2.84162	XLOC_042205	2.66075	2.46032	3.42462	-
TCONS_00062138	3.13665	3.96897	3.59245	Acc25698	4.2813	6.3304	5.47799	gnl|BL_ORD_ID|48790 sp|Q9SZ46|C82C4_ARATH Cytochrome P450 82C4 OS=Arabidopsis thaliana OX=3702 GN=CYP82C4 PE=2 SV=1//2.54674e-166
TCONS_00062148	-1.65496	-2.6588	-2.89154	Acc25704	-1.84467	-1.14184	-2.40318	gnl|BL_ORD_ID|335395 sp|Q8H0M1|QORH_SPIOL Quinone-oxidoreductase homolog, chloroplastic OS=Spinacia oleracea OX=3562 GN=QOR PE=1 SV=1//3.2146e-167
				Acc25698	4.2813	6.3304	5.47799	gnl|BL_ORD_ID|48790 sp|Q9SZ46|C82C4_ARATH Cytochrome P450 82C4 OS=Arabidopsis thaliana OX=3702 GN=CYP82C4 PE=2 SV=1//2.54674e-166
TCONS_00062541	-1.61178	0.190977	-2.0185	Acc25938	-1.96431	-1.42791	-2.0717	gnl|BL_ORD_ID|42712 sp|Q9SCV4|BGAL8_ARATH Beta-galactosidase 8 OS=Arabidopsis thaliana OX=3702 GN=BGAL8 PE=2 SV=2//0
				Acc25949	-2.35763	-2.27764	-4.4305	-//-
TCONS_00062857	-2.95567	-2.6348	-4.29946	Acc26086	3.39485	3.22662	4.24041	gnl|BL_ORD_ID|227696 sp|Q7Y223|MAN2_ARATH Mannan endo-1,4-beta-mannosidase 2 OS=Arabidopsis thaliana OX=3702 GN=MAN2 PE=2 SV=1//0
TCONS_00063157	0.141365	-0.833542	-2.51452	Acc26217	-0.961645	-1.04698	-2.11894	-//-
TCONS_00063310	8.47177	8.94367	8.83769	Acc21588	12.8701	8.47392	9.53724	gnl|BL_ORD_ID|308535 sp|Q9FM79|PME62_ARATH Pectinesterase QRT1 OS=Arabidopsis thaliana OX=3702 GN=QRT1 PE=2 SV=1//2.30426e-150
				XLOC_042997	5.02148	5.86451	6.015	-
TCONS_00063694	1.89789	2.05207	2.22751	Acc21902	0.719416	2.0945	2.02451	gnl|BL_ORD_ID|230238 sp|Q55E45|MCFE_DICDI Mitochondrial substrate carrier family protein E OS=Dictyostelium discoideum OX=44689 GN=mcfE PE=3 SV=1//4.0061e-08
TCONS_00064681	0.0356798	-1.83008	-2.18211	Acc26399	2.67605	1.3949	2.29421	gnl|BL_ORD_ID|260426 sp|Q9LD44|NAC56_ARATH NAC transcription factor 56 OS=Arabidopsis thaliana OX=3702 GN=NAC056 PE=2 SV=1//7.12454e-102
				Acc26391	5.04458	7.57761	7.42875	gnl|BL_ORD_ID|448116 sp|P60838|SUMM2_ARATH Disease resistance protein SUMM2 OS=Arabidopsis thaliana OX=3702 GN=SUMM2 PE=1 SV=1//6.6629e-95
TCONS_00065892	-1.61213	-2.00612	-3.39888	Acc27031	-1.541	-2.16636	-3.39645	gnl|BL_ORD_ID|296582 sp|P80093|PDS_CAPAN 15-cis-phytoene desaturase, chloroplastic/chromoplastic OS=Capsicum annuum OX=4072 GN=PDS PE=1 SV=1//0
TCONS_00065904	-0.774353	-3.85203	-2.36929	Acc27031	-1.541	-2.16636	-3.39645	gnl|BL_ORD_ID|296582 sp|P80093|PDS_CAPAN 15-cis-phytoene desaturase, chloroplastic/chromoplastic OS=Capsicum annuum OX=4072 GN=PDS PE=1 SV=1//0
TCONS_00066590	9.46974	4.03176	9.63471	Acc25746	2.71673	2.69955	2.9669	-//-
				Acc25755	7.20463	9.85474	14.2358	gnl|BL_ORD_ID|47971 sp|Q2QYH7|C14C2_ORYSJ Cytochrome P450 714C2 OS=Oryza sativa subsp. japonica OX=39947 GN=CYP714C2 PE=2 SV=1//7.24697e-176
TCONS_00066635	6.60158	5.7143	6.94099	Acc25782	5.15567	7.94103	7.45879	gnl|BL_ORD_ID|268231 sp|F4I9E1|NFD4_ARATH Protein NUCLEAR FUSION DEFECTIVE 4 OS=Arabidopsis thaliana OX=3702 GN=NFD4 PE=3 SV=1//7.42768e-50
				Acc25786	4.51892	4.37631	8.00003	gnl|BL_ORD_ID|210265 sp|Q56YT0|LAC3_ARATH Laccase-3 OS=Arabidopsis thaliana OX=3702 GN=LAC3 PE=2 SV=2//0
				Acc25785	6.47728	6.32768	7.56269	gnl|BL_ORD_ID|148217 sp|O22918|GDL41_ARATH GDSL esterase/lipase At2g30220 OS=Arabidopsis thaliana OX=3702 GN=At2g30220 PE=3 SV=1//1.92618e-139
TCONS_00066671	2.89773	3.72948	3.80565	Acc25805	1.16662	3.27262	3.03486	gnl|BL_ORD_ID|226646 sp|O80888|M3K17_ARATH Mitogen-activated protein kinase kinase kinase 17 OS=Arabidopsis thaliana OX=3702 GN=MAPKKK17 PE=1 SV=1//4.48813e-71
TCONS_00066932	-1.94724	-2.64507	-4.94599	Acc25938	-1.96431	-1.42791	-2.0717	gnl|BL_ORD_ID|42712 sp|Q9SCV4|BGAL8_ARATH Beta-galactosidase 8 OS=Arabidopsis thaliana OX=3702 GN=BGAL8 PE=2 SV=2//0
				Acc25949	-2.35763	-2.27764	-4.4305	-//-
TCONS_00067445	6.66262	5.29961	4.41666	Acc26202	2.93692	3.54137	2.58978	-//-
				Acc26199	1.14755	2.12815	2.56606	gnl|BL_ORD_ID|308611 sp|P35493|PMGI_RICCO 2,3-bisphosphoglycerate-independent phosphoglycerate mutase OS=Ricinus communis OX=3988 PE=1 SV=2//0
TCONS_00067826	2.25276	-1.11386	-2.80411	XLOC_040421	1.83067	-2.93912	-2.0981	-
TCONS_00068112	-1.27436	-1.36659	-2.85264	Acc21982	6.04865	3.54324	2.8689	-//-
TCONS_00069384	1.93232	1.7008	2.84588	Acc26591	-3.27088	-3.40181	-4.16419	gnl|BL_ORD_ID|270938 sp|Q43681|NLTP_VIGUN Probable non-specific lipid-transfer protein AKCS9 OS=Vigna unguiculata OX=3917 PE=2 SV=1//1.1619e-22
TCONS_00069623	4.51736	4.73413	4.51467	Acc26733	2.08649	2.12348	2.10648	gnl|BL_ORD_ID|510083 sp|Q94JX5|WLIM1_ARATH LIM domain-containing protein WLIM1 OS=Arabidopsis thaliana OX=3702 GN=WLIM1 PE=1 SV=1//2.24931e-14
				Acc26728	2.95018	2.16217	2.11399	-//-
TCONS_00069833	-1.7718	-2.90437	-4.5093	Acc26821	2.99509	5.51444	6.76093	gnl|BL_ORD_ID|129189 sp|Q9FYF9|FB76_ARATH F-box protein At1g67340 OS=Arabidopsis thaliana OX=3702 GN=At1g67340 PE=1 SV=1//1.59896e-123
				Acc26820	0.888999	3.59208	3.2049	gnl|BL_ORD_ID|352555 sp|Q54VD8|RIO1_DICDI Serine/threonine-protein kinase rio1 OS=Dictyostelium discoideum OX=44689 GN=rio1 PE=3 SV=1//4.07821e-68
				Acc26828	-2.37753	-3.18303	-4.74319	gnl|BL_ORD_ID|268724 sp|Q9FMV5|NFYC4_ARATH Nuclear transcription factor Y subunit C-4 OS=Arabidopsis thaliana OX=3702 GN=NFYC4 PE=2 SV=1//1.43428e-75
TCONS_00069886	-0.737762	-1.53372	-2.9359	Acc26853	-2.53395	-1.83156	-2.5585	gnl|BL_ORD_ID|20952 sp|Q2LAJ3|ARF2A_SOLLC Auxin response factor 2A OS=Solanum lycopersicum OX=4081 GN=ARF2A PE=1 SV=1//0
				Acc26858	-1.4172	-2.00557	-2.63366	gnl|BL_ORD_ID|454478 sp|O23627|SYGM1_ARATH Glycine--tRNA ligase, mitochondrial 1 OS=Arabidopsis thaliana OX=3702 GN=At1g29880 PE=1 SV=1//0
				Acc26868	3.06735	4.77571	5.15418	-//-
TCONS_00070195	-0.283904	-1.22004	-2.12075	Acc27031	-1.541	-2.16636	-3.39645	gnl|BL_ORD_ID|296582 sp|P80093|PDS_CAPAN 15-cis-phytoene desaturase, chloroplastic/chromoplastic OS=Capsicum annuum OX=4072 GN=PDS PE=1 SV=1//0
TCONS_00070198	3.45748	2.72322	2.9201	Acc27031	-1.541	-2.16636	-3.39645	gnl|BL_ORD_ID|296582 sp|P80093|PDS_CAPAN 15-cis-phytoene desaturase, chloroplastic/chromoplastic OS=Capsicum annuum OX=4072 GN=PDS PE=1 SV=1//0
TCONS_00071123	10.7848	10.3765	9.5353	Acc27449	2.06537	1.61279	2.07386	gnl|BL_ORD_ID|219443 sp|Q9S752|LOFG2_ARATH Probable E3 ubiquitin-protein ligase LOG2 OS=Arabidopsis thaliana OX=3702 GN=LOG2 PE=1 SV=1//2.37691e-117
TCONS_00071171	3.18931	2.08633	2.11028	Acc27482	-0.493639	1.04712	3.24855	-//-
				Acc27471	1.56884	1.4842	2.38747	gnl|BL_ORD_ID|163329 sp|P32110|GSTX6_SOYBN Probable glutathione S-transferase OS=Glycine max OX=3847 GN=HSP26-A PE=2 SV=1//1.29739e-60
				Acc27476	3.31272	3.05197	2.8916	gnl|BL_ORD_ID|304383 sp|Q96303|PHT14_ARATH Inorganic phosphate transporter 1-4 OS=Arabidopsis thaliana OX=3702 GN=PHT1-4 PE=1 SV=1//0
TCONS_00072024	1.82116	1.63988	2.88454	Acc27953	4.47231	0.548902	2.20751	gnl|BL_ORD_ID|478448 sp|O64896|TPPA_ARATH Trehalose-phosphate phosphatase A OS=Arabidopsis thaliana OX=3702 GN=TPPA PE=1 SV=1//4.04914e-169
				Acc27960	2.77016	4.82844	5.05656	gnl|BL_ORD_ID|308632 sp|Q9SI74|PMI10_ARATH Pectinesterase inhibitor 10 OS=Arabidopsis thaliana OX=3702 GN=PMEI10 PE=2 SV=1//3.949e-39
				Acc27961	2.22598	3.58912	3.64096	gnl|BL_ORD_ID|540230 sp|P49540|YCF45_TRICV Uncharacterized protein ycf45 OS=Trieres chinensis OX=1514140 GN=ycf45 PE=3 SV=1//1.89182e-86
				Acc27964	1.45001	1.43153	2.26741	gnl|BL_ORD_ID|677 sp|P17407|21KD_DAUCA 21 kDa protein OS=Daucus carota OX=4039 PE=2 SV=1//2.45007e-73
TCONS_00072557	2.29823	1.60111	3.03033	Acc27085	1.27153	2.16757	2.04116	gnl|BL_ORD_ID|425439 sp|Q5RD67|S2544_PONAB Solute carrier family 25 member 44 OS=Pongo abelii OX=9601 GN=SLC25A44 PE=2 SV=2//1.56244e-38
				Acc27091	2.31522	1.61267	3.03524	gnl|BL_ORD_ID|308515 sp|Q9SMY7|PME44_ARATH Probable pectinesterase/pectinesterase inhibitor 44 OS=Arabidopsis thaliana OX=3702 GN=PME44 PE=2 SV=2//5.10814e-54
				Acc27094	2.22964	1.95832	3.4058	gnl|BL_ORD_ID|308564 sp|P83326|PMEI_ACTDE Pectinesterase inhibitor OS=Actinidia deliciosa OX=3627 GN=PMEI PE=1 SV=2//1.37053e-112
				Acc27087	1.44308	2.00717	2.26183	gnl|BL_ORD_ID|553148 sp|Q91YT7|YTHD2_MOUSE YTH domain-containing family protein 2 OS=Mus musculus OX=10090 GN=Ythdf2 PE=1 SV=1//3.79963e-51
TCONS_00072565	4.62894	3.92661	4.12244	Acc27091	2.31522	1.61267	3.03524	gnl|BL_ORD_ID|308515 sp|Q9SMY7|PME44_ARATH Probable pectinesterase/pectinesterase inhibitor 44 OS=Arabidopsis thaliana OX=3702 GN=PME44 PE=2 SV=2//5.10814e-54
				Acc27094	2.22964	1.95832	3.4058	gnl|BL_ORD_ID|308564 sp|P83326|PMEI_ACTDE Pectinesterase inhibitor OS=Actinidia deliciosa OX=3627 GN=PMEI PE=1 SV=2//1.37053e-112
TCONS_00072678	2.03054	5.04237	6.37198	Acc27172	0.937492	4.1212	6.11937	gnl|BL_ORD_ID|317980 sp|O50001|PRU1_PRUAR Major allergen Pru ar 1 OS=Prunus armeniaca OX=36596 PE=1 SV=1//2.73739e-59
				Acc27155	2.96671	5.49975	7.54091	gnl|BL_ORD_ID|317980 sp|O50001|PRU1_PRUAR Major allergen Pru ar 1 OS=Prunus armeniaca OX=36596 PE=1 SV=1//8.35334e-66
				Acc27173	5.99522	8.78246	12.1098	gnl|BL_ORD_ID|317980 sp|O50001|PRU1_PRUAR Major allergen Pru ar 1 OS=Prunus armeniaca OX=36596 PE=1 SV=1//5.98082e-63
				Acc27165	2.8991	4.15885	7.63269	gnl|BL_ORD_ID|317980 sp|O50001|PRU1_PRUAR Major allergen Pru ar 1 OS=Prunus armeniaca OX=36596 PE=1 SV=1//4.46335e-62
				Acc27160	5.42152	7.27755	10.7895	gnl|BL_ORD_ID|317980 sp|O50001|PRU1_PRUAR Major allergen Pru ar 1 OS=Prunus armeniaca OX=36596 PE=1 SV=1//1.94842e-63
				Acc27159	7.80895	7.34749	11.2984	gnl|BL_ORD_ID|317980 sp|O50001|PRU1_PRUAR Major allergen Pru ar 1 OS=Prunus armeniaca OX=36596 PE=1 SV=1//9.27872e-64
				Acc27174	5.42152	9.21551	10.6237	gnl|BL_ORD_ID|317980 sp|O50001|PRU1_PRUAR Major allergen Pru ar 1 OS=Prunus armeniaca OX=36596 PE=1 SV=1//9.64644e-61
				Acc27181	-1.84813	-1.9179	-2.08093	-//-
				Acc27169	3.04272	6.10919	8.19278	gnl|BL_ORD_ID|317980 sp|O50001|PRU1_PRUAR Major allergen Pru ar 1 OS=Prunus armeniaca OX=36596 PE=1 SV=1//1.43694e-66
				Acc27156	-0.0109585	2.42913	5.67434	gnl|BL_ORD_ID|317980 sp|O50001|PRU1_PRUAR Major allergen Pru ar 1 OS=Prunus armeniaca OX=36596 PE=1 SV=1//5.70945e-63
				Acc27171	8.61354	11.4898	13.7125	gnl|BL_ORD_ID|317980 sp|O50001|PRU1_PRUAR Major allergen Pru ar 1 OS=Prunus armeniaca OX=36596 PE=1 SV=1//3.54404e-62
				Acc27154	-0.0782689	1.9673	4.46707	gnl|BL_ORD_ID|317980 sp|O50001|PRU1_PRUAR Major allergen Pru ar 1 OS=Prunus armeniaca OX=36596 PE=1 SV=1//8.11352e-69
				Acc27175	6.81537	11.0077	13.7174	gnl|BL_ORD_ID|317980 sp|O50001|PRU1_PRUAR Major allergen Pru ar 1 OS=Prunus armeniaca OX=36596 PE=1 SV=1//1.36384e-60
				Acc27178	10.1347	7.27755	9.17339	gnl|BL_ORD_ID|317626 sp|P17642|PRS2_SOLTU Pathogenesis-related protein STH-2 OS=Solanum tuberosum OX=4113 GN=STH-2 PE=2 SV=1//3.29707e-56
				XLOC_044733	3.00635	6.00242	7.96856	-
TCONS_00073278	0.727696	1.10028	-9.78311	Acc27433	1.71734	1.95664	2.14435	gnl|BL_ORD_ID|295613 sp|Q9SF86|PCRK1_ARATH Serine/threonine-protein kinase PCRK1 OS=Arabidopsis thaliana OX=3702 GN=PCRK1 PE=1 SV=1//0
TCONS_00073321	3.71158	3.30008	3.87819	Acc27471	1.56884	1.4842	2.38747	gnl|BL_ORD_ID|163329 sp|P32110|GSTX6_SOYBN Probable glutathione S-transferase OS=Glycine max OX=3847 GN=HSP26-A PE=2 SV=1//1.29739e-60
TCONS_00073811	-1.47288	-1.19304	-2.01232	Acc27718	-1.03696	-1.9157	-3.21053	gnl|BL_ORD_ID|385315 sp|Q8DG98|RLMN_THEEB Probable dual-specificity RNA methyltransferase RlmN OS=Thermosynechococcus elongatus (strain BP-1) OX=197221 GN=rlmN PE=3 SV=1//4.36377e-130
TCONS_00074055	4.61506	3.11174	4.33331	Acc27868	2.01662	0.572082	2.25303	gnl|BL_ORD_ID|124317 sp|O22874|EXPA8_ARATH Expansin-A8 OS=Arabidopsis thaliana OX=3702 GN=EXPA8 PE=2 SV=1//1.46206e-119
				Acc27866	-1.24086	-0.979902	-2.61354	gnl|BL_ORD_ID|529529 sp|Q87JZ5|Y4103_VIBPA Macro domain-containing protein VPA0103 OS=Vibrio parahaemolyticus serotype O3:K6 (strain RIMD 2210633) OX=223926 GN=VPA0103 PE=4 SV=1//4.08713e-44
TCONS_00074365	5.57115	6.15374	6.87687	Acc28064	4.4548	10.5397	13.3872	-//-
				Acc28056	-0.801624	-1.49216	-2.23954	gnl|BL_ORD_ID|172686 sp|O03982|HIP39_ARATH Heavy metal-associated isoprenylated plant protein 39 OS=Arabidopsis thaliana OX=3702 GN=HIPP39 PE=2 SV=1//6.81232e-06
				Acc28063	3.77485	2.67034	2.80259	gnl|BL_ORD_ID|2003 sp|Q9SMT7|4CLLA_ARATH Oxalate--CoA ligase OS=Arabidopsis thaliana OX=3702 GN=AAE3 PE=1 SV=1//0
TCONS_00074905	2.15255	2.47278	2.18475	Acc28319	-1.70588	-1.62031	-2.81321	gnl|BL_ORD_ID|441666 sp|Q8SAB7|SPK1_ARATH Guanine nucleotide exchange factor SPIKE 1 OS=Arabidopsis thaliana OX=3702 GN=SPK1 PE=1 SV=1//0
TCONS_00075240	-2.092	-1.10185	-2.6908	Acc28497	-2.35177	-3.20091	-2.39195	-//-
				Acc28496	-2.58847	-4.59852	-4.39423	gnl|BL_ORD_ID|118216 sp|Q9C9G4|ENDO2_ARATH Endonuclease 2 OS=Arabidopsis thaliana OX=3702 GN=ENDO2 PE=1 SV=1//2.42908e-138
TCONS_00075365	3.87863	2.75838	2.19892	Acc28572	3.17564	2.84688	2.47888	-//-
TCONS_00075391	4.72977	4.28148	4.88482	Acc28583	6.65333	6.90241	7.81202	-//-
TCONS_00075631	-0.993619	-0.282243	-2.47709	Acc28740	3.3972	4.64939	4.89266	gnl|BL_ORD_ID|110196 sp|Q8L868|E1311_ARATH Glucan endo-1,3-beta-glucosidase 11 OS=Arabidopsis thaliana OX=3702 GN=At1g32860 PE=1 SV=1//8.01981e-160
				Acc28744	3.66321	2.63834	2.51579	gnl|BL_ORD_ID|532886 sp|Q9FLE8|Y5986_ARATH Uncharacterized protein At5g39865 OS=Arabidopsis thaliana OX=3702 GN=At5g39865 PE=2 SV=1//1.90711e-33
				Acc28733	1.59978	1.66962	2.02791	gnl|BL_ORD_ID|427857 sp|Q9C6X2|SCAM4_ARATH Secretory carrier-associated membrane protein 4 OS=Arabidopsis thaliana OX=3702 GN=SCAMP4 PE=1 SV=1//1.13783e-129
TCONS_00075632	5.22557	4.60575	4.38721	Acc28740	3.3972	4.64939	4.89266	gnl|BL_ORD_ID|110196 sp|Q8L868|E1311_ARATH Glucan endo-1,3-beta-glucosidase 11 OS=Arabidopsis thaliana OX=3702 GN=At1g32860 PE=1 SV=1//8.01981e-160
				Acc28744	3.66321	2.63834	2.51579	gnl|BL_ORD_ID|532886 sp|Q9FLE8|Y5986_ARATH Uncharacterized protein At5g39865 OS=Arabidopsis thaliana OX=3702 GN=At5g39865 PE=2 SV=1//1.90711e-33
				Acc28733	1.59978	1.66962	2.02791	gnl|BL_ORD_ID|427857 sp|Q9C6X2|SCAM4_ARATH Secretory carrier-associated membrane protein 4 OS=Arabidopsis thaliana OX=3702 GN=SCAMP4 PE=1 SV=1//1.13783e-129
TCONS_00075958	2.15683	0.892237	2.37214	Acc28945	1.87665	1.2662	2.72919	gnl|BL_ORD_ID|111937 sp|O80341|EF102_ARATH Ethylene-responsive transcription factor 5 OS=Arabidopsis thaliana OX=3702 GN=ERF5 PE=2 SV=1//1.53726e-45
TCONS_00076492	--	--	10.1282	Acc29184	2.03145	2.69032	3.20924	gnl|BL_ORD_ID|348520 sp|Q9LFN6|RH56_ARATH DEAD-box ATP-dependent RNA helicase 56 OS=Arabidopsis thaliana OX=3702 GN=RH56 PE=1 SV=2//5.42405e-20
				Acc29185	-0.719259	-1.35288	-2.13166	gnl|BL_ORD_ID|509165 sp|Q0WSZ8|WDL6_ARATH Protein WVD2-like 6 OS=Arabidopsis thaliana OX=3702 GN=WDL6 PE=1 SV=1//2.57835e-48
TCONS_00077125	4.58613	0.674278	3.26831	Acc28442	1.58501	2.12229	2.68966	gnl|BL_ORD_ID|227174 sp|Q7ZWL6|MAF1_XENLA Repressor of RNA polymerase III transcription MAF1 homolog OS=Xenopus laevis OX=8355 GN=maf1 PE=2 SV=1//1.03948e-31
				Acc28435	-1.68264	-1.36605	-2.36391	gnl|BL_ORD_ID|433398 sp|Q5RBW0|SETD9_PONAB SET domain-containing protein 9 OS=Pongo abelii OX=9601 GN=SETD9 PE=2 SV=1//1.45579e-08
				Acc28438	4.85627	1.8976	4.58373	-//-
TCONS_00077829	1.49853	1.61934	2.07439	Acc28844	-1.73524	-1.1045	-2.00227	gnl|BL_ORD_ID|163262 sp|Q9ZRT5|GSTT1_ARATH Glutathione S-transferase T1 OS=Arabidopsis thaliana OX=3702 GN=GSTT1 PE=2 SV=1//4.4223e-113
				Acc28848	2.34628	2.22423	3.22559	gnl|BL_ORD_ID|345602 sp|P93788|REMO_SOLTU Remorin OS=Solanum tuberosum OX=4113 PE=1 SV=1//1.26733e-32
TCONS_00078116	-3.69792	-1.80344	-2.72356	Acc28979	-3.44653	-3.57081	-4.7777	gnl|BL_ORD_ID|19243 sp|Q6LA43|APRR2_ARATH Two-component response regulator-like APRR2 OS=Arabidopsis thaliana OX=3702 GN=APRR2 PE=2 SV=2//7.2938e-124
TCONS_00078175	8.79669	6.3043	6.44627	Acc28957	1.39048	1.87582	2.02954	gnl|BL_ORD_ID|143182 sp|Q8W4H1|GAT26_ARATH GATA transcription factor 26 OS=Arabidopsis thaliana OX=3702 GN=GATA26 PE=2 SV=1//3.11396e-130
				Acc28966	5.43695	3.31304	4.29984	gnl|BL_ORD_ID|40887 sp|O23553|BAM3_ARATH Beta-amylase 3, chloroplastic OS=Arabidopsis thaliana OX=3702 GN=BAM3 PE=1 SV=3//0
TCONS_00078240	0.204879	-1.4197	-2.35459	Acc29053	1.65523	1.8569	2.18128	gnl|BL_ORD_ID|491366 sp|Q9ZQ96|U73C3_ARATH UDP-glycosyltransferase 73C3 OS=Arabidopsis thaliana OX=3702 GN=UGT73C3 PE=2 SV=1//7.87284e-42
TCONS_00079380	-2.24701	-7.21233	-10.6062	Acc29506	3.13901	2.92064	2.20471	gnl|BL_ORD_ID|555329 sp|Q5Z653|ZIP10_ORYSJ Zinc transporter 10 OS=Oryza sativa subsp. japonica OX=39947 GN=ZIP10 PE=3 SV=2//7.88401e-94
				Acc29514	4.39964	4.68595	5.07919	gnl|BL_ORD_ID|507580 sp|P49043|VPE_CITSI Vacuolar-processing enzyme OS=Citrus sinensis OX=2711 PE=2 SV=1//0
TCONS_00079381	-5.86252	-6.81219	-5.55636	Acc29506	3.13901	2.92064	2.20471	gnl|BL_ORD_ID|555329 sp|Q5Z653|ZIP10_ORYSJ Zinc transporter 10 OS=Oryza sativa subsp. japonica OX=39947 GN=ZIP10 PE=3 SV=2//7.88401e-94
				Acc29514	4.39964	4.68595	5.07919	gnl|BL_ORD_ID|507580 sp|P49043|VPE_CITSI Vacuolar-processing enzyme OS=Citrus sinensis OX=2711 PE=2 SV=1//0
TCONS_00079504	-6.57812	-4.96198	-7.82977	Acc29591	2.23696	2.2352	2.28846	gnl|BL_ORD_ID|487646 sp|Q9FLT0|TSN2_ARATH Ribonuclease TUDOR 2 OS=Arabidopsis thaliana OX=3702 GN=TSN2 PE=1 SV=1//0
				Acc29599	1.92562	2.18189	2.03576	gnl|BL_ORD_ID|199093 sp|Q940Q8|IX10L_ARATH Probable beta-1,4-xylosyltransferase IRX10L OS=Arabidopsis thaliana OX=3702 GN=IRX10L PE=2 SV=1//0
				Acc29600	-0.113329	-1.7055	-2.2224	gnl|BL_ORD_ID|305638 sp|Q55CU8|PITC_DICDI Phosphatidylinositol transfer protein 3 OS=Dictyostelium discoideum OX=44689 GN=pitC PE=2 SV=1//2.99794e-20
				Acc29595	2.26989	2.18037	2.74051	-//-
TCONS_00080211	2.87927	2.22645	3.64105	Acc30036	4.23289	2.05495	2.43193	gnl|BL_ORD_ID|531743 sp|Q66GQ2|Y5162_ARATH Uncharacterized protein At5g41620 OS=Arabidopsis thaliana OX=3702 GN=At5g41620 PE=2 SV=2//6.85761e-34
				Acc30030	-0.253568	-1.48677	-3.79854	gnl|BL_ORD_ID|49591 sp|Q9LXM2|CAF1I_ARATH Probable CCR4-associated factor 1 homolog 9 OS=Arabidopsis thaliana OX=3702 GN=CAF1-9 PE=2 SV=1//4.33368e-138
				Acc30033	2.30223	1.96197	3.3096	gnl|BL_ORD_ID|435441 sp|Q94KL7|SILD_FORIN Secoisolariciresinol dehydrogenase (Fragment) OS=Forsythia intermedia OX=55183 PE=1 SV=1//5.01071e-101
TCONS_00081893	-1.01838	-1.9311	-3.15222	Acc29660	2.24162	4.2012	4.67653	gnl|BL_ORD_ID|259163 sp|Q8LPH6|MYB86_ARATH Transcription factor MYB86 OS=Arabidopsis thaliana OX=3702 GN=MYB86 PE=2 SV=1//7.4985e-15
				Acc29664	5.04005	3.83	3.0088	gnl|BL_ORD_ID|326277 sp|Q8GUH1|PUB33_ARATH U-box domain-containing protein 33 OS=Arabidopsis thaliana OX=3702 GN=PUB33 PE=2 SV=2//5.07392e-08
TCONS_00083307	11.2553	9.26502	9.54811	Acc30480	2.63928	2.52359	2.41019	gnl|BL_ORD_ID|532790 sp|P0C8Q9|Y5902_ARATH Uncharacterized protein At5g19025 OS=Arabidopsis thaliana OX=3702 GN=At5g19025 PE=2 SV=3//2.49806e-24
				XLOC_052857	-0.13483	-2.87297	-2.01262	-
TCONS_00084073	-0.62441	0.445333	2.12398	Acc30857	-2.01449	-1.82997	-2.4677	gnl|BL_ORD_ID|307161 sp|Q56ZZ7|PLST4_ARATH Plastidic glucose transporter 4 OS=Arabidopsis thaliana OX=3702 GN=At5g16150 PE=1 SV=2//0
				Acc30863	-1.07426	1.16263	2.65215	gnl|BL_ORD_ID|270856 sp|P82353|NLTP2_PRUAR Non-specific lipid-transfer protein 2 OS=Prunus armeniaca OX=36596 PE=1 SV=1//1.5646e-27
TCONS_00085599	-1.82068	-1.3613	-2.04852	Acc30713	-0.40795	-3.40013	-11.2188	gnl|BL_ORD_ID|270820 sp|P86137|NLTP1_ACTDE Non-specific lipid-transfer protein 1 OS=Actinidia deliciosa OX=3627 PE=1 SV=2//4.07214e-51
				Acc30723	2.27797	2.97655	2.86592	gnl|BL_ORD_ID|57713 sp|Q93ZL5|CDF2_ARATH Cyclic dof factor 2 OS=Arabidopsis thaliana OX=3702 GN=CDF2 PE=1 SV=2//3.04763e-98
TCONS_00086069	3.34793	-6.98016	-7.25489	Acc30967	4.76375	-0.353103	-8.34002	-//-
				Acc30961	2.43626	5.6745	5.78413	-//-
TCONS_00086078	2.08162	2.94157	2.30723	Acc30967	4.76375	-0.353103	-8.34002	-//-
TCONS_00086494	3.00791	3.04967	3.06388	Acc31246	3.11309	3.4612	3.73477	gnl|BL_ORD_ID|438185 sp|Q6Z1Y6|SNAT2_ORYSJ Serotonin N-acetyltransferase 2, chloroplastic OS=Oryza sativa subsp. japonica OX=39947 GN=SNAT2 PE=1 SV=1//1.03002e-61
TCONS_00087106	8.47177	8.64479	9.96585	XLOC_055351	3.52434	3.41982	4.2582	-
				Acc31535	-1.20946	-1.7514	-2.94075	gnl|BL_ORD_ID|510411 sp|O22900|WRK23_ARATH Probable WRKY transcription factor 23 OS=Arabidopsis thaliana OX=3702 GN=WRKY23 PE=2 SV=1//3.57899e-43
				Acc31542	3.78401	2.90534	2.06913	gnl|BL_ORD_ID|510460 sp|Q9LP56|WRK65_ARATH Probable WRKY transcription factor 65 OS=Arabidopsis thaliana OX=3702 GN=WRKY65 PE=2 SV=1//1.63192e-29
TCONS_00087197	5.92143	6.24136	5.95401	Acc31602	2.90299	3.11164	3.04746	gnl|BL_ORD_ID|3864 sp|Q9LZJ5|AB14C_ARATH ABC transporter C family member 14 OS=Arabidopsis thaliana OX=3702 GN=ABCC14 PE=1 SV=1//2.6087e-31
TCONS_00087780	2.00495	2.81503	2.52537	XLOC_055806	3.16577	3.11103	3.25676	-
				Acc31884	4.9588	4.05028	4.26658	gnl|BL_ORD_ID|396821 sp|Q682S0|RPT2_ARATH Root phototropism protein 2 OS=Arabidopsis thaliana OX=3702 GN=RPT2 PE=1 SV=2//0
TCONS_00088378	3.20843	5.0124	4.08087	Acc32231	1.94793	1.91186	2.02443	gnl|BL_ORD_ID|186781 sp|Q944L3|IDD9_ARATH Protein indeterminate-domain 9 OS=Arabidopsis thaliana OX=3702 GN=IDD9 PE=2 SV=1//6.53002e-89
TCONS_00088510	-0.804536	-1.70121	-2.03999	Acc32297	3.56171	2.07324	3.15636	gnl|BL_ORD_ID|494168 sp|Q9LX14|UFC_ARATH Protein UPSTREAM OF FLC OS=Arabidopsis thaliana OX=3702 GN=UFC PE=2 SV=1//3.18646e-08
TCONS_00088732	1.9811	2.04952	2.35251	Acc32410	1.91251	2.51505	2.649	gnl|BL_ORD_ID|64500 sp|Q9SPL2|CIP8_ARATH E3 ubiquitin-protein ligase CIP8 OS=Arabidopsis thaliana OX=3702 GN=CIP8 PE=1 SV=1//1.53603e-11
TCONS_00089484	9.87363	9.31804	11.8192	Acc31791	-4.53209	-3.684	-4.69291	gnl|BL_ORD_ID|99830 sp|Q8S9H7|DIV_ANTMA Transcription factor DIVARICATA OS=Antirrhinum majus OX=4151 GN=DIVARICATA PE=2 SV=1//1.21958e-119
				Acc31790	-3.07106	-4.17333	-4.31847	gnl|BL_ORD_ID|326023 sp|Q9M390|PTR1_ARATH Protein NRT1/ PTR FAMILY 8.1 OS=Arabidopsis thaliana OX=3702 GN=NPF8.1 PE=1 SV=1//0
TCONS_00089673	6.43898	-6.98016	5.65865	XLOC_055806	3.16577	3.11103	3.25676	-
				Acc31884	4.9588	4.05028	4.26658	gnl|BL_ORD_ID|396821 sp|Q682S0|RPT2_ARATH Root phototropism protein 2 OS=Arabidopsis thaliana OX=3702 GN=RPT2 PE=1 SV=2//0
TCONS_00090263	3.19057	4.84228	3.57153	Acc32231	1.94793	1.91186	2.02443	gnl|BL_ORD_ID|186781 sp|Q944L3|IDD9_ARATH Protein indeterminate-domain 9 OS=Arabidopsis thaliana OX=3702 GN=IDD9 PE=2 SV=1//6.53002e-89
TCONS_00091177	2.1309	2.45113	3.29149	Acc21768	1.05537	1.81297	2.36053	gnl|BL_ORD_ID|20388 sp|Q9SA77|ARAE1_ARATH UDP-arabinose 4-epimerase 1 OS=Arabidopsis thaliana OX=3702 GN=MUR4 PE=1 SV=1//0
				Acc21776	2.39627	3.89389	3.87406	gnl|BL_ORD_ID|491337 sp|D3UAG2|U71K2_PYRCO UDP-glycosyltransferase 71K2 OS=Pyrus communis OX=23211 GN=UGT71K2 PE=1 SV=1//7.65603e-159
				Acc21775	2.60763	3.56659	3.84523	gnl|BL_ORD_ID|491337 sp|D3UAG2|U71K2_PYRCO UDP-glycosyltransferase 71K2 OS=Pyrus communis OX=23211 GN=UGT71K2 PE=1 SV=1//2.76478e-165
				Acc21786	2.71586	5.12273	5.28149	gnl|BL_ORD_ID|129132 sp|Q9FGY4|FB341_ARATH F-box protein At5g49610 OS=Arabidopsis thaliana OX=3702 GN=At5g49610 PE=1 SV=1//1.19207e-16
				Acc21780	1.84373	2.75811	3.31598	gnl|BL_ORD_ID|308609 sp|Q42908|PMGI_MESCR 2,3-bisphosphoglycerate-independent phosphoglycerate mutase OS=Mesembryanthemum crystallinum OX=3544 GN=PGM1 PE=2 SV=1//0
TCONS_00091854	9.94649	11.0911	11.4339	Acc32998	5.18646	7.64037	7.48394	gnl|BL_ORD_ID|260395 sp|O49255|NAC29_ARATH NAC transcription factor 29 OS=Arabidopsis thaliana OX=3702 GN=NAC029 PE=2 SV=1//7.65168e-101
TCONS_00091876	-0.313423	-1.31679	-2.72117	Acc33014	8.60987	5.77331	7.7505	gnl|BL_ORD_ID|42110 sp|Q8GZ13|BEE1_ARATH Transcription factor BEE 1 OS=Arabidopsis thaliana OX=3702 GN=BEE1 PE=2 SV=1//3.59005e-53
TCONS_00091920	4.41321	4.165	4.64955	Acc33040	2.60807	1.90298	2.079	gnl|BL_ORD_ID|82047 sp|Q9ZVH4|CUL3A_ARATH Cullin-3A OS=Arabidopsis thaliana OX=3702 GN=CUL3A PE=1 SV=1//0
TCONS_00094414	-22.0148	0.682048	-5.78947	Acc33288	-1.68292	-0.9621	-2.53025	gnl|BL_ORD_ID|110198 sp|Q9FJU9|E1313_ARATH Glucan endo-1,3-beta-glucosidase 13 OS=Arabidopsis thaliana OX=3702 GN=At5g56590 PE=1 SV=1//7.15756e-110
TCONS_00094416	3.26078	-1.27866	7.09888	Acc33288	-1.68292	-0.9621	-2.53025	gnl|BL_ORD_ID|110198 sp|Q9FJU9|E1313_ARATH Glucan endo-1,3-beta-glucosidase 13 OS=Arabidopsis thaliana OX=3702 GN=At5g56590 PE=1 SV=1//7.15756e-110
TCONS_00094417	-21.4175	-21.2406	-21.5174	Acc33288	-1.68292	-0.9621	-2.53025	gnl|BL_ORD_ID|110198 sp|Q9FJU9|E1313_ARATH Glucan endo-1,3-beta-glucosidase 13 OS=Arabidopsis thaliana OX=3702 GN=At5g56590 PE=1 SV=1//7.15756e-110
TCONS_00094802	-0.895347	-0.594865	-2.75831	Acc33448	3.08397	6.25533	6.35875	gnl|BL_ORD_ID|260391 sp|Q84TE6|NAC22_ARATH NAC domain-containing protein 21/22 OS=Arabidopsis thaliana OX=3702 GN=NAC021 PE=1 SV=2//1.53736e-101
				XLOC_058968	-0.959101	-0.112821	-2.40973	-
TCONS_00095027	3.00274	3.26953	4.22204	Acc02655	4.84595	5.49007	6.85455	gnl|BL_ORD_ID|518308 sp|Q6DST1|Y1465_ARATH Late embryogenesis abundant protein At1g64065 OS=Arabidopsis thaliana OX=3702 GN=At1g64065 PE=2 SV=1//6.6979e-11
TCONS_00095159	3.01473	1.41099	4.10319	Acc02760	1.92282	1.83894	2.41659	gnl|BL_ORD_ID|229974 sp|Q7XJE6|MCA1_ARATH Metacaspase-1 OS=Arabidopsis thaliana OX=3702 GN=AMC1 PE=1 SV=1//1.19262e-167
				Acc02759	3.21864	3.24767	4.84998	gnl|BL_ORD_ID|521362 sp|Q3E6Y3|Y1869_ARATH Uncharacterized protein At1g28695 OS=Arabidopsis thaliana OX=3702 GN=At1g28695 PE=2 SV=1//6.3954e-94
				Acc02770	2.21819	2.62471	2.53462	gnl|BL_ORD_ID|387819 sp|Q96EX2|RNFT2_HUMAN RING finger and transmembrane domain-containing protein 2 OS=Homo sapiens OX=9606 GN=RNFT2 PE=2 SV=2//1.49608e-32
				Acc02767	3.41626	3.48	4.30547	-//-
TCONS_00096512	-0.41578	-1.56002	-2.56164	Acc03598	2.14072	1.82753	2.26781	gnl|BL_ORD_ID|391139 sp|P53118|ROG1_YEAST Putative lipase ROG1 OS=Saccharomyces cerevisiae (strain ATCC 204508 / S288c) OX=559292 GN=ROG1 PE=1 SV=1//5.9067e-13
				XLOC_061314	4.33467	-2.2533	-9.65928	-
				Acc03601	-0.242775	-1.0573	-2.18492	gnl|BL_ORD_ID|121295 sp|Q9LW48|ERF5_NICSY Ethylene-responsive transcription factor 5 OS=Nicotiana sylvestris OX=4096 GN=ERF5 PE=2 SV=1//2.57534e-45
TCONS_00097021	3.6876	3.88668	3.48376	Acc03872	-1.22041	-1.34677	-2.57935	gnl|BL_ORD_ID|509684 sp|Q84LH3|WEX_ARATH Werner Syndrome-like exonuclease OS=Arabidopsis thaliana OX=3702 GN=WEX PE=1 SV=1//6.61199e-22
				Acc03873	4.12601	4.96834	4.76692	gnl|BL_ORD_ID|510136 sp|Q6EU49|WNK4_ORYSJ Probable serine/threonine-protein kinase WNK4 OS=Oryza sativa subsp. japonica OX=39947 GN=WNK4 PE=2 SV=1//2.91104e-75
TCONS_00098233	-2.68234	-2.56637	-3.02053	Acc02770	2.21819	2.62471	2.53462	gnl|BL_ORD_ID|387819 sp|Q96EX2|RNFT2_HUMAN RING finger and transmembrane domain-containing protein 2 OS=Homo sapiens OX=9606 GN=RNFT2 PE=2 SV=2//1.49608e-32
				Acc02767	3.41626	3.48	4.30547	-//-
				Acc02785	3.31427	2.99862	3.00781	gnl|BL_ORD_ID|32008 sp|Q9SG96|ATL72_ARATH RING-H2 finger protein ATL72 OS=Arabidopsis thaliana OX=3702 GN=ATL72 PE=2 SV=1//9.16995e-42
				Acc02781	4.49726	2.94277	2.44708	gnl|BL_ORD_ID|28206 sp|Q9FPR6|ARR17_ARATH Two-component response regulator ARR17 OS=Arabidopsis thaliana OX=3702 GN=ARR17 PE=2 SV=1//4.0497e-64
				Acc02780	0.278461	1.49468	3.0144	gnl|BL_ORD_ID|510465 sp|Q9LY00|WRK70_ARATH Probable WRKY transcription factor 70 OS=Arabidopsis thaliana OX=3702 GN=WRKY70 PE=2 SV=1//7.21348e-39
				Acc02775	-1.89939	-1.70852	-2.56569	gnl|BL_ORD_ID|233084 sp|Q9LFA5|MED28_ARATH Mediator of RNA polymerase II transcription subunit 28 OS=Arabidopsis thaliana OX=3702 GN=MED28 PE=1 SV=1//8.52134e-37
TCONS_00098445	10.4758	11.7929	8.99562	Acc02903	-2.88878	-1.98997	-2.59369	-//-
TCONS_00098456	-2.56191	-1.66004	-2.73028	Acc02903	-2.88878	-1.98997	-2.59369	-//-
TCONS_00098862	0.380195	1.81654	-6.34253	Acc03135	0.486267	2.89382	2.60157	gnl|BL_ORD_ID|308562 sp|Q6ETW4|PMEI8_ORYSJ Pectinesterase inhibitor 8 OS=Oryza sativa subsp. japonica OX=39947 GN=PMEI8 PE=2 SV=1//1.88306e-10
TCONS_00099855	1.68173	1.27033	2.08163	XLOC_061523	2.81205	-2.87591	-9.29206	-
TCONS_00099856	3.49025	-1.66378	-6.52421	XLOC_061523	2.81205	-2.87591	-9.29206	-
TCONS_00101358	4.5423	4.55594	5.61015	Acc04704	-5.606	-3.79829	-6.7685	gnl|BL_ORD_ID|83128 sp|Q9SX78|CXE2_ARATH Probable carboxylesterase 2 OS=Arabidopsis thaliana OX=3702 GN=CXE2 PE=2 SV=1//1.20891e-137
				Acc04723	2.41444	3.17576	3.82668	-//-
				Acc04715	-2.95824	-4.5791	-4.00005	gnl|BL_ORD_ID|68547 sp|Q8RZB5|CML10_ORYSJ Probable calcium-binding protein CML10 OS=Oryza sativa subsp. japonica OX=39947 GN=CML10 PE=2 SV=1//3.94325e-13
				Acc04716	-6.47527	-4.21029	-6.25531	gnl|BL_ORD_ID|68547 sp|Q8RZB5|CML10_ORYSJ Probable calcium-binding protein CML10 OS=Oryza sativa subsp. japonica OX=39947 GN=CML10 PE=2 SV=1//1.9744e-10
TCONS_00102625	-2.7954	-2.17803	-3.48679	Acc04573	4.86612	5.06668	4.04385	gnl|BL_ORD_ID|48793 sp|O65782|C83B1_ARATH Cytochrome P450 83B1 OS=Arabidopsis thaliana OX=3702 GN=CYP83B1 PE=1 SV=1//1.72929e-150
TCONS_00103178	2.20964	2.14087	2.33218	Acc04887	-2.78294	-2.08325	-2.32853	gnl|BL_ORD_ID|76381 sp|Q39061|CP33_ARATH RNA-binding protein CP33, chloroplastic OS=Arabidopsis thaliana OX=3702 GN=CP33 PE=2 SV=1//6.01548e-22
				Acc04893	2.65855	2.78771	2.8718	gnl|BL_ORD_ID|285317 sp|B7ZWR7|OFUT7_ARATH O-fucosyltransferase 7 OS=Arabidopsis thaliana OX=3702 GN=OFUT7 PE=2 SV=1//0
TCONS_00104363	3.18321	4.09093	2.94202	Acc05430	3.95911	5.53259	4.53436	gnl|BL_ORD_ID|108005 sp|Q9FKQ1|DTX27_ARATH Protein DETOXIFICATION 27 OS=Arabidopsis thaliana OX=3702 GN=DTX27 PE=2 SV=1//2.07643e-21
				Acc05586	-1.32985	-1.17674	-2.2977	gnl|BL_ORD_ID|313414 sp|O24164|PPOM_TOBAC Protoporphyrinogen oxidase, mitochondrial OS=Nicotiana tabacum OX=4097 GN=PPXII PE=1 SV=1//0
TCONS_00105013	3.54685	2.58124	2.58852	XLOC_068063	4.16904	3.83743	4.04172	-
				XLOC_068064	5.4224	4.81122	5.01677	-
TCONS_00105073	5.88845	4.97707	5.78666	Acc05749	4.66411	4.80181	5.7948	gnl|BL_ORD_ID|39654 sp|F4J1Q9|AVT1I_ARATH Amino acid transporter AVT1I OS=Arabidopsis thaliana OX=3702 GN=AVT1I PE=3 SV=1//5.81792e-136
				Acc05744	4.31365	2.84745	2.24338	-//-
TCONS_00105186	2.01712	2.73049	2.04326	Acc05818	4.32571	3.24203	3.14586	gnl|BL_ORD_ID|532555 sp|Q93XX5|Y5713_ARATH PI-PLC X domain-containing protein At5g67130 OS=Arabidopsis thaliana OX=3702 GN=At5g67130 PE=1 SV=1//3.73423e-143
TCONS_00105862	-1.60632	-1.82406	-2.18972	Acc05265	3.15246	3.09446	3.08453	gnl|BL_ORD_ID|186851 sp|O81796|IDH3_ARATH Isocitrate dehydrogenase [NAD] regulatory subunit 3, mitochondrial OS=Arabidopsis thaliana OX=3702 GN=IDH3 PE=1 SV=1//0
TCONS_00107254	0.20541	-0.407657	-2.21773	Acc05901	11.1782	12.3728	13.4076	gnl|BL_ORD_ID|172664 sp|Q9LF57|HIP21_ARATH Heavy metal-associated isoprenylated plant protein 21 OS=Arabidopsis thaliana OX=3702 GN=HIPP21 PE=1 SV=1//2.37881e-61
TCONS_00107517	-1.20784	-0.497646	-3.34506	Acc06075	0.399558	2.40547	3.26358	-//-
				Acc06071	-1.34995	-0.0768835	-2.80083	gnl|BL_ORD_ID|321806 sp|Q40459|PSBO_TOBAC Oxygen-evolving enhancer protein 1, chloroplastic OS=Nicotiana tabacum OX=4097 GN=PSBO PE=2 SV=1//0
TCONS_00108333	2.8234	2.21251	2.54834	Acc06645	4.93003	5.88871	6.87667	gnl|BL_ORD_ID|523669 sp|Q9SJG2|Y2296_ARATH Probable receptor-like protein kinase At2g42960 OS=Arabidopsis thaliana OX=3702 GN=At2g42960 PE=3 SV=1//0
TCONS_00109022	5.17116	3.50324	4.14554	Acc06752	5.20248	3.5573	4.15698	gnl|BL_ORD_ID|505474 sp|Q9M2C0|VITH4_ARATH Vacuolar iron transporter homolog 4 OS=Arabidopsis thaliana OX=3702 GN=At3g43660 PE=2 SV=1//4.04275e-79
TCONS_00109102	1.64282	2.40568	2.80338	Acc06864	4.4548	9.30612	11.8755	gnl|BL_ORD_ID|314054 sp|Q04108|PR04_SOLLC Pathogenesis-related leaf protein 4 OS=Solanum lycopersicum OX=4081 PE=2 SV=1//9.12975e-73
				Acc06862	-1.31021	-2.0178	-2.29828	-//-
TCONS_00109642	-1.26655	-1.70337	-2.05425	Acc06188	4.84293	2.62263	3.70269	gnl|BL_ORD_ID|275174 sp|Q9LPV5|NRT25_ARATH High affinity nitrate transporter 2.5 OS=Arabidopsis thaliana OX=3702 GN=NRT2.5 PE=1 SV=1//0
				Acc06178	3.23064	2.28776	3.2841	gnl|BL_ORD_ID|46512 sp|Q9LDD1|BRG3_ARATH Probable BOI-related E3 ubiquitin-protein ligase 3 OS=Arabidopsis thaliana OX=3702 GN=BRG3 PE=1 SV=1//5.37016e-26
				Acc06183	-0.693084	0.790561	2.45342	gnl|BL_ORD_ID|6940 sp|Q9SGY2|ACLA1_ARATH ATP-citrate synthase alpha chain protein 1 OS=Arabidopsis thaliana OX=3702 GN=ACLA-1 PE=1 SV=1//0
				Acc06186	5.22204	3.84044	3.98643	gnl|BL_ORD_ID|207659 sp|Q84JS6|KNAT6_ARATH Homeobox protein knotted-1-like 6 OS=Arabidopsis thaliana OX=3702 GN=KNAT6 PE=1 SV=1//1.93405e-104
TCONS_00109823	10.61	5.29977	8.66031	Acc06145	4.82291	4.54786	5.43711	gnl|BL_ORD_ID|467438 sp|Q8LG88|TDT_ARATH Tonoplast dicarboxylate transporter OS=Arabidopsis thaliana OX=3702 GN=TDT PE=2 SV=2//0
				Acc06149	6.57176	2.42913	2.35456	-//-
TCONS_00109960	0.1467	-1.7663	-2.78909	Acc06259	1.91166	2.41434	3.06059	gnl|BL_ORD_ID|191396 sp|Q84XG9|ILL1_ORYSI IAA-amino acid hydrolase ILR1-like 1 OS=Oryza sativa subsp. indica OX=39946 GN=ILL1 PE=2 SV=1//1.94221e-167
				Acc06264	4.07872	2.26311	3.24969	gnl|BL_ORD_ID|828 sp|O04529|2MMP_ARATH Metalloendoproteinase 2-MMP OS=Arabidopsis thaliana OX=3702 GN=2MMP PE=1 SV=1//5.60661e-144
				Acc06263	-0.0727301	-1.86733	-2.91269	gnl|BL_ORD_ID|199579 sp|O48716|JGB_ARATH Protein JINGUBANG OS=Arabidopsis thaliana OX=3702 GN=JGB PE=1 SV=1//2.17734e-72
TCONS_00110066	12.8895	12.1626	6.20512	Acc06338	2.25682	2.65441	2.97719	-//-
TCONS_00110533	-3.81969	-3.38489	-4.75276	Acc06418	-3.47311	-4.05838	-2.77503	-//-
				Acc33656	-1.29714	0.017072	-2.09523	gnl|BL_ORD_ID|270864 sp|Q9LLR7|NLTP3_ARATH Non-specific lipid-transfer protein 3 OS=Arabidopsis thaliana OX=3702 GN=LTP3 PE=3 SV=1//1.52813e-35
TCONS_00110536	-1.31953	-0.50328	-2.77712	Acc06418	-3.47311	-4.05838	-2.77503	-//-
				Acc33656	-1.29714	0.017072	-2.09523	gnl|BL_ORD_ID|270864 sp|Q9LLR7|NLTP3_ARATH Non-specific lipid-transfer protein 3 OS=Arabidopsis thaliana OX=3702 GN=LTP3 PE=3 SV=1//1.52813e-35
TCONS_00110831	-0.647257	-1.98532	-2.62205	Acc06566	-2.8722	-2.81186	-4.33119	gnl|BL_ORD_ID|466190 sp|Q8VY22|TBL38_ARATH Protein trichome birefringence-like 38 OS=Arabidopsis thaliana OX=3702 GN=TBL38 PE=2 SV=1//1.12202e-172
TCONS_00111120	-1.77459	-1.19626	-2.25546	Acc06752	5.20248	3.5573	4.15698	gnl|BL_ORD_ID|505474 sp|Q9M2C0|VITH4_ARATH Vacuolar iron transporter homolog 4 OS=Arabidopsis thaliana OX=3702 GN=At3g43660 PE=2 SV=1//4.04275e-79
TCONS_00113182	1.73702	2.17422	2.25264	Acc07867	1.54689	1.86581	2.14621	gnl|BL_ORD_ID|164561 sp|O34598|GUAD_BACSU Guanine deaminase OS=Bacillus subtilis (strain 168) OX=224308 GN=guaD PE=1 SV=1//3.59178e-28
TCONS_00113347	0.907867	2.08604	2.14421	Acc07946	1.11315	2.51904	2.78776	-//-
TCONS_00113349	0.871639	2.44986	2.59286	Acc07946	1.11315	2.51904	2.78776	-//-
TCONS_00113779	1.67448	1.50987	2.38513	Acc08278	2.8631	3.19403	2.70471	-//-
TCONS_00113855	4.32515	4.96862	6.54748	Acc08307	2.73897	0.675681	2.93916	gnl|BL_ORD_ID|15436 sp|Q9LYN7|AML4_ARATH Protein MEI2-like 4 OS=Arabidopsis thaliana OX=3702 GN=ML4 PE=2 SV=1//3.70993e-147
TCONS_00114412	0.556057	-3.35868	-2.22532	Acc07540	0.749077	-2.90412	-2.12493	gnl|BL_ORD_ID|149078 sp|O81032|GGLO6_ARATH Probable L-gulonolactone oxidase 6 OS=Arabidopsis thaliana OX=3702 GN=GULLO6 PE=3 SV=1//0
				Acc07528	2.23326	3.14109	3.46082	gnl|BL_ORD_ID|252761 sp|Q9ZT63|MTP1_ARATH Metal tolerance protein 1 OS=Arabidopsis thaliana OX=3702 GN=MTP1 PE=1 SV=2//1.88576e-78
TCONS_00114814	9.13769	8.52961	8.45803	Acc07750	0.608346	1.85072	2.52354	gnl|BL_ORD_ID|43216 sp|Q66GR3|BH130_ARATH Transcription factor bHLH130 OS=Arabidopsis thaliana OX=3702 GN=BHLH130 PE=1 SV=1//1.45658e-61
				Acc07749	3.98672	3.71917	4.19045	-//-
TCONS_00115830	-0.401717	-1.44855	-2.01152	Acc08241	-1.75174	-1.3744	-2.66887	gnl|BL_ORD_ID|220351 sp|Q9CAG3|LOX6_ARATH Lipoxygenase 6, chloroplastic OS=Arabidopsis thaliana OX=3702 GN=LOX6 PE=2 SV=1//0
				Acc08228	3.09957	2.58888	3.08987	gnl|BL_ORD_ID|3969 sp|Q9LK64|AB3C_ARATH ABC transporter C family member 3 OS=Arabidopsis thaliana OX=3702 GN=ABCC3 PE=1 SV=1//0
TCONS_00120555	-0.933329	-1.9087	-3.49679	Acc09100	-2.01349	-1.85709	-2.84182	gnl|BL_ORD_ID|208633 sp|Q96287|KSG8_ARATH Shaggy-related protein kinase theta OS=Arabidopsis thaliana OX=3702 GN=ASK8 PE=2 SV=3//0
				Acc09093	-1.7924	-0.762219	-2.88046	gnl|BL_ORD_ID|326284 sp|Q8GWV5|PUB3_ARATH U-box domain-containing protein 3 OS=Arabidopsis thaliana OX=3702 GN=PUB3 PE=2 SV=2//1.46518e-15
TCONS_00121026	3.85026	4.11981	4.16868	Acc33689	0.569095	2.1372	2.29579	gnl|BL_ORD_ID|385982 sp|Q6R567|RMA1_CAPAN E3 ubiquitin-protein ligase RMA1H1 OS=Capsicum annuum OX=4072 GN=RMA1H1 PE=1 SV=1//4.2901e-61
				Acc09512	0.568059	4.60308	6.11978	gnl|BL_ORD_ID|195059 sp|Q9SF32|IQD1_ARATH Protein IQ-DOMAIN 1 OS=Arabidopsis thaliana OX=3702 GN=IQD1 PE=1 SV=1//3.23173e-31
TCONS_00122363	6.56097	5.15045	5.0468	Acc10240	-6.68182	-5.48847	-5.48545	gnl|BL_ORD_ID|41048 sp|O49545|BAME1_ARATH Leucine-rich repeat receptor-like serine/threonine-protein kinase BAM1 OS=Arabidopsis thaliana OX=3702 GN=BAM1 PE=1 SV=1//0
				Acc10237	-0.356062	-2.60501	-4.78614	-//-
TCONS_00123633	2.98958	7.27463	7.55512	Acc09785	0.228678	2.1657	2.75473	gnl|BL_ORD_ID|4655 sp|Q9SZR1|ACA10_ARATH Calcium-transporting ATPase 10, plasma membrane-type OS=Arabidopsis thaliana OX=3702 GN=ACA10 PE=1 SV=2//0
				Acc09780	3.14347	3.84869	2.15625	gnl|BL_ORD_ID|512101 sp|Q38910|XTH23_ARATH Probable xyloglucan endotransglucosylase/hydrolase protein 23 OS=Arabidopsis thaliana OX=3702 GN=XTH23 PE=2 SV=1//2.36412e-143
TCONS_00123689	-0.625611	2.56155	2.81521	Acc09824	-1.32547	-1.66667	-2.13906	gnl|BL_ORD_ID|270281 sp|Q8RUF8|NILP3_ARATH Omega-amidase, chloroplastic OS=Arabidopsis thaliana OX=3702 GN=NLP3 PE=1 SV=1//7.54119e-126
				Acc09813	0.495513	2.32502	2.78787	-//-
TCONS_00125440	2.11272	2.60627	2.93884	Acc10770	1.62953	3.23525	3.79378	-//-
TCONS_00125715	-0.088769	-0.583422	-2.57105	XLOC_080421	0.765766	0.890053	2.93766	-
TCONS_00126370	-0.960085	-1.13103	-2.17899	Acc33529	-0.695288	-1.31731	-2.68299	-//-
TCONS_00126480	-0.715015	-1.73875	-2.47769	XLOC_081022	-3.34725	-0.235247	-3.92177	-
				XLOC_081028	-1.27928	-1.65826	-2.30744	-
TCONS_00126482	-0.98023	-1.78009	-3.52067	XLOC_081022	-3.34725	-0.235247	-3.92177	-
				XLOC_081028	-1.27928	-1.65826	-2.30744	-
TCONS_00126492	-1.00724	-1.97428	-3.32605	XLOC_081022	-3.34725	-0.235247	-3.92177	-
				XLOC_081028	-1.27928	-1.65826	-2.30744	-
TCONS_00126494	-0.886946	-1.22411	-2.06016	XLOC_081022	-3.34725	-0.235247	-3.92177	-
				XLOC_081028	-1.27928	-1.65826	-2.30744	-
