# Supplementary material for: Identification and Characterization of Long Non-Coding RNAs: Implicating Insights into Their Regulatory Role in Kiwifruit Ripening and Softening during Low-Temperature Storage
Source: Plants (Basel). 2023 Feb 27;12(5):1070. doi: 10.3390/plants12051070 (PMC10005093; doi:10.3390/plants12051070)
Supplement: Supplementary file 1 [file plants-12-01070-s001.zip › Table S8. Common DELs and DEGTLs in each comparison group.xls]

## Sheet: Sheet1
Group	DEL	Log2 FC value			DEGTL	Log2 FC value			Description
		CK vs 1W	CK vs 2W	CK vs 3W		CK vs 1W	CK vs 2W	CK vs 3W
1W VS CK & 2W vs CK	TCONS_00000274	3.91936	2.6432	4.80438	Acc00408	3.40467	3.04674	5.14843	gnl|BL_ORD_ID|314162 sp|P29063|PR4B_TOBAC Pathogenesis-related protein PR-4B OS=Nicotiana tabacum OX=4097 PE=2 SV=1//2.2919e-68
	TCONS_00002562	3.57972	2.24833	1.97878	XLOC_000281	2.17221	2.01284	2.05462	-
	TCONS_00003080	3.17183	2.40458	2.01912	Acc00637	-2.11202	-2.13365	-1.88708	gnl|BL_ORD_ID|43423 sp|Q6NPC9|BIN3D_ARATH Probable RNA methyltransferase At5g51130 OS=Arabidopsis thaliana OX=3702 GN=At5g51130 PE=2 SV=1//7.99407e-20
					Acc00639	3.93629	2.51092	3.31563	-//-
	TCONS_00003953	10.082	10.3342	11.3668	Acc01084	2.55921	-8.14834	-8.42722	gnl|BL_ORD_ID|172670 sp|Q67ZW1|HIP27_ARATH Heavy metal-associated isoprenylated plant protein 27 OS=Arabidopsis thaliana OX=3702 GN=HIPP27 PE=1 SV=1//6.27002e-65
	TCONS_00005892	6.2197	3.17109	4.94966	Acc11757	4.86552	3.01503	4.30849	gnl|BL_ORD_ID|48778 sp|Q6WNQ8|C81E8_MEDTR Cytochrome P450 81E8 OS=Medicago truncatula OX=3880 GN=CYP81E8 PE=2 SV=1//1.58416e-61
					Acc11744	-2.63885	-2.63255	-3.32578	gnl|BL_ORD_ID|337204 sp|Q94AI1|QWRF2_ARATH QWRF motif-containing protein 2 OS=Arabidopsis thaliana OX=3702 GN=QWRF2 PE=2 SV=1//4.47212e-125
	TCONS_00006894	-2.14198	-2.25116	-2.97334	Acc11295	6.36092	7.74295	6.30803	gnl|BL_ORD_ID|554553 sp|Q96289|ZAT10_ARATH Zinc finger protein ZAT10 OS=Arabidopsis thaliana OX=3702 GN=ZAT10 PE=2 SV=1//2.3656e-47
	TCONS_00008053	-3.00171	-2.2387	-3.49015	Acc11870	6.21188	7.3508	8.09508	gnl|BL_ORD_ID|219448 sp|Q8LBB7|LOG5_ARATH Cytokinin riboside 5&apos;-monophosphate phosphoribohydrolase LOG5 OS=Arabidopsis thaliana OX=3702 GN=LOG5 PE=1 SV=1//1.47211e-122
					Acc11862	-3.35053	-2.43859	-3.1178	gnl|BL_ORD_ID|107126 sp|F1DLK1|DSE1_NICBE Protein DECREASED SIZE EXCLUSION LIMIT 1 OS=Nicotiana benthamiana OX=4100 GN=DSE1 PE=2 SV=1//0
	TCONS_00011606	-2.36609	-3.36788	-3.59635	Acc12533	-2.88191	-2.68388	-3.07235	gnl|BL_ORD_ID|11194 sp|Q949X0|ADS3_ARATH Palmitoyl-monogalactosyldiacylglycerol delta-7 desaturase, chloroplastic OS=Arabidopsis thaliana OX=3702 GN=ADS3 PE=1 SV=2//1.26555e-168
					Acc12534	-2.60847	-2.49903	-2.80582	gnl|BL_ORD_ID|11194 sp|Q949X0|ADS3_ARATH Palmitoyl-monogalactosyldiacylglycerol delta-7 desaturase, chloroplastic OS=Arabidopsis thaliana OX=3702 GN=ADS3 PE=1 SV=2//1.02578e-172
					Acc12536	-2.34911	-3.35633	-3.59145	gnl|BL_ORD_ID|179816 sp|Q9AR73|HQGT_RAUSE Hydroquinone glucosyltransferase OS=Rauvolfia serpentina OX=4060 GN=AS PE=1 SV=1//3.07841e-46
					Acc12547	3.10292	2.11385	1.87289	-//-
	TCONS_00014833	9.81924	10.5192	9.45598	Acc13109	3.60949	2.76594	2.72589	gnl|BL_ORD_ID|128837 sp|Q9SQI3|FATB_GOSHI Palmitoyl-acyl carrier protein thioesterase, chloroplastic OS=Gossypium hirsutum OX=3635 GN=FATB1 PE=1 SV=1//0
	TCONS_00017009	8.0665	5.57697	5.25488	Acc14287	4.70797	3.1	3.06271	-//-
	TCONS_00018460	2.64577	2.09131	1.14061	Acc14999	2.82243	3.26448	2.48815	gnl|BL_ORD_ID|240114 sp|Q1G3I2|MIP1A_ARATH B-box domain protein 30 OS=Arabidopsis thaliana OX=3702 GN=MIP1A PE=1 SV=1//1.77823e-23
					Acc15003	2.21207	4.53806	3.75549	gnl|BL_ORD_ID|43204 sp|Q9LRJ4|BH117_ARATH Transcription factor bHLH117 OS=Arabidopsis thaliana OX=3702 GN=BHLH117 PE=2 SV=2//3.59577e-18
					Acc15006	3.73964	4.50901	5.19141	gnl|BL_ORD_ID|240115 sp|Q9LRM4|MIP1B_ARATH B-box domain protein 31 OS=Arabidopsis thaliana OX=3702 GN=MIP1B PE=2 SV=1//7.87e-10
	TCONS_00019104	6.16545	6.96587	6.74769	Acc15295	5.0947	6.73432	6.73327	gnl|BL_ORD_ID|76018 sp|Q9LZP9|CP122_ARATH Calvin cycle protein CP12-2, chloroplastic OS=Arabidopsis thaliana OX=3702 GN=CP12-2 PE=1 SV=1//9.28555e-39
					Acc15301	-2.69746	-2.11815	-2.03162	gnl|BL_ORD_ID|342113 sp|Q9SG02|RDR6_ARATH RNA-dependent RNA polymerase 6 OS=Arabidopsis thaliana OX=3702 GN=RDR6 PE=1 SV=1//0
	TCONS_00019352	-2.68634	-3.15876	-4.08788	Acc14067	9.40058	7.14562	9.14661	gnl|BL_ORD_ID|228335 sp|Q5I0I2|MARH2_RAT E3 ubiquitin-protein ligase MARCH2 OS=Rattus norvegicus OX=10116 GN=March2 PE=1 SV=1//8.97274e-07
	TCONS_00019409	4.88904	2.33598	3.15324	Acc14112	3.39153	4.2598	3.82379	gnl|BL_ORD_ID|125442 sp|Q9BRX8|F213A_HUMAN Redox-regulatory protein FAM213A OS=Homo sapiens OX=9606 GN=FAM213A PE=1 SV=3//2.34874e-25
					Acc14106	4.05841	3.17248	3.62101	gnl|BL_ORD_ID|48742 sp|H2DH17|C7A22_PANGI Cytochrome P450 CYP749A22 OS=Panax ginseng OX=4054 PE=2 SV=1//0
	TCONS_00019524	10.7961	8.30287	10.211	Acc14179	4.92351	3.10007	4.79604	gnl|BL_ORD_ID|555099 sp|Q39264|ZFP5_ARATH Zinc finger protein 5 OS=Arabidopsis thaliana OX=3702 GN=ZFP5 PE=1 SV=1//4.39331e-11
					Acc14184	-3.10486	-4.00821	-4.21698	-//-
	TCONS_00020902	-2.31359	-2.75043	-3.06459	Acc14909	-2.31571	-2.3736	-2.68252	gnl|BL_ORD_ID|491125 sp|Q9ZQW8|U2AFA_ORYSJ Splicing factor U2af small subunit A OS=Oryza sativa subsp. japonica OX=39947 GN=U2AF35A PE=2 SV=1//1.34725e-100
	TCONS_00022274	12.9853	12.5051	12.3428	Acc15565	9.05933	9.49612	9.14879	gnl|BL_ORD_ID|528966 sp|Q9LH89|Y3885_ARATH Uncharacterized protein At3g28850 OS=Arabidopsis thaliana OX=3702 GN=At3g28850 PE=4 SV=1//7.4617e-38
	TCONS_00022311	2.13179	2.45219	1.67701	Acc15590	-2.13015	-3.3835	-1.09445	gnl|BL_ORD_ID|164842 sp|Q42059|GUN6_ARATH Endoglucanase 6 OS=Arabidopsis thaliana OX=3702 GN=At1g64390 PE=2 SV=2//0
	TCONS_00022483	2.91992	2.85978	3.97294	Acc15702	2.55826	3.1313	4.29634	gnl|BL_ORD_ID|14342 sp|E3SU11|ALL13_OLEEU Thaumatin-like protein OS=Olea europaea OX=4146 PE=1 SV=1//9.82932e-127
	TCONS_00023426	8.96809	7.34198	11.1445	Acc01275	-2.06914	-2.14135	-3.10099	gnl|BL_ORD_ID|546592 sp|Q9T096|YIPL6_ARATH Protein yippee-like At4g27745 OS=Arabidopsis thaliana OX=3702 GN=At4g27745 PE=3 SV=2//3.42675e-57
	TCONS_00023428	10.2803	7.64839	10.2741	Acc01275	-2.06914	-2.14135	-3.10099	gnl|BL_ORD_ID|546592 sp|Q9T096|YIPL6_ARATH Protein yippee-like At4g27745 OS=Arabidopsis thaliana OX=3702 GN=At4g27745 PE=3 SV=2//3.42675e-57
	TCONS_00024300	12.0459	7.70257	8.4027	Acc15506	6.17346	2.13222	3.77133	-//-
	TCONS_00024301	6.99291	2.42915	3.86244	Acc15506	6.17346	2.13222	3.77133	-//-
	TCONS_00025433	8.70563	10.607	10.2586	Acc01304	2.26825	2.99165	3.01365	gnl|BL_ORD_ID|317553 sp|Q689G6|PRR95_ORYSJ Two-component response regulator-like PRR95 OS=Oryza sativa subsp. japonica OX=39947 GN=PRR95 PE=2 SV=1//6.31912e-95
	TCONS_00027071	5.98252	2.78684	4.16339	Acc17004	4.07992	2.83233	5.21373	-//-
	TCONS_00027914	3.02887	-3.65729	-3.57033	Acc17513	4.91082	4.21212	7.05378	gnl|BL_ORD_ID|40570 sp|Q9FGK4|B561J_ARATH Cytochrome b561 and DOMON domain-containing protein At5g47530 OS=Arabidopsis thaliana OX=3702 GN=At5g47530 PE=2 SV=1//5.0097e-151
					Acc17528	-4.96568	-2.45088	-3.19366	-//-
					Acc17530	-2.38402	-4.2482	-3.16838	-//-
	TCONS_00029828	9.30536	7.70257	9.56081	Acc17505	8.1144	6.64708	8.85816	-//-
					Acc17506	7.28849	6.04672	8.80381	gnl|BL_ORD_ID|28607 sp|Q9SV07|ASAT1_ARATH Acyl-CoA--sterol O-acyltransferase 1 OS=Arabidopsis thaliana OX=3702 GN=ASAT1 PE=1 SV=1//5.97471e-99
					Acc17513	4.91082	4.21212	7.05378	gnl|BL_ORD_ID|40570 sp|Q9FGK4|B561J_ARATH Cytochrome b561 and DOMON domain-containing protein At5g47530 OS=Arabidopsis thaliana OX=3702 GN=At5g47530 PE=2 SV=1//5.0097e-151
	TCONS_00030540	2.53217	2.50411	2.31725	Acc17937	2.74424	2.04965	2.04734	gnl|BL_ORD_ID|211234 sp|Q9SN23|LBD38_ARATH LOB domain-containing protein 38 OS=Arabidopsis thaliana OX=3702 GN=LBD38 PE=1 SV=1//1.95506e-08
					Acc17938	2.65868	2.12183	1.85958	gnl|BL_ORD_ID|3891 sp|Q9C9W0|AB17I_ARATH ABC transporter I family member 17 OS=Arabidopsis thaliana OX=3702 GN=ABCI17 PE=2 SV=1//6.51749e-66
	TCONS_00030984	8.35428	9.83714	11.319	Acc18204	4.7062	5.08218	5.13571	gnl|BL_ORD_ID|252768 sp|Q10PP8|MTP4_ORYSJ Metal tolerance protein 4 OS=Oryza sativa subsp. japonica OX=39947 GN=MTP4 PE=2 SV=1//0
	TCONS_00033522	-7.26408	-15.3467	-10.0592	Acc18460	4.3591	4.31372	4.69293	gnl|BL_ORD_ID|494517 sp|Q9SUC9|UGPI7_ARATH Uncharacterized GPI-anchored protein At4g28100 OS=Arabidopsis thaliana OX=3702 GN=At4g28100 PE=1 SV=1//1.16959e-56
	TCONS_00033523	-15.533	-15.3562	-15.6329	Acc18460	4.3591	4.31372	4.69293	gnl|BL_ORD_ID|494517 sp|Q9SUC9|UGPI7_ARATH Uncharacterized GPI-anchored protein At4g28100 OS=Arabidopsis thaliana OX=3702 GN=At4g28100 PE=1 SV=1//1.16959e-56
	TCONS_00033527	6.39746	6.28134	15.241	Acc18460	4.3591	4.31372	4.69293	gnl|BL_ORD_ID|494517 sp|Q9SUC9|UGPI7_ARATH Uncharacterized GPI-anchored protein At4g28100 OS=Arabidopsis thaliana OX=3702 GN=At4g28100 PE=1 SV=1//1.16959e-56
	TCONS_00036673	2.82865	2.39028	2.24815	Acc19295	3.88149	4.10611	3.67371	gnl|BL_ORD_ID|318880 sp|Q9S7N7|PSAG_ARATH Photosystem I reaction center subunit V, chloroplastic OS=Arabidopsis thaliana OX=3702 GN=PSAG PE=1 SV=1//7.28687e-61
	TCONS_00038577	9.59157	11.1063	9.68196	Acc20166	2.05838	2.30641	2.83026	gnl|BL_ORD_ID|438304 sp|Q0JKZ0|SNL6_ORYSJ Cinnamoyl-CoA reductase-like SNL6 OS=Oryza sativa subsp. japonica OX=39947 GN=SNL6 PE=3 SV=1//1.51383e-50
	TCONS_00039936	-3.6019	-3.37584	-4.22225	Acc20899	9.12701	9.11881	10.2683	-//-
	TCONS_00041397	-3.30375	-3.76715	-2.91063	Acc20351	2.41626	3.24275	3.69762	gnl|BL_ORD_ID|444010 sp|O82627|SSG1_ANTMA Granule-bound starch synthase 1, chloroplastic/amyloplastic OS=Antirrhinum majus OX=4151 GN=WAXY PE=2 SV=1//0
					Acc20355	-2.57896	-2.59987	-4.19607	gnl|BL_ORD_ID|317855 sp|P19954|PRSP1_SPIOL Ribosome-binding factor PSRP1, chloroplastic OS=Spinacia oleracea OX=3562 GN=PSRP1 PE=1 SV=2//3.37401e-97
					Acc20356	-3.09046	-2.78368	-2.48638	gnl|BL_ORD_ID|269471 sp|Q9FI03|NHL26_ARATH NDR1/HIN1-like protein 26 OS=Arabidopsis thaliana OX=3702 GN=NHL26 PE=2 SV=1//1.0715e-79
	TCONS_00042145	7.51598	4.88527	1.15605	Acc20749	6.47321	4.61765	2.03495	gnl|BL_ORD_ID|53420 sp|P07369|CB2G_SOLLC Chlorophyll a-b binding protein 3C, chloroplastic OS=Solanum lycopersicum OX=4081 GN=CAB3C PE=3 SV=1//5.11503e-165
	TCONS_00042370	-3.41682	-4.49284	-4.20514	Acc20899	9.12701	9.11881	10.2683	-//-
	TCONS_00042371	-3.44274	-4.003	-5.27462	Acc20899	9.12701	9.11881	10.2683	-//-
	TCONS_00044691	-2.53431	-3.70291	-4.19247	Acc21251	7.7673	8.52944	9.53153	gnl|BL_ORD_ID|13254 sp|Q38898|AKT2_ARATH Potassium channel AKT2/3 OS=Arabidopsis thaliana OX=3702 GN=AKT2 PE=1 SV=1//0
	TCONS_00046671	2.63004	2.44209	1.99935	Acc02335	2.27145	2.06063	1.21707	gnl|BL_ORD_ID|530934 sp|P58223|Y4837_ARATH KH domain-containing protein At4g18375 OS=Arabidopsis thaliana OX=3702 GN=At4g18375 PE=2 SV=1//1.52089e-49
					Acc02341	2.13754	2.49045	2.23503	gnl|BL_ORD_ID|532790 sp|P0C8Q9|Y5902_ARATH Uncharacterized protein At5g19025 OS=Arabidopsis thaliana OX=3702 GN=At5g19025 PE=2 SV=3//2.71772e-18
	TCONS_00048734	8.49971	10.1417	10.6217	Acc02438	2.82435	4.12115	3.85569	gnl|BL_ORD_ID|275174 sp|Q9LPV5|NRT25_ARATH High affinity nitrate transporter 2.5 OS=Arabidopsis thaliana OX=3702 GN=NRT2.5 PE=1 SV=1//1.5552e-161
	TCONS_00049448	15.0118	9.31804	13.9252	Acc22629	10.8573	6.24708	10.4044	gnl|BL_ORD_ID|7018 sp|Q3ZPN4|ACMAT_VITLA Methanol O-anthraniloyltransferase OS=Vitis labrusca OX=103355 GN=AMAT PE=1 SV=1//0
					Acc22630	12.941	8.88009	13.2604	gnl|BL_ORD_ID|7018 sp|Q3ZPN4|ACMAT_VITLA Methanol O-anthraniloyltransferase OS=Vitis labrusca OX=103355 GN=AMAT PE=1 SV=1//0
					Acc22631	9.52609	4.88009	9.0286	gnl|BL_ORD_ID|7018 sp|Q3ZPN4|ACMAT_VITLA Methanol O-anthraniloyltransferase OS=Vitis labrusca OX=103355 GN=AMAT PE=1 SV=1//0
					Acc22633	9.31331	4.81963	8.6118	gnl|BL_ORD_ID|7018 sp|Q3ZPN4|ACMAT_VITLA Methanol O-anthraniloyltransferase OS=Vitis labrusca OX=103355 GN=AMAT PE=1 SV=1//0
					Acc22634	7.39693	3.51389	6.52305	gnl|BL_ORD_ID|7018 sp|Q3ZPN4|ACMAT_VITLA Methanol O-anthraniloyltransferase OS=Vitis labrusca OX=103355 GN=AMAT PE=1 SV=1//0
	TCONS_00049455	9.73948	8.80196	--	Acc22629	10.8573	6.24708	10.4044	gnl|BL_ORD_ID|7018 sp|Q3ZPN4|ACMAT_VITLA Methanol O-anthraniloyltransferase OS=Vitis labrusca OX=103355 GN=AMAT PE=1 SV=1//0
					Acc22630	12.941	8.88009	13.2604	gnl|BL_ORD_ID|7018 sp|Q3ZPN4|ACMAT_VITLA Methanol O-anthraniloyltransferase OS=Vitis labrusca OX=103355 GN=AMAT PE=1 SV=1//0
					Acc22631	9.52609	4.88009	9.0286	gnl|BL_ORD_ID|7018 sp|Q3ZPN4|ACMAT_VITLA Methanol O-anthraniloyltransferase OS=Vitis labrusca OX=103355 GN=AMAT PE=1 SV=1//0
					Acc22633	9.31331	4.81963	8.6118	gnl|BL_ORD_ID|7018 sp|Q3ZPN4|ACMAT_VITLA Methanol O-anthraniloyltransferase OS=Vitis labrusca OX=103355 GN=AMAT PE=1 SV=1//0
					Acc22634	7.39693	3.51389	6.52305	gnl|BL_ORD_ID|7018 sp|Q3ZPN4|ACMAT_VITLA Methanol O-anthraniloyltransferase OS=Vitis labrusca OX=103355 GN=AMAT PE=1 SV=1//0
	TCONS_00049457	9.94649	11.3634	11.4165	Acc22629	10.8573	6.24708	10.4044	gnl|BL_ORD_ID|7018 sp|Q3ZPN4|ACMAT_VITLA Methanol O-anthraniloyltransferase OS=Vitis labrusca OX=103355 GN=AMAT PE=1 SV=1//0
					Acc22630	12.941	8.88009	13.2604	gnl|BL_ORD_ID|7018 sp|Q3ZPN4|ACMAT_VITLA Methanol O-anthraniloyltransferase OS=Vitis labrusca OX=103355 GN=AMAT PE=1 SV=1//0
					Acc22631	9.52609	4.88009	9.0286	gnl|BL_ORD_ID|7018 sp|Q3ZPN4|ACMAT_VITLA Methanol O-anthraniloyltransferase OS=Vitis labrusca OX=103355 GN=AMAT PE=1 SV=1//0
					Acc22633	9.31331	4.81963	8.6118	gnl|BL_ORD_ID|7018 sp|Q3ZPN4|ACMAT_VITLA Methanol O-anthraniloyltransferase OS=Vitis labrusca OX=103355 GN=AMAT PE=1 SV=1//0
					Acc22634	7.39693	3.51389	6.52305	gnl|BL_ORD_ID|7018 sp|Q3ZPN4|ACMAT_VITLA Methanol O-anthraniloyltransferase OS=Vitis labrusca OX=103355 GN=AMAT PE=1 SV=1//0
	TCONS_00049463	7.61004	9.4506	9.28291	Acc22629	10.8573	6.24708	10.4044	gnl|BL_ORD_ID|7018 sp|Q3ZPN4|ACMAT_VITLA Methanol O-anthraniloyltransferase OS=Vitis labrusca OX=103355 GN=AMAT PE=1 SV=1//0
					Acc22630	12.941	8.88009	13.2604	gnl|BL_ORD_ID|7018 sp|Q3ZPN4|ACMAT_VITLA Methanol O-anthraniloyltransferase OS=Vitis labrusca OX=103355 GN=AMAT PE=1 SV=1//0
					Acc22631	9.52609	4.88009	9.0286	gnl|BL_ORD_ID|7018 sp|Q3ZPN4|ACMAT_VITLA Methanol O-anthraniloyltransferase OS=Vitis labrusca OX=103355 GN=AMAT PE=1 SV=1//0
					Acc22633	9.31331	4.81963	8.6118	gnl|BL_ORD_ID|7018 sp|Q3ZPN4|ACMAT_VITLA Methanol O-anthraniloyltransferase OS=Vitis labrusca OX=103355 GN=AMAT PE=1 SV=1//0
					Acc22634	7.39693	3.51389	6.52305	gnl|BL_ORD_ID|7018 sp|Q3ZPN4|ACMAT_VITLA Methanol O-anthraniloyltransferase OS=Vitis labrusca OX=103355 GN=AMAT PE=1 SV=1//0
	TCONS_00049830	2.60535	2.0956	2.05519	Acc22828	5.67303	7.49303	5.24256	gnl|BL_ORD_ID|111843 sp|Q8LBI9|EDL16_ARATH Sugar transporter ERD6-like 16 OS=Arabidopsis thaliana OX=3702 GN=At5g18840 PE=2 SV=2//0
	TCONS_00051109	-6.17438	-3.37149	-11.1205	Acc23427	3.14622	5.75997	5.65159	gnl|BL_ORD_ID|308470 sp|O48711|PME12_ARATH Probable pectinesterase/pectinesterase inhibitor 12 OS=Arabidopsis thaliana OX=3702 GN=PME12 PE=2 SV=1//0
					Acc23416	-2.43975	-3.31466	-2.75048	-//-
	TCONS_00051885	-4.78438	-3.79403	-4.5401	Acc22773	-4.06797	-3.63892	-4.51955	gnl|BL_ORD_ID|4658 sp|Q9LY77|ACA12_ARATH Calcium-transporting ATPase 12, plasma membrane-type OS=Arabidopsis thaliana OX=3702 GN=ACA12 PE=2 SV=1//3.03596e-85
	TCONS_00052786	6.83594	6.28794	6.82627	Acc23159	6.15421	6.36902	6.64037	-//-
	TCONS_00053126	3.17609	2.37629	1.37082	Acc23324	2.61985	2.48862	1.8139	gnl|BL_ORD_ID|57297 sp|O65896|CDA1_ARATH Cytidine deaminase 1 OS=Arabidopsis thaliana OX=3702 GN=CDA1 PE=1 SV=1//4.41511e-85
	TCONS_00053618	8.94857	3.45786	-0.600207	Acc23583	-2.25858	-2.84336	-3.08772	gnl|BL_ORD_ID|195061 sp|Q9FXI5|IQD32_ARATH Protein IQ-DOMAIN 32 OS=Arabidopsis thaliana OX=3702 GN=IQD32 PE=1 SV=3//1.75568e-94
	TCONS_00053756	-3.14326	-6.16299	-5.6063	Acc23652	7.04986	4.3408	5.96118	gnl|BL_ORD_ID|528742 sp|B1MGB7|Y3787_MYCA9 Putative S-adenosyl-L-methionine-dependent methyltransferase MAB_3787 OS=Mycobacterium abscessus (strain ATCC 19977 / DSM 44196 / CIP 104536 / JCM 13569 / NCTC 13031 / TMC 1543) OX=561007 GN=MAB_3787 PE=3 SV=1//6.31666e-12
	TCONS_00054586	2.56706	2.48311	2.5656	Acc24135	3.00243	2.36046	3.04164	gnl|BL_ORD_ID|293622 sp|Q9M0R2|PATL5_ARATH Patellin-5 OS=Arabidopsis thaliana OX=3702 GN=PATL5 PE=1 SV=2//1.08488e-155
	TCONS_00054737	4.13261	-7.07256	-7.34741	XLOC_036133	3.84361	-2.36251	-4.72609	-
	TCONS_00055424	11.201	10.9749	11.119	Acc23483	5.92332	2.77899	4.01235	gnl|BL_ORD_ID|520409 sp|Q94K98|Y1720_ARATH Glycosyltransferase family 92 protein At1g27200 OS=Arabidopsis thaliana OX=3702 GN=At1g27200 PE=2 SV=2//5.48945e-94
	TCONS_00057543	5.91799	2.80674	3.36886	Acc24536	3.43952	2.19194	2.0411	gnl|BL_ORD_ID|76181 sp|Q9FDX6|CP1_ARATH Calcium-binding protein CP1 OS=Arabidopsis thaliana OX=3702 GN=CP1 PE=2 SV=1//3.12275e-48
	TCONS_00059642	3.87081	2.67021	4.68218	Acc24536	3.43952	2.19194	2.0411	gnl|BL_ORD_ID|76181 sp|Q9FDX6|CP1_ARATH Calcium-binding protein CP1 OS=Arabidopsis thaliana OX=3702 GN=CP1 PE=2 SV=1//3.12275e-48
	TCONS_00061917	9.41211	6.41715	11.071	Acc25571	-2.8188	-2.07717	-2.45405	gnl|BL_ORD_ID|267953 sp|F4HZB5|NET1D_ARATH Protein NETWORKED 1D OS=Arabidopsis thaliana OX=3702 GN=NET1D PE=3 SV=1//2.48886e-65
					Acc25577	2.02902	2.00935	1.11307	gnl|BL_ORD_ID|171639 sp|Q9LUH8|HFA6B_ARATH Heat stress transcription factor A-6b OS=Arabidopsis thaliana OX=3702 GN=HSFA6b PE=2 SV=1//1.79638e-107
	TCONS_00062060	3.20005	2.14295	2.84162	XLOC_042205	2.66075	2.46032	3.42462	-
	TCONS_00062138	3.13665	3.96897	3.59245	Acc25698	4.2813	6.3304	5.47799	gnl|BL_ORD_ID|48790 sp|Q9SZ46|C82C4_ARATH Cytochrome P450 82C4 OS=Arabidopsis thaliana OX=3702 GN=CYP82C4 PE=2 SV=1//2.54674e-166
	TCONS_00062857	-2.95567	-2.6348	-4.29946	Acc26086	3.39485	3.22662	4.24041	gnl|BL_ORD_ID|227696 sp|Q7Y223|MAN2_ARATH Mannan endo-1,4-beta-mannosidase 2 OS=Arabidopsis thaliana OX=3702 GN=MAN2 PE=2 SV=1//0
	TCONS_00063310	8.47177	8.94367	8.83769	Acc21588	12.8701	8.47392	9.53724	gnl|BL_ORD_ID|308535 sp|Q9FM79|PME62_ARATH Pectinesterase QRT1 OS=Arabidopsis thaliana OX=3702 GN=QRT1 PE=2 SV=1//2.30426e-150
					XLOC_042997	5.02148	5.86451	6.015	-
	TCONS_00063988	2.91519	4.30979	0.469992	Acc22060	2.97228	5.48947	1.85899	-//-
	TCONS_00066635	6.60158	5.7143	6.94099	Acc25782	5.15567	7.94103	7.45879	gnl|BL_ORD_ID|268231 sp|F4I9E1|NFD4_ARATH Protein NUCLEAR FUSION DEFECTIVE 4 OS=Arabidopsis thaliana OX=3702 GN=NFD4 PE=3 SV=1//7.42768e-50
					Acc25785	6.47728	6.32768	7.56269	gnl|BL_ORD_ID|148217 sp|O22918|GDL41_ARATH GDSL esterase/lipase At2g30220 OS=Arabidopsis thaliana OX=3702 GN=At2g30220 PE=3 SV=1//1.92618e-139
					Acc25786	4.51892	4.37631	8.00003	gnl|BL_ORD_ID|210265 sp|Q56YT0|LAC3_ARATH Laccase-3 OS=Arabidopsis thaliana OX=3702 GN=LAC3 PE=2 SV=2//0
	TCONS_00067439	2.91605	2.66195	1.99882	Acc26202	2.93692	3.54137	2.58978	-//-
	TCONS_00067445	6.66262	5.29961	4.41666	Acc26202	2.93692	3.54137	2.58978	-//-
	TCONS_00069623	4.51736	4.73413	4.51467	Acc26728	2.95018	2.16217	2.11399	-//-
					Acc26733	2.08649	2.12348	2.10648	gnl|BL_ORD_ID|510083 sp|Q94JX5|WLIM1_ARATH LIM domain-containing protein WLIM1 OS=Arabidopsis thaliana OX=3702 GN=WLIM1 PE=1 SV=1//2.24931e-14
	TCONS_00071171	3.18931	2.08633	2.11028	Acc27476	3.31272	3.05197	2.8916	gnl|BL_ORD_ID|304383 sp|Q96303|PHT14_ARATH Inorganic phosphate transporter 1-4 OS=Arabidopsis thaliana OX=3702 GN=PHT1-4 PE=1 SV=1//0
	TCONS_00074365	5.57115	6.15374	6.87687	Acc28063	3.77485	2.67034	2.80259	gnl|BL_ORD_ID|2003 sp|Q9SMT7|4CLLA_ARATH Oxalate--CoA ligase OS=Arabidopsis thaliana OX=3702 GN=AAE3 PE=1 SV=1//0
	TCONS_00075307	7.20033	4.57981	3.64524	Acc28529	4.80423	2.97122	1.70322	gnl|BL_ORD_ID|83132 sp|Q9SX25|CXE6_ARATH Probable carboxylesterase 6 OS=Arabidopsis thaliana OX=3702 GN=CXE6 PE=2 SV=1//3.37243e-121
	TCONS_00075365	3.87863	2.75838	2.19892	Acc28572	3.17564	2.84688	2.47888	-//-
	TCONS_00075391	4.72977	4.28148	4.88482	Acc28583	6.65333	6.90241	7.81202	-//-
	TCONS_00075632	5.22557	4.60575	4.38721	Acc28740	3.3972	4.64939	4.89266	gnl|BL_ORD_ID|110196 sp|Q8L868|E1311_ARATH Glucan endo-1,3-beta-glucosidase 11 OS=Arabidopsis thaliana OX=3702 GN=At1g32860 PE=1 SV=1//8.01981e-160
					Acc28744	3.66321	2.63834	2.51579	gnl|BL_ORD_ID|532886 sp|Q9FLE8|Y5986_ARATH Uncharacterized protein At5g39865 OS=Arabidopsis thaliana OX=3702 GN=At5g39865 PE=2 SV=1//1.90711e-33
	TCONS_00078175	8.79669	6.3043	6.44627	Acc28966	5.43695	3.31304	4.29984	gnl|BL_ORD_ID|40887 sp|O23553|BAM3_ARATH Beta-amylase 3, chloroplastic OS=Arabidopsis thaliana OX=3702 GN=BAM3 PE=1 SV=3//0
	TCONS_00079380	-2.24701	-7.21233	-10.6062	Acc29506	3.13901	2.92064	2.20471	gnl|BL_ORD_ID|555329 sp|Q5Z653|ZIP10_ORYSJ Zinc transporter 10 OS=Oryza sativa subsp. japonica OX=39947 GN=ZIP10 PE=3 SV=2//7.88401e-94
					Acc29514	4.39964	4.68595	5.07919	gnl|BL_ORD_ID|507580 sp|P49043|VPE_CITSI Vacuolar-processing enzyme OS=Citrus sinensis OX=2711 PE=2 SV=1//0
	TCONS_00079381	-5.86252	-6.81219	-5.55636	Acc29506	3.13901	2.92064	2.20471	gnl|BL_ORD_ID|555329 sp|Q5Z653|ZIP10_ORYSJ Zinc transporter 10 OS=Oryza sativa subsp. japonica OX=39947 GN=ZIP10 PE=3 SV=2//7.88401e-94
					Acc29514	4.39964	4.68595	5.07919	gnl|BL_ORD_ID|507580 sp|P49043|VPE_CITSI Vacuolar-processing enzyme OS=Citrus sinensis OX=2711 PE=2 SV=1//0
	TCONS_00079504	-6.57812	-4.96198	-7.82977	Acc29591	2.23696	2.2352	2.28846	gnl|BL_ORD_ID|487646 sp|Q9FLT0|TSN2_ARATH Ribonuclease TUDOR 2 OS=Arabidopsis thaliana OX=3702 GN=TSN2 PE=1 SV=1//0
					Acc29595	2.26989	2.18037	2.74051	-//-
	TCONS_00080211	2.87927	2.22645	3.64105	Acc30036	4.23289	2.05495	2.43193	gnl|BL_ORD_ID|531743 sp|Q66GQ2|Y5162_ARATH Uncharacterized protein At5g41620 OS=Arabidopsis thaliana OX=3702 GN=At5g41620 PE=2 SV=2//6.85761e-34
	TCONS_00083307	11.2553	9.26502	9.54811	Acc30480	2.63928	2.52359	2.41019	gnl|BL_ORD_ID|532790 sp|P0C8Q9|Y5902_ARATH Uncharacterized protein At5g19025 OS=Arabidopsis thaliana OX=3702 GN=At5g19025 PE=2 SV=3//2.49806e-24
	TCONS_00086069	3.34793	-6.98016	-7.25489	Acc30961	2.43626	5.6745	5.78413	-//-
	TCONS_00086494	3.00791	3.04967	3.06388	Acc31246	3.11309	3.4612	3.73477	gnl|BL_ORD_ID|438185 sp|Q6Z1Y6|SNAT2_ORYSJ Serotonin N-acetyltransferase 2, chloroplastic OS=Oryza sativa subsp. japonica OX=39947 GN=SNAT2 PE=1 SV=1//1.03002e-61
	TCONS_00087106	8.47177	8.64479	9.96585	Acc31542	3.78401	2.90534	2.06913	gnl|BL_ORD_ID|510460 sp|Q9LP56|WRK65_ARATH Probable WRKY transcription factor 65 OS=Arabidopsis thaliana OX=3702 GN=WRKY65 PE=2 SV=1//1.63192e-29
					XLOC_055351	3.52434	3.41982	4.2582	-
	TCONS_00087197	5.92143	6.24136	5.95401	Acc31602	2.90299	3.11164	3.04746	gnl|BL_ORD_ID|3864 sp|Q9LZJ5|AB14C_ARATH ABC transporter C family member 14 OS=Arabidopsis thaliana OX=3702 GN=ABCC14 PE=1 SV=1//2.6087e-31
					Acc31607	-2.61179	-2.19335	-1.6355	gnl|BL_ORD_ID|443457 sp|Q9SW70|SRP_VITRI Stress-related protein OS=Vitis riparia OX=96939 GN=SRP PE=2 SV=1//2.5568e-129
	TCONS_00087780	2.00495	2.81503	2.52537	Acc31884	4.9588	4.05028	4.26658	gnl|BL_ORD_ID|396821 sp|Q682S0|RPT2_ARATH Root phototropism protein 2 OS=Arabidopsis thaliana OX=3702 GN=RPT2 PE=1 SV=2//0
					XLOC_055806	3.16577	3.11103	3.25676	-
	TCONS_00089484	9.87363	9.31804	11.8192	Acc31790	-3.07106	-4.17333	-4.31847	gnl|BL_ORD_ID|326023 sp|Q9M390|PTR1_ARATH Protein NRT1/ PTR FAMILY 8.1 OS=Arabidopsis thaliana OX=3702 GN=NPF8.1 PE=1 SV=1//0
					Acc31791	-4.53209	-3.684	-4.69291	gnl|BL_ORD_ID|99830 sp|Q8S9H7|DIV_ANTMA Transcription factor DIVARICATA OS=Antirrhinum majus OX=4151 GN=DIVARICATA PE=2 SV=1//1.21958e-119
	TCONS_00089673	6.43898	-6.98016	5.65865	Acc31884	4.9588	4.05028	4.26658	gnl|BL_ORD_ID|396821 sp|Q682S0|RPT2_ARATH Root phototropism protein 2 OS=Arabidopsis thaliana OX=3702 GN=RPT2 PE=1 SV=2//0
					XLOC_055806	3.16577	3.11103	3.25676	-
	TCONS_00091177	2.1309	2.45113	3.29149	Acc21775	2.60763	3.56659	3.84523	gnl|BL_ORD_ID|491337 sp|D3UAG2|U71K2_PYRCO UDP-glycosyltransferase 71K2 OS=Pyrus communis OX=23211 GN=UGT71K2 PE=1 SV=1//2.76478e-165
					Acc21776	2.39627	3.89389	3.87406	gnl|BL_ORD_ID|491337 sp|D3UAG2|U71K2_PYRCO UDP-glycosyltransferase 71K2 OS=Pyrus communis OX=23211 GN=UGT71K2 PE=1 SV=1//7.65603e-159
					Acc21786	2.71586	5.12273	5.28149	gnl|BL_ORD_ID|129132 sp|Q9FGY4|FB341_ARATH F-box protein At5g49610 OS=Arabidopsis thaliana OX=3702 GN=At5g49610 PE=1 SV=1//1.19207e-16
	TCONS_00091854	9.94649	11.0911	11.4339	Acc32998	5.18646	7.64037	7.48394	gnl|BL_ORD_ID|260395 sp|O49255|NAC29_ARATH NAC transcription factor 29 OS=Arabidopsis thaliana OX=3702 GN=NAC029 PE=2 SV=1//7.65168e-101
	TCONS_00092763	2.4242	2.02373	1.36247	Acc33448	3.08397	6.25533	6.35875	gnl|BL_ORD_ID|260391 sp|Q84TE6|NAC22_ARATH NAC domain-containing protein 21/22 OS=Arabidopsis thaliana OX=3702 GN=NAC021 PE=1 SV=2//1.53736e-101
	TCONS_00094417	-21.4175	-21.2406	-21.5174	Acc33292	-2.06834	-3.02996	-1.85274	gnl|BL_ORD_ID|245934 sp|O49636|MPC4_ARATH Mitochondrial pyruvate carrier 4 OS=Arabidopsis thaliana OX=3702 GN=MPC4 PE=3 SV=1//9.9729e-52
	TCONS_00095027	3.00274	3.26953	4.22204	Acc02655	4.84595	5.49007	6.85455	gnl|BL_ORD_ID|518308 sp|Q6DST1|Y1465_ARATH Late embryogenesis abundant protein At1g64065 OS=Arabidopsis thaliana OX=3702 GN=At1g64065 PE=2 SV=1//6.6979e-11
	TCONS_00097021	3.6876	3.88668	3.48376	Acc03873	4.12601	4.96834	4.76692	gnl|BL_ORD_ID|510136 sp|Q6EU49|WNK4_ORYSJ Probable serine/threonine-protein kinase WNK4 OS=Oryza sativa subsp. japonica OX=39947 GN=WNK4 PE=2 SV=1//2.91104e-75
	TCONS_00098233	-2.68234	-2.56637	-3.02053	Acc02767	3.41626	3.48	4.30547	-//-
					Acc02770	2.21819	2.62471	2.53462	gnl|BL_ORD_ID|387819 sp|Q96EX2|RNFT2_HUMAN RING finger and transmembrane domain-containing protein 2 OS=Homo sapiens OX=9606 GN=RNFT2 PE=2 SV=2//1.49608e-32
					Acc02781	4.49726	2.94277	2.44708	gnl|BL_ORD_ID|28206 sp|Q9FPR6|ARR17_ARATH Two-component response regulator ARR17 OS=Arabidopsis thaliana OX=3702 GN=ARR17 PE=2 SV=1//4.0497e-64
					Acc02785	3.31427	2.99862	3.00781	gnl|BL_ORD_ID|32008 sp|Q9SG96|ATL72_ARATH RING-H2 finger protein ATL72 OS=Arabidopsis thaliana OX=3702 GN=ATL72 PE=2 SV=1//9.16995e-42
					Acc02787	2.18208	-2.09964	-0.815345	gnl|BL_ORD_ID|124317 sp|O22874|EXPA8_ARATH Expansin-A8 OS=Arabidopsis thaliana OX=3702 GN=EXPA8 PE=2 SV=1//1.50006e-120
	TCONS_00101358	4.5423	4.55594	5.61015	Acc04704	-5.606	-3.79829	-6.7685	gnl|BL_ORD_ID|83128 sp|Q9SX78|CXE2_ARATH Probable carboxylesterase 2 OS=Arabidopsis thaliana OX=3702 GN=CXE2 PE=2 SV=1//1.20891e-137
					Acc04715	-2.95824	-4.5791	-4.00005	gnl|BL_ORD_ID|68547 sp|Q8RZB5|CML10_ORYSJ Probable calcium-binding protein CML10 OS=Oryza sativa subsp. japonica OX=39947 GN=CML10 PE=2 SV=1//3.94325e-13
					Acc04716	-6.47527	-4.21029	-6.25531	gnl|BL_ORD_ID|68547 sp|Q8RZB5|CML10_ORYSJ Probable calcium-binding protein CML10 OS=Oryza sativa subsp. japonica OX=39947 GN=CML10 PE=2 SV=1//1.9744e-10
					Acc04723	2.41444	3.17576	3.82668	-//-
	TCONS_00102625	-2.7954	-2.17803	-3.48679	Acc04573	4.86612	5.06668	4.04385	gnl|BL_ORD_ID|48793 sp|O65782|C83B1_ARATH Cytochrome P450 83B1 OS=Arabidopsis thaliana OX=3702 GN=CYP83B1 PE=1 SV=1//1.72929e-150
	TCONS_00103178	2.20964	2.14087	2.33218	Acc04887	-2.78294	-2.08325	-2.32853	gnl|BL_ORD_ID|76381 sp|Q39061|CP33_ARATH RNA-binding protein CP33, chloroplastic OS=Arabidopsis thaliana OX=3702 GN=CP33 PE=2 SV=1//6.01548e-22
					Acc04893	2.65855	2.78771	2.8718	gnl|BL_ORD_ID|285317 sp|B7ZWR7|OFUT7_ARATH O-fucosyltransferase 7 OS=Arabidopsis thaliana OX=3702 GN=OFUT7 PE=2 SV=1//0
	TCONS_00104363	3.18321	4.09093	2.94202	Acc05430	3.95911	5.53259	4.53436	gnl|BL_ORD_ID|108005 sp|Q9FKQ1|DTX27_ARATH Protein DETOXIFICATION 27 OS=Arabidopsis thaliana OX=3702 GN=DTX27 PE=2 SV=1//2.07643e-21
	TCONS_00105013	3.54685	2.58124	2.58852	XLOC_068063	4.16904	3.83743	4.04172	-
					XLOC_068064	5.4224	4.81122	5.01677	-
	TCONS_00105073	5.88845	4.97707	5.78666	Acc05744	4.31365	2.84745	2.24338	-//-
					Acc05749	4.66411	4.80181	5.7948	gnl|BL_ORD_ID|39654 sp|F4J1Q9|AVT1I_ARATH Amino acid transporter AVT1I OS=Arabidopsis thaliana OX=3702 GN=AVT1I PE=3 SV=1//5.81792e-136
	TCONS_00105186	2.01712	2.73049	2.04326	Acc05818	4.32571	3.24203	3.14586	gnl|BL_ORD_ID|532555 sp|Q93XX5|Y5713_ARATH PI-PLC X domain-containing protein At5g67130 OS=Arabidopsis thaliana OX=3702 GN=At5g67130 PE=1 SV=1//3.73423e-143
	TCONS_00108333	2.8234	2.21251	2.54834	Acc06645	4.93003	5.88871	6.87667	gnl|BL_ORD_ID|523669 sp|Q9SJG2|Y2296_ARATH Probable receptor-like protein kinase At2g42960 OS=Arabidopsis thaliana OX=3702 GN=At2g42960 PE=3 SV=1//0
	TCONS_00109022	5.17116	3.50324	4.14554	Acc06752	5.20248	3.5573	4.15698	gnl|BL_ORD_ID|505474 sp|Q9M2C0|VITH4_ARATH Vacuolar iron transporter homolog 4 OS=Arabidopsis thaliana OX=3702 GN=At3g43660 PE=2 SV=1//4.04275e-79
	TCONS_00109233	2.82155	2.21594	0.760159	Acc06935	2.36752	2.63606	1.58821	gnl|BL_ORD_ID|428040 sp|Q9AT54|SCGT_TOBAC Scopoletin glucosyltransferase OS=Nicotiana tabacum OX=4097 GN=TOGT1 PE=1 SV=1//0
	TCONS_00109236	10.835	9.41858	9.75005	Acc06935	2.36752	2.63606	1.58821	gnl|BL_ORD_ID|428040 sp|Q9AT54|SCGT_TOBAC Scopoletin glucosyltransferase OS=Nicotiana tabacum OX=4097 GN=TOGT1 PE=1 SV=1//0
	TCONS_00109239	-2.2051	-2.55257	-4.63436	Acc06935	2.36752	2.63606	1.58821	gnl|BL_ORD_ID|428040 sp|Q9AT54|SCGT_TOBAC Scopoletin glucosyltransferase OS=Nicotiana tabacum OX=4097 GN=TOGT1 PE=1 SV=1//0
	TCONS_00109242	-2.16859	-3.2394	-5.95664	Acc06935	2.36752	2.63606	1.58821	gnl|BL_ORD_ID|428040 sp|Q9AT54|SCGT_TOBAC Scopoletin glucosyltransferase OS=Nicotiana tabacum OX=4097 GN=TOGT1 PE=1 SV=1//0
	TCONS_00110066	12.8895	12.1626	6.20512	Acc06338	2.25682	2.65441	2.97719	-//-
	TCONS_00110068	-11.4388	-3.72855	0.452117	Acc06338	2.25682	2.65441	2.97719	-//-
	TCONS_00110533	-3.81969	-3.38489	-4.75276	Acc06418	-3.47311	-4.05838	-2.77503	-//-
	TCONS_00111355	12.7129	11.6826	12.3755	Acc06935	2.36752	2.63606	1.58821	gnl|BL_ORD_ID|428040 sp|Q9AT54|SCGT_TOBAC Scopoletin glucosyltransferase OS=Nicotiana tabacum OX=4097 GN=TOGT1 PE=1 SV=1//0
	TCONS_00111357	10.7904	11.2812	--	Acc06935	2.36752	2.63606	1.58821	gnl|BL_ORD_ID|428040 sp|Q9AT54|SCGT_TOBAC Scopoletin glucosyltransferase OS=Nicotiana tabacum OX=4097 GN=TOGT1 PE=1 SV=1//0
	TCONS_00111358	4.55106	5.4798	4.27126	Acc06935	2.36752	2.63606	1.58821	gnl|BL_ORD_ID|428040 sp|Q9AT54|SCGT_TOBAC Scopoletin glucosyltransferase OS=Nicotiana tabacum OX=4097 GN=TOGT1 PE=1 SV=1//0
	TCONS_00114814	9.13769	8.52961	8.45803	Acc07749	3.98672	3.71917	4.19045	-//-
	TCONS_00119605	2.89547	2.65875	0.227515	Acc08779	3.1664	3.50046	0.73103	gnl|BL_ORD_ID|88053 sp|Q10993|CYTB_HELAN Cysteine proteinase inhibitor B OS=Helianthus annuus OX=4232 PE=1 SV=1//3.76266e-29
	TCONS_00122363	6.56097	5.15045	5.0468	Acc10240	-6.68182	-5.48847	-5.48545	gnl|BL_ORD_ID|41048 sp|O49545|BAME1_ARATH Leucine-rich repeat receptor-like serine/threonine-protein kinase BAM1 OS=Arabidopsis thaliana OX=3702 GN=BAM1 PE=1 SV=1//0
	TCONS_00123633	2.98958	7.27463	7.55512	Acc09780	3.14347	3.84869	2.15625	gnl|BL_ORD_ID|512101 sp|Q38910|XTH23_ARATH Probable xyloglucan endotransglucosylase/hydrolase protein 23 OS=Arabidopsis thaliana OX=3702 GN=XTH23 PE=2 SV=1//2.36412e-143
1W VS CK &3W vs CK	TCONS_00000274	3.91936	2.6432	4.80438	Acc00408	3.40467	3.04674	5.14843	gnl|BL_ORD_ID|314162 sp|P29063|PR4B_TOBAC Pathogenesis-related protein PR-4B OS=Nicotiana tabacum OX=4097 PE=2 SV=1//2.2919e-68
	TCONS_00003080	3.17183	2.40458	2.01912	Acc00639	3.93629	2.51092	3.31563	-//-
	TCONS_00003953	10.082	10.3342	11.3668	Acc01084	2.55921	-8.14834	-8.42722	gnl|BL_ORD_ID|172670 sp|Q67ZW1|HIP27_ARATH Heavy metal-associated isoprenylated plant protein 27 OS=Arabidopsis thaliana OX=3702 GN=HIPP27 PE=1 SV=1//6.27002e-65
	TCONS_00005892	6.2197	3.17109	4.94966	Acc11744	-2.63885	-2.63255	-3.32578	gnl|BL_ORD_ID|337204 sp|Q94AI1|QWRF2_ARATH QWRF motif-containing protein 2 OS=Arabidopsis thaliana OX=3702 GN=QWRF2 PE=2 SV=1//4.47212e-125
					Acc11757	4.86552	3.01503	4.30849	gnl|BL_ORD_ID|48778 sp|Q6WNQ8|C81E8_MEDTR Cytochrome P450 81E8 OS=Medicago truncatula OX=3880 GN=CYP81E8 PE=2 SV=1//1.58416e-61
					Acc11766	2.3955	-0.388192	2.47588	gnl|BL_ORD_ID|55250 sp|P42753|CCD31_ARATH Cyclin-D3-1 OS=Arabidopsis thaliana OX=3702 GN=CYCD3-1 PE=1 SV=3//1.35462e-83
	TCONS_00006894	-2.14198	-2.25116	-2.97334	Acc11295	6.36092	7.74295	6.30803	gnl|BL_ORD_ID|554553 sp|Q96289|ZAT10_ARATH Zinc finger protein ZAT10 OS=Arabidopsis thaliana OX=3702 GN=ZAT10 PE=2 SV=1//2.3656e-47
	TCONS_00008053	-3.00171	-2.2387	-3.49015	Acc11870	6.21188	7.3508	8.09508	gnl|BL_ORD_ID|219448 sp|Q8LBB7|LOG5_ARATH Cytokinin riboside 5&apos;-monophosphate phosphoribohydrolase LOG5 OS=Arabidopsis thaliana OX=3702 GN=LOG5 PE=1 SV=1//1.47211e-122
					Acc11862	-3.35053	-2.43859	-3.1178	gnl|BL_ORD_ID|107126 sp|F1DLK1|DSE1_NICBE Protein DECREASED SIZE EXCLUSION LIMIT 1 OS=Nicotiana benthamiana OX=4100 GN=DSE1 PE=2 SV=1//0
	TCONS_00008054	-2.74772	-1.66989	-2.65621	Acc11870	6.21188	7.3508	8.09508	gnl|BL_ORD_ID|219448 sp|Q8LBB7|LOG5_ARATH Cytokinin riboside 5&apos;-monophosphate phosphoribohydrolase LOG5 OS=Arabidopsis thaliana OX=3702 GN=LOG5 PE=1 SV=1//1.47211e-122
					Acc11862	-3.35053	-2.43859	-3.1178	gnl|BL_ORD_ID|107126 sp|F1DLK1|DSE1_NICBE Protein DECREASED SIZE EXCLUSION LIMIT 1 OS=Nicotiana benthamiana OX=4100 GN=DSE1 PE=2 SV=1//0
	TCONS_00008361	5.12268	1.07146	2.51868	Acc12024	4.51858	2.12744	2.6646	-//-
	TCONS_00011606	-2.36609	-3.36788	-3.59635	Acc12534	-2.60847	-2.49903	-2.80582	gnl|BL_ORD_ID|11194 sp|Q949X0|ADS3_ARATH Palmitoyl-monogalactosyldiacylglycerol delta-7 desaturase, chloroplastic OS=Arabidopsis thaliana OX=3702 GN=ADS3 PE=1 SV=2//1.02578e-172
					Acc12533	-2.88191	-2.68388	-3.07235	gnl|BL_ORD_ID|11194 sp|Q949X0|ADS3_ARATH Palmitoyl-monogalactosyldiacylglycerol delta-7 desaturase, chloroplastic OS=Arabidopsis thaliana OX=3702 GN=ADS3 PE=1 SV=2//1.26555e-168
					Acc12536	-2.34911	-3.35633	-3.59145	gnl|BL_ORD_ID|179816 sp|Q9AR73|HQGT_RAUSE Hydroquinone glucosyltransferase OS=Rauvolfia serpentina OX=4060 GN=AS PE=1 SV=1//3.07841e-46
	TCONS_00011884	2.66675	-1.23679	-7.92942	Acc12712	-2.44053	-1.54624	-2.66633	gnl|BL_ORD_ID|195061 sp|Q9FXI5|IQD32_ARATH Protein IQ-DOMAIN 32 OS=Arabidopsis thaliana OX=3702 GN=IQD32 PE=1 SV=3//2.72063e-27
	TCONS_00013583	-2.09596	-2.17528	-3.42633	Acc13488	-2.57272	-1.53925	-2.56282	gnl|BL_ORD_ID|223591 sp|Q9S7R3|LSH10_ARATH Protein LIGHT-DEPENDENT SHORT HYPOCOTYLS 10 OS=Arabidopsis thaliana OX=3702 GN=LSH10 PE=1 SV=1//2.1715e-80
	TCONS_00013861	-2.5208	-1.79616	-10.5094	Acc13627	3.33496	2.06712	3.73006	gnl|BL_ORD_ID|79569 sp|Q8RX83|CSLB3_ARATH Cellulose synthase-like protein B3 OS=Arabidopsis thaliana OX=3702 GN=CSLB3 PE=2 SV=1//0
	TCONS_00014829	2.80713	-1.09627	2.04645	Acc13109	3.60949	2.76594	2.72589	gnl|BL_ORD_ID|128837 sp|Q9SQI3|FATB_GOSHI Palmitoyl-acyl carrier protein thioesterase, chloroplastic OS=Gossypium hirsutum OX=3635 GN=FATB1 PE=1 SV=1//0
	TCONS_00014833	9.81924	10.5192	9.45598	Acc13109	3.60949	2.76594	2.72589	gnl|BL_ORD_ID|128837 sp|Q9SQI3|FATB_GOSHI Palmitoyl-acyl carrier protein thioesterase, chloroplastic OS=Gossypium hirsutum OX=3635 GN=FATB1 PE=1 SV=1//0
	TCONS_00016047	10.691	4.03176	8.08887	Acc13757	2.72354	-3.25568	-2.87007	gnl|BL_ORD_ID|858 sp|P0C8Y8|2SS2_BEREX 2S sulfur-rich seed storage protein 2 OS=Bertholletia excelsa OX=3645 GN=BE2S2 PE=3 SV=1//6.76535e-07
					Acc13760	4.621	1.03269	2.45745	gnl|BL_ORD_ID|438300 sp|O48686|SNL3_ARATH Paired amphipathic helix protein Sin3-like 3 OS=Arabidopsis thaliana OX=3702 GN=SNL3 PE=1 SV=3//3.65354e-07
	TCONS_00017009	8.0665	5.57697	5.25488	Acc14287	4.70797	3.1	3.06271	-//-
	TCONS_00018549	2.37455	1.57026	2.20846	Acc15038	3.89441	-1.22511	-9.31511	gnl|BL_ORD_ID|48268 sp|Q9ZWA1|C3H2_ARATH Zinc finger CCCH domain-containing protein 2 OS=Arabidopsis thaliana OX=3702 GN=At1g03790 PE=2 SV=1//1.32819e-69
					Acc15041	2.53291	2.57437	3.2338	-//-
	TCONS_00018853	-3.94144	-1.19775	-2.93735	Acc15165	-2.70648	-1.83889	-2.23629	gnl|BL_ORD_ID|267953 sp|F4HZB5|NET1D_ARATH Protein NETWORKED 1D OS=Arabidopsis thaliana OX=3702 GN=NET1D PE=3 SV=1//0
	TCONS_00019104	6.16545	6.96587	6.74769	Acc15295	5.0947	6.73432	6.73327	gnl|BL_ORD_ID|76018 sp|Q9LZP9|CP122_ARATH Calvin cycle protein CP12-2, chloroplastic OS=Arabidopsis thaliana OX=3702 GN=CP12-2 PE=1 SV=1//9.28555e-39
					Acc15301	-2.69746	-2.11815	-2.03162	gnl|BL_ORD_ID|342113 sp|Q9SG02|RDR6_ARATH RNA-dependent RNA polymerase 6 OS=Arabidopsis thaliana OX=3702 GN=RDR6 PE=1 SV=1//0
	TCONS_00019352	-2.68634	-3.15876	-4.08788	Acc14067	9.40058	7.14562	9.14661	gnl|BL_ORD_ID|228335 sp|Q5I0I2|MARH2_RAT E3 ubiquitin-protein ligase MARCH2 OS=Rattus norvegicus OX=10116 GN=March2 PE=1 SV=1//8.97274e-07
	TCONS_00019409	4.88904	2.33598	3.15324	Acc14112	3.39153	4.2598	3.82379	gnl|BL_ORD_ID|125442 sp|Q9BRX8|F213A_HUMAN Redox-regulatory protein FAM213A OS=Homo sapiens OX=9606 GN=FAM213A PE=1 SV=3//2.34874e-25
					Acc14106	4.05841	3.17248	3.62101	gnl|BL_ORD_ID|48742 sp|H2DH17|C7A22_PANGI Cytochrome P450 CYP749A22 OS=Panax ginseng OX=4054 PE=2 SV=1//0
	TCONS_00019524	10.7961	8.30287	10.211	Acc14179	4.92351	3.10007	4.79604	gnl|BL_ORD_ID|555099 sp|Q39264|ZFP5_ARATH Zinc finger protein 5 OS=Arabidopsis thaliana OX=3702 GN=ZFP5 PE=1 SV=1//4.39331e-11
					Acc14184	-3.10486	-4.00821	-4.21698	-//-
	TCONS_00020902	-2.31359	-2.75043	-3.06459	Acc14909	-2.31571	-2.3736	-2.68252	gnl|BL_ORD_ID|491125 sp|Q9ZQW8|U2AFA_ORYSJ Splicing factor U2af small subunit A OS=Oryza sativa subsp. japonica OX=39947 GN=U2AF35A PE=2 SV=1//1.34725e-100
					Acc14911	4.12735	1.17868	3.17189	gnl|BL_ORD_ID|246134 sp|Q39023|MPK3_ARATH Mitogen-activated protein kinase 3 OS=Arabidopsis thaliana OX=3702 GN=MPK3 PE=1 SV=2//0
	TCONS_00022274	12.9853	12.5051	12.3428	Acc15565	9.05933	9.49612	9.14879	gnl|BL_ORD_ID|528966 sp|Q9LH89|Y3885_ARATH Uncharacterized protein At3g28850 OS=Arabidopsis thaliana OX=3702 GN=At3g28850 PE=4 SV=1//7.4617e-38
	TCONS_00022483	2.91992	2.85978	3.97294	Acc15702	2.55826	3.1313	4.29634	gnl|BL_ORD_ID|14342 sp|E3SU11|ALL13_OLEEU Thaumatin-like protein OS=Olea europaea OX=4146 PE=1 SV=1//9.82932e-127
	TCONS_00023393	10.697	--	11.1017	Acc01275	-2.06914	-2.14135	-3.10099	gnl|BL_ORD_ID|546592 sp|Q9T096|YIPL6_ARATH Protein yippee-like At4g27745 OS=Arabidopsis thaliana OX=3702 GN=At4g27745 PE=3 SV=2//3.42675e-57
					Acc01294	2.05449	1.37861	2.00658	-//-
	TCONS_00023426	8.96809	7.34198	11.1445	Acc01275	-2.06914	-2.14135	-3.10099	gnl|BL_ORD_ID|546592 sp|Q9T096|YIPL6_ARATH Protein yippee-like At4g27745 OS=Arabidopsis thaliana OX=3702 GN=At4g27745 PE=3 SV=2//3.42675e-57
	TCONS_00023427	4.01405	1.27716	6.73335	Acc01275	-2.06914	-2.14135	-3.10099	gnl|BL_ORD_ID|546592 sp|Q9T096|YIPL6_ARATH Protein yippee-like At4g27745 OS=Arabidopsis thaliana OX=3702 GN=At4g27745 PE=3 SV=2//3.42675e-57
	TCONS_00023428	10.2803	7.64839	10.2741	Acc01275	-2.06914	-2.14135	-3.10099	gnl|BL_ORD_ID|546592 sp|Q9T096|YIPL6_ARATH Protein yippee-like At4g27745 OS=Arabidopsis thaliana OX=3702 GN=At4g27745 PE=3 SV=2//3.42675e-57
	TCONS_00024300	12.0459	7.70257	8.4027	Acc15506	6.17346	2.13222	3.77133	-//-
					Acc15498	-2.5413	-1.38191	-2.17911	gnl|BL_ORD_ID|194871 sp|Q93V56|IPYR1_ARATH Soluble inorganic pyrophosphatase 1 OS=Arabidopsis thaliana OX=3702 GN=PPA1 PE=1 SV=1//7.20379e-130
	TCONS_00024301	6.99291	2.42915	3.86244	Acc15506	6.17346	2.13222	3.77133	-//-
					Acc15498	-2.5413	-1.38191	-2.17911	gnl|BL_ORD_ID|194871 sp|Q93V56|IPYR1_ARATH Soluble inorganic pyrophosphatase 1 OS=Arabidopsis thaliana OX=3702 GN=PPA1 PE=1 SV=1//7.20379e-130
	TCONS_00025433	8.70563	10.607	10.2586	Acc01294	2.05449	1.37861	2.00658	-//-
					Acc01304	2.26825	2.99165	3.01365	gnl|BL_ORD_ID|317553 sp|Q689G6|PRR95_ORYSJ Two-component response regulator-like PRR95 OS=Oryza sativa subsp. japonica OX=39947 GN=PRR95 PE=2 SV=1//6.31912e-95
					Acc01314	2.3841	1.75523	3.51666	gnl|BL_ORD_ID|224455 sp|Q9SCK1|LSU1_ARATH Protein RESPONSE TO LOW SULFUR 1 OS=Arabidopsis thaliana OX=3702 GN=LSU1 PE=2 SV=1//2.86095e-07
	TCONS_00027071	5.98252	2.78684	4.16339	Acc17004	4.07992	2.83233	5.21373	-//-
	TCONS_00027914	3.02887	-3.65729	-3.57033	Acc17513	4.91082	4.21212	7.05378	gnl|BL_ORD_ID|40570 sp|Q9FGK4|B561J_ARATH Cytochrome b561 and DOMON domain-containing protein At5g47530 OS=Arabidopsis thaliana OX=3702 GN=At5g47530 PE=2 SV=1//5.0097e-151
					Acc17528	-4.96568	-2.45088	-3.19366	-//-
					Acc17530	-2.38402	-4.2482	-3.16838	-//-
	TCONS_00029827	8.086	--	8.81667	Acc17505	8.1144	6.64708	8.85816	-//-
					Acc17506	7.28849	6.04672	8.80381	gnl|BL_ORD_ID|28607 sp|Q9SV07|ASAT1_ARATH Acyl-CoA--sterol O-acyltransferase 1 OS=Arabidopsis thaliana OX=3702 GN=ASAT1 PE=1 SV=1//5.97471e-99
					Acc17513	4.91082	4.21212	7.05378	gnl|BL_ORD_ID|40570 sp|Q9FGK4|B561J_ARATH Cytochrome b561 and DOMON domain-containing protein At5g47530 OS=Arabidopsis thaliana OX=3702 GN=At5g47530 PE=2 SV=1//5.0097e-151
	TCONS_00029828	9.30536	7.70257	9.56081	Acc17505	8.1144	6.64708	8.85816	-//-
					Acc17506	7.28849	6.04672	8.80381	gnl|BL_ORD_ID|28607 sp|Q9SV07|ASAT1_ARATH Acyl-CoA--sterol O-acyltransferase 1 OS=Arabidopsis thaliana OX=3702 GN=ASAT1 PE=1 SV=1//5.97471e-99
					Acc17513	4.91082	4.21212	7.05378	gnl|BL_ORD_ID|40570 sp|Q9FGK4|B561J_ARATH Cytochrome b561 and DOMON domain-containing protein At5g47530 OS=Arabidopsis thaliana OX=3702 GN=At5g47530 PE=2 SV=1//5.0097e-151
	TCONS_00030212	7.93049	9.05199	12.9729	Acc17732	-2.52472	-1.82327	-3.84833	gnl|BL_ORD_ID|312125 sp|P27061|PPA1_SOLLC Acid phosphatase 1 OS=Solanum lycopersicum OX=4081 GN=APS1 PE=2 SV=1//1.61879e-69
	TCONS_00030540	2.53217	2.50411	2.31725	Acc17937	2.74424	2.04965	2.04734	gnl|BL_ORD_ID|211234 sp|Q9SN23|LBD38_ARATH LOB domain-containing protein 38 OS=Arabidopsis thaliana OX=3702 GN=LBD38 PE=1 SV=1//1.95506e-08
	TCONS_00030714	2.26437	1.94017	2.22928	Acc18051	3.67749	3.22575	4.78016	gnl|BL_ORD_ID|79617 sp|Q339N5|CSLH1_ORYSJ Cellulose synthase-like protein H1 OS=Oryza sativa subsp. japonica OX=39947 GN=CSLH1 PE=2 SV=2//0
	TCONS_00030984	8.35428	9.83714	11.319	Acc18204	4.7062	5.08218	5.13571	gnl|BL_ORD_ID|252768 sp|Q10PP8|MTP4_ORYSJ Metal tolerance protein 4 OS=Oryza sativa subsp. japonica OX=39947 GN=MTP4 PE=2 SV=1//0
	TCONS_00033522	-7.26408	-15.3467	-10.0592	Acc18460	4.3591	4.31372	4.69293	gnl|BL_ORD_ID|494517 sp|Q9SUC9|UGPI7_ARATH Uncharacterized GPI-anchored protein At4g28100 OS=Arabidopsis thaliana OX=3702 GN=At4g28100 PE=1 SV=1//1.16959e-56
	TCONS_00033523	-15.533	-15.3562	-15.6329	Acc18460	4.3591	4.31372	4.69293	gnl|BL_ORD_ID|494517 sp|Q9SUC9|UGPI7_ARATH Uncharacterized GPI-anchored protein At4g28100 OS=Arabidopsis thaliana OX=3702 GN=At4g28100 PE=1 SV=1//1.16959e-56
	TCONS_00033527	6.39746	6.28134	15.241	Acc18460	4.3591	4.31372	4.69293	gnl|BL_ORD_ID|494517 sp|Q9SUC9|UGPI7_ARATH Uncharacterized GPI-anchored protein At4g28100 OS=Arabidopsis thaliana OX=3702 GN=At4g28100 PE=1 SV=1//1.16959e-56
	TCONS_00033528	-15.7068	1.70155	-15.8067	Acc18460	4.3591	4.31372	4.69293	gnl|BL_ORD_ID|494517 sp|Q9SUC9|UGPI7_ARATH Uncharacterized GPI-anchored protein At4g28100 OS=Arabidopsis thaliana OX=3702 GN=At4g28100 PE=1 SV=1//1.16959e-56
	TCONS_00036673	2.82865	2.39028	2.24815	Acc19295	3.88149	4.10611	3.67371	gnl|BL_ORD_ID|318880 sp|Q9S7N7|PSAG_ARATH Photosystem I reaction center subunit V, chloroplastic OS=Arabidopsis thaliana OX=3702 GN=PSAG PE=1 SV=1//7.28687e-61
	TCONS_00037284	2.47422	-1.83008	-4.55613	Acc19462	2.19103	-2.11771	-3.65382	gnl|BL_ORD_ID|52143 sp|O81831|CARP1_ARATH Calcium-binding protein KRP1 OS=Arabidopsis thaliana OX=3702 GN=KRP1 PE=2 SV=1//6.90048e-41
	TCONS_00038577	9.59157	11.1063	9.68196	Acc20161	2.29613	1.89902	2.49552	-//-
					Acc20166	2.05838	2.30641	2.83026	gnl|BL_ORD_ID|438304 sp|Q0JKZ0|SNL6_ORYSJ Cinnamoyl-CoA reductase-like SNL6 OS=Oryza sativa subsp. japonica OX=39947 GN=SNL6 PE=3 SV=1//1.51383e-50
	TCONS_00039936	-3.6019	-3.37584	-4.22225	Acc20899	9.12701	9.11881	10.2683	-//-
	TCONS_00041397	-3.30375	-3.76715	-2.91063	Acc20351	2.41626	3.24275	3.69762	gnl|BL_ORD_ID|444010 sp|O82627|SSG1_ANTMA Granule-bound starch synthase 1, chloroplastic/amyloplastic OS=Antirrhinum majus OX=4151 GN=WAXY PE=2 SV=1//0
					Acc20355	-2.57896	-2.59987	-4.19607	gnl|BL_ORD_ID|317855 sp|P19954|PRSP1_SPIOL Ribosome-binding factor PSRP1, chloroplastic OS=Spinacia oleracea OX=3562 GN=PSRP1 PE=1 SV=2//3.37401e-97
					Acc20356	-3.09046	-2.78368	-2.48638	gnl|BL_ORD_ID|269471 sp|Q9FI03|NHL26_ARATH NDR1/HIN1-like protein 26 OS=Arabidopsis thaliana OX=3702 GN=NHL26 PE=2 SV=1//1.0715e-79
	TCONS_00042370	-3.41682	-4.49284	-4.20514	Acc20899	9.12701	9.11881	10.2683	-//-
	TCONS_00042371	-3.44274	-4.003	-5.27462	Acc20899	9.12701	9.11881	10.2683	-//-
	TCONS_00044633	3.15023	3.56626	4.27107	Acc21211	-3.64545	0.882197	2.27793	gnl|BL_ORD_ID|263991 sp|Q8GWK6|NC104_ARATH NAC domain-containing protein 104 OS=Arabidopsis thaliana OX=3702 GN=NAC104 PE=2 SV=1//3.59935e-73
	TCONS_00044691	-2.53431	-3.70291	-4.19247	Acc21251	7.7673	8.52944	9.53153	gnl|BL_ORD_ID|13254 sp|Q38898|AKT2_ARATH Potassium channel AKT2/3 OS=Arabidopsis thaliana OX=3702 GN=AKT2 PE=1 SV=1//0
	TCONS_00045872	7.26413	8.03372	9.98482	Acc01764	-2.30402	-1.95725	-3.29186	gnl|BL_ORD_ID|53435 sp|Q9XF88|CB4B_ARATH Chlorophyll a-b binding protein CP29.2, chloroplastic OS=Arabidopsis thaliana OX=3702 GN=LHCB4.2 PE=1 SV=1//1.12672e-158
	TCONS_00048734	8.49971	10.1417	10.6217	Acc02438	2.82435	4.12115	3.85569	gnl|BL_ORD_ID|275174 sp|Q9LPV5|NRT25_ARATH High affinity nitrate transporter 2.5 OS=Arabidopsis thaliana OX=3702 GN=NRT2.5 PE=1 SV=1//1.5552e-161
	TCONS_00049448	15.0118	9.31804	13.9252	Acc22629	10.8573	6.24708	10.4044	gnl|BL_ORD_ID|7018 sp|Q3ZPN4|ACMAT_VITLA Methanol O-anthraniloyltransferase OS=Vitis labrusca OX=103355 GN=AMAT PE=1 SV=1//0
					Acc22630	12.941	8.88009	13.2604	gnl|BL_ORD_ID|7018 sp|Q3ZPN4|ACMAT_VITLA Methanol O-anthraniloyltransferase OS=Vitis labrusca OX=103355 GN=AMAT PE=1 SV=1//0
					Acc22631	9.52609	4.88009	9.0286	gnl|BL_ORD_ID|7018 sp|Q3ZPN4|ACMAT_VITLA Methanol O-anthraniloyltransferase OS=Vitis labrusca OX=103355 GN=AMAT PE=1 SV=1//0
					Acc22633	9.31331	4.81963	8.6118	gnl|BL_ORD_ID|7018 sp|Q3ZPN4|ACMAT_VITLA Methanol O-anthraniloyltransferase OS=Vitis labrusca OX=103355 GN=AMAT PE=1 SV=1//0
					Acc22634	7.39693	3.51389	6.52305	gnl|BL_ORD_ID|7018 sp|Q3ZPN4|ACMAT_VITLA Methanol O-anthraniloyltransferase OS=Vitis labrusca OX=103355 GN=AMAT PE=1 SV=1//0
	TCONS_00049451	12.7233	--	12.0233	Acc22629	10.8573	6.24708	10.4044	gnl|BL_ORD_ID|7018 sp|Q3ZPN4|ACMAT_VITLA Methanol O-anthraniloyltransferase OS=Vitis labrusca OX=103355 GN=AMAT PE=1 SV=1//0
					Acc22630	12.941	8.88009	13.2604	gnl|BL_ORD_ID|7018 sp|Q3ZPN4|ACMAT_VITLA Methanol O-anthraniloyltransferase OS=Vitis labrusca OX=103355 GN=AMAT PE=1 SV=1//0
					Acc22631	9.52609	4.88009	9.0286	gnl|BL_ORD_ID|7018 sp|Q3ZPN4|ACMAT_VITLA Methanol O-anthraniloyltransferase OS=Vitis labrusca OX=103355 GN=AMAT PE=1 SV=1//0
					Acc22633	9.31331	4.81963	8.6118	gnl|BL_ORD_ID|7018 sp|Q3ZPN4|ACMAT_VITLA Methanol O-anthraniloyltransferase OS=Vitis labrusca OX=103355 GN=AMAT PE=1 SV=1//0
					Acc22634	7.39693	3.51389	6.52305	gnl|BL_ORD_ID|7018 sp|Q3ZPN4|ACMAT_VITLA Methanol O-anthraniloyltransferase OS=Vitis labrusca OX=103355 GN=AMAT PE=1 SV=1//0
	TCONS_00049457	9.94649	11.3634	11.4165	Acc22629	10.8573	6.24708	10.4044	gnl|BL_ORD_ID|7018 sp|Q3ZPN4|ACMAT_VITLA Methanol O-anthraniloyltransferase OS=Vitis labrusca OX=103355 GN=AMAT PE=1 SV=1//0
					Acc22630	12.941	8.88009	13.2604	gnl|BL_ORD_ID|7018 sp|Q3ZPN4|ACMAT_VITLA Methanol O-anthraniloyltransferase OS=Vitis labrusca OX=103355 GN=AMAT PE=1 SV=1//0
					Acc22631	9.52609	4.88009	9.0286	gnl|BL_ORD_ID|7018 sp|Q3ZPN4|ACMAT_VITLA Methanol O-anthraniloyltransferase OS=Vitis labrusca OX=103355 GN=AMAT PE=1 SV=1//0
					Acc22633	9.31331	4.81963	8.6118	gnl|BL_ORD_ID|7018 sp|Q3ZPN4|ACMAT_VITLA Methanol O-anthraniloyltransferase OS=Vitis labrusca OX=103355 GN=AMAT PE=1 SV=1//0
					Acc22634	7.39693	3.51389	6.52305	gnl|BL_ORD_ID|7018 sp|Q3ZPN4|ACMAT_VITLA Methanol O-anthraniloyltransferase OS=Vitis labrusca OX=103355 GN=AMAT PE=1 SV=1//0
	TCONS_00049459	10.7561	5.77469	9.78293	Acc22629	10.8573	6.24708	10.4044	gnl|BL_ORD_ID|7018 sp|Q3ZPN4|ACMAT_VITLA Methanol O-anthraniloyltransferase OS=Vitis labrusca OX=103355 GN=AMAT PE=1 SV=1//0
					Acc22630	12.941	8.88009	13.2604	gnl|BL_ORD_ID|7018 sp|Q3ZPN4|ACMAT_VITLA Methanol O-anthraniloyltransferase OS=Vitis labrusca OX=103355 GN=AMAT PE=1 SV=1//0
					Acc22631	9.52609	4.88009	9.0286	gnl|BL_ORD_ID|7018 sp|Q3ZPN4|ACMAT_VITLA Methanol O-anthraniloyltransferase OS=Vitis labrusca OX=103355 GN=AMAT PE=1 SV=1//0
					Acc22633	9.31331	4.81963	8.6118	gnl|BL_ORD_ID|7018 sp|Q3ZPN4|ACMAT_VITLA Methanol O-anthraniloyltransferase OS=Vitis labrusca OX=103355 GN=AMAT PE=1 SV=1//0
					Acc22634	7.39693	3.51389	6.52305	gnl|BL_ORD_ID|7018 sp|Q3ZPN4|ACMAT_VITLA Methanol O-anthraniloyltransferase OS=Vitis labrusca OX=103355 GN=AMAT PE=1 SV=1//0
	TCONS_00049462	5.67744	-4.70323	4.4303	Acc22629	10.8573	6.24708	10.4044	gnl|BL_ORD_ID|7018 sp|Q3ZPN4|ACMAT_VITLA Methanol O-anthraniloyltransferase OS=Vitis labrusca OX=103355 GN=AMAT PE=1 SV=1//0
					Acc22630	12.941	8.88009	13.2604	gnl|BL_ORD_ID|7018 sp|Q3ZPN4|ACMAT_VITLA Methanol O-anthraniloyltransferase OS=Vitis labrusca OX=103355 GN=AMAT PE=1 SV=1//0
					Acc22631	9.52609	4.88009	9.0286	gnl|BL_ORD_ID|7018 sp|Q3ZPN4|ACMAT_VITLA Methanol O-anthraniloyltransferase OS=Vitis labrusca OX=103355 GN=AMAT PE=1 SV=1//0
					Acc22633	9.31331	4.81963	8.6118	gnl|BL_ORD_ID|7018 sp|Q3ZPN4|ACMAT_VITLA Methanol O-anthraniloyltransferase OS=Vitis labrusca OX=103355 GN=AMAT PE=1 SV=1//0
					Acc22634	7.39693	3.51389	6.52305	gnl|BL_ORD_ID|7018 sp|Q3ZPN4|ACMAT_VITLA Methanol O-anthraniloyltransferase OS=Vitis labrusca OX=103355 GN=AMAT PE=1 SV=1//0
	TCONS_00049463	7.61004	9.4506	9.28291	Acc22629	10.8573	6.24708	10.4044	gnl|BL_ORD_ID|7018 sp|Q3ZPN4|ACMAT_VITLA Methanol O-anthraniloyltransferase OS=Vitis labrusca OX=103355 GN=AMAT PE=1 SV=1//0
					Acc22630	12.941	8.88009	13.2604	gnl|BL_ORD_ID|7018 sp|Q3ZPN4|ACMAT_VITLA Methanol O-anthraniloyltransferase OS=Vitis labrusca OX=103355 GN=AMAT PE=1 SV=1//0
					Acc22631	9.52609	4.88009	9.0286	gnl|BL_ORD_ID|7018 sp|Q3ZPN4|ACMAT_VITLA Methanol O-anthraniloyltransferase OS=Vitis labrusca OX=103355 GN=AMAT PE=1 SV=1//0
					Acc22633	9.31331	4.81963	8.6118	gnl|BL_ORD_ID|7018 sp|Q3ZPN4|ACMAT_VITLA Methanol O-anthraniloyltransferase OS=Vitis labrusca OX=103355 GN=AMAT PE=1 SV=1//0
					Acc22634	7.39693	3.51389	6.52305	gnl|BL_ORD_ID|7018 sp|Q3ZPN4|ACMAT_VITLA Methanol O-anthraniloyltransferase OS=Vitis labrusca OX=103355 GN=AMAT PE=1 SV=1//0
	TCONS_00049830	2.60535	2.0956	2.05519	Acc22828	5.67303	7.49303	5.24256	gnl|BL_ORD_ID|111843 sp|Q8LBI9|EDL16_ARATH Sugar transporter ERD6-like 16 OS=Arabidopsis thaliana OX=3702 GN=At5g18840 PE=2 SV=2//0
					Acc22834	-2.17878	-1.08602	-2.94402	gnl|BL_ORD_ID|438786 sp|Q8L5E0|SODC2_OLEEU Superoxide dismutase [Cu-Zn] 2 OS=Olea europaea OX=4146 GN=OLE5 PE=1 SV=2//2.48372e-83
	TCONS_00051109	-6.17438	-3.37149	-11.1205	Acc23416	-2.43975	-3.31466	-2.75048	-//-
					Acc23420	2.19086	1.85357	2.01617	gnl|BL_ORD_ID|438052 sp|O48713|SMU2_ARATH Suppressor of mec-8 and unc-52 protein homolog 2 OS=Arabidopsis thaliana OX=3702 GN=SMU2 PE=1 SV=1//0
					Acc23427	3.14622	5.75997	5.65159	gnl|BL_ORD_ID|308470 sp|O48711|PME12_ARATH Probable pectinesterase/pectinesterase inhibitor 12 OS=Arabidopsis thaliana OX=3702 GN=PME12 PE=2 SV=1//0
	TCONS_00051867	4.07927	0.945186	3.34454	Acc22773	-4.06797	-3.63892	-4.51955	gnl|BL_ORD_ID|4658 sp|Q9LY77|ACA12_ARATH Calcium-transporting ATPase 12, plasma membrane-type OS=Arabidopsis thaliana OX=3702 GN=ACA12 PE=2 SV=1//3.03596e-85
	TCONS_00051885	-4.78438	-3.79403	-4.5401	Acc22773	-4.06797	-3.63892	-4.51955	gnl|BL_ORD_ID|4658 sp|Q9LY77|ACA12_ARATH Calcium-transporting ATPase 12, plasma membrane-type OS=Arabidopsis thaliana OX=3702 GN=ACA12 PE=2 SV=1//3.03596e-85
	TCONS_00052786	6.83594	6.28794	6.82627	Acc23159	6.15421	6.36902	6.64037	-//-
	TCONS_00053619	-6.08106	0.154998	4.82677	Acc23583	-2.25858	-2.84336	-3.08772	gnl|BL_ORD_ID|195061 sp|Q9FXI5|IQD32_ARATH Protein IQ-DOMAIN 32 OS=Arabidopsis thaliana OX=3702 GN=IQD32 PE=1 SV=3//1.75568e-94
	TCONS_00053756	-3.14326	-6.16299	-5.6063	Acc23652	7.04986	4.3408	5.96118	gnl|BL_ORD_ID|528742 sp|B1MGB7|Y3787_MYCA9 Putative S-adenosyl-L-methionine-dependent methyltransferase MAB_3787 OS=Mycobacterium abscessus (strain ATCC 19977 / DSM 44196 / CIP 104536 / JCM 13569 / NCTC 13031 / TMC 1543) OX=561007 GN=MAB_3787 PE=3 SV=1//6.31666e-12
	TCONS_00054586	2.56706	2.48311	2.5656	Acc24135	3.00243	2.36046	3.04164	gnl|BL_ORD_ID|293622 sp|Q9M0R2|PATL5_ARATH Patellin-5 OS=Arabidopsis thaliana OX=3702 GN=PATL5 PE=1 SV=2//1.08488e-155
	TCONS_00054707	4.24612	-0.116218	4.56504	Acc24179	2.46648	3.88421	3.94741	gnl|BL_ORD_ID|219295 sp|Q9LHH5|LNK3_ARATH Protein LNK3 OS=Arabidopsis thaliana OX=3702 GN=LNK3 PE=1 SV=1//5.01207e-11
	TCONS_00054737	4.13261	-7.07256	-7.34741	XLOC_036133	3.84361	-2.36251	-4.72609	-
	TCONS_00055424	11.201	10.9749	11.119	Acc23483	5.92332	2.77899	4.01235	gnl|BL_ORD_ID|520409 sp|Q94K98|Y1720_ARATH Glycosyltransferase family 92 protein At1g27200 OS=Arabidopsis thaliana OX=3702 GN=At1g27200 PE=2 SV=2//5.48945e-94
	TCONS_00056530	-4.95894	-2.12077	-3.0424	Acc24097	-5.44767	-1.60875	-2.64356	gnl|BL_ORD_ID|476438 sp|Q8KEQ0|TOLB_CHLTE Protein TolB homolog OS=Chlorobaculum tepidum (strain ATCC 49652 / DSM 12025 / NBRC 103806 / TLS) OX=194439 GN=CT0636 PE=3 SV=1//5.38978e-06
	TCONS_00057151	-2.62655	-2.05263	-2.95716	Acc24381	-2.30413	-1.90759	-2.71128	gnl|BL_ORD_ID|515748 sp|Q9XHZ8|Y1178_ARATH BTB/POZ domain-containing protein At1g21780 OS=Arabidopsis thaliana OX=3702 GN=At1g21780 PE=1 SV=1//0
	TCONS_00057543	5.91799	2.80674	3.36886	Acc24536	3.43952	2.19194	2.0411	gnl|BL_ORD_ID|76181 sp|Q9FDX6|CP1_ARATH Calcium-binding protein CP1 OS=Arabidopsis thaliana OX=3702 GN=CP1 PE=2 SV=1//3.12275e-48
	TCONS_00059642	3.87081	2.67021	4.68218	Acc24536	3.43952	2.19194	2.0411	gnl|BL_ORD_ID|76181 sp|Q9FDX6|CP1_ARATH Calcium-binding protein CP1 OS=Arabidopsis thaliana OX=3702 GN=CP1 PE=2 SV=1//3.12275e-48
	TCONS_00061917	9.41211	6.41715	11.071	Acc25571	-2.8188	-2.07717	-2.45405	gnl|BL_ORD_ID|267953 sp|F4HZB5|NET1D_ARATH Protein NETWORKED 1D OS=Arabidopsis thaliana OX=3702 GN=NET1D PE=3 SV=1//2.48886e-65
	TCONS_00062060	3.20005	2.14295	2.84162	XLOC_042205	2.66075	2.46032	3.42462	-
	TCONS_00062138	3.13665	3.96897	3.59245	Acc25698	4.2813	6.3304	5.47799	gnl|BL_ORD_ID|48790 sp|Q9SZ46|C82C4_ARATH Cytochrome P450 82C4 OS=Arabidopsis thaliana OX=3702 GN=CYP82C4 PE=2 SV=1//2.54674e-166
	TCONS_00062857	-2.95567	-2.6348	-4.29946	Acc26086	3.39485	3.22662	4.24041	gnl|BL_ORD_ID|227696 sp|Q7Y223|MAN2_ARATH Mannan endo-1,4-beta-mannosidase 2 OS=Arabidopsis thaliana OX=3702 GN=MAN2 PE=2 SV=1//0
	TCONS_00063310	8.47177	8.94367	8.83769	Acc21588	12.8701	8.47392	9.53724	gnl|BL_ORD_ID|308535 sp|Q9FM79|PME62_ARATH Pectinesterase QRT1 OS=Arabidopsis thaliana OX=3702 GN=QRT1 PE=2 SV=1//2.30426e-150
					XLOC_042997	5.02148	5.86451	6.015	-
	TCONS_00066590	9.46974	4.03176	9.63471	Acc25746	2.71673	2.69955	2.9669	-//-
					Acc25755	7.20463	9.85474	14.2358	gnl|BL_ORD_ID|47971 sp|Q2QYH7|C14C2_ORYSJ Cytochrome P450 714C2 OS=Oryza sativa subsp. japonica OX=39947 GN=CYP714C2 PE=2 SV=1//7.24697e-176
	TCONS_00066635	6.60158	5.7143	6.94099	Acc25782	5.15567	7.94103	7.45879	gnl|BL_ORD_ID|268231 sp|F4I9E1|NFD4_ARATH Protein NUCLEAR FUSION DEFECTIVE 4 OS=Arabidopsis thaliana OX=3702 GN=NFD4 PE=3 SV=1//7.42768e-50
					Acc25785	6.47728	6.32768	7.56269	gnl|BL_ORD_ID|148217 sp|O22918|GDL41_ARATH GDSL esterase/lipase At2g30220 OS=Arabidopsis thaliana OX=3702 GN=At2g30220 PE=3 SV=1//1.92618e-139
					Acc25786	4.51892	4.37631	8.00003	gnl|BL_ORD_ID|210265 sp|Q56YT0|LAC3_ARATH Laccase-3 OS=Arabidopsis thaliana OX=3702 GN=LAC3 PE=2 SV=2//0
	TCONS_00067445	6.66262	5.29961	4.41666	Acc26202	2.93692	3.54137	2.58978	-//-
	TCONS_00069623	4.51736	4.73413	4.51467	Acc26728	2.95018	2.16217	2.11399	-//-
					Acc26733	2.08649	2.12348	2.10648	gnl|BL_ORD_ID|510083 sp|Q94JX5|WLIM1_ARATH LIM domain-containing protein WLIM1 OS=Arabidopsis thaliana OX=3702 GN=WLIM1 PE=1 SV=1//2.24931e-14
	TCONS_00071123	10.7848	10.3765	9.5353	Acc27449	2.06537	1.61279	2.07386	gnl|BL_ORD_ID|219443 sp|Q9S752|LOFG2_ARATH Probable E3 ubiquitin-protein ligase LOG2 OS=Arabidopsis thaliana OX=3702 GN=LOG2 PE=1 SV=1//2.37691e-117
	TCONS_00071171	3.18931	2.08633	2.11028	Acc27476	3.31272	3.05197	2.8916	gnl|BL_ORD_ID|304383 sp|Q96303|PHT14_ARATH Inorganic phosphate transporter 1-4 OS=Arabidopsis thaliana OX=3702 GN=PHT1-4 PE=1 SV=1//0
	TCONS_00072557	2.29823	1.60111	3.03033	Acc27091	2.31522	1.61267	3.03524	gnl|BL_ORD_ID|308515 sp|Q9SMY7|PME44_ARATH Probable pectinesterase/pectinesterase inhibitor 44 OS=Arabidopsis thaliana OX=3702 GN=PME44 PE=2 SV=2//5.10814e-54
					Acc27094	2.22964	1.95832	3.4058	gnl|BL_ORD_ID|308564 sp|P83326|PMEI_ACTDE Pectinesterase inhibitor OS=Actinidia deliciosa OX=3627 GN=PMEI PE=1 SV=2//1.37053e-112
	TCONS_00072565	4.62894	3.92661	4.12244	Acc27091	2.31522	1.61267	3.03524	gnl|BL_ORD_ID|308515 sp|Q9SMY7|PME44_ARATH Probable pectinesterase/pectinesterase inhibitor 44 OS=Arabidopsis thaliana OX=3702 GN=PME44 PE=2 SV=2//5.10814e-54
					Acc27094	2.22964	1.95832	3.4058	gnl|BL_ORD_ID|308564 sp|P83326|PMEI_ACTDE Pectinesterase inhibitor OS=Actinidia deliciosa OX=3627 GN=PMEI PE=1 SV=2//1.37053e-112
	TCONS_00074055	4.61506	3.11174	4.33331	Acc27868	2.01662	0.572082	2.25303	gnl|BL_ORD_ID|124317 sp|O22874|EXPA8_ARATH Expansin-A8 OS=Arabidopsis thaliana OX=3702 GN=EXPA8 PE=2 SV=1//1.46206e-119
	TCONS_00074365	5.57115	6.15374	6.87687	Acc28063	3.77485	2.67034	2.80259	gnl|BL_ORD_ID|2003 sp|Q9SMT7|4CLLA_ARATH Oxalate--CoA ligase OS=Arabidopsis thaliana OX=3702 GN=AAE3 PE=1 SV=1//0
	TCONS_00075240	-2.092	-1.10185	-2.6908	Acc28497	-2.35177	-3.20091	-2.39195	-//-
					Acc28496	-2.58847	-4.59852	-4.39423	gnl|BL_ORD_ID|118216 sp|Q9C9G4|ENDO2_ARATH Endonuclease 2 OS=Arabidopsis thaliana OX=3702 GN=ENDO2 PE=1 SV=1//2.42908e-138
	TCONS_00075365	3.87863	2.75838	2.19892	Acc28572	3.17564	2.84688	2.47888	-//-
	TCONS_00075391	4.72977	4.28148	4.88482	Acc28583	6.65333	6.90241	7.81202	-//-
	TCONS_00075632	5.22557	4.60575	4.38721	Acc28740	3.3972	4.64939	4.89266	gnl|BL_ORD_ID|110196 sp|Q8L868|E1311_ARATH Glucan endo-1,3-beta-glucosidase 11 OS=Arabidopsis thaliana OX=3702 GN=At1g32860 PE=1 SV=1//8.01981e-160
					Acc28744	3.66321	2.63834	2.51579	gnl|BL_ORD_ID|532886 sp|Q9FLE8|Y5986_ARATH Uncharacterized protein At5g39865 OS=Arabidopsis thaliana OX=3702 GN=At5g39865 PE=2 SV=1//1.90711e-33
	TCONS_00077125	4.58613	0.674278	3.26831	Acc28438	4.85627	1.8976	4.58373	-//-
	TCONS_00078116	-3.69792	-1.80344	-2.72356	Acc28979	-3.44653	-3.57081	-4.7777	gnl|BL_ORD_ID|19243 sp|Q6LA43|APRR2_ARATH Two-component response regulator-like APRR2 OS=Arabidopsis thaliana OX=3702 GN=APRR2 PE=2 SV=2//7.2938e-124
	TCONS_00078175	8.79669	6.3043	6.44627	Acc28966	5.43695	3.31304	4.29984	gnl|BL_ORD_ID|40887 sp|O23553|BAM3_ARATH Beta-amylase 3, chloroplastic OS=Arabidopsis thaliana OX=3702 GN=BAM3 PE=1 SV=3//0
	TCONS_00079380	-2.24701	-7.21233	-10.6062	Acc29506	3.13901	2.92064	2.20471	gnl|BL_ORD_ID|555329 sp|Q5Z653|ZIP10_ORYSJ Zinc transporter 10 OS=Oryza sativa subsp. japonica OX=39947 GN=ZIP10 PE=3 SV=2//7.88401e-94
					Acc29514	4.39964	4.68595	5.07919	gnl|BL_ORD_ID|507580 sp|P49043|VPE_CITSI Vacuolar-processing enzyme OS=Citrus sinensis OX=2711 PE=2 SV=1//0
	TCONS_00079381	-5.86252	-6.81219	-5.55636	Acc29506	3.13901	2.92064	2.20471	gnl|BL_ORD_ID|555329 sp|Q5Z653|ZIP10_ORYSJ Zinc transporter 10 OS=Oryza sativa subsp. japonica OX=39947 GN=ZIP10 PE=3 SV=2//7.88401e-94
					Acc29514	4.39964	4.68595	5.07919	gnl|BL_ORD_ID|507580 sp|P49043|VPE_CITSI Vacuolar-processing enzyme OS=Citrus sinensis OX=2711 PE=2 SV=1//0
	TCONS_00079504	-6.57812	-4.96198	-7.82977	Acc29591	2.23696	2.2352	2.28846	gnl|BL_ORD_ID|487646 sp|Q9FLT0|TSN2_ARATH Ribonuclease TUDOR 2 OS=Arabidopsis thaliana OX=3702 GN=TSN2 PE=1 SV=1//0
					Acc29595	2.26989	2.18037	2.74051	-//-
	TCONS_00080211	2.87927	2.22645	3.64105	Acc30033	2.30223	1.96197	3.3096	gnl|BL_ORD_ID|435441 sp|Q94KL7|SILD_FORIN Secoisolariciresinol dehydrogenase (Fragment) OS=Forsythia intermedia OX=55183 PE=1 SV=1//5.01071e-101
					Acc30036	4.23289	2.05495	2.43193	gnl|BL_ORD_ID|531743 sp|Q66GQ2|Y5162_ARATH Uncharacterized protein At5g41620 OS=Arabidopsis thaliana OX=3702 GN=At5g41620 PE=2 SV=2//6.85761e-34
	TCONS_00083307	11.2553	9.26502	9.54811	Acc30480	2.63928	2.52359	2.41019	gnl|BL_ORD_ID|532790 sp|P0C8Q9|Y5902_ARATH Uncharacterized protein At5g19025 OS=Arabidopsis thaliana OX=3702 GN=At5g19025 PE=2 SV=3//2.49806e-24
	TCONS_00086069	3.34793	-6.98016	-7.25489	Acc30967	4.76375	-0.353103	-8.34002	-//-
					Acc30961	2.43626	5.6745	5.78413	-//-
	TCONS_00086078	2.08162	2.94157	2.30723	Acc30967	4.76375	-0.353103	-8.34002	-//-
	TCONS_00086494	3.00791	3.04967	3.06388	Acc31246	3.11309	3.4612	3.73477	gnl|BL_ORD_ID|438185 sp|Q6Z1Y6|SNAT2_ORYSJ Serotonin N-acetyltransferase 2, chloroplastic OS=Oryza sativa subsp. japonica OX=39947 GN=SNAT2 PE=1 SV=1//1.03002e-61
	TCONS_00087106	8.47177	8.64479	9.96585	Acc31542	3.78401	2.90534	2.06913	gnl|BL_ORD_ID|510460 sp|Q9LP56|WRK65_ARATH Probable WRKY transcription factor 65 OS=Arabidopsis thaliana OX=3702 GN=WRKY65 PE=2 SV=1//1.63192e-29
					XLOC_055351	3.52434	3.41982	4.2582	-
	TCONS_00087197	5.92143	6.24136	5.95401	Acc31602	2.90299	3.11164	3.04746	gnl|BL_ORD_ID|3864 sp|Q9LZJ5|AB14C_ARATH ABC transporter C family member 14 OS=Arabidopsis thaliana OX=3702 GN=ABCC14 PE=1 SV=1//2.6087e-31
	TCONS_00087780	2.00495	2.81503	2.52537	Acc31884	4.9588	4.05028	4.26658	gnl|BL_ORD_ID|396821 sp|Q682S0|RPT2_ARATH Root phototropism protein 2 OS=Arabidopsis thaliana OX=3702 GN=RPT2 PE=1 SV=2//0
					XLOC_055806	3.16577	3.11103	3.25676	-
	TCONS_00089484	9.87363	9.31804	11.8192	Acc31790	-3.07106	-4.17333	-4.31847	gnl|BL_ORD_ID|326023 sp|Q9M390|PTR1_ARATH Protein NRT1/ PTR FAMILY 8.1 OS=Arabidopsis thaliana OX=3702 GN=NPF8.1 PE=1 SV=1//0
					Acc31791	-4.53209	-3.684	-4.69291	gnl|BL_ORD_ID|99830 sp|Q8S9H7|DIV_ANTMA Transcription factor DIVARICATA OS=Antirrhinum majus OX=4151 GN=DIVARICATA PE=2 SV=1//1.21958e-119
	TCONS_00089673	6.43898	-6.98016	5.65865	Acc31884	4.9588	4.05028	4.26658	gnl|BL_ORD_ID|396821 sp|Q682S0|RPT2_ARATH Root phototropism protein 2 OS=Arabidopsis thaliana OX=3702 GN=RPT2 PE=1 SV=2//0
					XLOC_055806	3.16577	3.11103	3.25676	-
	TCONS_00091177	2.1309	2.45113	3.29149	Acc21775	2.60763	3.56659	3.84523	gnl|BL_ORD_ID|491337 sp|D3UAG2|U71K2_PYRCO UDP-glycosyltransferase 71K2 OS=Pyrus communis OX=23211 GN=UGT71K2 PE=1 SV=1//2.76478e-165
					Acc21776	2.39627	3.89389	3.87406	gnl|BL_ORD_ID|491337 sp|D3UAG2|U71K2_PYRCO UDP-glycosyltransferase 71K2 OS=Pyrus communis OX=23211 GN=UGT71K2 PE=1 SV=1//7.65603e-159
					Acc21786	2.71586	5.12273	5.28149	gnl|BL_ORD_ID|129132 sp|Q9FGY4|FB341_ARATH F-box protein At5g49610 OS=Arabidopsis thaliana OX=3702 GN=At5g49610 PE=1 SV=1//1.19207e-16
	TCONS_00091854	9.94649	11.0911	11.4339	Acc32998	5.18646	7.64037	7.48394	gnl|BL_ORD_ID|260395 sp|O49255|NAC29_ARATH NAC transcription factor 29 OS=Arabidopsis thaliana OX=3702 GN=NAC029 PE=2 SV=1//7.65168e-101
	TCONS_00091920	4.41321	4.165	4.64955	Acc33040	2.60807	1.90298	2.079	gnl|BL_ORD_ID|82047 sp|Q9ZVH4|CUL3A_ARATH Cullin-3A OS=Arabidopsis thaliana OX=3702 GN=CUL3A PE=1 SV=1//0
	TCONS_00095027	3.00274	3.26953	4.22204	Acc02655	4.84595	5.49007	6.85455	gnl|BL_ORD_ID|518308 sp|Q6DST1|Y1465_ARATH Late embryogenesis abundant protein At1g64065 OS=Arabidopsis thaliana OX=3702 GN=At1g64065 PE=2 SV=1//6.6979e-11
	TCONS_00095159	3.01473	1.41099	4.10319	Acc02759	3.21864	3.24767	4.84998	gnl|BL_ORD_ID|521362 sp|Q3E6Y3|Y1869_ARATH Uncharacterized protein At1g28695 OS=Arabidopsis thaliana OX=3702 GN=At1g28695 PE=2 SV=1//6.3954e-94
					Acc02767	3.41626	3.48	4.30547	-//-
					Acc02770	2.21819	2.62471	2.53462	gnl|BL_ORD_ID|387819 sp|Q96EX2|RNFT2_HUMAN RING finger and transmembrane domain-containing protein 2 OS=Homo sapiens OX=9606 GN=RNFT2 PE=2 SV=2//1.49608e-32
	TCONS_00097021	3.6876	3.88668	3.48376	Acc03873	4.12601	4.96834	4.76692	gnl|BL_ORD_ID|510136 sp|Q6EU49|WNK4_ORYSJ Probable serine/threonine-protein kinase WNK4 OS=Oryza sativa subsp. japonica OX=39947 GN=WNK4 PE=2 SV=1//2.91104e-75
	TCONS_00098233	-2.68234	-2.56637	-3.02053	Acc02767	3.41626	3.48	4.30547	-//-
					Acc02770	2.21819	2.62471	2.53462	gnl|BL_ORD_ID|387819 sp|Q96EX2|RNFT2_HUMAN RING finger and transmembrane domain-containing protein 2 OS=Homo sapiens OX=9606 GN=RNFT2 PE=2 SV=2//1.49608e-32
					Acc02781	4.49726	2.94277	2.44708	gnl|BL_ORD_ID|28206 sp|Q9FPR6|ARR17_ARATH Two-component response regulator ARR17 OS=Arabidopsis thaliana OX=3702 GN=ARR17 PE=2 SV=1//4.0497e-64
					Acc02785	3.31427	2.99862	3.00781	gnl|BL_ORD_ID|32008 sp|Q9SG96|ATL72_ARATH RING-H2 finger protein ATL72 OS=Arabidopsis thaliana OX=3702 GN=ATL72 PE=2 SV=1//9.16995e-42
	TCONS_00098445	10.4758	11.7929	8.99562	Acc02903	-2.88878	-1.98997	-2.59369	-//-
	TCONS_00098456	-2.56191	-1.66004	-2.73028	Acc02903	-2.88878	-1.98997	-2.59369	-//-
	TCONS_00099856	3.49025	-1.66378	-6.52421	XLOC_061523	2.81205	-2.87591	-9.29206	-
	TCONS_00101358	4.5423	4.55594	5.61015	Acc04704	-5.606	-3.79829	-6.7685	gnl|BL_ORD_ID|83128 sp|Q9SX78|CXE2_ARATH Probable carboxylesterase 2 OS=Arabidopsis thaliana OX=3702 GN=CXE2 PE=2 SV=1//1.20891e-137
					Acc04715	-2.95824	-4.5791	-4.00005	gnl|BL_ORD_ID|68547 sp|Q8RZB5|CML10_ORYSJ Probable calcium-binding protein CML10 OS=Oryza sativa subsp. japonica OX=39947 GN=CML10 PE=2 SV=1//3.94325e-13
					Acc04716	-6.47527	-4.21029	-6.25531	gnl|BL_ORD_ID|68547 sp|Q8RZB5|CML10_ORYSJ Probable calcium-binding protein CML10 OS=Oryza sativa subsp. japonica OX=39947 GN=CML10 PE=2 SV=1//1.9744e-10
					Acc04723	2.41444	3.17576	3.82668	-//-
	TCONS_00102625	-2.7954	-2.17803	-3.48679	Acc04573	4.86612	5.06668	4.04385	gnl|BL_ORD_ID|48793 sp|O65782|C83B1_ARATH Cytochrome P450 83B1 OS=Arabidopsis thaliana OX=3702 GN=CYP83B1 PE=1 SV=1//1.72929e-150
	TCONS_00103178	2.20964	2.14087	2.33218	Acc04887	-2.78294	-2.08325	-2.32853	gnl|BL_ORD_ID|76381 sp|Q39061|CP33_ARATH RNA-binding protein CP33, chloroplastic OS=Arabidopsis thaliana OX=3702 GN=CP33 PE=2 SV=1//6.01548e-22
					Acc04893	2.65855	2.78771	2.8718	gnl|BL_ORD_ID|285317 sp|B7ZWR7|OFUT7_ARATH O-fucosyltransferase 7 OS=Arabidopsis thaliana OX=3702 GN=OFUT7 PE=2 SV=1//0
	TCONS_00104363	3.18321	4.09093	2.94202	Acc05430	3.95911	5.53259	4.53436	gnl|BL_ORD_ID|108005 sp|Q9FKQ1|DTX27_ARATH Protein DETOXIFICATION 27 OS=Arabidopsis thaliana OX=3702 GN=DTX27 PE=2 SV=1//2.07643e-21
	TCONS_00105013	3.54685	2.58124	2.58852	XLOC_068063	4.16904	3.83743	4.04172	-
					XLOC_068064	5.4224	4.81122	5.01677	-
	TCONS_00105073	5.88845	4.97707	5.78666	Acc05744	4.31365	2.84745	2.24338	-//-
					Acc05749	4.66411	4.80181	5.7948	gnl|BL_ORD_ID|39654 sp|F4J1Q9|AVT1I_ARATH Amino acid transporter AVT1I OS=Arabidopsis thaliana OX=3702 GN=AVT1I PE=3 SV=1//5.81792e-136
	TCONS_00105186	2.01712	2.73049	2.04326	Acc05818	4.32571	3.24203	3.14586	gnl|BL_ORD_ID|532555 sp|Q93XX5|Y5713_ARATH PI-PLC X domain-containing protein At5g67130 OS=Arabidopsis thaliana OX=3702 GN=At5g67130 PE=1 SV=1//3.73423e-143
	TCONS_00108333	2.8234	2.21251	2.54834	Acc06645	4.93003	5.88871	6.87667	gnl|BL_ORD_ID|523669 sp|Q9SJG2|Y2296_ARATH Probable receptor-like protein kinase At2g42960 OS=Arabidopsis thaliana OX=3702 GN=At2g42960 PE=3 SV=1//0
	TCONS_00109022	5.17116	3.50324	4.14554	Acc06752	5.20248	3.5573	4.15698	gnl|BL_ORD_ID|505474 sp|Q9M2C0|VITH4_ARATH Vacuolar iron transporter homolog 4 OS=Arabidopsis thaliana OX=3702 GN=At3g43660 PE=2 SV=1//4.04275e-79
	TCONS_00109823	10.61	5.29977	8.66031	Acc06145	4.82291	4.54786	5.43711	gnl|BL_ORD_ID|467438 sp|Q8LG88|TDT_ARATH Tonoplast dicarboxylate transporter OS=Arabidopsis thaliana OX=3702 GN=TDT PE=2 SV=2//0
					Acc06149	6.57176	2.42913	2.35456	-//-
	TCONS_00110066	12.8895	12.1626	6.20512	Acc06338	2.25682	2.65441	2.97719	-//-
	TCONS_00110533	-3.81969	-3.38489	-4.75276	Acc06418	-3.47311	-4.05838	-2.77503	-//-
	TCONS_00113855	4.32515	4.96862	6.54748	Acc08307	2.73897	0.675681	2.93916	gnl|BL_ORD_ID|15436 sp|Q9LYN7|AML4_ARATH Protein MEI2-like 4 OS=Arabidopsis thaliana OX=3702 GN=ML4 PE=2 SV=1//3.70993e-147
	TCONS_00114814	9.13769	8.52961	8.45803	Acc07749	3.98672	3.71917	4.19045	-//-
	TCONS_00122363	6.56097	5.15045	5.0468	Acc10240	-6.68182	-5.48847	-5.48545	gnl|BL_ORD_ID|41048 sp|O49545|BAME1_ARATH Leucine-rich repeat receptor-like serine/threonine-protein kinase BAM1 OS=Arabidopsis thaliana OX=3702 GN=BAM1 PE=1 SV=1//0
	TCONS_00123633	2.98958	7.27463	7.55512	Acc09780	3.14347	3.84869	2.15625	gnl|BL_ORD_ID|512101 sp|Q38910|XTH23_ARATH Probable xyloglucan endotransglucosylase/hydrolase protein 23 OS=Arabidopsis thaliana OX=3702 GN=XTH23 PE=2 SV=1//2.36412e-143
2W VS CK & 3W vs CK	TCONS_00000274	3.91936	2.6432	4.80438	Acc00408	3.40467	3.04674	5.14843	gnl|BL_ORD_ID|314162 sp|P29063|PR4B_TOBAC Pathogenesis-related protein PR-4B OS=Nicotiana tabacum OX=4097 PE=2 SV=1//2.2919e-68
	TCONS_00001636	0.883608	2.01485	3.08652	Acc00984	1.86346	2.57307	4.6735	gnl|BL_ORD_ID|48823 sp|O64989|C90B1_ARATH Cytochrome P450 90B1 OS=Arabidopsis thaliana OX=3702 GN=CYP90B1 PE=1 SV=2//0
	TCONS_00002311	-1.80012	-2.80855	-4.67403	Acc00348	4.0395	3.78943	4.20222	gnl|BL_ORD_ID|195058 sp|Q8LPG9|IQD14_ARATH Protein IQ-DOMAIN 14 OS=Arabidopsis thaliana OX=3702 GN=IQD14 PE=1 SV=1//7.51907e-20
	TCONS_00003080	3.17183	2.40458	2.01912	Acc00639	3.93629	2.51092	3.31563	-//-
	TCONS_00003953	10.082	10.3342	11.3668	Acc01084	2.55921	-8.14834	-8.42722	gnl|BL_ORD_ID|172670 sp|Q67ZW1|HIP27_ARATH Heavy metal-associated isoprenylated plant protein 27 OS=Arabidopsis thaliana OX=3702 GN=HIPP27 PE=1 SV=1//6.27002e-65
	TCONS_00005892	6.2197	3.17109	4.94966	Acc11757	4.86552	3.01503	4.30849	gnl|BL_ORD_ID|48778 sp|Q6WNQ8|C81E8_MEDTR Cytochrome P450 81E8 OS=Medicago truncatula OX=3880 GN=CYP81E8 PE=2 SV=1//1.58416e-61
					Acc11744	-2.63885	-2.63255	-3.32578	gnl|BL_ORD_ID|337204 sp|Q94AI1|QWRF2_ARATH QWRF motif-containing protein 2 OS=Arabidopsis thaliana OX=3702 GN=QWRF2 PE=2 SV=1//4.47212e-125
	TCONS_00006213	5.15819	9.71065	10.1367	Acc11506	2.70025	3.58829	4.35192	gnl|BL_ORD_ID|304680 sp|Q56YP2|PI5K1_ARATH Phosphatidylinositol 4-phosphate 5-kinase 1 OS=Arabidopsis thaliana OX=3702 GN=PIP5K1 PE=1 SV=1//6.02491e-08
	TCONS_00006894	-2.14198	-2.25116	-2.97334	Acc11295	6.36092	7.74295	6.30803	gnl|BL_ORD_ID|554553 sp|Q96289|ZAT10_ARATH Zinc finger protein ZAT10 OS=Arabidopsis thaliana OX=3702 GN=ZAT10 PE=2 SV=1//2.3656e-47
					Acc11291	1.5582	-2.66616	-2.65782	gnl|BL_ORD_ID|289293 sp|O81760|P2C63_ARATH Probable protein phosphatase 2C 63 OS=Arabidopsis thaliana OX=3702 GN=At4g33920 PE=2 SV=1//0
	TCONS_00008053	-3.00171	-2.2387	-3.49015	Acc11870	6.21188	7.3508	8.09508	gnl|BL_ORD_ID|219448 sp|Q8LBB7|LOG5_ARATH Cytokinin riboside 5&apos;-monophosphate phosphoribohydrolase LOG5 OS=Arabidopsis thaliana OX=3702 GN=LOG5 PE=1 SV=1//1.47211e-122
					Acc11862	-3.35053	-2.43859	-3.1178	gnl|BL_ORD_ID|107126 sp|F1DLK1|DSE1_NICBE Protein DECREASED SIZE EXCLUSION LIMIT 1 OS=Nicotiana benthamiana OX=4100 GN=DSE1 PE=2 SV=1//0
	TCONS_00011606	-2.36609	-3.36788	-3.59635	Acc12534	-2.60847	-2.49903	-2.80582	gnl|BL_ORD_ID|11194 sp|Q949X0|ADS3_ARATH Palmitoyl-monogalactosyldiacylglycerol delta-7 desaturase, chloroplastic OS=Arabidopsis thaliana OX=3702 GN=ADS3 PE=1 SV=2//1.02578e-172
					Acc12533	-2.88191	-2.68388	-3.07235	gnl|BL_ORD_ID|11194 sp|Q949X0|ADS3_ARATH Palmitoyl-monogalactosyldiacylglycerol delta-7 desaturase, chloroplastic OS=Arabidopsis thaliana OX=3702 GN=ADS3 PE=1 SV=2//1.26555e-168
					Acc12536	-2.34911	-3.35633	-3.59145	gnl|BL_ORD_ID|179816 sp|Q9AR73|HQGT_RAUSE Hydroquinone glucosyltransferase OS=Rauvolfia serpentina OX=4060 GN=AS PE=1 SV=1//3.07841e-46
	TCONS_00013594	-1.69895	-3.10951	-2.72867	Acc13490	-1.57623	-2.7189	-2.56288	gnl|BL_ORD_ID|14143 sp|Q9FZ49|ALG9_ARATH Dol-P-Man:Man(6)GlcNAc(2)-PP-Dol alpha-1,2-mannosyltransferase OS=Arabidopsis thaliana OX=3702 GN=ALG9 PE=1 SV=1//8.23832e-27
	TCONS_00013915	1.7878	2.65429	2.72444	Acc33594	3.9511	2.54013	4.25307	-//-
	TCONS_00014833	9.81924	10.5192	9.45598	Acc13109	3.60949	2.76594	2.72589	gnl|BL_ORD_ID|128837 sp|Q9SQI3|FATB_GOSHI Palmitoyl-acyl carrier protein thioesterase, chloroplastic OS=Gossypium hirsutum OX=3635 GN=FATB1 PE=1 SV=1//0
	TCONS_00015887	-1.2191	-2.34584	-2.19276	Acc13662	0.302599	-2.61514	-3.79841	gnl|BL_ORD_ID|6181 sp|P17069|ACEA_GOSHI Isocitrate lyase OS=Gossypium hirsutum OX=3635 PE=2 SV=1//0
					Acc33594	3.9511	2.54013	4.25307	-//-
	TCONS_00017009	8.0665	5.57697	5.25488	Acc14287	4.70797	3.1	3.06271	-//-
	TCONS_00019104	6.16545	6.96587	6.74769	Acc15301	-2.69746	-2.11815	-2.03162	gnl|BL_ORD_ID|342113 sp|Q9SG02|RDR6_ARATH RNA-dependent RNA polymerase 6 OS=Arabidopsis thaliana OX=3702 GN=RDR6 PE=1 SV=1//0
					Acc15289	0.773603	2.55554	3.06648	gnl|BL_ORD_ID|499707 sp|Q8LGG8|USPAL_ARATH Universal stress protein A-like protein OS=Arabidopsis thaliana OX=3702 GN=At3g01520 PE=1 SV=2//3.8941e-10
					Acc15295	5.0947	6.73432	6.73327	gnl|BL_ORD_ID|76018 sp|Q9LZP9|CP122_ARATH Calvin cycle protein CP12-2, chloroplastic OS=Arabidopsis thaliana OX=3702 GN=CP12-2 PE=1 SV=1//9.28555e-39
					Acc15296	1.86201	2.34249	2.59719	-//-
	TCONS_00019352	-2.68634	-3.15876	-4.08788	Acc14067	9.40058	7.14562	9.14661	gnl|BL_ORD_ID|228335 sp|Q5I0I2|MARH2_RAT E3 ubiquitin-protein ligase MARCH2 OS=Rattus norvegicus OX=10116 GN=March2 PE=1 SV=1//8.97274e-07
	TCONS_00019409	4.88904	2.33598	3.15324	Acc14112	3.39153	4.2598	3.82379	gnl|BL_ORD_ID|125442 sp|Q9BRX8|F213A_HUMAN Redox-regulatory protein FAM213A OS=Homo sapiens OX=9606 GN=FAM213A PE=1 SV=3//2.34874e-25
					Acc14106	4.05841	3.17248	3.62101	gnl|BL_ORD_ID|48742 sp|H2DH17|C7A22_PANGI Cytochrome P450 CYP749A22 OS=Panax ginseng OX=4054 PE=2 SV=1//0
	TCONS_00019524	10.7961	8.30287	10.211	Acc14179	4.92351	3.10007	4.79604	gnl|BL_ORD_ID|555099 sp|Q39264|ZFP5_ARATH Zinc finger protein 5 OS=Arabidopsis thaliana OX=3702 GN=ZFP5 PE=1 SV=1//4.39331e-11
					Acc14184	-3.10486	-4.00821	-4.21698	-//-
	TCONS_00019999	11.4893	9.69737	10.0493	Acc14479	3.90236	9.28845	12.1398	gnl|BL_ORD_ID|446064 sp|P00302|STEL_TOXVR Stellacyanin OS=Toxicodendron vernicifluum OX=4013 PE=1 SV=1//3.67066e-23
	TCONS_00020508	-1.02432	-2.15627	-2.4147	Acc14752	2.66729	2.81829	2.84376	gnl|BL_ORD_ID|172458 sp|Q9SZG0|HHP4_ARATH Heptahelical transmembrane protein 4 OS=Arabidopsis thaliana OX=3702 GN=HHP4 PE=2 SV=1//0
	TCONS_00020902	-2.31359	-2.75043	-3.06459	Acc14909	-2.31571	-2.3736	-2.68252	gnl|BL_ORD_ID|491125 sp|Q9ZQW8|U2AFA_ORYSJ Splicing factor U2af small subunit A OS=Oryza sativa subsp. japonica OX=39947 GN=U2AF35A PE=2 SV=1//1.34725e-100
	TCONS_00022274	12.9853	12.5051	12.3428	Acc15565	9.05933	9.49612	9.14879	gnl|BL_ORD_ID|528966 sp|Q9LH89|Y3885_ARATH Uncharacterized protein At3g28850 OS=Arabidopsis thaliana OX=3702 GN=At3g28850 PE=4 SV=1//7.4617e-38
	TCONS_00022483	2.91992	2.85978	3.97294	Acc15702	2.55826	3.1313	4.29634	gnl|BL_ORD_ID|14342 sp|E3SU11|ALL13_OLEEU Thaumatin-like protein OS=Olea europaea OX=4146 PE=1 SV=1//9.82932e-127
	TCONS_00023426	8.96809	7.34198	11.1445	Acc01275	-2.06914	-2.14135	-3.10099	gnl|BL_ORD_ID|546592 sp|Q9T096|YIPL6_ARATH Protein yippee-like At4g27745 OS=Arabidopsis thaliana OX=3702 GN=At4g27745 PE=3 SV=2//3.42675e-57
					Acc01280	1.47083	3.06805	3.33728	gnl|BL_ORD_ID|31901 sp|P46897|ATHB7_ARATH Homeobox-leucine zipper protein ATHB-7 OS=Arabidopsis thaliana OX=3702 GN=ATHB-7 PE=1 SV=2//4.8461e-38
	TCONS_00023428	10.2803	7.64839	10.2741	Acc01275	-2.06914	-2.14135	-3.10099	gnl|BL_ORD_ID|546592 sp|Q9T096|YIPL6_ARATH Protein yippee-like At4g27745 OS=Arabidopsis thaliana OX=3702 GN=At4g27745 PE=3 SV=2//3.42675e-57
					Acc01280	1.47083	3.06805	3.33728	gnl|BL_ORD_ID|31901 sp|P46897|ATHB7_ARATH Homeobox-leucine zipper protein ATHB-7 OS=Arabidopsis thaliana OX=3702 GN=ATHB-7 PE=1 SV=2//4.8461e-38
	TCONS_00024300	12.0459	7.70257	8.4027	Acc15506	6.17346	2.13222	3.77133	-//-
	TCONS_00024301	6.99291	2.42915	3.86244	Acc15506	6.17346	2.13222	3.77133	-//-
	TCONS_00025433	8.70563	10.607	10.2586	Acc01310	0.143046	-2.37194	-2.19631	gnl|BL_ORD_ID|180457 sp|P30222|HS22C_PETHY Small heat shock protein, chloroplastic OS=Petunia hybrida OX=4102 GN=HSP22 PE=2 SV=1//7.93461e-71
					Acc01304	2.26825	2.99165	3.01365	gnl|BL_ORD_ID|317553 sp|Q689G6|PRR95_ORYSJ Two-component response regulator-like PRR95 OS=Oryza sativa subsp. japonica OX=39947 GN=PRR95 PE=2 SV=1//6.31912e-95
	TCONS_00026434	-0.877751	-2.54447	-2.02766	Acc16580	-4.01162	-4.28351	-3.39815	gnl|BL_ORD_ID|534661 sp|Q6Z3U3|Y7797_ORYSJ B3 domain-containing protein Os07g0679700 OS=Oryza sativa subsp. japonica OX=39947 GN=Os07g0679700 PE=2 SV=1//0
	TCONS_00027071	5.98252	2.78684	4.16339	Acc17004	4.07992	2.83233	5.21373	-//-
	TCONS_00027914	3.02887	-3.65729	-3.57033	Acc17513	4.91082	4.21212	7.05378	gnl|BL_ORD_ID|40570 sp|Q9FGK4|B561J_ARATH Cytochrome b561 and DOMON domain-containing protein At5g47530 OS=Arabidopsis thaliana OX=3702 GN=At5g47530 PE=2 SV=1//5.0097e-151
					Acc17524	-1.55005	-2.98923	-2.79924	gnl|BL_ORD_ID|80207 sp|A7R385|CSPLC_VITVI CASP-like protein 2B1 OS=Vitis vinifera OX=29760 GN=GSVIVT00013502001 PE=2 SV=1//8.03554e-112
					Acc17528	-4.96568	-2.45088	-3.19366	-//-
					Acc17530	-2.38402	-4.2482	-3.16838	-//-
	TCONS_00029828	9.30536	7.70257	9.56081	Acc17513	4.91082	4.21212	7.05378	gnl|BL_ORD_ID|40570 sp|Q9FGK4|B561J_ARATH Cytochrome b561 and DOMON domain-containing protein At5g47530 OS=Arabidopsis thaliana OX=3702 GN=At5g47530 PE=2 SV=1//5.0097e-151
					Acc17506	7.28849	6.04672	8.80381	gnl|BL_ORD_ID|28607 sp|Q9SV07|ASAT1_ARATH Acyl-CoA--sterol O-acyltransferase 1 OS=Arabidopsis thaliana OX=3702 GN=ASAT1 PE=1 SV=1//5.97471e-99
					Acc17505	8.1144	6.64708	8.85816	-//-
	TCONS_00030540	2.53217	2.50411	2.31725	Acc17937	2.74424	2.04965	2.04734	gnl|BL_ORD_ID|211234 sp|Q9SN23|LBD38_ARATH LOB domain-containing protein 38 OS=Arabidopsis thaliana OX=3702 GN=LBD38 PE=1 SV=1//1.95506e-08
	TCONS_00030984	8.35428	9.83714	11.319	Acc18204	4.7062	5.08218	5.13571	gnl|BL_ORD_ID|252768 sp|Q10PP8|MTP4_ORYSJ Metal tolerance protein 4 OS=Oryza sativa subsp. japonica OX=39947 GN=MTP4 PE=2 SV=1//0
	TCONS_00031307	-0.917436	-2.15657	-3.52297	Acc18460	4.3591	4.31372	4.69293	gnl|BL_ORD_ID|494517 sp|Q9SUC9|UGPI7_ARATH Uncharacterized GPI-anchored protein At4g28100 OS=Arabidopsis thaliana OX=3702 GN=At4g28100 PE=1 SV=1//1.16959e-56
	TCONS_00033521	-1.59896	-8.23626	-12.0777	Acc18460	4.3591	4.31372	4.69293	gnl|BL_ORD_ID|494517 sp|Q9SUC9|UGPI7_ARATH Uncharacterized GPI-anchored protein At4g28100 OS=Arabidopsis thaliana OX=3702 GN=At4g28100 PE=1 SV=1//1.16959e-56
	TCONS_00033522	-7.26408	-15.3467	-10.0592	Acc18460	4.3591	4.31372	4.69293	gnl|BL_ORD_ID|494517 sp|Q9SUC9|UGPI7_ARATH Uncharacterized GPI-anchored protein At4g28100 OS=Arabidopsis thaliana OX=3702 GN=At4g28100 PE=1 SV=1//1.16959e-56
	TCONS_00033523	-15.533	-15.3562	-15.6329	Acc18460	4.3591	4.31372	4.69293	gnl|BL_ORD_ID|494517 sp|Q9SUC9|UGPI7_ARATH Uncharacterized GPI-anchored protein At4g28100 OS=Arabidopsis thaliana OX=3702 GN=At4g28100 PE=1 SV=1//1.16959e-56
	TCONS_00033527	6.39746	6.28134	15.241	Acc18460	4.3591	4.31372	4.69293	gnl|BL_ORD_ID|494517 sp|Q9SUC9|UGPI7_ARATH Uncharacterized GPI-anchored protein At4g28100 OS=Arabidopsis thaliana OX=3702 GN=At4g28100 PE=1 SV=1//1.16959e-56
	TCONS_00034047	1.68848	2.75116	2.3966	Acc18691	0.712731	2.20278	2.33549	gnl|BL_ORD_ID|434950 sp|O64470|SHT_ARATH Spermidine hydroxycinnamoyl transferase OS=Arabidopsis thaliana OX=3702 GN=SHT PE=1 SV=1//1.2274e-152
	TCONS_00036673	2.82865	2.39028	2.24815	Acc19295	3.88149	4.10611	3.67371	gnl|BL_ORD_ID|318880 sp|Q9S7N7|PSAG_ARATH Photosystem I reaction center subunit V, chloroplastic OS=Arabidopsis thaliana OX=3702 GN=PSAG PE=1 SV=1//7.28687e-61
	TCONS_00038452	-1.45906	-2.55416	-2.9547	XLOC_024571	-2.00153	-3.30489	-4.2545	-
	TCONS_00038577	9.59157	11.1063	9.68196	Acc20166	2.05838	2.30641	2.83026	gnl|BL_ORD_ID|438304 sp|Q0JKZ0|SNL6_ORYSJ Cinnamoyl-CoA reductase-like SNL6 OS=Oryza sativa subsp. japonica OX=39947 GN=SNL6 PE=3 SV=1//1.51383e-50
					Acc20162	1.12804	2.39702	3.41759	gnl|BL_ORD_ID|59312 sp|Q8H1Z0|CER3_ARATH Protein ECERIFERUM 3 OS=Arabidopsis thaliana OX=3702 GN=CER3 PE=1 SV=1//0
	TCONS_00039936	-3.6019	-3.37584	-4.22225	Acc20899	9.12701	9.11881	10.2683	-//-
	TCONS_00041397	-3.30375	-3.76715	-2.91063	Acc20355	-2.57896	-2.59987	-4.19607	gnl|BL_ORD_ID|317855 sp|P19954|PRSP1_SPIOL Ribosome-binding factor PSRP1, chloroplastic OS=Spinacia oleracea OX=3562 GN=PSRP1 PE=1 SV=2//3.37401e-97
					Acc20356	-3.09046	-2.78368	-2.48638	gnl|BL_ORD_ID|269471 sp|Q9FI03|NHL26_ARATH NDR1/HIN1-like protein 26 OS=Arabidopsis thaliana OX=3702 GN=NHL26 PE=2 SV=1//1.0715e-79
					Acc20351	2.41626	3.24275	3.69762	gnl|BL_ORD_ID|444010 sp|O82627|SSG1_ANTMA Granule-bound starch synthase 1, chloroplastic/amyloplastic OS=Antirrhinum majus OX=4151 GN=WAXY PE=2 SV=1//0
	TCONS_00042370	-3.41682	-4.49284	-4.20514	Acc20899	9.12701	9.11881	10.2683	-//-
	TCONS_00042371	-3.44274	-4.003	-5.27462	Acc20899	9.12701	9.11881	10.2683	-//-
	TCONS_00044691	-2.53431	-3.70291	-4.19247	XLOC_027596	-1.62009	-2.47908	-2.66794	-
					Acc21251	7.7673	8.52944	9.53153	gnl|BL_ORD_ID|13254 sp|Q38898|AKT2_ARATH Potassium channel AKT2/3 OS=Arabidopsis thaliana OX=3702 GN=AKT2 PE=1 SV=1//0
	TCONS_00047100	1.05941	2.89929	2.40959	Acc01377	4.58881	5.55738	7.04095	gnl|BL_ORD_ID|518308 sp|Q6DST1|Y1465_ARATH Late embryogenesis abundant protein At1g64065 OS=Arabidopsis thaliana OX=3702 GN=At1g64065 PE=2 SV=1//9.15738e-13
					Acc01368	2.22662	2.83821	2.32165	gnl|BL_ORD_ID|3843 sp|Q9LYS2|AB10C_ARATH ABC transporter C family member 10 OS=Arabidopsis thaliana OX=3702 GN=ABCC10 PE=2 SV=2//0
					Acc01367	2.3049	2.87774	2.30049	gnl|BL_ORD_ID|3843 sp|Q9LYS2|AB10C_ARATH ABC transporter C family member 10 OS=Arabidopsis thaliana OX=3702 GN=ABCC10 PE=2 SV=2//0
	TCONS_00048734	8.49971	10.1417	10.6217	Acc02438	2.82435	4.12115	3.85569	gnl|BL_ORD_ID|275174 sp|Q9LPV5|NRT25_ARATH High affinity nitrate transporter 2.5 OS=Arabidopsis thaliana OX=3702 GN=NRT2.5 PE=1 SV=1//1.5552e-161
	TCONS_00049448	15.0118	9.31804	13.9252	Acc22633	9.31331	4.81963	8.6118	gnl|BL_ORD_ID|7018 sp|Q3ZPN4|ACMAT_VITLA Methanol O-anthraniloyltransferase OS=Vitis labrusca OX=103355 GN=AMAT PE=1 SV=1//0
					Acc22631	9.52609	4.88009	9.0286	gnl|BL_ORD_ID|7018 sp|Q3ZPN4|ACMAT_VITLA Methanol O-anthraniloyltransferase OS=Vitis labrusca OX=103355 GN=AMAT PE=1 SV=1//0
					Acc22634	7.39693	3.51389	6.52305	gnl|BL_ORD_ID|7018 sp|Q3ZPN4|ACMAT_VITLA Methanol O-anthraniloyltransferase OS=Vitis labrusca OX=103355 GN=AMAT PE=1 SV=1//0
					Acc22630	12.941	8.88009	13.2604	gnl|BL_ORD_ID|7018 sp|Q3ZPN4|ACMAT_VITLA Methanol O-anthraniloyltransferase OS=Vitis labrusca OX=103355 GN=AMAT PE=1 SV=1//0
					Acc22629	10.8573	6.24708	10.4044	gnl|BL_ORD_ID|7018 sp|Q3ZPN4|ACMAT_VITLA Methanol O-anthraniloyltransferase OS=Vitis labrusca OX=103355 GN=AMAT PE=1 SV=1//0
	TCONS_00049457	9.94649	11.3634	11.4165	Acc22633	9.31331	4.81963	8.6118	gnl|BL_ORD_ID|7018 sp|Q3ZPN4|ACMAT_VITLA Methanol O-anthraniloyltransferase OS=Vitis labrusca OX=103355 GN=AMAT PE=1 SV=1//0
					Acc22631	9.52609	4.88009	9.0286	gnl|BL_ORD_ID|7018 sp|Q3ZPN4|ACMAT_VITLA Methanol O-anthraniloyltransferase OS=Vitis labrusca OX=103355 GN=AMAT PE=1 SV=1//0
					Acc22634	7.39693	3.51389	6.52305	gnl|BL_ORD_ID|7018 sp|Q3ZPN4|ACMAT_VITLA Methanol O-anthraniloyltransferase OS=Vitis labrusca OX=103355 GN=AMAT PE=1 SV=1//0
					Acc22630	12.941	8.88009	13.2604	gnl|BL_ORD_ID|7018 sp|Q3ZPN4|ACMAT_VITLA Methanol O-anthraniloyltransferase OS=Vitis labrusca OX=103355 GN=AMAT PE=1 SV=1//0
					Acc22629	10.8573	6.24708	10.4044	gnl|BL_ORD_ID|7018 sp|Q3ZPN4|ACMAT_VITLA Methanol O-anthraniloyltransferase OS=Vitis labrusca OX=103355 GN=AMAT PE=1 SV=1//0
	TCONS_00049463	7.61004	9.4506	9.28291	Acc22633	9.31331	4.81963	8.6118	gnl|BL_ORD_ID|7018 sp|Q3ZPN4|ACMAT_VITLA Methanol O-anthraniloyltransferase OS=Vitis labrusca OX=103355 GN=AMAT PE=1 SV=1//0
					Acc22631	9.52609	4.88009	9.0286	gnl|BL_ORD_ID|7018 sp|Q3ZPN4|ACMAT_VITLA Methanol O-anthraniloyltransferase OS=Vitis labrusca OX=103355 GN=AMAT PE=1 SV=1//0
					Acc22634	7.39693	3.51389	6.52305	gnl|BL_ORD_ID|7018 sp|Q3ZPN4|ACMAT_VITLA Methanol O-anthraniloyltransferase OS=Vitis labrusca OX=103355 GN=AMAT PE=1 SV=1//0
					Acc22630	12.941	8.88009	13.2604	gnl|BL_ORD_ID|7018 sp|Q3ZPN4|ACMAT_VITLA Methanol O-anthraniloyltransferase OS=Vitis labrusca OX=103355 GN=AMAT PE=1 SV=1//0
					Acc22629	10.8573	6.24708	10.4044	gnl|BL_ORD_ID|7018 sp|Q3ZPN4|ACMAT_VITLA Methanol O-anthraniloyltransferase OS=Vitis labrusca OX=103355 GN=AMAT PE=1 SV=1//0
	TCONS_00049830	2.60535	2.0956	2.05519	Acc22839	-0.0460359	2.67909	2.72379	gnl|BL_ORD_ID|352540 sp|Q93Z92|RING4_ARATH E3 ubiquitin-protein ligase At4g11680 OS=Arabidopsis thaliana OX=3702 GN=At4g11680 PE=2 SV=1//1.00665e-19
					Acc22831	-0.822228	-2.70759	-3.03362	gnl|BL_ORD_ID|447730 sp|F4JKK0|SUD1_ARATH Probable E3 ubiquitin ligase SUD1 OS=Arabidopsis thaliana OX=3702 GN=SUD1 PE=1 SV=1//1.21123e-06
					Acc22828	5.67303	7.49303	5.24256	gnl|BL_ORD_ID|111843 sp|Q8LBI9|EDL16_ARATH Sugar transporter ERD6-like 16 OS=Arabidopsis thaliana OX=3702 GN=At5g18840 PE=2 SV=2//0
	TCONS_00051109	-6.17438	-3.37149	-11.1205	Acc23427	3.14622	5.75997	5.65159	gnl|BL_ORD_ID|308470 sp|O48711|PME12_ARATH Probable pectinesterase/pectinesterase inhibitor 12 OS=Arabidopsis thaliana OX=3702 GN=PME12 PE=2 SV=1//0
					Acc23416	-2.43975	-3.31466	-2.75048	-//-
	TCONS_00051885	-4.78438	-3.79403	-4.5401	Acc22773	-4.06797	-3.63892	-4.51955	gnl|BL_ORD_ID|4658 sp|Q9LY77|ACA12_ARATH Calcium-transporting ATPase 12, plasma membrane-type OS=Arabidopsis thaliana OX=3702 GN=ACA12 PE=2 SV=1//3.03596e-85
	TCONS_00052786	6.83594	6.28794	6.82627	Acc23159	6.15421	6.36902	6.64037	-//-
	TCONS_00053756	-3.14326	-6.16299	-5.6063	Acc23652	7.04986	4.3408	5.96118	gnl|BL_ORD_ID|528742 sp|B1MGB7|Y3787_MYCA9 Putative S-adenosyl-L-methionine-dependent methyltransferase MAB_3787 OS=Mycobacterium abscessus (strain ATCC 19977 / DSM 44196 / CIP 104536 / JCM 13569 / NCTC 13031 / TMC 1543) OX=561007 GN=MAB_3787 PE=3 SV=1//6.31666e-12
	TCONS_00054586	2.56706	2.48311	2.5656	Acc24135	3.00243	2.36046	3.04164	gnl|BL_ORD_ID|293622 sp|Q9M0R2|PATL5_ARATH Patellin-5 OS=Arabidopsis thaliana OX=3702 GN=PATL5 PE=1 SV=2//1.08488e-155
	TCONS_00054737	4.13261	-7.07256	-7.34741	XLOC_036133	3.84361	-2.36251	-4.72609	-
	TCONS_00054958	2.18372	2.69055	2.49063	Acc24306	1.4927	2.09416	2.38078	gnl|BL_ORD_ID|290752 sp|Q9SFF6|PAE12_ARATH Pectin acetylesterase 12 OS=Arabidopsis thaliana OX=3702 GN=PAE12 PE=2 SV=1//0
	TCONS_00055424	11.201	10.9749	11.119	Acc23483	5.92332	2.77899	4.01235	gnl|BL_ORD_ID|520409 sp|Q94K98|Y1720_ARATH Glycosyltransferase family 92 protein At1g27200 OS=Arabidopsis thaliana OX=3702 GN=At1g27200 PE=2 SV=2//5.48945e-94
	TCONS_00056039	1.06411	2.04018	2.4229	Acc23933	1.40636	2.46048	2.88647	gnl|BL_ORD_ID|494523 sp|F8WKW1|UGT2_GARJA 7-deoxyloganetin glucosyltransferase OS=Gardenia jasminoides OX=114476 GN=UGT85A24 PE=1 SV=1//0
					Acc23931	-4.01257	-2.31783	-2.20729	gnl|BL_ORD_ID|129682 sp|Q9ZPE4|FBW2_ARATH F-box protein FBW2 OS=Arabidopsis thaliana OX=3702 GN=FBW2 PE=1 SV=1//2.7867e-105
	TCONS_00056402	2.98548	2.3826	3.32235	Acc24054	0.429708	2.80082	2.1909	gnl|BL_ORD_ID|466207 sp|F4I037|TBL7_ARATH Protein trichome berefringence-like 7 OS=Arabidopsis thaliana OX=3702 GN=TBL7 PE=3 SV=1//4.48448e-166
	TCONS_00057543	5.91799	2.80674	3.36886	Acc24536	3.43952	2.19194	2.0411	gnl|BL_ORD_ID|76181 sp|Q9FDX6|CP1_ARATH Calcium-binding protein CP1 OS=Arabidopsis thaliana OX=3702 GN=CP1 PE=2 SV=1//3.12275e-48
	TCONS_00057919	5.03825	4.3319	5.41734	Acc24670	1.95987	2.34029	3.19786	-//-
	TCONS_00058440	3.98132	3.23729	2.84722	Acc24893	1.81147	2.30607	3.9023	gnl|BL_ORD_ID|537463 sp|Q09893|YAI5_SCHPO Uncharacterized protein C24B11.05 OS=Schizosaccharomyces pombe (strain 972 / ATCC 24843) OX=284812 GN=SPAC24B11.05 PE=3 SV=1//9.15719e-15
	TCONS_00059642	3.87081	2.67021	4.68218	Acc24536	3.43952	2.19194	2.0411	gnl|BL_ORD_ID|76181 sp|Q9FDX6|CP1_ARATH Calcium-binding protein CP1 OS=Arabidopsis thaliana OX=3702 GN=CP1 PE=2 SV=1//3.12275e-48
	TCONS_00060059	10.61	10.0401	12.1315	Acc24670	1.95987	2.34029	3.19786	-//-
	TCONS_00060873	-1.86746	-3.24409	-2.8519	Acc01998	-2.41659	-2.9913	-2.22337	gnl|BL_ORD_ID|289163 sp|Q9ZVQ6|P2B10_ARATH F-box protein PP2-B10 OS=Arabidopsis thaliana OX=3702 GN=PP2B10 PE=1 SV=1//3.80224e-66
	TCONS_00061911	1.61144	2.61588	2.50237	Acc25582	-1.75802	-3.67794	-4.6836	gnl|BL_ORD_ID|219290 sp|Q9LF24|LNG1_ARATH Protein LONGIFOLIA 1 OS=Arabidopsis thaliana OX=3702 GN=LNG1 PE=1 SV=1//3.15211e-14
					Acc25571	-2.8188	-2.07717	-2.45405	gnl|BL_ORD_ID|267953 sp|F4HZB5|NET1D_ARATH Protein NETWORKED 1D OS=Arabidopsis thaliana OX=3702 GN=NET1D PE=3 SV=1//2.48886e-65
	TCONS_00061917	9.41211	6.41715	11.071	Acc25582	-1.75802	-3.67794	-4.6836	gnl|BL_ORD_ID|219290 sp|Q9LF24|LNG1_ARATH Protein LONGIFOLIA 1 OS=Arabidopsis thaliana OX=3702 GN=LNG1 PE=1 SV=1//3.15211e-14
					Acc25571	-2.8188	-2.07717	-2.45405	gnl|BL_ORD_ID|267953 sp|F4HZB5|NET1D_ARATH Protein NETWORKED 1D OS=Arabidopsis thaliana OX=3702 GN=NET1D PE=3 SV=1//2.48886e-65
	TCONS_00062060	3.20005	2.14295	2.84162	XLOC_042205	2.66075	2.46032	3.42462	-
	TCONS_00062138	3.13665	3.96897	3.59245	Acc25698	4.2813	6.3304	5.47799	gnl|BL_ORD_ID|48790 sp|Q9SZ46|C82C4_ARATH Cytochrome P450 82C4 OS=Arabidopsis thaliana OX=3702 GN=CYP82C4 PE=2 SV=1//2.54674e-166
	TCONS_00062148	-1.65496	-2.6588	-2.89154	Acc25698	4.2813	6.3304	5.47799	gnl|BL_ORD_ID|48790 sp|Q9SZ46|C82C4_ARATH Cytochrome P450 82C4 OS=Arabidopsis thaliana OX=3702 GN=CYP82C4 PE=2 SV=1//2.54674e-166
	TCONS_00062857	-2.95567	-2.6348	-4.29946	Acc26086	3.39485	3.22662	4.24041	gnl|BL_ORD_ID|227696 sp|Q7Y223|MAN2_ARATH Mannan endo-1,4-beta-mannosidase 2 OS=Arabidopsis thaliana OX=3702 GN=MAN2 PE=2 SV=1//0
	TCONS_00063310	8.47177	8.94367	8.83769	Acc21588	12.8701	8.47392	9.53724	gnl|BL_ORD_ID|308535 sp|Q9FM79|PME62_ARATH Pectinesterase QRT1 OS=Arabidopsis thaliana OX=3702 GN=QRT1 PE=2 SV=1//2.30426e-150
					XLOC_042997	5.02148	5.86451	6.015	-
	TCONS_00063694	1.89789	2.05207	2.22751	Acc21902	0.719416	2.0945	2.02451	gnl|BL_ORD_ID|230238 sp|Q55E45|MCFE_DICDI Mitochondrial substrate carrier family protein E OS=Dictyostelium discoideum OX=44689 GN=mcfE PE=3 SV=1//4.0061e-08
	TCONS_00065892	-1.61213	-2.00612	-3.39888	Acc27031	-1.541	-2.16636	-3.39645	gnl|BL_ORD_ID|296582 sp|P80093|PDS_CAPAN 15-cis-phytoene desaturase, chloroplastic/chromoplastic OS=Capsicum annuum OX=4072 GN=PDS PE=1 SV=1//0
	TCONS_00065904	-0.774353	-3.85203	-2.36929	Acc27031	-1.541	-2.16636	-3.39645	gnl|BL_ORD_ID|296582 sp|P80093|PDS_CAPAN 15-cis-phytoene desaturase, chloroplastic/chromoplastic OS=Capsicum annuum OX=4072 GN=PDS PE=1 SV=1//0
	TCONS_00066635	6.60158	5.7143	6.94099	Acc25782	5.15567	7.94103	7.45879	gnl|BL_ORD_ID|268231 sp|F4I9E1|NFD4_ARATH Protein NUCLEAR FUSION DEFECTIVE 4 OS=Arabidopsis thaliana OX=3702 GN=NFD4 PE=3 SV=1//7.42768e-50
					Acc25786	4.51892	4.37631	8.00003	gnl|BL_ORD_ID|210265 sp|Q56YT0|LAC3_ARATH Laccase-3 OS=Arabidopsis thaliana OX=3702 GN=LAC3 PE=2 SV=2//0
					Acc25785	6.47728	6.32768	7.56269	gnl|BL_ORD_ID|148217 sp|O22918|GDL41_ARATH GDSL esterase/lipase At2g30220 OS=Arabidopsis thaliana OX=3702 GN=At2g30220 PE=3 SV=1//1.92618e-139
	TCONS_00066671	2.89773	3.72948	3.80565	Acc25805	1.16662	3.27262	3.03486	gnl|BL_ORD_ID|226646 sp|O80888|M3K17_ARATH Mitogen-activated protein kinase kinase kinase 17 OS=Arabidopsis thaliana OX=3702 GN=MAPKKK17 PE=1 SV=1//4.48813e-71
	TCONS_00066932	-1.94724	-2.64507	-4.94599	Acc25949	-2.35763	-2.27764	-4.4305	-//-
	TCONS_00067445	6.66262	5.29961	4.41666	Acc26199	1.14755	2.12815	2.56606	gnl|BL_ORD_ID|308611 sp|P35493|PMGI_RICCO 2,3-bisphosphoglycerate-independent phosphoglycerate mutase OS=Ricinus communis OX=3988 PE=1 SV=2//0
					Acc26202	2.93692	3.54137	2.58978	-//-
	TCONS_00069623	4.51736	4.73413	4.51467	Acc26733	2.08649	2.12348	2.10648	gnl|BL_ORD_ID|510083 sp|Q94JX5|WLIM1_ARATH LIM domain-containing protein WLIM1 OS=Arabidopsis thaliana OX=3702 GN=WLIM1 PE=1 SV=1//2.24931e-14
					Acc26728	2.95018	2.16217	2.11399	-//-
	TCONS_00069833	-1.7718	-2.90437	-4.5093	Acc26828	-2.37753	-3.18303	-4.74319	gnl|BL_ORD_ID|268724 sp|Q9FMV5|NFYC4_ARATH Nuclear transcription factor Y subunit C-4 OS=Arabidopsis thaliana OX=3702 GN=NFYC4 PE=2 SV=1//1.43428e-75
					Acc26820	0.888999	3.59208	3.2049	gnl|BL_ORD_ID|352555 sp|Q54VD8|RIO1_DICDI Serine/threonine-protein kinase rio1 OS=Dictyostelium discoideum OX=44689 GN=rio1 PE=3 SV=1//4.07821e-68
					Acc26821	2.99509	5.51444	6.76093	gnl|BL_ORD_ID|129189 sp|Q9FYF9|FB76_ARATH F-box protein At1g67340 OS=Arabidopsis thaliana OX=3702 GN=At1g67340 PE=1 SV=1//1.59896e-123
	TCONS_00070198	3.45748	2.72322	2.9201	Acc27031	-1.541	-2.16636	-3.39645	gnl|BL_ORD_ID|296582 sp|P80093|PDS_CAPAN 15-cis-phytoene desaturase, chloroplastic/chromoplastic OS=Capsicum annuum OX=4072 GN=PDS PE=1 SV=1//0
	TCONS_00071171	3.18931	2.08633	2.11028	Acc27476	3.31272	3.05197	2.8916	gnl|BL_ORD_ID|304383 sp|Q96303|PHT14_ARATH Inorganic phosphate transporter 1-4 OS=Arabidopsis thaliana OX=3702 GN=PHT1-4 PE=1 SV=1//0
	TCONS_00072678	2.03054	5.04237	6.37198	Acc27155	2.96671	5.49975	7.54091	gnl|BL_ORD_ID|317980 sp|O50001|PRU1_PRUAR Major allergen Pru ar 1 OS=Prunus armeniaca OX=36596 PE=1 SV=1//8.35334e-66
	TCONS_00072678				Acc27156	-0.0109585	2.42913	5.67434	gnl|BL_ORD_ID|317980 sp|O50001|PRU1_PRUAR Major allergen Pru ar 1 OS=Prunus armeniaca OX=36596 PE=1 SV=1//5.70945e-63
	TCONS_00072678				Acc27159	7.80895	7.34749	11.2984	gnl|BL_ORD_ID|317980 sp|O50001|PRU1_PRUAR Major allergen Pru ar 1 OS=Prunus armeniaca OX=36596 PE=1 SV=1//9.27872e-64
	TCONS_00072678				Acc27160	5.42152	7.27755	10.7895	gnl|BL_ORD_ID|317980 sp|O50001|PRU1_PRUAR Major allergen Pru ar 1 OS=Prunus armeniaca OX=36596 PE=1 SV=1//1.94842e-63
	TCONS_00072678				Acc27165	2.8991	4.15885	7.63269	gnl|BL_ORD_ID|317980 sp|O50001|PRU1_PRUAR Major allergen Pru ar 1 OS=Prunus armeniaca OX=36596 PE=1 SV=1//4.46335e-62
	TCONS_00072678				Acc27169	3.04272	6.10919	8.19278	gnl|BL_ORD_ID|317980 sp|O50001|PRU1_PRUAR Major allergen Pru ar 1 OS=Prunus armeniaca OX=36596 PE=1 SV=1//1.43694e-66
	TCONS_00072678				Acc27171	8.61354	11.4898	13.7125	gnl|BL_ORD_ID|317980 sp|O50001|PRU1_PRUAR Major allergen Pru ar 1 OS=Prunus armeniaca OX=36596 PE=1 SV=1//3.54404e-62
	TCONS_00072678				Acc27172	0.937492	4.1212	6.11937	gnl|BL_ORD_ID|317980 sp|O50001|PRU1_PRUAR Major allergen Pru ar 1 OS=Prunus armeniaca OX=36596 PE=1 SV=1//2.73739e-59
	TCONS_00072678				Acc27173	5.99522	8.78246	12.1098	gnl|BL_ORD_ID|317980 sp|O50001|PRU1_PRUAR Major allergen Pru ar 1 OS=Prunus armeniaca OX=36596 PE=1 SV=1//5.98082e-63
	TCONS_00072678				Acc27174	5.42152	9.21551	10.6237	gnl|BL_ORD_ID|317980 sp|O50001|PRU1_PRUAR Major allergen Pru ar 1 OS=Prunus armeniaca OX=36596 PE=1 SV=1//9.64644e-61
	TCONS_00072678				Acc27175	6.81537	11.0077	13.7174	gnl|BL_ORD_ID|317980 sp|O50001|PRU1_PRUAR Major allergen Pru ar 1 OS=Prunus armeniaca OX=36596 PE=1 SV=1//1.36384e-60
	TCONS_00072678				Acc27178	10.1347	7.27755	9.17339	gnl|BL_ORD_ID|317626 sp|P17642|PRS2_SOLTU Pathogenesis-related protein STH-2 OS=Solanum tuberosum OX=4113 GN=STH-2 PE=2 SV=1//3.29707e-56
	TCONS_00072678				XLOC_044733	3.006	6.002	7.969	#N/A
	TCONS_00074365	5.57115	6.15374	6.87687	Acc28064	4.4548	10.5397	13.3872	-//-
					Acc28063	3.77485	2.67034	2.80259	gnl|BL_ORD_ID|2003 sp|Q9SMT7|4CLLA_ARATH Oxalate--CoA ligase OS=Arabidopsis thaliana OX=3702 GN=AAE3 PE=1 SV=1//0
	TCONS_00075365	3.87863	2.75838	2.19892	Acc28572	3.17564	2.84688	2.47888	-//-
	TCONS_00075391	4.72977	4.28148	4.88482	Acc28583	6.65333	6.90241	7.81202	-//-
	TCONS_00075632	5.22557	4.60575	4.38721	Acc28740	3.3972	4.64939	4.89266	gnl|BL_ORD_ID|110196 sp|Q8L868|E1311_ARATH Glucan endo-1,3-beta-glucosidase 11 OS=Arabidopsis thaliana OX=3702 GN=At1g32860 PE=1 SV=1//8.01981e-160
					Acc28744	3.66321	2.63834	2.51579	gnl|BL_ORD_ID|532886 sp|Q9FLE8|Y5986_ARATH Uncharacterized protein At5g39865 OS=Arabidopsis thaliana OX=3702 GN=At5g39865 PE=2 SV=1//1.90711e-33
	TCONS_00078175	8.79669	6.3043	6.44627	Acc28966	5.43695	3.31304	4.29984	gnl|BL_ORD_ID|40887 sp|O23553|BAM3_ARATH Beta-amylase 3, chloroplastic OS=Arabidopsis thaliana OX=3702 GN=BAM3 PE=1 SV=3//0
	TCONS_00079380	-2.24701	-7.21233	-10.6062	Acc29506	3.13901	2.92064	2.20471	gnl|BL_ORD_ID|555329 sp|Q5Z653|ZIP10_ORYSJ Zinc transporter 10 OS=Oryza sativa subsp. japonica OX=39947 GN=ZIP10 PE=3 SV=2//7.88401e-94
					Acc29514	4.39964	4.68595	5.07919	gnl|BL_ORD_ID|507580 sp|P49043|VPE_CITSI Vacuolar-processing enzyme OS=Citrus sinensis OX=2711 PE=2 SV=1//0
	TCONS_00079381	-5.86252	-6.81219	-5.55636	Acc29506	3.13901	2.92064	2.20471	gnl|BL_ORD_ID|555329 sp|Q5Z653|ZIP10_ORYSJ Zinc transporter 10 OS=Oryza sativa subsp. japonica OX=39947 GN=ZIP10 PE=3 SV=2//7.88401e-94
					Acc29514	4.39964	4.68595	5.07919	gnl|BL_ORD_ID|507580 sp|P49043|VPE_CITSI Vacuolar-processing enzyme OS=Citrus sinensis OX=2711 PE=2 SV=1//0
	TCONS_00079504	-6.57812	-4.96198	-7.82977	Acc29595	2.26989	2.18037	2.74051	-//-
					Acc29599	1.92562	2.18189	2.03576	gnl|BL_ORD_ID|199093 sp|Q940Q8|IX10L_ARATH Probable beta-1,4-xylosyltransferase IRX10L OS=Arabidopsis thaliana OX=3702 GN=IRX10L PE=2 SV=1//0
					Acc29591	2.23696	2.2352	2.28846	gnl|BL_ORD_ID|487646 sp|Q9FLT0|TSN2_ARATH Ribonuclease TUDOR 2 OS=Arabidopsis thaliana OX=3702 GN=TSN2 PE=1 SV=1//0
	TCONS_00080211	2.87927	2.22645	3.64105	Acc30036	4.23289	2.05495	2.43193	gnl|BL_ORD_ID|531743 sp|Q66GQ2|Y5162_ARATH Uncharacterized protein At5g41620 OS=Arabidopsis thaliana OX=3702 GN=At5g41620 PE=2 SV=2//6.85761e-34
	TCONS_00083307	11.2553	9.26502	9.54811	Acc30480	2.63928	2.52359	2.41019	gnl|BL_ORD_ID|532790 sp|P0C8Q9|Y5902_ARATH Uncharacterized protein At5g19025 OS=Arabidopsis thaliana OX=3702 GN=At5g19025 PE=2 SV=3//2.49806e-24
					XLOC_052857	-0.13483	-2.87297	-2.01262	-
	TCONS_00086069	3.34793	-6.98016	-7.25489	Acc30961	2.43626	5.6745	5.78413	-//-
	TCONS_00086494	3.00791	3.04967	3.06388	Acc31246	3.11309	3.4612	3.73477	gnl|BL_ORD_ID|438185 sp|Q6Z1Y6|SNAT2_ORYSJ Serotonin N-acetyltransferase 2, chloroplastic OS=Oryza sativa subsp. japonica OX=39947 GN=SNAT2 PE=1 SV=1//1.03002e-61
	TCONS_00087106	8.47177	8.64479	9.96585	XLOC_055351	3.52434	3.41982	4.2582	-
					Acc31542	3.78401	2.90534	2.06913	gnl|BL_ORD_ID|510460 sp|Q9LP56|WRK65_ARATH Probable WRKY transcription factor 65 OS=Arabidopsis thaliana OX=3702 GN=WRKY65 PE=2 SV=1//1.63192e-29
	TCONS_00087197	5.92143	6.24136	5.95401	Acc31602	2.90299	3.11164	3.04746	gnl|BL_ORD_ID|3864 sp|Q9LZJ5|AB14C_ARATH ABC transporter C family member 14 OS=Arabidopsis thaliana OX=3702 GN=ABCC14 PE=1 SV=1//2.6087e-31
	TCONS_00087780	2.00495	2.81503	2.52537	XLOC_055806	3.16577	3.11103	3.25676	-
					Acc31884	4.9588	4.05028	4.26658	gnl|BL_ORD_ID|396821 sp|Q682S0|RPT2_ARATH Root phototropism protein 2 OS=Arabidopsis thaliana OX=3702 GN=RPT2 PE=1 SV=2//0
	TCONS_00088732	1.9811	2.04952	2.35251	Acc32410	1.91251	2.51505	2.649	gnl|BL_ORD_ID|64500 sp|Q9SPL2|CIP8_ARATH E3 ubiquitin-protein ligase CIP8 OS=Arabidopsis thaliana OX=3702 GN=CIP8 PE=1 SV=1//1.53603e-11
	TCONS_00089484	9.87363	9.31804	11.8192	Acc31791	-4.53209	-3.684	-4.69291	gnl|BL_ORD_ID|99830 sp|Q8S9H7|DIV_ANTMA Transcription factor DIVARICATA OS=Antirrhinum majus OX=4151 GN=DIVARICATA PE=2 SV=1//1.21958e-119
					Acc31790	-3.07106	-4.17333	-4.31847	gnl|BL_ORD_ID|326023 sp|Q9M390|PTR1_ARATH Protein NRT1/ PTR FAMILY 8.1 OS=Arabidopsis thaliana OX=3702 GN=NPF8.1 PE=1 SV=1//0
	TCONS_00089673	6.43898	-6.98016	5.65865	XLOC_055806	3.16577	3.11103	3.25676	-
					Acc31884	4.9588	4.05028	4.26658	gnl|BL_ORD_ID|396821 sp|Q682S0|RPT2_ARATH Root phototropism protein 2 OS=Arabidopsis thaliana OX=3702 GN=RPT2 PE=1 SV=2//0
	TCONS_00091177	2.1309	2.45113	3.29149	Acc21776	2.39627	3.89389	3.87406	gnl|BL_ORD_ID|491337 sp|D3UAG2|U71K2_PYRCO UDP-glycosyltransferase 71K2 OS=Pyrus communis OX=23211 GN=UGT71K2 PE=1 SV=1//7.65603e-159
					Acc21775	2.60763	3.56659	3.84523	gnl|BL_ORD_ID|491337 sp|D3UAG2|U71K2_PYRCO UDP-glycosyltransferase 71K2 OS=Pyrus communis OX=23211 GN=UGT71K2 PE=1 SV=1//2.76478e-165
					Acc21786	2.71586	5.12273	5.28149	gnl|BL_ORD_ID|129132 sp|Q9FGY4|FB341_ARATH F-box protein At5g49610 OS=Arabidopsis thaliana OX=3702 GN=At5g49610 PE=1 SV=1//1.19207e-16
					Acc21780	1.84373	2.75811	3.31598	gnl|BL_ORD_ID|308609 sp|Q42908|PMGI_MESCR 2,3-bisphosphoglycerate-independent phosphoglycerate mutase OS=Mesembryanthemum crystallinum OX=3544 GN=PGM1 PE=2 SV=1//0
	TCONS_00091854	9.94649	11.0911	11.4339	Acc32998	5.18646	7.64037	7.48394	gnl|BL_ORD_ID|260395 sp|O49255|NAC29_ARATH NAC transcription factor 29 OS=Arabidopsis thaliana OX=3702 GN=NAC029 PE=2 SV=1//7.65168e-101
	TCONS_00095027	3.00274	3.26953	4.22204	Acc02655	4.84595	5.49007	6.85455	gnl|BL_ORD_ID|518308 sp|Q6DST1|Y1465_ARATH Late embryogenesis abundant protein At1g64065 OS=Arabidopsis thaliana OX=3702 GN=At1g64065 PE=2 SV=1//6.6979e-11
	TCONS_00097021	3.6876	3.88668	3.48376	Acc03873	4.12601	4.96834	4.76692	gnl|BL_ORD_ID|510136 sp|Q6EU49|WNK4_ORYSJ Probable serine/threonine-protein kinase WNK4 OS=Oryza sativa subsp. japonica OX=39947 GN=WNK4 PE=2 SV=1//2.91104e-75
	TCONS_00098233	-2.68234	-2.56637	-3.02053	Acc02770	2.21819	2.62471	2.53462	gnl|BL_ORD_ID|387819 sp|Q96EX2|RNFT2_HUMAN RING finger and transmembrane domain-containing protein 2 OS=Homo sapiens OX=9606 GN=RNFT2 PE=2 SV=2//1.49608e-32
					Acc02785	3.31427	2.99862	3.00781	gnl|BL_ORD_ID|32008 sp|Q9SG96|ATL72_ARATH RING-H2 finger protein ATL72 OS=Arabidopsis thaliana OX=3702 GN=ATL72 PE=2 SV=1//9.16995e-42
					Acc02767	3.41626	3.48	4.30547	-//-
					Acc02781	4.49726	2.94277	2.44708	gnl|BL_ORD_ID|28206 sp|Q9FPR6|ARR17_ARATH Two-component response regulator ARR17 OS=Arabidopsis thaliana OX=3702 GN=ARR17 PE=2 SV=1//4.0497e-64
	TCONS_00101358	4.5423	4.55594	5.61015	Acc04723	2.41444	3.17576	3.82668	-//-
					Acc04715	-2.95824	-4.5791	-4.00005	gnl|BL_ORD_ID|68547 sp|Q8RZB5|CML10_ORYSJ Probable calcium-binding protein CML10 OS=Oryza sativa subsp. japonica OX=39947 GN=CML10 PE=2 SV=1//3.94325e-13
					Acc04716	-6.47527	-4.21029	-6.25531	gnl|BL_ORD_ID|68547 sp|Q8RZB5|CML10_ORYSJ Probable calcium-binding protein CML10 OS=Oryza sativa subsp. japonica OX=39947 GN=CML10 PE=2 SV=1//1.9744e-10
					Acc04704	-5.606	-3.79829	-6.7685	gnl|BL_ORD_ID|83128 sp|Q9SX78|CXE2_ARATH Probable carboxylesterase 2 OS=Arabidopsis thaliana OX=3702 GN=CXE2 PE=2 SV=1//1.20891e-137
	TCONS_00102625	-2.7954	-2.17803	-3.48679	Acc04573	4.86612	5.06668	4.04385	gnl|BL_ORD_ID|48793 sp|O65782|C83B1_ARATH Cytochrome P450 83B1 OS=Arabidopsis thaliana OX=3702 GN=CYP83B1 PE=1 SV=1//1.72929e-150
	TCONS_00103178	2.20964	2.14087	2.33218	Acc04887	-2.78294	-2.08325	-2.32853	gnl|BL_ORD_ID|76381 sp|Q39061|CP33_ARATH RNA-binding protein CP33, chloroplastic OS=Arabidopsis thaliana OX=3702 GN=CP33 PE=2 SV=1//6.01548e-22
					Acc04893	2.65855	2.78771	2.8718	gnl|BL_ORD_ID|285317 sp|B7ZWR7|OFUT7_ARATH O-fucosyltransferase 7 OS=Arabidopsis thaliana OX=3702 GN=OFUT7 PE=2 SV=1//0
	TCONS_00104363	3.18321	4.09093	2.94202	Acc05430	3.95911	5.53259	4.53436	gnl|BL_ORD_ID|108005 sp|Q9FKQ1|DTX27_ARATH Protein DETOXIFICATION 27 OS=Arabidopsis thaliana OX=3702 GN=DTX27 PE=2 SV=1//2.07643e-21
	TCONS_00105013	3.54685	2.58124	2.58852	XLOC_068063	4.16904	3.83743	4.04172	-
					XLOC_068064	5.4224	4.81122	5.01677	-
	TCONS_00105073	5.88845	4.97707	5.78666	Acc05744	4.31365	2.84745	2.24338	-//-
					Acc05749	4.66411	4.80181	5.7948	gnl|BL_ORD_ID|39654 sp|F4J1Q9|AVT1I_ARATH Amino acid transporter AVT1I OS=Arabidopsis thaliana OX=3702 GN=AVT1I PE=3 SV=1//5.81792e-136
	TCONS_00105186	2.01712	2.73049	2.04326	Acc05818	4.32571	3.24203	3.14586	gnl|BL_ORD_ID|532555 sp|Q93XX5|Y5713_ARATH PI-PLC X domain-containing protein At5g67130 OS=Arabidopsis thaliana OX=3702 GN=At5g67130 PE=1 SV=1//3.73423e-143
	TCONS_00108333	2.8234	2.21251	2.54834	Acc06645	4.93003	5.88871	6.87667	gnl|BL_ORD_ID|523669 sp|Q9SJG2|Y2296_ARATH Probable receptor-like protein kinase At2g42960 OS=Arabidopsis thaliana OX=3702 GN=At2g42960 PE=3 SV=1//0
	TCONS_00109022	5.17116	3.50324	4.14554	Acc06752	5.20248	3.5573	4.15698	gnl|BL_ORD_ID|505474 sp|Q9M2C0|VITH4_ARATH Vacuolar iron transporter homolog 4 OS=Arabidopsis thaliana OX=3702 GN=At3g43660 PE=2 SV=1//4.04275e-79
	TCONS_00109102	1.64282	2.40568	2.80338	Acc06864	4.4548	9.30612	11.8755	gnl|BL_ORD_ID|314054 sp|Q04108|PR04_SOLLC Pathogenesis-related leaf protein 4 OS=Solanum lycopersicum OX=4081 PE=2 SV=1//9.12975e-73
					Acc06862	-1.31021	-2.0178	-2.29828	-//-
	TCONS_00110066	12.8895	12.1626	6.20512	Acc06338	2.25682	2.65441	2.97719	-//-
	TCONS_00110533	-3.81969	-3.38489	-4.75276	Acc06418	-3.47311	-4.05838	-2.77503	-//-
	TCONS_00113347	0.907867	2.08604	2.14421	Acc07946	1.11315	2.51904	2.78776	-//-
	TCONS_00113349	0.871639	2.44986	2.59286	Acc07946	1.11315	2.51904	2.78776	-//-
	TCONS_00114412	0.556057	-3.35868	-2.22532	Acc07540	0.749077	-2.90412	-2.12493	gnl|BL_ORD_ID|149078 sp|O81032|GGLO6_ARATH Probable L-gulonolactone oxidase 6 OS=Arabidopsis thaliana OX=3702 GN=GULLO6 PE=3 SV=1//0
					Acc07528	2.23326	3.14109	3.46082	gnl|BL_ORD_ID|252761 sp|Q9ZT63|MTP1_ARATH Metal tolerance protein 1 OS=Arabidopsis thaliana OX=3702 GN=MTP1 PE=1 SV=2//1.88576e-78
	TCONS_00114814	9.13769	8.52961	8.45803	Acc07749	3.98672	3.71917	4.19045	-//-
	TCONS_00121026	3.85026	4.11981	4.16868	Acc33689	0.569095	2.1372	2.29579	gnl|BL_ORD_ID|385982 sp|Q6R567|RMA1_CAPAN E3 ubiquitin-protein ligase RMA1H1 OS=Capsicum annuum OX=4072 GN=RMA1H1 PE=1 SV=1//4.2901e-61
					Acc09512	0.568059	4.60308	6.11978	gnl|BL_ORD_ID|195059 sp|Q9SF32|IQD1_ARATH Protein IQ-DOMAIN 1 OS=Arabidopsis thaliana OX=3702 GN=IQD1 PE=1 SV=1//3.23173e-31
	TCONS_00122363	6.56097	5.15045	5.0468	Acc10240	-6.68182	-5.48847	-5.48545	gnl|BL_ORD_ID|41048 sp|O49545|BAME1_ARATH Leucine-rich repeat receptor-like serine/threonine-protein kinase BAM1 OS=Arabidopsis thaliana OX=3702 GN=BAM1 PE=1 SV=1//0
					Acc10237	-0.356062	-2.60501	-4.78614	-//-
	TCONS_00123633	2.98958	7.27463	7.55512	Acc09785	0.228678	2.1657	2.75473	gnl|BL_ORD_ID|4655 sp|Q9SZR1|ACA10_ARATH Calcium-transporting ATPase 10, plasma membrane-type OS=Arabidopsis thaliana OX=3702 GN=ACA10 PE=1 SV=2//0
					Acc09780	3.14347	3.84869	2.15625	gnl|BL_ORD_ID|512101 sp|Q38910|XTH23_ARATH Probable xyloglucan endotransglucosylase/hydrolase protein 23 OS=Arabidopsis thaliana OX=3702 GN=XTH23 PE=2 SV=1//2.36412e-143
	TCONS_00123689	-0.625611	2.56155	2.81521	Acc09813	0.495513	2.32502	2.78787	-//-
	TCONS_00125440	2.11272	2.60627	2.93884	Acc10770	1.62953	3.23525	3.79378	-//-
1W VS CK & 2W vs CK & 3W VS CK	TCONS_00000274	3.91936	2.6432	4.80438	Acc00408	3.40467	3.04674	5.14843	gnl|BL_ORD_ID|314162 sp|P29063|PR4B_TOBAC Pathogenesis-related protein PR-4B OS=Nicotiana tabacum OX=4097 PE=2 SV=1//2.2919e-68
	TCONS_00003080	3.17183	2.40458	2.01912	Acc00639	3.93629	2.51092	3.31563	-//-
	TCONS_00003953	10.082	10.3342	11.3668	Acc01084	2.55921	-8.14834	-8.42722	gnl|BL_ORD_ID|172670 sp|Q67ZW1|HIP27_ARATH Heavy metal-associated isoprenylated plant protein 27 OS=Arabidopsis thaliana OX=3702 GN=HIPP27 PE=1 SV=1//6.27002e-65
	TCONS_00005892	6.2197	3.17109	4.94966	Acc11757	4.86552	3.01503	4.30849	gnl|BL_ORD_ID|48778 sp|Q6WNQ8|C81E8_MEDTR Cytochrome P450 81E8 OS=Medicago truncatula OX=3880 GN=CYP81E8 PE=2 SV=1//1.58416e-61
					Acc11744	-2.63885	-2.63255	-3.32578	gnl|BL_ORD_ID|337204 sp|Q94AI1|QWRF2_ARATH QWRF motif-containing protein 2 OS=Arabidopsis thaliana OX=3702 GN=QWRF2 PE=2 SV=1//4.47212e-125
	TCONS_00006894	-2.14198	-2.25116	-2.97334	Acc11295	6.36092	7.74295	6.30803	gnl|BL_ORD_ID|554553 sp|Q96289|ZAT10_ARATH Zinc finger protein ZAT10 OS=Arabidopsis thaliana OX=3702 GN=ZAT10 PE=2 SV=1//2.3656e-47
	TCONS_00008053	-3.00171	-2.2387	-3.49015	Acc11870	6.21188	7.3508	8.09508	gnl|BL_ORD_ID|219448 sp|Q8LBB7|LOG5_ARATH Cytokinin riboside 5&apos;-monophosphate phosphoribohydrolase LOG5 OS=Arabidopsis thaliana OX=3702 GN=LOG5 PE=1 SV=1//1.47211e-122
					Acc11862	-3.35053	-2.43859	-3.1178	gnl|BL_ORD_ID|107126 sp|F1DLK1|DSE1_NICBE Protein DECREASED SIZE EXCLUSION LIMIT 1 OS=Nicotiana benthamiana OX=4100 GN=DSE1 PE=2 SV=1//0
	TCONS_00011606	-2.36609	-3.36788	-3.59635	Acc12534	-2.60847	-2.49903	-2.80582	gnl|BL_ORD_ID|11194 sp|Q949X0|ADS3_ARATH Palmitoyl-monogalactosyldiacylglycerol delta-7 desaturase, chloroplastic OS=Arabidopsis thaliana OX=3702 GN=ADS3 PE=1 SV=2//1.02578e-172
					Acc12533	-2.88191	-2.68388	-3.07235	gnl|BL_ORD_ID|11194 sp|Q949X0|ADS3_ARATH Palmitoyl-monogalactosyldiacylglycerol delta-7 desaturase, chloroplastic OS=Arabidopsis thaliana OX=3702 GN=ADS3 PE=1 SV=2//1.26555e-168
					Acc12536	-2.34911	-3.35633	-3.59145	gnl|BL_ORD_ID|179816 sp|Q9AR73|HQGT_RAUSE Hydroquinone glucosyltransferase OS=Rauvolfia serpentina OX=4060 GN=AS PE=1 SV=1//3.07841e-46
	TCONS_00014833	9.81924	10.5192	9.45598	Acc13109	3.60949	2.76594	2.72589	gnl|BL_ORD_ID|128837 sp|Q9SQI3|FATB_GOSHI Palmitoyl-acyl carrier protein thioesterase, chloroplastic OS=Gossypium hirsutum OX=3635 GN=FATB1 PE=1 SV=1//0
	TCONS_00017009	8.0665	5.57697	5.25488	Acc14287	4.70797	3.1	3.06271	-//-
	TCONS_00019104	6.16545	6.96587	6.74769	Acc15295	5.0947	6.73432	6.73327	gnl|BL_ORD_ID|76018 sp|Q9LZP9|CP122_ARATH Calvin cycle protein CP12-2, chloroplastic OS=Arabidopsis thaliana OX=3702 GN=CP12-2 PE=1 SV=1//9.28555e-39
					Acc15301	-2.69746	-2.11815	-2.03162	gnl|BL_ORD_ID|342113 sp|Q9SG02|RDR6_ARATH RNA-dependent RNA polymerase 6 OS=Arabidopsis thaliana OX=3702 GN=RDR6 PE=1 SV=1//0
	TCONS_00019352	-2.68634	-3.15876	-4.08788	Acc14067	9.40058	7.14562	9.14661	gnl|BL_ORD_ID|228335 sp|Q5I0I2|MARH2_RAT E3 ubiquitin-protein ligase MARCH2 OS=Rattus norvegicus OX=10116 GN=March2 PE=1 SV=1//8.97274e-07
	TCONS_00019409	4.88904	2.33598	3.15324	Acc14112	3.39153	4.2598	3.82379	gnl|BL_ORD_ID|125442 sp|Q9BRX8|F213A_HUMAN Redox-regulatory protein FAM213A OS=Homo sapiens OX=9606 GN=FAM213A PE=1 SV=3//2.34874e-25
					Acc14106	4.05841	3.17248	3.62101	gnl|BL_ORD_ID|48742 sp|H2DH17|C7A22_PANGI Cytochrome P450 CYP749A22 OS=Panax ginseng OX=4054 PE=2 SV=1//0
	TCONS_00019524	10.7961	8.30287	10.211	Acc14179	4.92351	3.10007	4.79604	gnl|BL_ORD_ID|555099 sp|Q39264|ZFP5_ARATH Zinc finger protein 5 OS=Arabidopsis thaliana OX=3702 GN=ZFP5 PE=1 SV=1//4.39331e-11
					Acc14184	-3.10486	-4.00821	-4.21698	-//-
	TCONS_00020902	-2.31359	-2.75043	-3.06459	Acc14909	-2.31571	-2.3736	-2.68252	gnl|BL_ORD_ID|491125 sp|Q9ZQW8|U2AFA_ORYSJ Splicing factor U2af small subunit A OS=Oryza sativa subsp. japonica OX=39947 GN=U2AF35A PE=2 SV=1//1.34725e-100
	TCONS_00022274	12.9853	12.5051	12.3428	Acc15565	9.05933	9.49612	9.14879	gnl|BL_ORD_ID|528966 sp|Q9LH89|Y3885_ARATH Uncharacterized protein At3g28850 OS=Arabidopsis thaliana OX=3702 GN=At3g28850 PE=4 SV=1//7.4617e-38
	TCONS_00022483	2.91992	2.85978	3.97294	Acc15702	2.55826	3.1313	4.29634	gnl|BL_ORD_ID|14342 sp|E3SU11|ALL13_OLEEU Thaumatin-like protein OS=Olea europaea OX=4146 PE=1 SV=1//9.82932e-127
	TCONS_00023426	8.96809	7.34198	11.1445	Acc01275	-2.06914	-2.14135	-3.10099	gnl|BL_ORD_ID|546592 sp|Q9T096|YIPL6_ARATH Protein yippee-like At4g27745 OS=Arabidopsis thaliana OX=3702 GN=At4g27745 PE=3 SV=2//3.42675e-57
	TCONS_00023428	10.2803	7.64839	10.2741	Acc01275	-2.06914	-2.14135	-3.10099	gnl|BL_ORD_ID|546592 sp|Q9T096|YIPL6_ARATH Protein yippee-like At4g27745 OS=Arabidopsis thaliana OX=3702 GN=At4g27745 PE=3 SV=2//3.42675e-57
	TCONS_00024300	12.0459	7.70257	8.4027	Acc15506	6.17346	2.13222	3.77133	-//-
	TCONS_00024301	6.99291	2.42915	3.86244	Acc15506	6.17346	2.13222	3.77133	-//-
	TCONS_00025433	8.70563	10.607	10.2586	Acc01304	2.26825	2.99165	3.01365	gnl|BL_ORD_ID|317553 sp|Q689G6|PRR95_ORYSJ Two-component response regulator-like PRR95 OS=Oryza sativa subsp. japonica OX=39947 GN=PRR95 PE=2 SV=1//6.31912e-95
	TCONS_00027071	5.98252	2.78684	4.16339	Acc17004	4.07992	2.83233	5.21373	-//-
	TCONS_00027914	3.02887	-3.65729	-3.57033	Acc17513	4.91082	4.21212	7.05378	gnl|BL_ORD_ID|40570 sp|Q9FGK4|B561J_ARATH Cytochrome b561 and DOMON domain-containing protein At5g47530 OS=Arabidopsis thaliana OX=3702 GN=At5g47530 PE=2 SV=1//5.0097e-151
					Acc17528	-4.96568	-2.45088	-3.19366	-//-
					Acc17530	-2.38402	-4.2482	-3.16838	-//-
	TCONS_00029828	9.30536	7.70257	9.56081	Acc17505	8.1144	6.64708	8.85816	-//-
					Acc17506	7.28849	6.04672	8.80381	gnl|BL_ORD_ID|28607 sp|Q9SV07|ASAT1_ARATH Acyl-CoA--sterol O-acyltransferase 1 OS=Arabidopsis thaliana OX=3702 GN=ASAT1 PE=1 SV=1//5.97471e-99
					Acc17513	4.91082	4.21212	7.05378	gnl|BL_ORD_ID|40570 sp|Q9FGK4|B561J_ARATH Cytochrome b561 and DOMON domain-containing protein At5g47530 OS=Arabidopsis thaliana OX=3702 GN=At5g47530 PE=2 SV=1//5.0097e-151
	TCONS_00030540	2.53217	2.50411	2.31725	Acc17937	2.74424	2.04965	2.04734	gnl|BL_ORD_ID|211234 sp|Q9SN23|LBD38_ARATH LOB domain-containing protein 38 OS=Arabidopsis thaliana OX=3702 GN=LBD38 PE=1 SV=1//1.95506e-08
	TCONS_00030984	8.35428	9.83714	11.319	Acc18204	4.7062	5.08218	5.13571	gnl|BL_ORD_ID|252768 sp|Q10PP8|MTP4_ORYSJ Metal tolerance protein 4 OS=Oryza sativa subsp. japonica OX=39947 GN=MTP4 PE=2 SV=1//0
	TCONS_00033522	-7.26408	-15.3467	-10.0592	Acc18460	4.3591	4.31372	4.69293	gnl|BL_ORD_ID|494517 sp|Q9SUC9|UGPI7_ARATH Uncharacterized GPI-anchored protein At4g28100 OS=Arabidopsis thaliana OX=3702 GN=At4g28100 PE=1 SV=1//1.16959e-56
	TCONS_00033523	-15.533	-15.3562	-15.6329	Acc18460	4.3591	4.31372	4.69293	gnl|BL_ORD_ID|494517 sp|Q9SUC9|UGPI7_ARATH Uncharacterized GPI-anchored protein At4g28100 OS=Arabidopsis thaliana OX=3702 GN=At4g28100 PE=1 SV=1//1.16959e-56
	TCONS_00033527	6.39746	6.28134	15.241	Acc18460	4.3591	4.31372	4.69293	gnl|BL_ORD_ID|494517 sp|Q9SUC9|UGPI7_ARATH Uncharacterized GPI-anchored protein At4g28100 OS=Arabidopsis thaliana OX=3702 GN=At4g28100 PE=1 SV=1//1.16959e-56
	TCONS_00036673	2.82865	2.39028	2.24815	Acc19295	3.88149	4.10611	3.67371	gnl|BL_ORD_ID|318880 sp|Q9S7N7|PSAG_ARATH Photosystem I reaction center subunit V, chloroplastic OS=Arabidopsis thaliana OX=3702 GN=PSAG PE=1 SV=1//7.28687e-61
	TCONS_00038577	9.59157	11.1063	9.68196	Acc20166	2.05838	2.30641	2.83026	gnl|BL_ORD_ID|438304 sp|Q0JKZ0|SNL6_ORYSJ Cinnamoyl-CoA reductase-like SNL6 OS=Oryza sativa subsp. japonica OX=39947 GN=SNL6 PE=3 SV=1//1.51383e-50
	TCONS_00039936	-3.6019	-3.37584	-4.22225	Acc20899	9.12701	9.11881	10.2683	-//-
	TCONS_00041397	-3.30375	-3.76715	-2.91063	Acc20355	-2.57896	-2.59987	-4.19607	gnl|BL_ORD_ID|317855 sp|P19954|PRSP1_SPIOL Ribosome-binding factor PSRP1, chloroplastic OS=Spinacia oleracea OX=3562 GN=PSRP1 PE=1 SV=2//3.37401e-97
					Acc20356	-3.09046	-2.78368	-2.48638	gnl|BL_ORD_ID|269471 sp|Q9FI03|NHL26_ARATH NDR1/HIN1-like protein 26 OS=Arabidopsis thaliana OX=3702 GN=NHL26 PE=2 SV=1//1.0715e-79
					Acc20351	2.41626	3.24275	3.69762	gnl|BL_ORD_ID|444010 sp|O82627|SSG1_ANTMA Granule-bound starch synthase 1, chloroplastic/amyloplastic OS=Antirrhinum majus OX=4151 GN=WAXY PE=2 SV=1//0
	TCONS_00042370	-3.41682	-4.49284	-4.20514	Acc20899	9.12701	9.11881	10.2683	-//-
	TCONS_00042371	-3.44274	-4.003	-5.27462	Acc20899	9.12701	9.11881	10.2683	-//-
	TCONS_00044691	-2.53431	-3.70291	-4.19247	Acc21251	7.7673	8.52944	9.53153	gnl|BL_ORD_ID|13254 sp|Q38898|AKT2_ARATH Potassium channel AKT2/3 OS=Arabidopsis thaliana OX=3702 GN=AKT2 PE=1 SV=1//0
	TCONS_00048734	8.49971	10.1417	10.6217	Acc02438	2.82435	4.12115	3.85569	gnl|BL_ORD_ID|275174 sp|Q9LPV5|NRT25_ARATH High affinity nitrate transporter 2.5 OS=Arabidopsis thaliana OX=3702 GN=NRT2.5 PE=1 SV=1//1.5552e-161
	TCONS_00049448	15.0118	9.31804	13.9252	Acc22629	10.8573	6.24708	10.4044	gnl|BL_ORD_ID|7018 sp|Q3ZPN4|ACMAT_VITLA Methanol O-anthraniloyltransferase OS=Vitis labrusca OX=103355 GN=AMAT PE=1 SV=1//0
					Acc22630	12.941	8.88009	13.2604	gnl|BL_ORD_ID|7018 sp|Q3ZPN4|ACMAT_VITLA Methanol O-anthraniloyltransferase OS=Vitis labrusca OX=103355 GN=AMAT PE=1 SV=1//0
					Acc22631	9.52609	4.88009	9.0286	gnl|BL_ORD_ID|7018 sp|Q3ZPN4|ACMAT_VITLA Methanol O-anthraniloyltransferase OS=Vitis labrusca OX=103355 GN=AMAT PE=1 SV=1//0
					Acc22633	9.31331	4.81963	8.6118	gnl|BL_ORD_ID|7018 sp|Q3ZPN4|ACMAT_VITLA Methanol O-anthraniloyltransferase OS=Vitis labrusca OX=103355 GN=AMAT PE=1 SV=1//0
					Acc22634	7.39693	3.51389	6.52305	gnl|BL_ORD_ID|7018 sp|Q3ZPN4|ACMAT_VITLA Methanol O-anthraniloyltransferase OS=Vitis labrusca OX=103355 GN=AMAT PE=1 SV=1//0
	TCONS_00049457	9.94649	11.3634	11.4165	Acc22629	10.8573	6.24708	10.4044	gnl|BL_ORD_ID|7018 sp|Q3ZPN4|ACMAT_VITLA Methanol O-anthraniloyltransferase OS=Vitis labrusca OX=103355 GN=AMAT PE=1 SV=1//0
					Acc22630	12.941	8.88009	13.2604	gnl|BL_ORD_ID|7018 sp|Q3ZPN4|ACMAT_VITLA Methanol O-anthraniloyltransferase OS=Vitis labrusca OX=103355 GN=AMAT PE=1 SV=1//0
					Acc22631	9.52609	4.88009	9.0286	gnl|BL_ORD_ID|7018 sp|Q3ZPN4|ACMAT_VITLA Methanol O-anthraniloyltransferase OS=Vitis labrusca OX=103355 GN=AMAT PE=1 SV=1//0
					Acc22633	9.31331	4.81963	8.6118	gnl|BL_ORD_ID|7018 sp|Q3ZPN4|ACMAT_VITLA Methanol O-anthraniloyltransferase OS=Vitis labrusca OX=103355 GN=AMAT PE=1 SV=1//0
					Acc22634	7.39693	3.51389	6.52305	gnl|BL_ORD_ID|7018 sp|Q3ZPN4|ACMAT_VITLA Methanol O-anthraniloyltransferase OS=Vitis labrusca OX=103355 GN=AMAT PE=1 SV=1//0
	TCONS_00049463	7.61004	9.4506	9.28291	Acc22629	10.8573	6.24708	10.4044	gnl|BL_ORD_ID|7018 sp|Q3ZPN4|ACMAT_VITLA Methanol O-anthraniloyltransferase OS=Vitis labrusca OX=103355 GN=AMAT PE=1 SV=1//0
					Acc22630	12.941	8.88009	13.2604	gnl|BL_ORD_ID|7018 sp|Q3ZPN4|ACMAT_VITLA Methanol O-anthraniloyltransferase OS=Vitis labrusca OX=103355 GN=AMAT PE=1 SV=1//0
					Acc22631	9.52609	4.88009	9.0286	gnl|BL_ORD_ID|7018 sp|Q3ZPN4|ACMAT_VITLA Methanol O-anthraniloyltransferase OS=Vitis labrusca OX=103355 GN=AMAT PE=1 SV=1//0
					Acc22633	9.31331	4.81963	8.6118	gnl|BL_ORD_ID|7018 sp|Q3ZPN4|ACMAT_VITLA Methanol O-anthraniloyltransferase OS=Vitis labrusca OX=103355 GN=AMAT PE=1 SV=1//0
					Acc22634	7.39693	3.51389	6.52305	gnl|BL_ORD_ID|7018 sp|Q3ZPN4|ACMAT_VITLA Methanol O-anthraniloyltransferase OS=Vitis labrusca OX=103355 GN=AMAT PE=1 SV=1//0
	TCONS_00049830	2.60535	2.0956	2.05519	Acc22828	5.67303	7.49303	5.24256	gnl|BL_ORD_ID|111843 sp|Q8LBI9|EDL16_ARATH Sugar transporter ERD6-like 16 OS=Arabidopsis thaliana OX=3702 GN=At5g18840 PE=2 SV=2//0
	TCONS_00051109	-6.17438	-3.37149	-11.1205	Acc23427	3.14622	5.75997	5.65159	gnl|BL_ORD_ID|308470 sp|O48711|PME12_ARATH Probable pectinesterase/pectinesterase inhibitor 12 OS=Arabidopsis thaliana OX=3702 GN=PME12 PE=2 SV=1//0
					Acc23416	-2.43975	-3.31466	-2.75048	-//-
	TCONS_00051885	-4.78438	-3.79403	-4.5401	Acc22773	-4.06797	-3.63892	-4.51955	gnl|BL_ORD_ID|4658 sp|Q9LY77|ACA12_ARATH Calcium-transporting ATPase 12, plasma membrane-type OS=Arabidopsis thaliana OX=3702 GN=ACA12 PE=2 SV=1//3.03596e-85
	TCONS_00052786	6.83594	6.28794	6.82627	Acc23159	6.15421	6.36902	6.64037	-//-
	TCONS_00053756	-3.14326	-6.16299	-5.6063	Acc23652	7.04986	4.3408	5.96118	gnl|BL_ORD_ID|528742 sp|B1MGB7|Y3787_MYCA9 Putative S-adenosyl-L-methionine-dependent methyltransferase MAB_3787 OS=Mycobacterium abscessus (strain ATCC 19977 / DSM 44196 / CIP 104536 / JCM 13569 / NCTC 13031 / TMC 1543) OX=561007 GN=MAB_3787 PE=3 SV=1//6.31666e-12
	TCONS_00054586	2.56706	2.48311	2.5656	Acc24135	3.00243	2.36046	3.04164	gnl|BL_ORD_ID|293622 sp|Q9M0R2|PATL5_ARATH Patellin-5 OS=Arabidopsis thaliana OX=3702 GN=PATL5 PE=1 SV=2//1.08488e-155
	TCONS_00054737	4.13261	-7.07256	-7.34741	XLOC_036133	3.84361	-2.36251	-4.72609	-
	TCONS_00055424	11.201	10.9749	11.119	Acc23483	5.92332	2.77899	4.01235	gnl|BL_ORD_ID|520409 sp|Q94K98|Y1720_ARATH Glycosyltransferase family 92 protein At1g27200 OS=Arabidopsis thaliana OX=3702 GN=At1g27200 PE=2 SV=2//5.48945e-94
	TCONS_00057543	5.91799	2.80674	3.36886	Acc24536	3.43952	2.19194	2.0411	gnl|BL_ORD_ID|76181 sp|Q9FDX6|CP1_ARATH Calcium-binding protein CP1 OS=Arabidopsis thaliana OX=3702 GN=CP1 PE=2 SV=1//3.12275e-48
	TCONS_00059642	3.87081	2.67021	4.68218	Acc24536	3.43952	2.19194	2.0411	gnl|BL_ORD_ID|76181 sp|Q9FDX6|CP1_ARATH Calcium-binding protein CP1 OS=Arabidopsis thaliana OX=3702 GN=CP1 PE=2 SV=1//3.12275e-48
	TCONS_00061917	9.41211	6.41715	11.071	Acc25571	-2.8188	-2.07717	-2.45405	gnl|BL_ORD_ID|267953 sp|F4HZB5|NET1D_ARATH Protein NETWORKED 1D OS=Arabidopsis thaliana OX=3702 GN=NET1D PE=3 SV=1//2.48886e-65
	TCONS_00062060	3.20005	2.14295	2.84162	XLOC_042205	2.66075	2.46032	3.42462	-
	TCONS_00062138	3.13665	3.96897	3.59245	Acc25698	4.2813	6.3304	5.47799	gnl|BL_ORD_ID|48790 sp|Q9SZ46|C82C4_ARATH Cytochrome P450 82C4 OS=Arabidopsis thaliana OX=3702 GN=CYP82C4 PE=2 SV=1//2.54674e-166
	TCONS_00062857	-2.95567	-2.6348	-4.29946	Acc26086	3.39485	3.22662	4.24041	gnl|BL_ORD_ID|227696 sp|Q7Y223|MAN2_ARATH Mannan endo-1,4-beta-mannosidase 2 OS=Arabidopsis thaliana OX=3702 GN=MAN2 PE=2 SV=1//0
	TCONS_00063310	8.47177	8.94367	8.83769	Acc21588	12.8701	8.47392	9.53724	gnl|BL_ORD_ID|308535 sp|Q9FM79|PME62_ARATH Pectinesterase QRT1 OS=Arabidopsis thaliana OX=3702 GN=QRT1 PE=2 SV=1//2.30426e-150
					XLOC_042997	5.02148	5.86451	6.015	-
	TCONS_00066635	6.60158	5.7143	6.94099	Acc25782	5.15567	7.94103	7.45879	gnl|BL_ORD_ID|268231 sp|F4I9E1|NFD4_ARATH Protein NUCLEAR FUSION DEFECTIVE 4 OS=Arabidopsis thaliana OX=3702 GN=NFD4 PE=3 SV=1//7.42768e-50
					Acc25786	4.51892	4.37631	8.00003	gnl|BL_ORD_ID|210265 sp|Q56YT0|LAC3_ARATH Laccase-3 OS=Arabidopsis thaliana OX=3702 GN=LAC3 PE=2 SV=2//0
					Acc25785	6.47728	6.32768	7.56269	gnl|BL_ORD_ID|148217 sp|O22918|GDL41_ARATH GDSL esterase/lipase At2g30220 OS=Arabidopsis thaliana OX=3702 GN=At2g30220 PE=3 SV=1//1.92618e-139
	TCONS_00067445	6.66262	5.29961	4.41666	Acc26202	2.93692	3.54137	2.58978	-//-
	TCONS_00069623	4.51736	4.73413	4.51467	Acc26728	2.95018	2.16217	2.11399	-//-
					Acc26733	2.08649	2.12348	2.10648	gnl|BL_ORD_ID|510083 sp|Q94JX5|WLIM1_ARATH LIM domain-containing protein WLIM1 OS=Arabidopsis thaliana OX=3702 GN=WLIM1 PE=1 SV=1//2.24931e-14
	TCONS_00071171	3.18931	2.08633	2.11028	Acc27476	3.31272	3.05197	2.8916	gnl|BL_ORD_ID|304383 sp|Q96303|PHT14_ARATH Inorganic phosphate transporter 1-4 OS=Arabidopsis thaliana OX=3702 GN=PHT1-4 PE=1 SV=1//0
	TCONS_00074365	5.57115	6.15374	6.87687	Acc28063	3.77485	2.67034	2.80259	gnl|BL_ORD_ID|2003 sp|Q9SMT7|4CLLA_ARATH Oxalate--CoA ligase OS=Arabidopsis thaliana OX=3702 GN=AAE3 PE=1 SV=1//0
	TCONS_00075365	3.87863	2.75838	2.19892	Acc28572	3.17564	2.84688	2.47888	-//-
	TCONS_00075391	4.72977	4.28148	4.88482	Acc28583	6.65333	6.90241	7.81202	-//-
	TCONS_00075632	5.22557	4.60575	4.38721	Acc28740	3.3972	4.64939	4.89266	gnl|BL_ORD_ID|110196 sp|Q8L868|E1311_ARATH Glucan endo-1,3-beta-glucosidase 11 OS=Arabidopsis thaliana OX=3702 GN=At1g32860 PE=1 SV=1//8.01981e-160
					Acc28744	3.66321	2.63834	2.51579	gnl|BL_ORD_ID|532886 sp|Q9FLE8|Y5986_ARATH Uncharacterized protein At5g39865 OS=Arabidopsis thaliana OX=3702 GN=At5g39865 PE=2 SV=1//1.90711e-33
	TCONS_00078175	8.79669	6.3043	6.44627	Acc28966	5.43695	3.31304	4.29984	gnl|BL_ORD_ID|40887 sp|O23553|BAM3_ARATH Beta-amylase 3, chloroplastic OS=Arabidopsis thaliana OX=3702 GN=BAM3 PE=1 SV=3//0
	TCONS_00079380	-2.24701	-7.21233	-10.6062	Acc29506	3.13901	2.92064	2.20471	gnl|BL_ORD_ID|555329 sp|Q5Z653|ZIP10_ORYSJ Zinc transporter 10 OS=Oryza sativa subsp. japonica OX=39947 GN=ZIP10 PE=3 SV=2//7.88401e-94
					Acc29514	4.39964	4.68595	5.07919	gnl|BL_ORD_ID|507580 sp|P49043|VPE_CITSI Vacuolar-processing enzyme OS=Citrus sinensis OX=2711 PE=2 SV=1//0
	TCONS_00079381	-5.86252	-6.81219	-5.55636	Acc29506	3.13901	2.92064	2.20471	gnl|BL_ORD_ID|555329 sp|Q5Z653|ZIP10_ORYSJ Zinc transporter 10 OS=Oryza sativa subsp. japonica OX=39947 GN=ZIP10 PE=3 SV=2//7.88401e-94
					Acc29514	4.39964	4.68595	5.07919	gnl|BL_ORD_ID|507580 sp|P49043|VPE_CITSI Vacuolar-processing enzyme OS=Citrus sinensis OX=2711 PE=2 SV=1//0
	TCONS_00079504	-6.57812	-4.96198	-7.82977	Acc29591	2.23696	2.2352	2.28846	gnl|BL_ORD_ID|487646 sp|Q9FLT0|TSN2_ARATH Ribonuclease TUDOR 2 OS=Arabidopsis thaliana OX=3702 GN=TSN2 PE=1 SV=1//0
					Acc29595	2.26989	2.18037	2.74051	-//-
	TCONS_00080211	2.87927	2.22645	3.64105	Acc30036	4.23289	2.05495	2.43193	gnl|BL_ORD_ID|531743 sp|Q66GQ2|Y5162_ARATH Uncharacterized protein At5g41620 OS=Arabidopsis thaliana OX=3702 GN=At5g41620 PE=2 SV=2//6.85761e-34
	TCONS_00083307	11.2553	9.26502	9.54811	Acc30480	2.63928	2.52359	2.41019	gnl|BL_ORD_ID|532790 sp|P0C8Q9|Y5902_ARATH Uncharacterized protein At5g19025 OS=Arabidopsis thaliana OX=3702 GN=At5g19025 PE=2 SV=3//2.49806e-24
	TCONS_00086069	3.34793	-6.98016	-7.25489	Acc30961	2.43626	5.6745	5.78413	-//-
	TCONS_00086494	3.00791	3.04967	3.06388	Acc31246	3.11309	3.4612	3.73477	gnl|BL_ORD_ID|438185 sp|Q6Z1Y6|SNAT2_ORYSJ Serotonin N-acetyltransferase 2, chloroplastic OS=Oryza sativa subsp. japonica OX=39947 GN=SNAT2 PE=1 SV=1//1.03002e-61
	TCONS_00087106	8.47177	8.64479	9.96585	XLOC_055351	3.52434	3.41982	4.2582	-
					Acc31542	3.78401	2.90534	2.06913	gnl|BL_ORD_ID|510460 sp|Q9LP56|WRK65_ARATH Probable WRKY transcription factor 65 OS=Arabidopsis thaliana OX=3702 GN=WRKY65 PE=2 SV=1//1.63192e-29
	TCONS_00087197	5.92143	6.24136	5.95401	Acc31602	2.90299	3.11164	3.04746	gnl|BL_ORD_ID|3864 sp|Q9LZJ5|AB14C_ARATH ABC transporter C family member 14 OS=Arabidopsis thaliana OX=3702 GN=ABCC14 PE=1 SV=1//2.6087e-31
	TCONS_00087780	2.00495	2.81503	2.52537	XLOC_055806	3.16577	3.11103	3.25676	-
					Acc31884	4.9588	4.05028	4.26658	gnl|BL_ORD_ID|396821 sp|Q682S0|RPT2_ARATH Root phototropism protein 2 OS=Arabidopsis thaliana OX=3702 GN=RPT2 PE=1 SV=2//0
	TCONS_00089484	9.87363	9.31804	11.8192	Acc31791	-4.53209	-3.684	-4.69291	gnl|BL_ORD_ID|99830 sp|Q8S9H7|DIV_ANTMA Transcription factor DIVARICATA OS=Antirrhinum majus OX=4151 GN=DIVARICATA PE=2 SV=1//1.21958e-119
					Acc31790	-3.07106	-4.17333	-4.31847	gnl|BL_ORD_ID|326023 sp|Q9M390|PTR1_ARATH Protein NRT1/ PTR FAMILY 8.1 OS=Arabidopsis thaliana OX=3702 GN=NPF8.1 PE=1 SV=1//0
	TCONS_00089673	6.43898	-6.98016	5.65865	XLOC_055806	3.16577	3.11103	3.25676	-
					Acc31884	4.9588	4.05028	4.26658	gnl|BL_ORD_ID|396821 sp|Q682S0|RPT2_ARATH Root phototropism protein 2 OS=Arabidopsis thaliana OX=3702 GN=RPT2 PE=1 SV=2//0
	TCONS_00091177	2.1309	2.45113	3.29149	Acc21775	2.60763	3.56659	3.84523	gnl|BL_ORD_ID|491337 sp|D3UAG2|U71K2_PYRCO UDP-glycosyltransferase 71K2 OS=Pyrus communis OX=23211 GN=UGT71K2 PE=1 SV=1//2.76478e-165
					Acc21776	2.39627	3.89389	3.87406	gnl|BL_ORD_ID|491337 sp|D3UAG2|U71K2_PYRCO UDP-glycosyltransferase 71K2 OS=Pyrus communis OX=23211 GN=UGT71K2 PE=1 SV=1//7.65603e-159
					Acc21786	2.71586	5.12273	5.28149	gnl|BL_ORD_ID|129132 sp|Q9FGY4|FB341_ARATH F-box protein At5g49610 OS=Arabidopsis thaliana OX=3702 GN=At5g49610 PE=1 SV=1//1.19207e-16
	TCONS_00091854	9.94649	11.0911	11.4339	Acc32998	5.18646	7.64037	7.48394	gnl|BL_ORD_ID|260395 sp|O49255|NAC29_ARATH NAC transcription factor 29 OS=Arabidopsis thaliana OX=3702 GN=NAC029 PE=2 SV=1//7.65168e-101
	TCONS_00095027	3.00274	3.26953	4.22204	Acc02655	4.84595	5.49007	6.85455	gnl|BL_ORD_ID|518308 sp|Q6DST1|Y1465_ARATH Late embryogenesis abundant protein At1g64065 OS=Arabidopsis thaliana OX=3702 GN=At1g64065 PE=2 SV=1//6.6979e-11
	TCONS_00097021	3.6876	3.88668	3.48376	Acc03873	4.12601	4.96834	4.76692	gnl|BL_ORD_ID|510136 sp|Q6EU49|WNK4_ORYSJ Probable serine/threonine-protein kinase WNK4 OS=Oryza sativa subsp. japonica OX=39947 GN=WNK4 PE=2 SV=1//2.91104e-75
	TCONS_00098233	-2.68234	-2.56637	-3.02053	Acc02770	2.21819	2.62471	2.53462	gnl|BL_ORD_ID|387819 sp|Q96EX2|RNFT2_HUMAN RING finger and transmembrane domain-containing protein 2 OS=Homo sapiens OX=9606 GN=RNFT2 PE=2 SV=2//1.49608e-32
					Acc02785	3.31427	2.99862	3.00781	gnl|BL_ORD_ID|32008 sp|Q9SG96|ATL72_ARATH RING-H2 finger protein ATL72 OS=Arabidopsis thaliana OX=3702 GN=ATL72 PE=2 SV=1//9.16995e-42
					Acc02767	3.41626	3.48	4.30547	-//-
					Acc02781	4.49726	2.94277	2.44708	gnl|BL_ORD_ID|28206 sp|Q9FPR6|ARR17_ARATH Two-component response regulator ARR17 OS=Arabidopsis thaliana OX=3702 GN=ARR17 PE=2 SV=1//4.0497e-64
	TCONS_00101358	4.5423	4.55594	5.61015	Acc04704	-5.606	-3.79829	-6.7685	gnl|BL_ORD_ID|83128 sp|Q9SX78|CXE2_ARATH Probable carboxylesterase 2 OS=Arabidopsis thaliana OX=3702 GN=CXE2 PE=2 SV=1//1.20891e-137
					Acc04715	-2.95824	-4.5791	-4.00005	gnl|BL_ORD_ID|68547 sp|Q8RZB5|CML10_ORYSJ Probable calcium-binding protein CML10 OS=Oryza sativa subsp. japonica OX=39947 GN=CML10 PE=2 SV=1//3.94325e-13
					Acc04716	-6.47527	-4.21029	-6.25531	gnl|BL_ORD_ID|68547 sp|Q8RZB5|CML10_ORYSJ Probable calcium-binding protein CML10 OS=Oryza sativa subsp. japonica OX=39947 GN=CML10 PE=2 SV=1//1.9744e-10
					Acc04723	2.41444	3.17576	3.82668	-//-
	TCONS_00102625	-2.7954	-2.17803	-3.48679	Acc04573	4.86612	5.06668	4.04385	gnl|BL_ORD_ID|48793 sp|O65782|C83B1_ARATH Cytochrome P450 83B1 OS=Arabidopsis thaliana OX=3702 GN=CYP83B1 PE=1 SV=1//1.72929e-150
	TCONS_00103178	2.20964	2.14087	2.33218	Acc04887	-2.78294	-2.08325	-2.32853	gnl|BL_ORD_ID|76381 sp|Q39061|CP33_ARATH RNA-binding protein CP33, chloroplastic OS=Arabidopsis thaliana OX=3702 GN=CP33 PE=2 SV=1//6.01548e-22
					Acc04893	2.65855	2.78771	2.8718	gnl|BL_ORD_ID|285317 sp|B7ZWR7|OFUT7_ARATH O-fucosyltransferase 7 OS=Arabidopsis thaliana OX=3702 GN=OFUT7 PE=2 SV=1//0
	TCONS_00104363	3.18321	4.09093	2.94202	Acc05430	3.95911	5.53259	4.53436	gnl|BL_ORD_ID|108005 sp|Q9FKQ1|DTX27_ARATH Protein DETOXIFICATION 27 OS=Arabidopsis thaliana OX=3702 GN=DTX27 PE=2 SV=1//2.07643e-21
	TCONS_00105013	3.54685	2.58124	2.58852	XLOC_068063	4.16904	3.83743	4.04172	-
					XLOC_068064	5.4224	4.81122	5.01677	-
	TCONS_00105073	5.88845	4.97707	5.78666	Acc05744	4.31365	2.84745	2.24338	-//-
					Acc05749	4.66411	4.80181	5.7948	gnl|BL_ORD_ID|39654 sp|F4J1Q9|AVT1I_ARATH Amino acid transporter AVT1I OS=Arabidopsis thaliana OX=3702 GN=AVT1I PE=3 SV=1//5.81792e-136
	TCONS_00105186	2.01712	2.73049	2.04326	Acc05818	4.32571	3.24203	3.14586	gnl|BL_ORD_ID|532555 sp|Q93XX5|Y5713_ARATH PI-PLC X domain-containing protein At5g67130 OS=Arabidopsis thaliana OX=3702 GN=At5g67130 PE=1 SV=1//3.73423e-143
	TCONS_00108333	2.8234	2.21251	2.54834	Acc06645	4.93003	5.88871	6.87667	gnl|BL_ORD_ID|523669 sp|Q9SJG2|Y2296_ARATH Probable receptor-like protein kinase At2g42960 OS=Arabidopsis thaliana OX=3702 GN=At2g42960 PE=3 SV=1//0
	TCONS_00109022	5.17116	3.50324	4.14554	Acc06752	5.20248	3.5573	4.15698	gnl|BL_ORD_ID|505474 sp|Q9M2C0|VITH4_ARATH Vacuolar iron transporter homolog 4 OS=Arabidopsis thaliana OX=3702 GN=At3g43660 PE=2 SV=1//4.04275e-79
	TCONS_00110066	12.8895	12.1626	6.20512	Acc06338	2.25682	2.65441	2.97719	-//-
	TCONS_00110533	-3.81969	-3.38489	-4.75276	Acc06418	-3.47311	-4.05838	-2.77503	-//-
	TCONS_00114814	9.13769	8.52961	8.45803	Acc07749	3.98672	3.71917	4.19045	-//-
	TCONS_00122363	6.56097	5.15045	5.0468	Acc10240	-6.68182	-5.48847	-5.48545	gnl|BL_ORD_ID|41048 sp|O49545|BAME1_ARATH Leucine-rich repeat receptor-like serine/threonine-protein kinase BAM1 OS=Arabidopsis thaliana OX=3702 GN=BAM1 PE=1 SV=1//0
	TCONS_00123633	2.98958	7.27463	7.55512	Acc09780	3.14347	3.84869	2.15625	gnl|BL_ORD_ID|512101 sp|Q38910|XTH23_ARATH Probable xyloglucan endotransglucosylase/hydrolase protein 23 OS=Arabidopsis thaliana OX=3702 GN=XTH23 PE=2 SV=1//2.36412e-143
