# Supplementary material for: Identification and Characterization of Long Non-Coding RNAs: Implicating Insights into Their Regulatory Role in Kiwifruit Ripening and Softening during Low-Temperature Storage
Source: Plants (Basel). 2023 Feb 27;12(5):1070. doi: 10.3390/plants12051070 (PMC10005093; doi:10.3390/plants12051070)
Supplement: Supplementary file 1 [file plants-12-01070-s001.zip › Table S9. GO enrichment analysis results based on DEGTLs identified in this study.xls]

## Sheet: 1W vs CK
Term	Description	p Value	Gene number	Gene ID
biological process	single-organism metabolic process	7.2792e-05	68	Acc24097, Acc03598, Acc12534, Acc31579, Acc23652, Acc12533, Acc11870, Acc21251, Acc17437, Acc25698, Acc28983, Acc33294, Acc12712, Acc18774, Acc25786, Acc01711, Acc02655, Acc18437, XLOC_012315, Acc14112, Acc20166, Acc31241, Acc30977, Acc17370, Acc27203, XLOC_078584, Acc33296, Acc20484, Acc01070, Acc25696, Acc19775, Acc09328, Acc15249, Acc28529, Acc16515, Acc06683, Acc15252, Acc15136, Acc04573, Acc…
	heterocycle catabolic process	0.00019764	8	Acc31579, Acc15216, Acc28496, Acc13627, Acc23324, Acc00639, Acc28529, Acc04887
	organic cyclic compound catabolic process	0.00021411	8	Acc04887, Acc28529, Acc00639, Acc23324, Acc13627, Acc28496, Acc15216, Acc31579
	cellular nitrogen compound catabolic process	0.00022114	8	Acc04887, Acc28529, Acc23324, Acc00639, Acc13627, Acc28496, Acc15216, Acc31579
	aromatic compound catabolic process	0.00022989	8	Acc15216, Acc31579, Acc28529, Acc04887, Acc00639, Acc23324, Acc13627, Acc28496
	glycolipid transport	0.0002833	3	Acc20351, Acc32906, Acc14032
	carbohydrate derivative transport	0.00044281	3	Acc14032, Acc32906, Acc20351
	transmembrane transport	0.00066556	26	Acc18204, Acc06204, Acc05430, Acc18829, Acc29506, Acc21251, Acc31602, Acc15216, XLOC_016375, Acc31790, Acc17129, Acc02636, Acc27476, Acc04565, Acc15249, Acc05749, Acc22884, Acc11979, Acc12547, Acc08779, Acc12724, Acc19249, Acc02438, Acc22828, Acc06145, Acc25782
	nucleobase-containing compound catabolic process	0.0012143	5	Acc28496, Acc13627, Acc23324, Acc15216, Acc04887
	nucleoside catabolic process	0.0029885	2	Acc23324, Acc13627
	ribonucleoside catabolic process	0.0029885	2	Acc23324, Acc13627
	glycosyl compound catabolic process	0.0029885	2	Acc23324, Acc13627
	carbohydrate derivative metabolic process	0.0041941	15	Acc23324, Acc24397, XLOC_058476, Acc00639, Acc13627, Acc17437, Acc15262, Acc18774, Acc15216, XLOC_016375, Acc28983, Acc03348, Acc03598, Acc04644, Acc16515
	protein-bilin linkage	0.004353	2	Acc15262, Acc29597
	protein-phycocyanobilin linkage	0.004353	2	Acc29597, Acc15262
	organic substance catabolic process	0.0049625	14	Acc28529, Acc04887, Acc00639, Acc23324, Acc24397, Acc13627, Acc28496, Acc15216, Acc33040, Acc28440, Acc31579, Acc06678, Acc24097, Acc28966
	actin cytoskeleton reorganization	0.0053228	1	Acc24552
	actin filament reorganization	0.0053228	1	Acc24552
	protein-tetrapyrrole linkage	0.005994	2	Acc15262, Acc29597
	oxidation-reduction process	0.0060963	40	Acc14106, Acc11592, Acc21251, Acc25077, Acc16515, Acc06683, Acc23652, Acc04573, Acc15136, Acc02655, Acc18437, Acc14112, Acc12712, Acc25786, Acc01711, Acc33294, Acc28744, Acc24540, Acc19252, Acc25512, Acc25698, Acc28440, Acc22834, Acc11757, XLOC_078584, Acc07659, Acc33296, Acc30225, Acc01710, Acc31241, Acc30977, Acc27203, Acc25755, Acc15135, Acc20166, Acc06752, Acc25696, Acc30033, Acc01070, Acc077…
	organonitrogen compound catabolic process	0.0068009	6	Acc00639, Acc24397, Acc23324, Acc28529, Acc31579, Acc13627
	electron transport chain	0.0098116	5	XLOC_078584, Acc27203, Acc28744, Acc31241, Acc11592
	response to fungus	0.011656	2	Acc09329, Acc00408
	defense response to fungus	0.011656	2	Acc00408, Acc09329
	pyrroloquinoline quinone biosynthetic process	0.011745	1	Acc09328
	peptidyl-tyrosine modification	0.011745	1	Acc09328
	polysaccharide metabolic process	0.011975	6	Acc24097, Acc28966, Acc13627, Acc18051, Acc09780, Acc17506
	organonitrogen compound metabolic process	0.016161	23	Acc19775, Acc13627, Acc09328, XLOC_012315, Acc23324, Acc24397, Acc15249, Acc28529, Acc04644, Acc28440, Acc30033, Acc28983, Acc06645, Acc15262, Acc20484, Acc00639, Acc16515, Acc24097, Acc15252, Acc31579, Acc15216, XLOC_016375, Acc11870
	small molecule metabolic process	0.01717	22	Acc19775, Acc10150, Acc13627, Acc09328, XLOC_012315, Acc23324, Acc15249, Acc04644, Acc13109, Acc28440, Acc30033, Acc28983, Acc06645, Acc15262, Acc20484, Acc16515, Acc06683, Acc15252, Acc23652, XLOC_016375, Acc15216, Acc11870
	macromolecule catabolic process	0.017588	8	Acc04887, Acc24397, Acc28496, Acc15216, Acc33040, Acc24097, Acc28966, Acc06678
	membrane lipid metabolic process	0.020089	5	Acc24097, Acc17437, Acc18774, Acc03598, Acc00639
	nucleobase-containing small molecule metabolic process	0.021337	9	Acc15262, Acc13627, Acc23324, Acc04644, Acc28440, Acc28983, XLOC_016375, Acc15216, Acc06645
	cytidine catabolic process	0.022106	1	Acc23324
	cytidine deamination	0.022106	1	Acc23324
	cytidine metabolic process	0.022106	1	Acc23324
	pyrimidine ribonucleoside catabolic process	0.022106	1	Acc23324
	pyrimidine nucleoside catabolic process	0.022106	1	Acc23324
	pyrimidine-containing compound catabolic process	0.022106	1	Acc23324
	organophosphate metabolic process	0.024519	12	Acc13627, Acc17437, Acc15262, Acc00639, Acc03598, Acc28440, Acc16515, Acc04644, XLOC_016375, Acc15216, Acc17370, Acc28983
	chlorophyll catabolic process	0.027609	3	Acc31579, Acc00639, Acc28529
	carbohydrate derivative catabolic process	0.027657	3	Acc13627, Acc24397, Acc23324
	pigment catabolic process	0.028544	3	Acc31579, Acc28529, Acc00639
	cell wall organization	0.030518	4	Acc21588, Acc23427, Acc27091, Acc22884
	positive regulation of transcription from RNA polymerase II promoter	0.031126	1	Acc24179
	cell wall organization or biogenesis	0.031293	5	Acc21588, Acc23427, Acc22884, Acc24397, Acc27091
	sporulation	0.031533	2	Acc15054, Acc27476
	porphyrin-containing compound catabolic process	0.031995	3	Acc28529, Acc00639, Acc31579
	tetrapyrrole catabolic process	0.031995	3	Acc31579, Acc28529, Acc00639
	external encapsulating structure organization	0.033728	4	Acc23427, Acc21588, Acc22884, Acc27091
	pyrimidine-containing compound metabolic process	0.033888	3	Acc04644, Acc06645, Acc23324
	cofactor catabolic process	0.034492	3	Acc00639, Acc28529, Acc31579
	guanosine-containing compound metabolic process	0.034929	2	Acc13627, Acc15262
	cell wall modification	0.03702	3	Acc21588, Acc23427, Acc27091
	carbohydrate biosynthetic process	0.038006	5	Acc15786, XLOC_016375, Acc18051, Acc17506, Acc13627
	chlorophyll metabolic process	0.038472	3	Acc00639, Acc28529, Acc31579
	threonine metabolic process	0.039274	1	Acc15252
	threonine biosynthetic process	0.039274	1	Acc15252
	leucine metabolic process	0.040394	1	Acc19775
	leucine biosynthetic process	0.040394	1	Acc19775
	calcium-mediated signaling	0.044158	1	Acc03598
	second-messenger-mediated signaling	0.044158	1	Acc03598
	phosphorelay signal transduction system	0.045288	4	Acc14294, Acc02781, Acc28979, Acc01304
	nucleotide metabolic process	0.045988	7	Acc28440, Acc13627, Acc15262, Acc04644, Acc15216, XLOC_016375, Acc28983
	synaptic transmission, cholinergic	0.046457	1	Acc16988
	sleep	0.046457	1	Acc16988
	regulation of synaptic transmission, cholinergic	0.046457	1	Acc16988
	respiratory electron transport chain	0.046481	3	XLOC_078584, Acc31241, Acc27203
	Wnt receptor signaling pathway	0.047257	2	Acc01976, Acc05818
	regulation of neurological system process	0.050081	1	Acc16988
	regulation of synaptic transmission	0.050081	1	Acc16988
	regulation of transmission of nerve impulse	0.050081	1	Acc16988
	single-organism transport	0.050181	36	Acc05749, Acc27476, Acc04565, Acc11979, Acc14032, Acc02438, Acc22828, Acc06145, Acc18829, Acc05430, Acc06204, Acc29506, Acc11592, Acc32906, Acc21251, Acc15216, Acc33292, Acc31790, Acc17129, Acc15249, Acc22884, XLOC_042997, Acc19249, Acc12724, Acc08779, Acc12547, Acc10549, Acc25782, Acc20351, Acc18204, Acc15041, XLOC_016375, Acc01084, Acc31602, Acc17505, Acc02636
	nucleoside phosphate metabolic process	0.051141	7	Acc15262, Acc04644, Acc28440, Acc13627, Acc28983, XLOC_016375, Acc15216
	polysaccharide biosynthetic process	0.053382	3	Acc13627, Acc18051, Acc17506
	polysaccharide catabolic process	0.054152	2	Acc28966, Acc24097
	pyrimidine nucleobase metabolic process	0.054682	1	Acc06645
	pyrimidine nucleobase biosynthetic process	0.054682	1	Acc06645
	negative regulation of Wnt receptor signaling pathway	0.056581	1	Acc05818
	energy reserve metabolic process	0.056784	1	Acc24540
	lipid transport	0.057074	3	Acc32906, Acc14032, Acc20351
	carboxylic acid metabolic process	0.058367	13	Acc23652, Acc15252, Acc13109, Acc16515, Acc06683, Acc11870, Acc30033, Acc09328, Acc20484, Acc10150, Acc19775, Acc15249, XLOC_012315
	glycolipid metabolic process	0.058368	4	Acc00639, Acc18774, Acc17437, Acc03598
	purine nucleoside catabolic process	0.060731	1	Acc13627
	GTP catabolic process	0.060731	1	Acc13627
	nucleoside triphosphate catabolic process	0.060731	1	Acc13627
	purine nucleoside triphosphate catabolic process	0.060731	1	Acc13627
	ribonucleoside triphosphate catabolic process	0.060731	1	Acc13627
	purine ribonucleoside triphosphate catabolic process	0.060731	1	Acc13627
	regulation of GTP catabolic process	0.060731	1	Acc13627
	regulation of GTPase activity	0.060731	1	Acc13627
	purine ribonucleoside catabolic process	0.060731	1	Acc13627
	guanosine-containing compound catabolic process	0.060731	1	Acc13627
	vesicle fusion	0.061941	1	Acc17505
	vesicle fusion with Golgi apparatus	0.061941	1	Acc17505
	regulation of Wnt receptor signaling pathway	0.061956	1	Acc05818
	glutathione biosynthetic process	0.062705	1	Acc11870
	mRNA catabolic process	0.062932	2	Acc15216, Acc04887
	phosphatidylinositol metabolic process	0.064839	4	Acc03598, Acc17437, Acc17370, Acc00639
	RNA catabolic process	0.06498	2	Acc15216, Acc04887
	sporulation resulting in formation of a cellular spore	0.066081	1	Acc15054
	nucleoside metabolic process	0.067059	6	Acc28983, Acc23324, Acc15216, XLOC_016375, Acc15262, Acc13627
	oxoacid metabolic process	0.06723	13	Acc11870, Acc30033, Acc23652, Acc15252, Acc13109, Acc16515, Acc06683, Acc15249, XLOC_012315, Acc09328, Acc20484, Acc19775, Acc10150
	glycosyl compound metabolic process	0.067628	6	Acc15262, Acc13627, Acc23324, Acc28983, Acc15216, XLOC_016375
	organic acid metabolic process	0.069058	13	Acc13109, Acc16515, Acc06683, Acc23652, Acc15252, Acc30033, Acc11870, Acc19775, Acc10150, Acc20484, Acc09328, XLOC_012315, Acc15249
	galacturonan metabolic process	0.069073	1	Acc24097
	pectin metabolic process	0.069073	1	Acc24097
	pectin catabolic process	0.069073	1	Acc24097
	glycerophospholipid metabolic process	0.071396	4	Acc17370, Acc00639, Acc03598, Acc17437
	cellulose biosynthetic process	0.071907	2	Acc13627, Acc18051
	DNA topological change	0.073251	2	Acc01714, Acc28740
	positive regulation of gene expression	0.073485	2	Acc23416, Acc24179
	positive regulation of transcription, DNA-dependent	0.073485	2	Acc23416, Acc24179
	lipid localization	0.073645	3	Acc32906, Acc14032, Acc20351
	purine ribonucleotide catabolic process	0.075013	1	Acc13627
	ribonucleotide catabolic process	0.075013	1	Acc13627
	cellular macromolecule catabolic process	0.076718	5	Acc04887, Acc33040, Acc15216, Acc28496, Acc06678
	nonribosomal peptide biosynthetic process	0.076843	1	Acc11870
	nucleobase metabolic process	0.076994	1	Acc06645
	nucleobase biosynthetic process	0.076994	1	Acc06645
	protein arginylation	0.078776	1	Acc06678
	cellulose metabolic process	0.079332	2	Acc13627, Acc18051
	selenocysteine incorporation	0.080391	1	XLOC_061523
	translational readthrough	0.080391	1	XLOC_061523
	steroid biosynthetic process	0.080765	4	Acc20166, Acc07659, Acc25512, Acc30033
	ribonucleoside metabolic process	0.080786	5	XLOC_016375, Acc15216, Acc23324, Acc13627, Acc15262
	branched-chain amino acid metabolic process	0.084088	1	Acc19775
	branched-chain amino acid biosynthetic process	0.084088	1	Acc19775
	amino sugar metabolic process	0.086897	2	Acc16515, Acc24397
	cellular membrane organization	0.087397	3	Acc25293, Acc15506, Acc17505
	glycerolipid metabolic process	0.087577	4	Acc17437, Acc03598, Acc00639, Acc17370
	guanosine tetraphosphate metabolic process	0.088338	1	Acc15262
	purine ribonucleoside bisphosphate metabolic process	0.088338	1	Acc15262
	steroid metabolic process	0.089231	4	Acc30033, Acc07659, Acc25512, Acc20166
	nucleoside triphosphate metabolic process	0.092794	4	Acc15216, XLOC_016375, Acc04644, Acc13627
	catabolic process	0.094655	14	Acc33040, Acc15216, Acc31579, Acc28440, Acc28966, Acc24097, Acc06678, Acc28529, Acc04887, Acc24397, Acc23324, Acc00639, Acc13627, Acc28496
	energy derivation by oxidation of organic compounds	0.094894	4	XLOC_078584, Acc24540, Acc31241, Acc27203
	lipid phosphorylation	0.098831	1	Acc17370
	phosphatidylinositol phosphorylation	0.098831	1	Acc17370
	beta-glucan biosynthetic process	0.098908	2	Acc18051, Acc13627
	tRNA aminoacylation for protein translation	0.099287	3	Acc20484, Acc15249, XLOC_012315
	sphingolipid metabolic process	0.099615	1	Acc24097
	cellular carbohydrate biosynthetic process	0.10011	3	Acc15786, Acc18051, Acc13627
	deoxyribonucleoside triphosphate metabolic process	0.10056	1	Acc04644
	pyrimidine deoxyribonucleoside triphosphate metabolic process	0.10056	1	Acc04644
	dUTP metabolic process	0.10056	1	Acc04644
	glutathione metabolic process	0.10147	1	Acc11870
	pyridine-containing compound metabolic process	0.1024	2	Acc16515, Acc28440
	mitotic anaphase	0.10295	1	XLOC_078584
	anaphase	0.10295	1	XLOC_078584
	cellular lipid metabolic process	0.10419	10	Acc17437, Acc18774, Acc00639, Acc23652, Acc03598, Acc13109, Acc24097, Acc06683, Acc17370, Acc30033
	photosynthetic electron transport chain	0.10529	1	Acc28744
	generation of precursor metabolites and energy	0.10565	6	Acc31241, Acc24540, Acc28744, Acc11592, Acc27203, XLOC_078584
	molting cycle, chitin-based cuticle	0.10655	1	Acc04704
	ecdysis, chitin-based cuticle	0.10655	1	Acc04704
	molting cycle process	0.10655	1	Acc04704
	molting cycle	0.10655	1	Acc04704
	beta-glucan metabolic process	0.10705	2	Acc13627, Acc18051
	negative regulation of signal transduction	0.10757	1	Acc05818
	negative regulation of cell communication	0.10757	1	Acc05818
	negative regulation of signaling	0.10757	1	Acc05818
	DNA catabolic process	0.11007	1	Acc28496
	lipid metabolic process	0.11194	15	Acc00639, Acc18774, Acc07659, Acc17437, Acc17370, Acc30033, Acc12533, Acc03598, Acc12534, Acc23652, Acc20166, Acc06683, Acc25512, Acc24097, Acc13109
	tachykinin receptor signaling pathway	0.11337	1	Acc20899
	pentose-phosphate shunt, non-oxidative branch	0.11411	1	Acc28440
	oxidative phosphorylation	0.11595	2	XLOC_078584, Acc31241
	ATP synthesis coupled electron transport	0.11595	2	XLOC_078584, Acc31241
	amino acid activation	0.11793	3	Acc20484, Acc15249, XLOC_012315
	tRNA aminoacylation	0.11793	3	Acc20484, Acc15249, XLOC_012315
	regulation of DNA-dependent transcription, termination	0.11981	1	Acc15252
	transcriptional attenuation	0.11981	1	Acc15252
	transcriptional attenuation by ribosome	0.11981	1	Acc15252
	mannosamine metabolic process	0.12097	1	Acc16515
	N-acetylmannosamine metabolic process	0.12097	1	Acc16515
	cellular catabolic process	0.12298	11	Acc24397, Acc23324, Acc00639, Acc28529, Acc04887, Acc28496, Acc13627, Acc33040, Acc15216, Acc06678, Acc31579
	gluconeogenesis	0.12467	1	XLOC_016375
	hexose biosynthetic process	0.12467	1	XLOC_016375
	monosaccharide biosynthetic process	0.12467	1	XLOC_016375
	glucan biosynthetic process	0.12509	2	Acc13627, Acc18051
	GPI anchor metabolic process	0.12624	3	Acc00639, Acc17437, Acc03598
	cell redox homeostasis	0.12653	5	Acc17009, Acc28744, Acc32906, Acc15565, Acc00769
	pyrimidine ribonucleoside metabolic process	0.12686	1	Acc23324
	pyrimidine deoxyribonucleotide metabolic process	0.127	1	Acc04644
	synaptic transmission	0.13127	1	Acc16988
	transmission of nerve impulse	0.13127	1	Acc16988
	multicellular organismal signaling	0.13127	1	Acc16988
	inner mitochondrial membrane organization	0.13206	1	Acc15506
	cristae formation	0.13206	1	Acc15506
	2'-deoxyribonucleotide metabolic process	0.13341	1	Acc04644
	deoxyribose phosphate metabolic process	0.13341	1	Acc04644
	positive regulation of nucleobase-containing compound metabolic process	0.13509	2	Acc23416, Acc24179
	positive regulation of nitrogen compound metabolic process	0.13509	2	Acc23416, Acc24179
	positive regulation of RNA metabolic process	0.13509	2	Acc23416, Acc24179
	cellular glucan metabolic process	0.1358	3	Acc13627, Acc18051, Acc09780
	glucan metabolic process	0.1358	3	Acc13627, Acc09780, Acc18051
	phospholipid metabolic process	0.13704	4	Acc17370, Acc00639, Acc03598, Acc17437
	pyruvate transport	0.13708	1	Acc33292
	mitochondrial pyruvate transport	0.13708	1	Acc33292
	cellular amino acid metabolic process	0.14346	8	Acc15252, Acc16515, Acc11870, Acc30033, Acc20484, Acc19775, Acc15249, XLOC_012315
	membrane organization	0.14853	3	Acc25293, Acc15506, Acc17505
	pentose metabolic process	0.14924	1	Acc28440
	cellular polysaccharide biosynthetic process	0.1511	2	Acc13627, Acc18051
	Notch signaling pathway	0.15255	1	Acc24179
	cellular polysaccharide metabolic process	0.15358	3	Acc13627, Acc09780, Acc18051
	deoxyribonucleotide metabolic process	0.15416	1	Acc04644
	cellular carbohydrate metabolic process	0.15548	4	Acc13627, Acc09780, Acc18051, Acc15786
	peptide biosynthetic process	0.1561	1	Acc11870
	single-organism carbohydrate metabolic process	0.15739	8	XLOC_058476, Acc13627, Acc18051, Acc15786, XLOC_016375, Acc28440, Acc17506, Acc03348
	regulation of nucleotide metabolic process	0.15928	1	Acc13627
	regulation of nucleoside metabolic process	0.15928	1	Acc13627
	regulation of nucleotide catabolic process	0.15928	1	Acc13627
	regulation of purine nucleotide catabolic process	0.15928	1	Acc13627
	regulation of purine nucleotide metabolic process	0.15928	1	Acc13627
	positive regulation of biosynthetic process	0.16033	2	Acc24179, Acc23416
	positive regulation of macromolecule biosynthetic process	0.16033	2	Acc24179, Acc23416
	positive regulation of cellular biosynthetic process	0.16033	2	Acc24179, Acc23416
	GTP metabolic process	0.16136	1	Acc13627
	pyrimidine nucleoside metabolic process	0.16161	1	Acc23324
	regulation of system process	0.16216	1	Acc16988
	cofactor metabolic process	0.16307	6	Acc00639, Acc28529, Acc16515, Acc09328, Acc28440, Acc31579
	pentose-phosphate shunt	0.16345	1	Acc28440
	NADPH regeneration	0.16345	1	Acc28440
	microtubule polymerization or depolymerization	0.16394	1	XLOC_078584
	regulation of microtubule polymerization or depolymerization	0.16394	1	XLOC_078584
	DNA-dependent transcription, termination	0.16424	1	Acc15252
	pyridoxal phosphate metabolic process	0.16649	1	Acc16515
	pyridoxal phosphate biosynthetic process	0.16649	1	Acc16515
	carbohydrate catabolic process	0.1674	3	Acc24097, Acc28966, Acc28440
	quinone cofactor metabolic process	0.16795	1	Acc09328
	quinone cofactor biosynthetic process	0.16795	1	Acc09328
	plant-type cell wall biogenesis	0.16888	1	Acc22884
	cellulose microfibril organization	0.16888	1	Acc22884
	extracellular matrix organization	0.16888	1	Acc22884
	extracellular structure organization	0.16888	1	Acc22884
	cell wall assembly	0.16888	1	Acc22884
	plant-type cell wall assembly	0.16888	1	Acc22884
	protein insertion into membrane	0.17145	1	Acc25293
	localization within membrane	0.17145	1	Acc25293
	purine nucleotide catabolic process	0.17207	1	Acc13627
	purine-containing compound catabolic process	0.17207	1	Acc13627
	cell-cell signaling	0.17226	1	Acc16988
	purine nucleoside metabolic process	0.17362	4	XLOC_016375, Acc15216, Acc15262, Acc13627
	purine ribonucleoside metabolic process	0.17362	4	Acc13627, Acc15262, XLOC_016375, Acc15216
	tRNA metabolic process	0.17704	6	Acc16515, Acc07659, Acc00637, Acc20484, XLOC_012315, Acc15249
	drug transmembrane transport	0.17763	2	Acc06204, Acc05430
	vitamin B6 metabolic process	0.1802	1	Acc16515
	vitamin B6 biosynthetic process	0.1802	1	Acc16515
	vesicle organization	0.18063	1	Acc17505
	purine ribonucleotide metabolic process	0.18118	4	Acc15216, XLOC_016375, Acc15262, Acc13627
	negative regulation of response to stimulus	0.18712	1	Acc05818
	drug transport	0.18791	2	Acc05430, Acc06204
	response to drug	0.18791	2	Acc06204, Acc05430
	ribonucleotide metabolic process	0.19099	4	XLOC_016375, Acc15216, Acc13627, Acc15262
	ribose phosphate metabolic process	0.19099	4	Acc15216, XLOC_016375, Acc15262, Acc13627
	asexual sporulation	0.19124	1	Acc27476
	superoxide metabolic process	0.19501	1	Acc22834
	reactive oxygen species metabolic process	0.19501	1	Acc22834
	pyrimidine nucleoside triphosphate metabolic process	0.19693	1	Acc04644
	porphyrin-containing compound metabolic process	0.19694	3	Acc31579, Acc28529, Acc00639
	nuclear division	0.19983	2	Acc17530, XLOC_078584
	mitosis	0.19983	2	Acc17530, XLOC_078584
	quinone metabolic process	0.19984	1	Acc09328
	quinone biosynthetic process	0.19984	1	Acc09328
	response to bacterium	0.20335	2	Acc00408, Acc09329
	defense response to bacterium	0.20335	2	Acc09329, Acc00408
	tricarboxylic acid metabolic process	0.20487	1	Acc09328
	tricarboxylic acid biosynthetic process	0.20487	1	Acc09328
	cellular respiration	0.20695	3	Acc31241, Acc27203, XLOC_078584
	glycolipid biosynthetic process	0.20913	2	Acc18774, Acc17437
	membrane lipid biosynthetic process	0.20913	2	Acc17437, Acc18774
	positive regulation of macromolecule metabolic process	0.21093	2	Acc23416, Acc24179
	purine nucleotide metabolic process	0.21155	4	XLOC_016375, Acc15216, Acc15262, Acc13627
	store-operated calcium entry	0.21168	1	Acc15041
	regulation of metal ion transport	0.21168	1	Acc15041
	regulation of ion transport	0.21168	1	Acc15041
	regulation of calcium ion transport	0.21168	1	Acc15041
	regulation of store-operated calcium entry	0.21168	1	Acc15041
	nucleotide catabolic process	0.21273	1	Acc13627
	nucleoside phosphate catabolic process	0.21273	1	Acc13627
	fatty acid metabolic process	0.21655	4	Acc30033, Acc06683, Acc13109, Acc23652
	purine nucleoside triphosphate metabolic process	0.21668	3	Acc13627, Acc15216, XLOC_016375
	ribonucleoside triphosphate metabolic process	0.21668	3	Acc13627, Acc15216, XLOC_016375
	purine ribonucleoside triphosphate metabolic process	0.21668	3	Acc15216, XLOC_016375, Acc13627
	protein N-linked glycosylation	0.21977	1	Acc03348
	organic acid biosynthetic process	0.22074	6	Acc11870, Acc15252, Acc09328, Acc16515, Acc19775, Acc13109
	carboxylic acid biosynthetic process	0.22074	6	Acc15252, Acc09328, Acc19775, Acc16515, Acc13109, Acc11870
	cellular homeostasis	0.22735	5	Acc00769, Acc15565, Acc32906, Acc28744, Acc17009
	localization	0.22771	45	Acc00639, Acc25293, Acc20351, Acc18204, Acc15041, Acc15006, Acc17505, XLOC_016375, Acc31602, Acc01084, Acc02636, Acc22884, Acc15249, Acc10549, Acc19249, XLOC_042997, Acc12724, Acc12547, Acc08779, Acc07142, Acc25782, Acc17506, Acc29506, Acc11592, Acc05430, Acc18829, Acc06204, Acc21251, Acc22549, Acc32906, Acc31790, Acc15216, Acc32717, Acc33292, Acc14294, Acc03598, Acc17129, Acc05749, Acc27476, Acc…
	iron-sulfur cluster assembly	0.23227	1	Acc29591
	metallo-sulfur cluster assembly	0.23227	1	Acc29591
	mitochondrial membrane organization	0.23234	1	Acc15506
	chitin catabolic process	0.2344	1	Acc24397
	amino sugar catabolic process	0.2344	1	Acc24397
	glucosamine-containing compound catabolic process	0.2344	1	Acc24397
	mitochondrial electron transport, ubiquinol to cytochrome c	0.23496	1	Acc31241
	transport	0.2397	43	Acc02438, Acc22828, Acc06145, Acc27476, Acc04565, Acc05749, Acc11979, Acc14032, Acc33292, Acc15216, Acc31790, Acc17129, Acc03598, Acc14294, Acc06204, Acc18829, Acc05430, Acc11592, Acc29506, Acc32906, Acc21251, Acc22549, Acc17506, Acc25782, Acc07142, Acc15249, Acc22884, Acc12547, Acc08779, Acc19249, XLOC_042997, Acc12724, Acc10549, Acc01084, Acc31602, XLOC_016375, Acc17505, Acc02636, Acc18204, Acc…
	cell surface receptor signaling pathway	0.24015	5	Acc24179, Acc04704, Acc05818, Acc01976, Acc20899
	regulation of cell communication	0.24104	2	Acc05818, Acc16988
	regulation of signaling	0.24104	2	Acc16988, Acc05818
	ion transport	0.24316	17	Acc15216, XLOC_016375, Acc01084, Acc33292, Acc02636, Acc18829, Acc18204, Acc29506, Acc15041, Acc21251, Acc06145, Acc05749, Acc04565, Acc22884, XLOC_042997, Acc08779, Acc10549
	carbohydrate metabolic process	0.24432	15	XLOC_016375, Acc15786, Acc03348, Acc17506, Acc09780, Acc28440, Acc28966, Acc24097, Acc28740, Acc22884, XLOC_058476, Acc18051, Acc13627, Acc15590, Acc26086
	establishment of localization	0.24462	43	Acc15249, Acc22884, Acc08779, Acc12547, XLOC_042997, Acc19249, Acc12724, Acc10549, Acc17506, Acc25782, Acc07142, Acc18204, Acc20351, Acc00639, Acc15006, Acc15041, Acc31602, Acc01084, XLOC_016375, Acc17505, Acc02636, Acc04565, Acc27476, Acc05749, Acc11979, Acc14032, Acc02438, Acc22828, Acc06145, Acc06204, Acc05430, Acc18829, Acc11592, Acc29506, Acc32906, Acc22549, Acc21251, Acc33292, Acc15216, Acc…
	NADP metabolic process	0.24615	1	Acc28440
	response to water stimulus	0.24946	1	Acc12724
	single organism signaling	0.25031	18	Acc14294, Acc04715, Acc05818, Acc03598, Acc01710, Acc01976, Acc16988, Acc24536, Acc30730, Acc20899, Acc28979, Acc06646, Acc10549, Acc04704, Acc01711, Acc24179, Acc02781, Acc01304
	purine-containing compound metabolic process	0.25084	4	XLOC_016375, Acc15216, Acc13627, Acc15262
	signaling	0.25348	18	Acc06646, Acc20899, Acc28979, Acc24536, Acc30730, Acc01304, Acc24179, Acc02781, Acc10549, Acc04704, Acc01711, Acc01976, Acc16988, Acc01710, Acc03598, Acc14294, Acc04715, Acc05818
	ketone biosynthetic process	0.25479	1	Acc09328
	single-organism cellular process	0.25486	71	Acc30730, Acc24536, Acc28744, Acc17530, Acc31791, Acc04565, Acc05749, Acc15565, Acc17129, Acc15252, Acc16988, Acc15216, Acc22549, Acc11592, Acc29506, Acc06204, Acc05430, Acc18829, Acc25782, Acc04704, Acc12547, Acc08779, Acc12724, Acc19249, Acc24397, Acc22884, Acc10049, Acc01304, Acc23427, Acc05818, Acc04715, Acc01710, Acc01976, XLOC_016375, Acc15054, Acc15006, Acc00639, Acc27091, Acc06145, Acc215…
	actin filament organization	0.2559	1	Acc24552
	chitin metabolic process	0.25679	1	Acc24397
	glucosamine-containing compound metabolic process	0.25679	1	Acc24397
	cellular amino acid biosynthetic process	0.25789	4	Acc15252, Acc19775, Acc16515, Acc11870
	organelle fission	0.25803	2	XLOC_078584, Acc17530
	monocarboxylic acid transport	0.25947	1	Acc33292
	cell wall macromolecule catabolic process	0.26173	1	Acc24397
	aminoglycan catabolic process	0.26372	1	Acc24397
	cell growth	0.26595	1	Acc22884
	regulation of microtubule-based process	0.26884	1	XLOC_078584
	regulation of microtubule cytoskeleton organization	0.26884	1	XLOC_078584
	plant-type cell wall organization	0.26928	1	Acc22884
	plant-type cell wall organization or biogenesis	0.26928	1	Acc22884
	glutamine metabolic process	0.27217	1	Acc30033
	organelle fusion	0.27262	1	Acc17505
	alpha-amino acid metabolic process	0.27716	4	Acc30033, Acc16515, Acc19775, Acc15252
	carbohydrate derivative biosynthetic process	0.2803	6	Acc17437, Acc18774, Acc03348, XLOC_058476, Acc15216, XLOC_016375
	mitotic cell cycle	0.2828	2	Acc17530, XLOC_078584
	cell wall biogenesis	0.28608	1	Acc22884
	regulation of hydrolase activity	0.28963	1	Acc13627
	amide biosynthetic process	0.29006	1	Acc11870
	neuropeptide signaling pathway	0.29104	1	Acc04704
	pyridine nucleotide metabolic process	0.29317	1	Acc28440
	nicotinamide nucleotide metabolic process	0.29317	1	Acc28440
	protein glycosylation	0.29322	2	Acc03348, XLOC_058476
	macromolecule glycosylation	0.29322	2	XLOC_058476, Acc03348
	trehalose biosynthetic process	0.29432	1	Acc15786
	glucose metabolic process	0.29494	2	XLOC_016375, Acc28440
	negative regulation of transcription, DNA-dependent	0.2973	1	Acc32743
	negative regulation of RNA metabolic process	0.2973	1	Acc32743
	secondary metabolic process	0.29833	1	Acc33109
	cellular ketone metabolic process	0.30339	1	Acc09328
	regulation of protein complex disassembly	0.3048	1	Acc15252
	lipid biosynthetic process	0.30618	7	Acc20166, Acc07659, Acc18774, Acc17437, Acc25512, Acc13109, Acc30033
	pyridine-containing compound biosynthetic process	0.30733	1	Acc16515
	pyrimidine nucleotide metabolic process	0.30864	1	Acc04644
	protein trimerization	0.30917	1	Acc04565
	M phase	0.30975	1	XLOC_078584
	cell cycle phase	0.30975	1	XLOC_078584
	trehalose metabolic process	0.31615	1	Acc15786
	glycoprotein biosynthetic process	0.31713	2	Acc03348, XLOC_058476
	cellular membrane fusion	0.31849	1	Acc17505
	glycoprotein metabolic process	0.31911	2	XLOC_058476, Acc03348
	nucleoside bisphosphate metabolic process	0.32129	1	Acc15262
	ribonucleoside bisphosphate metabolic process	0.32129	1	Acc15262
	purine nucleoside bisphosphate metabolic process	0.32129	1	Acc15262
	signal transduction	0.3224	17	Acc20899, Acc28979, Acc06646, Acc24536, Acc30730, Acc01304, Acc10549, Acc01711, Acc04704, Acc24179, Acc02781, Acc01710, Acc01976, Acc14294, Acc04715, Acc05818, Acc03598
	translational elongation	0.32419	1	XLOC_061523
	monocarboxylic acid metabolic process	0.32509	4	Acc23652, Acc13109, Acc06683, Acc30033
	regulation of transport	0.32544	1	Acc15041
	response to oxygen-containing compound	0.32839	1	Acc12724
	disaccharide biosynthetic process	0.32859	1	Acc15786
	histidine biosynthetic process	0.3287	1	Acc16515
	histidine metabolic process	0.3287	1	Acc16515
	imidazole-containing compound metabolic process	0.3287	1	Acc16515
	ncRNA metabolic process	0.33184	6	Acc20484, Acc00637, Acc16515, Acc07659, Acc15249, XLOC_012315
	coenzyme metabolic process	0.33376	3	Acc09328, Acc28440, Acc16515
	alpha-amino acid biosynthetic process	0.33632	3	Acc15252, Acc16515, Acc19775
	homeostatic process	0.34172	5	Acc17009, Acc28744, Acc15565, Acc00769, Acc32906
	negative regulation of nucleobase-containing compound metabolic process	0.3437	1	Acc32743
	negative regulation of nitrogen compound metabolic process	0.3437	1	Acc32743
	pigment metabolic process	0.34552	3	Acc31579, Acc00639, Acc28529
	mitochondrial transport	0.34701	1	Acc33292
	actin filament-based process	0.34848	1	Acc24552
	actin cytoskeleton organization	0.34848	1	Acc24552
	calcium ion transport	0.35782	1	Acc15041
	energy coupled proton transport, down electrochemical gradient	0.36279	2	Acc15216, XLOC_016375
	ATP synthesis coupled proton transport	0.36279	2	Acc15216, XLOC_016375
	organophosphate catabolic process	0.36438	1	Acc13627
	response to abiotic stimulus	0.36449	1	Acc12724
	regulation of cellular component organization	0.36455	2	XLOC_078584, Acc15252
	neurological system process	0.36731	1	Acc16988
	proteolysis	0.36763	10	Acc33040, Acc24097, Acc07919, Acc06678, Acc27730, Acc05744, Acc29514, Acc27476, Acc05364, Acc15247
	organophosphate biosynthetic process	0.3767	5	Acc15216, XLOC_016375, Acc28983, Acc17437, Acc16515
	cell wall macromolecule metabolic process	0.3773	1	Acc24397
	growth	0.38038	1	Acc22884
	mitochondrial ATP synthesis coupled electron transport	0.38385	1	Acc31241
	response to wounding	0.38464	2	Acc11862, Acc14107
	biological_process	0.38566	209	Acc21588, Acc06145, Acc29597, Acc20899, Acc28979, Acc06646, Acc25786, Acc18774, Acc24179, Acc20355, Acc02781, XLOC_058476, XLOC_012315, Acc32712, Acc25577, Acc27476, Acc14107, Acc04887, Acc14294, Acc03598, Acc12534, Acc03348, Acc12533, Acc03873, Acc33292, Acc29591, Acc11870, Acc32906, Acc06090, Acc00769, XLOC_061523, XLOC_000281, Acc02894, Acc17506, Acc01070, Acc10549, Acc19775, Acc06687, Acc0932…
	ATP biosynthetic process	0.38675	2	XLOC_016375, Acc15216
	aminoglycan metabolic process	0.39124	1	Acc24397
	cell communication	0.39302	18	Acc01976, Acc16988, Acc01710, Acc03598, Acc04715, Acc14294, Acc05818, Acc01304, Acc24179, Acc02781, Acc10549, Acc01711, Acc04704, Acc06646, Acc20899, Acc28979, Acc24536, Acc30730
	tetrapyrrole metabolic process	0.39886	3	Acc00639, Acc28529, Acc31579
	photosynthesis, light reaction	0.40174	1	Acc28744
	response to inorganic substance	0.40182	1	Acc12724
	oxidoreduction coenzyme metabolic process	0.40501	1	Acc28440
	small molecule biosynthetic process	0.40871	6	Acc16515, Acc19775, Acc13109, Acc15252, Acc09328, Acc11870
	DNA conformation change	0.40925	2	Acc01714, Acc28740
	cation transport	0.4115	12	Acc22884, Acc29506, Acc18829, Acc04565, Acc18204, Acc10549, XLOC_042997, Acc15041, Acc15216, XLOC_016375, Acc01084, Acc06145
	negative regulation of macromolecule biosynthetic process	0.41233	1	Acc32743
	negative regulation of cellular biosynthetic process	0.41233	1	Acc32743
	negative regulation of cellular macromolecule biosynthetic process	0.41233	1	Acc32743
	negative regulation of gene expression	0.41322	1	Acc32743
	disaccharide metabolic process	0.41697	1	Acc15786
	pyrimidine-containing compound biosynthetic process	0.41739	1	Acc06645
	positive regulation of metabolic process	0.41818	2	Acc23416, Acc24179
	positive regulation of cellular metabolic process	0.41818	2	Acc23416, Acc24179
	ATP metabolic process	0.41921	2	Acc15216, XLOC_016375
	ubiquitin-dependent protein catabolic process	0.42444	2	Acc06678, Acc33040
	nucleotide biosynthetic process	0.42449	3	XLOC_016375, Acc15216, Acc28983
	nucleoside phosphate biosynthetic process	0.42449	3	Acc15216, XLOC_016375, Acc28983
	nucleoside triphosphate biosynthetic process	0.42605	2	XLOC_016375, Acc15216
	purine nucleoside triphosphate biosynthetic process	0.42605	2	XLOC_016375, Acc15216
	ribonucleoside triphosphate biosynthetic process	0.42605	2	XLOC_016375, Acc15216
	purine ribonucleoside triphosphate biosynthetic process	0.42605	2	XLOC_016375, Acc15216
	amino acid transmembrane transport	0.42771	1	Acc05749
	modification-dependent protein catabolic process	0.42891	2	Acc06678, Acc33040
	modification-dependent macromolecule catabolic process	0.42891	2	Acc33040, Acc06678
	negative regulation of biosynthetic process	0.43072	1	Acc32743
	regulation of cytoskeleton organization	0.43208	1	XLOC_078584
	negative regulation of cellular metabolic process	0.43214	1	Acc32743
	regulation of localization	0.4325	1	Acc15041
	anatomical structure formation involved in morphogenesis	0.43931	1	Acc15054
	divalent metal ion transport	0.44135	2	Acc10549, Acc15041
	system process	0.44206	1	Acc16988
	single-organism process	0.4436	77	Acc21251, Acc32906, Acc31790, Acc32717, Acc33292, Acc14294, Acc03598, Acc27476, Acc14107, Acc01711, Acc24179, Acc11979, Acc02781, Acc20899, Acc15506, Acc02438, Acc28979, Acc06646, Acc21588, Acc06145, Acc22828, Acc25293, Acc20351, Acc18204, XLOC_078584, Acc26077, Acc17505, Acc17009, Acc01084, Acc31602, Acc02636, Acc15249, Acc19775, Acc10549, Acc24552, Acc00769, Acc29506, Acc11592, Acc05430, Acc188…
	single-organism biosynthetic process	0.44548	6	Acc11870, Acc19775, Acc16515, Acc13109, Acc15252, Acc09328
	glutamine family amino acid metabolic process	0.44639	1	Acc30033
	organic acid transport	0.44866	2	Acc05749, Acc33292
	carboxylic acid transport	0.44866	2	Acc33292, Acc05749
	regulation of phosphate metabolic process	0.44931	1	Acc13627
	regulation of phosphorus metabolic process	0.44931	1	Acc13627
	organic anion transport	0.45144	2	Acc05749, Acc33292
	peptide metabolic process	0.45576	1	Acc11870
	regulation of multicellular organismal process	0.46448	1	Acc16988
	tRNA modification	0.46874	1	Acc00637
	protein secretion	0.47119	1	Acc11592
	protein lipidation	0.47325	1	Acc17437
	GPI anchor biosynthetic process	0.47325	1	Acc17437
	phosphatidylinositol biosynthetic process	0.47325	1	Acc17437
	divalent inorganic cation transport	0.47451	2	Acc10549, Acc15041
	protein complex disassembly	0.47656	1	Acc15252
	lipoprotein biosynthetic process	0.4769	1	Acc17437
	phosphate-containing compound metabolic process	0.4788	24	Acc00639, Acc15498, XLOC_078584, Acc15262, Acc17437, Acc10240, Acc31241, Acc15216, XLOC_016375, Acc17370, Acc03873, Acc16515, Acc03598, Acc09636, XLOC_055806, Acc14911, Acc13627, Acc28983, Acc25862, Acc06645, Acc04644, Acc28440, Acc23179, Acc33109
	hexose metabolic process	0.48019	2	XLOC_016375, Acc28440
	phosphorus metabolic process	0.48175	24	Acc13627, Acc14911, XLOC_055806, Acc09636, Acc33109, Acc23179, Acc28440, Acc04644, Acc06645, Acc25862, Acc28983, Acc17437, Acc15262, Acc10240, XLOC_078584, Acc15498, Acc00639, Acc03598, Acc16515, XLOC_016375, Acc15216, Acc17370, Acc03873, Acc31241
	protein ubiquitination	0.48354	2	Acc17492, Acc06085
	tRNA processing	0.48404	3	Acc00637, Acc07659, Acc16515
	aspartate family amino acid biosynthetic process	0.48493	1	Acc15252
	membrane fusion	0.485	1	Acc17505
	glycerophospholipid biosynthetic process	0.48611	1	Acc17437
	macromolecular complex disassembly	0.48908	1	Acc15252
	glycosylation	0.4911	2	XLOC_058476, Acc03348
	monosaccharide metabolic process	0.496	2	Acc28440, XLOC_016375
	cellular component disassembly	0.49639	1	Acc15252
	intracellular signal transduction	0.50009	5	Acc06646, Acc01710, Acc03598, Acc01711, Acc10549
	mRNA metabolic process	0.50207	3	Acc04565, Acc04887, Acc15216
	cellular modified amino acid biosynthetic process	0.50653	1	Acc11870
	amino acid transport	0.50656	1	Acc05749
	coenzyme biosynthetic process	0.51044	2	Acc16515, Acc09328
	response to other organism	0.51281	2	Acc09329, Acc00408
	cellular protein catabolic process	0.5135	2	Acc33040, Acc06678
	proteolysis involved in cellular protein catabolic process	0.5135	2	Acc33040, Acc06678
	protein modification by small protein conjugation	0.52103	2	Acc06085, Acc17492
	DNA modification	0.52493	1	Acc17732
	negative regulation of macromolecule metabolic process	0.52588	1	Acc32743
	oligosaccharide biosynthetic process	0.53783	1	Acc15786
	metabolic process	0.53784	151	Acc01710, Acc13757, Acc15135, Acc00639, Acc11757, Acc05364, Acc07659, Acc10240, Acc01714, Acc31542, Acc06645, Acc06678, Acc21776, Acc00637, Acc22884, Acc24397, Acc01304, Acc23416, Acc18051, Acc15216, Acc27730, Acc26638, Acc15252, Acc04573, Acc15136, Acc29506, Acc14106, Acc20949, Acc08288, Acc24540, Acc28744, Acc25862, Acc19252, Acc25512, Acc04644, Acc22834, Acc23179, Acc05744, Acc23324, Acc29514,…
	organonitrogen compound biosynthetic process	0.53917	8	Acc19775, Acc09328, Acc06645, Acc11870, Acc15216, XLOC_016375, Acc16515, Acc15252
	negative regulation of metabolic process	0.54073	1	Acc32743
	aspartate family amino acid metabolic process	0.54232	1	Acc15252
	glycerolipid biosynthetic process	0.54312	1	Acc17437
	protein catabolic process	0.55043	2	Acc33040, Acc06678
	lipid modification	0.55292	1	Acc17370
	purine nucleoside biosynthetic process	0.55851	2	XLOC_016375, Acc15216
	purine ribonucleoside biosynthetic process	0.55851	2	Acc15216, XLOC_016375
	protein oligomerization	0.56395	1	Acc04565
	purine ribonucleotide biosynthetic process	0.56518	2	Acc15216, XLOC_016375
	sulfur compound biosynthetic process	0.56586	1	Acc11870
	chromosome segregation	0.5661	1	XLOC_078584
	regulation of cell death	0.56958	1	Acc26077
	regulation of apoptotic process	0.56958	1	Acc26077
	regulation of programmed cell death	0.56958	1	Acc26077
	viral genome replication	0.56988	1	XLOC_000281
	metal ion transport	0.57442	7	Acc29506, Acc01084, Acc04565, Acc06145, Acc10549, XLOC_042997, Acc15041
	blood coagulation	0.57473	1	Acc14107
	purine nucleotide biosynthetic process	0.57632	2	Acc15216, XLOC_016375
	ribonucleotide biosynthetic process	0.57913	2	Acc15216, XLOC_016375
	ribose phosphate biosynthetic process	0.57913	2	XLOC_016375, Acc15216
	peptidyl-amino acid modification	0.58202	1	Acc09328
	nucleoside biosynthetic process	0.58599	2	XLOC_016375, Acc15216
	ribonucleoside biosynthetic process	0.58599	2	XLOC_016375, Acc15216
	glycosyl compound biosynthetic process	0.58774	2	Acc15216, XLOC_016375
	regulation of organelle organization	0.58827	1	XLOC_078584
	glucose catabolic process	0.58837	1	Acc28440
	hexose catabolic process	0.58837	1	Acc28440
	regulation of signal transduction	0.59019	1	Acc05818
	monosaccharide catabolic process	0.59208	1	Acc28440
	cellular modified amino acid metabolic process	0.59546	1	Acc11870
	cellular amide metabolic process	0.59621	1	Acc11870
	regulation of cellular catabolic process	0.59698	1	Acc13627
	oligosaccharide metabolic process	0.59874	1	Acc15786
	negative regulation of cellular process	0.60111	2	Acc05818, Acc32743
	positive regulation of cellular process	0.60848	2	Acc23416, Acc24179
	transposition, DNA-mediated	0.61605	1	Acc10049
	transposition	0.61605	1	Acc10049
	ferrous iron transport	0.61654	1	Acc10549
	regulation of catabolic process	0.6178	1	Acc13627
	sodium ion transport	0.62092	1	Acc06145
	single-organism developmental process	0.62168	2	Acc15054, Acc27476
	regulation of catalytic activity	0.62434	1	Acc13627
	purine-containing compound biosynthetic process	0.62603	2	Acc15216, XLOC_016375
	cellular process	0.63346	151	Acc23427, Acc04715, XLOC_016375, Acc15262, Acc15054, Acc15006, Acc03602, Acc27091, Acc13109, Acc25782, Acc33109, Acc32743, Acc30033, Acc06085, Acc04704, Acc25746, Acc10150, Acc08779, Acc12547, Acc13627, Acc12724, Acc19249, Acc10049, Acc21211, Acc06683, Acc16515, Acc16988, Acc25392, Acc22549, Acc11592, Acc24536, Acc28440, Acc31791, Acc17530, Acc33448, Acc04565, Acc28740, XLOC_068063, Acc17009, Acc…
	protein modification by small protein conjugation or removal	0.63639	2	Acc06085, Acc17492
	hemostasis	0.63999	1	Acc14107
	coagulation	0.63999	1	Acc14107
	regulation of body fluid levels	0.63999	1	Acc14107
	single-organism carbohydrate catabolic process	0.64287	1	Acc28440
	iron ion transport	0.64866	1	Acc10549
	positive regulation of biological process	0.65448	2	Acc23416, Acc24179
	cell differentiation	0.65734	1	Acc15054
	phospholipid biosynthetic process	0.66357	1	Acc17437
	vitamin biosynthetic process	0.6673	1	Acc16515
	water-soluble vitamin biosynthetic process	0.6673	1	Acc16515
	vitamin metabolic process	0.67013	1	Acc16515
	water-soluble vitamin metabolic process	0.67013	1	Acc16515
	regulation of molecular function	0.67133	1	Acc13627
	DNA integration	0.68154	1	XLOC_078584
	wound healing	0.68372	1	Acc14107
	DNA-dependent transcription, initiation	0.68629	2	Acc25392, Acc02894
	cell motility	0.68873	1	Acc32717
	localization of cell	0.68873	1	Acc32717
	ncRNA processing	0.69066	3	Acc00637, Acc07659, Acc16515
	apoptotic process	0.69206	1	Acc26077
	programmed cell death	0.69206	1	Acc26077
	G-protein coupled receptor signaling pathway	0.6926	2	Acc20899, Acc04704
	fatty acid biosynthetic process	0.69645	1	Acc13109
	negative regulation of biological process	0.70599	2	Acc32743, Acc05818
	DNA replication initiation	0.71466	1	Acc15006
	mitochondrion organization	0.71557	1	Acc15506
	lipoprotein metabolic process	0.71631	1	Acc17437
	cellular protein localization	0.73064	8	Acc03598, Acc17129, Acc17505, Acc15006, Acc22549, Acc00639, Acc25293, Acc11592
	cellular macromolecule localization	0.73064	8	Acc22549, Acc15006, Acc00639, Acc25293, Acc11592, Acc03598, Acc17129, Acc17505
	regulation of biological quality	0.73193	6	Acc32906, Acc15565, Acc00769, Acc14107, Acc28744, Acc17009
	anion transport	0.73229	2	Acc33292, Acc05749
	intracellular protein transport	0.7334	7	Acc22549, Acc03598, Acc15006, Acc17129, Acc00639, Acc17505, Acc11592
	cofactor biosynthetic process	0.73911	2	Acc09328, Acc16515
	RNA modification	0.73964	1	Acc00637
	DNA-dependent DNA replication	0.7488	1	Acc15006
	cell death	0.75207	1	Acc26077
	death	0.75207	1	Acc26077
	sulfur compound metabolic process	0.75214	1	Acc11870
	regulation of response to stimulus	0.75231	1	Acc05818
	ribosome biogenesis	0.75511	1	Acc25698
	macromolecule localization	0.76322	11	Acc22549, Acc14032, Acc32906, Acc15006, Acc00639, Acc25293, Acc11592, Acc20351, Acc03598, Acc17129, Acc17505
	monocarboxylic acid biosynthetic process	0.76949	1	Acc13109
	ribonucleoprotein complex biogenesis	0.77671	1	Acc25698
	asexual reproduction	0.77709	1	Acc27476
	regulation of transcription from RNA polymerase II promoter	0.7772	1	Acc24179
	organic substance transport	0.78998	12	Acc20351, Acc05749, Acc00639, Acc11592, Acc32906, Acc15006, Acc22549, Acc14032, Acc33292, Acc17505, Acc03598, Acc17129
	regulation of translation	0.79551	1	XLOC_061523
	anatomical structure morphogenesis	0.79833	1	Acc15054
	microtubule cytoskeleton organization	0.79837	1	XLOC_078584
	photosynthesis	0.80051	2	Acc19295, Acc28744
	methylation	0.80128	1	Acc23652
	transition metal ion transport	0.80228	1	Acc10549
	posttranscriptional regulation of gene expression	0.80274	1	XLOC_061523
	developmental process	0.80718	3	Acc05818, Acc15054, Acc27476
	hydrogen transport	0.80884	2	XLOC_016375, Acc15216
	proton transport	0.80884	2	Acc15216, XLOC_016375
	secretion by cell	0.80938	1	Acc11592
	cellular developmental process	0.81144	1	Acc15054
	secretion	0.81205	1	Acc11592
	defense response	0.81322	3	Acc09329, Acc00408, Acc06687
	intracellular transport	0.81435	8	Acc00639, Acc11592, Acc15006, Acc22549, Acc33292, Acc17505, Acc03598, Acc17129
	RNA processing	0.81942	5	Acc04565, Acc00637, Acc20166, Acc16515, Acc07659
	cellular response to stimulus	0.82519	17	Acc02781, Acc24179, Acc04704, Acc01711, Acc10549, Acc01304, Acc30730, Acc24536, Acc06646, Acc28979, Acc20899, Acc03598, Acc05818, Acc14294, Acc04715, Acc01976, Acc01710
	response to stimulus	0.82568	30	Acc20899, Acc28979, Acc06646, Acc00408, Acc24536, Acc30730, Acc09329, Acc01304, Acc15254, Acc14107, Acc10549, Acc04704, Acc01711, Acc06687, Acc12724, Acc24179, Acc23416, Acc02781, Acc01710, Acc01976, Acc15255, Acc04715, Acc14294, Acc05818, Acc03598, Acc15252, Acc11592, Acc05430, Acc06204, Acc11862
	single-multicellular organism process	0.83337	4	Acc04704, Acc05818, Acc14107, Acc16988
	response to biotic stimulus	0.83436	2	Acc00408, Acc09329
	ion transmembrane transport	0.85233	3	XLOC_016375, Acc05749, Acc15216
	response to chemical stimulus	0.85567	4	Acc05430, Acc06204, Acc12724, Acc23416
	cell adhesion	0.85567	1	Acc19775
	cell division	0.85861	1	XLOC_078584
	regulation of cellular process	0.8589	46	Acc00767, Acc06646, Acc28979, Acc28744, Acc20899, Acc30730, Acc24536, Acc25577, Acc32712, Acc02781, Acc24179, Acc33448, Acc01711, Acc16988, Acc15216, Acc03598, Acc15252, Acc26638, Acc21211, Acc15565, Acc14294, Acc13760, Acc20949, Acc31884, Acc32906, Acc08288, Acc31542, Acc32743, Acc00769, XLOC_061523, Acc01304, Acc23416, Acc13627, Acc04704, Acc10549, Acc01976, Acc33040, Acc17009, Acc30723, Acc017…
	regulation of cellular protein metabolic process	0.86116	1	XLOC_061523
	nitrogen compound metabolic process	0.86398	59	XLOC_012315, Acc23324, Acc32712, Acc28740, Acc04887, Acc25577, Acc14107, Acc04565, Acc28496, Acc01711, Acc33448, Acc24179, Acc17732, Acc28983, Acc00767, Acc24536, Acc04644, Acc28440, Acc31884, Acc20949, Acc13760, Acc25392, Acc08288, Acc15216, Acc11870, Acc21211, Acc16515, Acc24097, Acc26638, Acc15252, Acc31579, Acc10049, Acc24397, Acc01304, Acc28529, Acc15249, Acc19775, Acc13627, Acc23416, Acc093…
	DNA recombination	0.86402	2	Acc10049, Acc14107
	protein complex subunit organization	0.86482	3	Acc04565, Acc24552, Acc15252
	regulation of protein metabolic process	0.86743	1	XLOC_061523
	macromolecule modification	0.86912	21	Acc15262, Acc17437, Acc10240, Acc17492, Acc03348, Acc03873, Acc09328, Acc17732, Acc14911, Acc25746, XLOC_055806, Acc09636, XLOC_058476, Acc23179, Acc33109, Acc00637, Acc29597, Acc06678, Acc06645, Acc25862, Acc06085
	Golgi vesicle transport	0.86922	1	Acc17505
	organic cyclic compound metabolic process	0.87031	56	Acc00637, Acc02894, Acc06645, Acc32743, Acc31542, Acc30033, Acc23416, Acc09328, Acc13627, Acc28529, Acc15249, Acc01304, Acc10049, Acc20166, XLOC_016375, Acc33040, Acc30723, Acc20484, Acc15006, Acc01714, Acc15262, Acc07659, XLOC_078584, Acc03602, Acc32998, Acc00639, Acc28440, Acc04644, Acc25512, Acc24536, Acc00767, Acc28983, Acc17732, Acc33448, Acc24179, Acc01711, Acc28496, Acc25577, Acc04887, Acc…
	biological adhesion	0.87105	1	Acc19775
	protein folding	0.87468	1	Acc13757
	cellular nitrogen compound metabolic process	0.8794	55	XLOC_078584, Acc07659, Acc15262, Acc01714, Acc15006, Acc20484, Acc32998, Acc00639, Acc03602, Acc20166, Acc30723, XLOC_016375, Acc33040, Acc13627, Acc23416, Acc09328, Acc10049, Acc01304, Acc28529, Acc15249, Acc02894, Acc00637, Acc32743, Acc31542, Acc06645, Acc25392, Acc08288, Acc31884, Acc20949, Acc13760, Acc16515, Acc21211, Acc26638, Acc15252, Acc31579, Acc15216, Acc11870, Acc28496, Acc01711, Acc…
	protein targeting	0.87964	1	Acc17129
	cellular component organization or biogenesis	0.88208	16	Acc27091, Acc25293, XLOC_078584, Acc29591, Acc17505, Acc15252, Acc23427, Acc04565, Acc22884, Acc24397, Acc24552, Acc31791, Acc17530, Acc15506, Acc21588, Acc25698
	heterocycle metabolic process	0.88266	54	Acc28740, Acc25577, Acc14107, Acc04887, Acc04565, XLOC_012315, Acc32712, Acc23324, Acc24179, Acc33448, Acc17732, Acc28496, Acc01711, Acc00767, Acc28983, Acc28440, Acc24536, Acc04644, Acc20949, Acc13760, Acc31884, Acc08288, Acc25392, Acc15216, Acc15252, Acc31579, Acc16515, Acc21211, Acc26638, Acc01304, Acc28529, Acc15249, Acc10049, Acc13627, Acc09328, Acc23416, Acc06645, Acc32743, Acc31542, Acc006…
	regulation of biological process	0.88322	47	Acc31542, Acc32743, Acc00769, XLOC_061523, Acc01304, Acc10549, Acc04704, Acc13627, Acc23416, Acc01710, Acc30723, Acc17009, Acc01976, Acc33040, Acc04715, Acc05818, Acc32998, Acc03602, XLOC_078584, Acc15041, Acc26077, Acc20899, Acc28979, Acc28744, Acc06646, Acc00767, Acc24536, Acc30730, Acc32712, Acc25577, Acc01711, Acc24179, Acc33448, Acc02781, Acc15216, Acc16988, Acc21211, Acc15565, Acc14294, Acc…
	multicellular organismal process	0.88419	4	Acc05818, Acc04704, Acc14107, Acc16988
	cellular component movement	0.88576	1	Acc32717
	mRNA processing	0.89322	1	Acc04565
	chromatin remodeling	0.89345	1	Acc31791
	nitrogen compound transport	0.89352	1	Acc05749
	viral infectious cycle	0.89401	1	XLOC_000281
	cellular protein modification process	0.89419	19	Acc33109, Acc23179, Acc06678, Acc29597, Acc25862, Acc06085, Acc06645, Acc09328, Acc25746, Acc14911, XLOC_055806, Acc09636, XLOC_058476, Acc03348, Acc03873, Acc17437, Acc15262, Acc10240, Acc17492
	protein modification process	0.89419	19	Acc03873, Acc03348, Acc17492, Acc17437, Acc15262, Acc10240, Acc25862, Acc06085, Acc06645, Acc06678, Acc29597, Acc33109, Acc23179, XLOC_058476, Acc09636, XLOC_055806, Acc25746, Acc14911, Acc09328
	protein localization	0.89586	8	Acc03598, Acc17129, Acc17505, Acc22549, Acc15006, Acc00639, Acc25293, Acc11592
	transcription from RNA polymerase II promoter	0.90084	1	Acc24179
	anatomical structure development	0.90168	1	Acc15054
	locomotion	0.90343	1	Acc32717
	protein transport	0.90367	7	Acc17505, Acc11592, Acc00639, Acc22549, Acc17129, Acc15006, Acc03598
	cellular component organization	0.90382	14	Acc21588, Acc23427, Acc15252, Acc15506, Acc17505, Acc29591, Acc31791, Acc17530, XLOC_078584, Acc24552, Acc25293, Acc22884, Acc04565, Acc27091
	cellular localization	0.90441	9	Acc00639, Acc25293, Acc11592, Acc22549, Acc15006, Acc17505, Acc33292, Acc03598, Acc17129
	cellular aromatic compound metabolic process	0.9055	53	Acc04644, Acc24536, Acc28440, Acc28983, Acc00767, Acc01711, Acc28496, Acc17732, Acc24179, Acc33448, Acc23324, XLOC_012315, Acc32712, Acc14107, Acc25577, Acc04565, Acc04887, Acc28740, Acc26638, Acc21211, Acc16515, Acc31579, Acc15252, Acc15216, Acc25392, Acc08288, Acc31884, Acc13760, Acc20949, Acc02894, Acc00637, Acc31542, Acc32743, Acc06645, Acc23416, Acc13627, Acc10049, Acc15249, Acc28529, Acc013…
	establishment of protein localization	0.90607	7	Acc11592, Acc17505, Acc00639, Acc22549, Acc17129, Acc15006, Acc03598
	nucleobase-containing compound metabolic process	0.90949	50	Acc31884, Acc20949, Acc13760, Acc25392, Acc08288, Acc15216, Acc21211, Acc16515, Acc26638, Acc15252, Acc32712, XLOC_012315, Acc23324, Acc28740, Acc04887, Acc25577, Acc14107, Acc04565, Acc28496, Acc01711, Acc24179, Acc33448, Acc17732, Acc28983, Acc00767, Acc24536, Acc04644, Acc28440, Acc32998, Acc03602, Acc07659, XLOC_078584, Acc15262, Acc01714, Acc15006, Acc20484, Acc30723, Acc33040, XLOC_016375, …
	establishment of localization in cell	0.91163	8	Acc17505, Acc33292, Acc17129, Acc03598, Acc11592, Acc00639, Acc22549, Acc15006
	regulation of nucleobase-containing compound metabolic process	0.91242	25	Acc03602, Acc31884, Acc32998, Acc13760, Acc20949, XLOC_078584, Acc08288, Acc30723, Acc33040, Acc15216, Acc26638, Acc21211, Acc15252, Acc32712, Acc25577, Acc01304, Acc01711, Acc23416, Acc33448, Acc13627, Acc24179, Acc32743, Acc31542, Acc00767, Acc24536
	regulation of nitrogen compound metabolic process	0.91242	25	Acc01711, Acc33448, Acc13627, Acc24179, Acc23416, Acc32712, Acc01304, Acc25577, Acc24536, Acc31542, Acc32743, Acc00767, XLOC_078584, Acc08288, Acc32998, Acc31884, Acc03602, Acc20949, Acc13760, Acc21211, Acc26638, Acc15252, Acc30723, Acc15216, Acc33040
	cytoskeleton organization	0.91326	2	Acc24552, XLOC_078584
	cell cycle process	0.9149	2	Acc17530, XLOC_078584
	small GTPase mediated signal transduction	0.91553	1	Acc10549
	biological regulation	0.91779	48	Acc05818, Acc04715, Acc17009, Acc30723, Acc01710, Acc01976, Acc33040, XLOC_078584, Acc26077, Acc15041, Acc03602, Acc32998, Acc00769, XLOC_061523, Acc32743, Acc31542, Acc04704, Acc10549, Acc23416, Acc13627, Acc01304, Acc26638, Acc14294, Acc21211, Acc15565, Acc03598, Acc15252, Acc16988, Acc15216, Acc32906, Acc08288, Acc31884, Acc13760, Acc20949, Acc30730, Acc24536, Acc28979, Acc28744, Acc20899, Acc…
	monovalent inorganic cation transport	0.92046	3	Acc15216, XLOC_016375, Acc06145
	phosphorylation	0.92189	12	Acc31241, Acc06645, Acc17370, Acc25862, Acc03873, Acc23179, Acc33109, XLOC_055806, Acc09636, Acc10240, Acc14911, XLOC_078584
	macromolecular complex subunit organization	0.92223	3	Acc24552, Acc15252, Acc04565
	organic cyclic compound biosynthetic process	0.92345	35	Acc00767, Acc28983, Acc24536, Acc25512, Acc25577, Acc32712, Acc24179, Acc33448, Acc01711, Acc15216, Acc15252, Acc16515, Acc21211, Acc26638, Acc20949, Acc13760, Acc31884, Acc08288, Acc25392, Acc06645, Acc30033, Acc31542, Acc32743, Acc02894, Acc01304, Acc23416, Acc09328, Acc33040, XLOC_016375, Acc30723, Acc20166, Acc32998, Acc03602, XLOC_078584, Acc07659
	regulation of transcription, DNA-dependent	0.92361	24	Acc00767, Acc31542, Acc32743, Acc24536, Acc25577, Acc01304, Acc32712, Acc23416, Acc24179, Acc33448, Acc01711, Acc15216, Acc33040, Acc30723, Acc15252, Acc26638, Acc21211, Acc13760, Acc20949, Acc03602, Acc31884, Acc32998, Acc08288, XLOC_078584
	multicellular organismal development	0.92607	1	Acc05818
	regulation of RNA biosynthetic process	0.92631	24	XLOC_078584, Acc08288, Acc31884, Acc32998, Acc03602, Acc20949, Acc13760, Acc21211, Acc26638, Acc15252, Acc30723, Acc33040, Acc15216, Acc01711, Acc24179, Acc33448, Acc23416, Acc32712, Acc01304, Acc25577, Acc24536, Acc31542, Acc32743, Acc00767
	regulation of RNA metabolic process	0.92659	24	Acc23416, Acc33448, Acc24179, Acc01711, Acc25577, Acc01304, Acc32712, Acc24536, Acc00767, Acc31542, Acc32743, Acc08288, XLOC_078584, Acc13760, Acc20949, Acc03602, Acc31884, Acc32998, Acc15252, Acc26638, Acc21211, Acc33040, Acc15216, Acc30723
	microtubule-based process	0.92701	1	XLOC_078584
	RNA metabolic process	0.93596	35	Acc15216, Acc15252, Acc26638, Acc21211, Acc16515, Acc13760, Acc20949, Acc31884, Acc08288, Acc25392, Acc00767, Acc24536, Acc25577, Acc04565, Acc04887, Acc32712, XLOC_012315, Acc24179, Acc33448, Acc01711, Acc33040, Acc30723, Acc20166, Acc03602, Acc32998, Acc20484, XLOC_078584, Acc07659, Acc32743, Acc31542, Acc00637, Acc02894, Acc15249, Acc01304, Acc23416
	regulation of primary metabolic process	0.93779	26	Acc23416, Acc33448, Acc24179, Acc13627, Acc01711, Acc25577, Acc01304, Acc32712, XLOC_061523, Acc24536, Acc00767, Acc32743, Acc31542, Acc08288, XLOC_078584, Acc13760, Acc20949, Acc03602, Acc31884, Acc32998, Acc15252, Acc26638, Acc21211, Acc33040, Acc15216, Acc30723
	response to auxin stimulus	0.93891	1	Acc23416
	chromatin modification	0.94067	1	Acc31791
	regulation of cellular macromolecule biosynthetic process	0.94107	25	Acc15252, Acc21211, Acc26638, Acc33040, Acc15216, Acc30723, Acc08288, XLOC_078584, Acc20949, Acc13760, Acc32998, Acc31884, Acc03602, Acc24536, XLOC_061523, Acc00767, Acc31542, Acc32743, Acc33448, Acc24179, Acc23416, Acc01711, Acc01304, Acc25577, Acc32712
	regulation of macromolecule biosynthetic process	0.94286	25	Acc25577, Acc01304, Acc32712, Acc23416, Acc33448, Acc24179, Acc01711, Acc00767, Acc32743, Acc31542, XLOC_061523, Acc24536, Acc13760, Acc20949, Acc03602, Acc31884, Acc32998, Acc08288, XLOC_078584, Acc33040, Acc15216, Acc30723, Acc15252, Acc26638, Acc21211
	regulation of cellular biosynthetic process	0.94286	25	Acc00767, Acc31542, Acc32743, Acc24536, XLOC_061523, Acc25577, Acc01304, Acc32712, Acc23416, Acc24179, Acc33448, Acc01711, Acc15216, Acc33040, Acc30723, Acc15252, Acc26638, Acc21211, Acc13760, Acc20949, Acc03602, Acc32998, Acc31884, Acc08288, XLOC_078584
	regulation of biosynthetic process	0.94332	25	Acc08288, XLOC_078584, Acc20949, Acc13760, Acc31884, Acc32998, Acc03602, Acc15252, Acc21211, Acc26638, Acc33040, Acc15216, Acc30723, Acc33448, Acc24179, Acc23416, Acc01711, Acc01304, Acc25577, Acc32712, Acc24536, XLOC_061523, Acc00767, Acc32743, Acc31542
	regulation of gene expression	0.94598	25	Acc00767, Acc31542, Acc32743, Acc24536, XLOC_061523, Acc25577, Acc01304, Acc32712, Acc23416, Acc24179, Acc33448, Acc01711, Acc15216, Acc33040, Acc30723, Acc15252, Acc26638, Acc21211, Acc13760, Acc20949, Acc03602, Acc31884, Acc32998, Acc08288, XLOC_078584
	regulation of cellular metabolic process	0.94773	26	Acc21211, Acc26638, Acc15252, Acc30723, Acc33040, Acc15216, XLOC_078584, Acc08288, Acc31884, Acc32998, Acc03602, Acc20949, Acc13760, XLOC_061523, Acc24536, Acc31542, Acc32743, Acc00767, Acc01711, Acc13627, Acc33448, Acc24179, Acc23416, Acc32712, Acc01304, Acc25577
	response to stress	0.9507	10	Acc15255, Acc15252, Acc00408, Acc06687, Acc11862, Acc12724, Acc09329, Acc11592, Acc14107, Acc15254
	cellular nitrogen compound biosynthetic process	0.9526	32	Acc02894, Acc06645, Acc31542, Acc32743, Acc23416, Acc09328, Acc01304, Acc33040, XLOC_016375, Acc30723, XLOC_078584, Acc32998, Acc03602, Acc24536, Acc00767, Acc28983, Acc33448, Acc24179, Acc01711, Acc25577, Acc32712, Acc15252, Acc21211, Acc16515, Acc26638, Acc15216, Acc11870, Acc08288, Acc25392, Acc20949, Acc13760, Acc31884
	regulation of macromolecule metabolic process	0.96041	25	Acc01711, Acc33448, Acc24179, Acc23416, Acc32712, Acc01304, Acc25577, Acc24536, XLOC_061523, Acc32743, Acc31542, Acc00767, XLOC_078584, Acc08288, Acc32998, Acc31884, Acc03602, Acc20949, Acc13760, Acc21211, Acc26638, Acc15252, Acc30723, Acc33040, Acc15216
	response to hormone stimulus	0.96354	1	Acc23416
	response to endogenous stimulus	0.96512	1	Acc23416
	chromatin organization	0.96542	1	Acc31791
	regulation of metabolic process	0.96543	26	Acc03602, Acc31884, Acc32998, Acc13760, Acc20949, XLOC_078584, Acc08288, Acc30723, Acc33040, Acc15216, Acc26638, Acc21211, Acc15252, Acc32712, Acc25577, Acc01304, Acc01711, Acc23416, Acc13627, Acc33448, Acc24179, Acc31542, Acc32743, Acc00767, Acc24536, XLOC_061523
	transcription, DNA-dependent	0.96762	26	Acc08288, Acc25392, XLOC_078584, Acc13760, Acc20949, Acc03602, Acc32998, Acc31884, Acc15252, Acc26638, Acc21211, Acc15216, Acc33040, Acc30723, Acc23416, Acc33448, Acc24179, Acc01711, Acc25577, Acc01304, Acc32712, Acc02894, Acc24536, Acc00767, Acc31542, Acc32743
	heterocycle biosynthetic process	0.96826	31	Acc02894, Acc24536, Acc00767, Acc06645, Acc31542, Acc32743, Acc28983, Acc09328, Acc23416, Acc24179, Acc33448, Acc01711, Acc25577, Acc01304, Acc32712, Acc15252, Acc26638, Acc16515, Acc21211, Acc15216, XLOC_016375, Acc33040, Acc30723, Acc08288, Acc25392, XLOC_078584, Acc13760, Acc20949, Acc03602, Acc31884, Acc32998
	viral process	0.96892	2	XLOC_000281, XLOC_068063
	RNA biosynthetic process	0.97123	26	Acc32712, Acc25577, Acc01304, Acc01711, Acc23416, Acc33448, Acc24179, Acc31542, Acc32743, Acc00767, Acc02894, Acc24536, Acc03602, Acc32998, Acc31884, Acc13760, Acc20949, Acc25392, XLOC_078584, Acc08288, Acc30723, Acc15216, Acc33040, Acc26638, Acc21211, Acc15252
	organic substance biosynthetic process	0.97256	52	Acc15216, Acc11870, Acc16515, Acc21211, Acc26638, Acc15252, Acc03348, Acc31884, Acc20949, Acc13760, Acc25392, Acc17437, Acc08288, Acc28983, Acc00767, Acc24536, Acc25512, XLOC_058476, XLOC_012315, Acc32712, Acc25577, Acc18774, Acc01711, Acc33448, Acc24179, Acc15786, Acc30723, XLOC_016375, Acc33040, Acc20166, Acc32998, Acc03602, XLOC_078584, Acc07659, Acc20484, Acc15006, Acc30033, Acc32743, Acc3154…
	nucleobase-containing compound biosynthetic process	0.97349	28	Acc26638, Acc21211, Acc15252, Acc30723, XLOC_016375, Acc15216, Acc33040, Acc25392, XLOC_078584, Acc08288, Acc03602, Acc31884, Acc32998, Acc13760, Acc20949, Acc02894, Acc24536, Acc32743, Acc28983, Acc31542, Acc00767, Acc01711, Acc23416, Acc33448, Acc24179, Acc32712, Acc25577, Acc01304
	response to organic substance	0.97373	1	Acc23416
	organelle organization	0.97405	6	Acc15506, Acc17505, Acc17530, Acc31791, XLOC_078584, Acc24552
	cellular metabolic process	0.97572	96	Acc20484, XLOC_078584, Acc15498, Acc17492, Acc32998, Acc20166, Acc33040, Acc17370, Acc27203, Acc31241, Acc15786, Acc30723, Acc09328, Acc06687, Acc19775, Acc28529, Acc09636, Acc15249, Acc09780, Acc02894, XLOC_061523, Acc17437, Acc13760, Acc31884, Acc23652, Acc03348, Acc19295, Acc31579, Acc03598, Acc24097, Acc11870, Acc03873, Acc17732, Acc24179, Acc01711, Acc18774, Acc28496, XLOC_055806, Acc25577, …
	nucleic acid metabolic process	0.9766	42	Acc02894, Acc00637, Acc31542, Acc32743, Acc23416, Acc10049, Acc15249, Acc01304, Acc20166, Acc30723, Acc33040, XLOC_078584, Acc07659, Acc15006, Acc20484, Acc01714, Acc03602, Acc32998, Acc24536, Acc00767, Acc01711, Acc28496, Acc17732, Acc33448, Acc24179, XLOC_012315, Acc32712, Acc25577, Acc04887, Acc04565, Acc14107, Acc28740, Acc26638, Acc16515, Acc21211, Acc15252, Acc15216, Acc25392, Acc08288, Acc…
	symbiosis, encompassing mutualism through parasitism	0.98196	2	XLOC_068063, XLOC_000281
	biosynthetic process	0.98219	53	Acc31884, Acc20949, Acc13760, Acc17437, Acc25392, Acc08288, Acc15216, Acc11870, Acc29591, Acc21211, Acc16515, Acc26638, Acc15252, Acc03348, XLOC_058476, Acc32712, XLOC_012315, Acc25577, Acc18774, Acc01711, Acc33448, Acc24179, Acc28983, Acc00767, Acc24536, Acc25512, Acc32998, Acc03602, Acc07659, XLOC_078584, Acc15006, Acc20484, Acc15786, Acc30723, XLOC_016375, Acc33040, Acc20166, Acc01304, Acc1524…
	protein phosphorylation	0.98249	9	XLOC_055806, Acc09636, Acc14911, Acc10240, Acc06645, Acc03873, Acc25862, Acc33109, Acc23179
	interspecies interaction between organisms	0.98301	2	XLOC_068063, XLOC_000281
	aromatic compound biosynthetic process	0.9839	29	Acc13760, Acc20949, Acc03602, Acc32998, Acc31884, Acc08288, Acc25392, XLOC_078584, XLOC_016375, Acc15216, Acc33040, Acc30723, Acc15252, Acc26638, Acc16515, Acc21211, Acc25577, Acc01304, Acc32712, Acc23416, Acc24179, Acc33448, Acc01711, Acc00767, Acc28983, Acc32743, Acc31542, Acc02894, Acc24536
	protein metabolic process	0.98439	34	Acc24097, Acc07919, Acc27730, Acc03348, Acc03873, Acc17437, Acc29597, Acc05744, Acc23179, Acc25862, Acc14911, XLOC_012315, XLOC_058476, XLOC_055806, Acc29514, Acc27476, Acc33040, Acc13757, Acc15262, Acc10240, Acc20484, Acc17492, Acc05364, XLOC_061523, Acc06678, Acc33109, Acc06645, Acc06085, Acc06687, Acc25746, Acc09328, Acc15247, Acc15249, Acc09636
	cellular component biogenesis	0.98448	4	Acc25698, Acc04565, Acc29591, Acc22884
	multi-organism cellular process	0.98466	2	XLOC_000281, XLOC_068063
	DNA metabolic process	0.98564	8	Acc17732, Acc15006, Acc01714, Acc28496, XLOC_078584, Acc14107, Acc28740, Acc10049
	primary metabolic process	0.98578	100	Acc00637, Acc33109, Acc06678, Acc13109, Acc06085, Acc06645, Acc30033, Acc32743, Acc31542, Acc13627, Acc23416, Acc18051, Acc25746, Acc01304, Acc10049, Acc22884, Acc13757, XLOC_016375, Acc01714, Acc15006, Acc07659, Acc10240, Acc15262, Acc05364, Acc00639, Acc03602, Acc28440, Acc23179, Acc05744, Acc24536, Acc25512, Acc04644, Acc25862, Acc33448, Acc14911, Acc28740, Acc04565, Acc29514, Acc23324, Acc152…
	cellular component assembly	0.98601	3	Acc29591, Acc04565, Acc22884
	vesicle-mediated transport	0.98635	2	Acc15006, Acc17505
	translation	0.98669	5	XLOC_012315, Acc15249, XLOC_061523, Acc06687, Acc20484
	protein complex assembly	0.98715	1	Acc04565
	protein complex biogenesis	0.98758	1	Acc04565
	reproduction	0.98876	1	Acc27476
	cell cycle	0.98892	2	Acc17530, XLOC_078584
	macromolecule biosynthetic process	0.99034	38	Acc30723, Acc33040, Acc32998, Acc03602, XLOC_078584, Acc15006, Acc20484, Acc32743, Acc31542, XLOC_061523, Acc02894, Acc17506, Acc01304, Acc15249, Acc06687, Acc13627, Acc23416, Acc18051, Acc15216, Acc21211, Acc26638, Acc15252, Acc03348, Acc31884, Acc20949, Acc13760, Acc25392, Acc17437, Acc08288, Acc00767, Acc24536, XLOC_058476, Acc32712, XLOC_012315, Acc25577, Acc01711, Acc33448, Acc24179
	organic substance metabolic process	0.9906	103	XLOC_055806, Acc14107, Acc27476, Acc25577, Acc04887, Acc32712, XLOC_012315, XLOC_058476, Acc17732, Acc24179, Acc01711, Acc28496, Acc18774, Acc00767, Acc28983, Acc29597, Acc13760, Acc31884, Acc17437, Acc26086, Acc11870, Acc03873, Acc12533, Acc23652, Acc03348, Acc12534, Acc31579, Acc03598, Acc24097, Acc28529, Acc09636, Acc15249, Acc09328, Acc15247, Acc06687, Acc19775, Acc09780, Acc17506, Acc02894, …
	chromosome organization	0.99094	1	Acc31791
	cellular protein metabolic process	0.99127	26	Acc17492, Acc20484, Acc15262, Acc17437, Acc10240, Acc33040, Acc13757, Acc03873, Acc03348, Acc09636, XLOC_055806, Acc15249, XLOC_058476, XLOC_012315, Acc09328, Acc25746, Acc14911, Acc06687, Acc25862, Acc06085, Acc06645, Acc33109, Acc23179, Acc06678, XLOC_061523, Acc29597
	cellular biosynthetic process	0.99181	47	Acc00767, Acc28983, Acc24536, Acc25577, XLOC_012315, Acc32712, XLOC_058476, Acc33448, Acc24179, Acc01711, Acc18774, Acc11870, Acc15216, Acc03348, Acc15252, Acc26638, Acc21211, Acc16515, Acc13760, Acc20949, Acc31884, Acc08288, Acc25392, Acc17437, Acc06645, Acc31542, Acc32743, Acc13109, Acc02894, XLOC_061523, Acc15249, Acc01304, Acc23416, Acc18051, Acc09328, Acc13627, Acc06687, Acc19775, XLOC_01637…
	cellular macromolecule biosynthetic process	0.99272	37	Acc00767, Acc24536, XLOC_058476, Acc32712, XLOC_012315, Acc25577, Acc01711, Acc33448, Acc24179, Acc15216, Acc21211, Acc26638, Acc15252, Acc03348, Acc31884, Acc20949, Acc13760, Acc25392, Acc17437, Acc08288, Acc32743, Acc31542, XLOC_061523, Acc02894, Acc01304, Acc15249, Acc06687, Acc13627, Acc23416, Acc18051, Acc30723, Acc33040, Acc32998, Acc03602, XLOC_078584, Acc20484, Acc15006
	macromolecule metabolic process	0.99372	78	Acc15006, Acc01714, Acc15262, Acc10240, Acc07659, Acc05364, Acc03602, Acc13757, Acc23416, Acc18051, Acc13627, Acc25746, Acc01304, Acc24397, Acc10049, Acc33109, Acc00637, Acc06678, Acc06645, Acc06085, Acc32743, Acc31542, Acc08288, Acc25392, Acc20949, Acc15252, Acc26638, Acc07919, Acc27730, Acc16515, Acc21211, Acc15216, Acc33448, Acc14911, Acc29514, Acc04565, Acc28740, Acc23179, Acc05744, Acc24536,…
	macromolecular complex assembly	0.99414	1	Acc04565
	gene expression	0.99728	36	Acc32743, Acc31542, XLOC_061523, Acc02894, Acc00637, Acc01304, Acc15249, Acc06687, Acc23416, Acc30723, Acc33040, Acc20166, Acc32998, Acc03602, Acc07659, XLOC_078584, Acc20484, Acc00767, Acc24536, Acc32712, XLOC_012315, Acc25577, Acc04565, Acc01711, Acc24179, Acc33448, Acc15216, Acc16515, Acc21211, Acc26638, Acc15252, Acc31884, Acc20949, Acc13760, Acc25392, Acc08288
	cellular macromolecule metabolic process	0.99791	68	Acc30723, Acc33040, Acc20166, Acc32998, Acc17492, XLOC_078584, Acc20484, Acc02894, XLOC_061523, Acc09780, Acc15249, Acc09636, Acc06687, Acc09328, Acc03873, Acc03348, Acc31884, Acc13760, Acc17437, Acc00767, Acc29597, XLOC_012315, Acc32712, XLOC_058476, Acc25577, XLOC_055806, Acc04887, Acc14107, Acc01711, Acc28496, Acc17732, Acc24179, Acc13757, Acc03602, Acc15262, Acc10240, Acc07659, Acc15006, Acc0…
	DNA replication	0.99812	1	Acc15006
	multi-organism process	0.99812	4	Acc09329, Acc00408, XLOC_000281, XLOC_068063
cellular component	nuclear body	0.031126	1	Acc24179
	nuclear speck	0.031126	1	Acc24179
	mitochondrial inner membrane	0.043532	5	Acc31241, Acc11592, Acc15506, Acc33292, XLOC_016375
	organelle inner membrane	0.046704	5	Acc11592, Acc31241, Acc15506, Acc33292, XLOC_016375
	lipid particle	0.059044	2	XLOC_061314, XLOC_061523
	monolayer-surrounded lipid storage body	0.059044	2	XLOC_061314, XLOC_061523
	cell wall	0.068463	4	Acc21588, Acc23427, Acc09780, Acc27091
	mitochondrial respiratory chain	0.098758	2	Acc31241, Acc11592
	mitochondrial membrane part	0.11521	4	XLOC_016375, Acc11592, Acc31241, Acc15506
	Golgi membrane	0.12524	2	Acc15006, Acc17505
	COPI vesicle coat	0.1289	1	Acc15006
	COPI-coated vesicle	0.1289	1	Acc15006
	COPI-coated vesicle membrane	0.1289	1	Acc15006
	mitochondrial crista junction	0.13206	1	Acc15506
	respiratory chain	0.1448	2	Acc11592, Acc31241
	nuclear ubiquitin ligase complex	0.16586	8	Acc30726, Acc08203, Acc22875, Acc08381, Acc03349, Acc02770, Acc06085, Acc02785
	anaphase-promoting complex	0.16586	8	Acc06085, Acc02785, Acc03349, Acc02770, Acc08381, Acc08203, Acc22875, Acc30726
	cullin-RING ubiquitin ligase complex	0.16586	8	Acc08203, Acc22875, Acc30726, Acc03349, Acc02770, Acc08381, Acc02785, Acc06085
	ubiquitin ligase complex	0.16833	8	Acc06085, Acc02785, Acc03349, Acc02770, Acc08381, Acc22875, Acc08203, Acc30726
	external encapsulating structure	0.17247	4	Acc27091, Acc23427, Acc21588, Acc09780
	mitochondrial respiratory chain complex I	0.18527	1	Acc11592
	NADH dehydrogenase complex	0.18527	1	Acc11592
	respiratory chain complex I	0.18527	1	Acc11592
	transcription export complex	0.21959	1	Acc04565
	THO complex part of transcription export complex	0.21959	1	Acc04565
	Golgi apparatus part	0.23048	2	Acc17505, Acc15006
	mitochondrial respiratory chain complex III	0.23496	1	Acc31241
	respiratory chain complex III	0.23496	1	Acc31241
	host cell nucleus	0.2392	2	Acc12716, Acc23416
	THO complex	0.23938	1	Acc04565
	spindle microtubule	0.2456	1	XLOC_078584
	mitochondrial membrane	0.24791	5	Acc15506, Acc11592, Acc31241, XLOC_016375, Acc33292
	host intracellular organelle	0.24907	2	Acc12716, Acc23416
	host intracellular membrane-bounded organelle	0.24907	2	Acc12716, Acc23416
	Golgi-associated vesicle	0.25112	1	Acc15006
	Golgi-associated vesicle membrane	0.25112	1	Acc15006
	beta-galactosidase complex	0.2545	1	Acc26086
	anchored to membrane	0.25564	1	Acc22884
	Golgi apparatus	0.25799	2	Acc17505, Acc15006
	host intracellular part	0.2733	2	Acc23416, Acc12716
	intracellular region of host	0.2733	2	Acc12716, Acc23416
	microtubule	0.27626	1	XLOC_078584
	mitochondrial envelope	0.29383	5	Acc33292, XLOC_016375, Acc11592, Acc31241, Acc15506
	integral to membrane	0.29663	33	Acc06935, Acc31790, Acc24097, Acc14294, Acc17129, Acc11592, Acc18829, Acc25520, Acc15709, Acc02438, Acc06145, Acc22828, Acc22542, Acc04565, Acc27476, Acc11979, Acc31602, Acc17513, Acc25293, Acc18204, XLOC_061314, Acc11862, Acc15041, XLOC_061523, Acc25782, Acc17506, Acc22884, Acc15249, Acc06687, Acc10549, Acc12547, Acc12724, Acc19249
	intrinsic to membrane	0.32526	33	Acc17513, Acc31602, XLOC_061314, Acc11862, Acc15041, Acc25293, Acc18204, Acc25782, XLOC_061523, Acc17506, Acc06687, Acc10549, Acc12547, Acc12724, Acc19249, Acc22884, Acc15249, Acc24097, Acc14294, Acc17129, Acc06935, Acc31790, Acc15709, Acc11592, Acc18829, Acc25520, Acc06145, Acc22828, Acc02438, Acc11979, Acc22542, Acc04565, Acc27476
	viral nucleocapsid	0.33533	1	XLOC_000281
	chloroplast	0.35317	1	XLOC_078584
	plastid	0.35317	1	XLOC_078584
	mitochondrial part	0.3543	5	XLOC_016375, Acc33292, Acc15506, Acc11592, Acc31241
	organelle envelope	0.37086	5	Acc33292, XLOC_016375, Acc31241, Acc11592, Acc15506
	proteinaceous extracellular matrix	0.39092	3	Acc30730, Acc24536, Acc04715
	mitochondrial proton-transporting ATP synthase complex, coupling factor F(o)	0.40038	1	XLOC_016375
	integral to endoplasmic reticulum membrane	0.40229	1	Acc15041
	intrinsic to endoplasmic reticulum membrane	0.40229	1	Acc15041
	transcription factor TFIID complex	0.40361	1	Acc25392
	host cell part	0.41175	2	Acc12716, Acc23416
	host	0.41376	2	Acc12716, Acc23416
	host cell	0.41376	2	Acc23416, Acc12716
	extraorganismal space	0.41651	2	Acc12716, Acc23416
	other organism	0.41651	2	Acc23416, Acc12716
	other organism cell	0.41651	2	Acc23416, Acc12716
	other organism part	0.41651	2	Acc12716, Acc23416
	envelope	0.43994	5	Acc31241, Acc11592, Acc15506, Acc33292, XLOC_016375
	apoplast	0.47364	1	Acc09780
	mitochondrial proton-transporting ATP synthase complex	0.47751	1	XLOC_016375
	extracellular matrix	0.49001	3	Acc30730, Acc24536, Acc04715
	organelle membrane	0.51072	8	Acc15006, Acc15041, Acc11592, Acc33292, XLOC_016375, Acc31241, Acc17505, Acc15506
	chromosome, centromeric region	0.51301	2	XLOC_078584, Acc17530
	membrane part	0.51487	39	Acc15709, Acc11592, Acc18829, Acc25520, Acc24097, Acc14294, Acc19295, Acc17129, Acc06935, Acc31790, Acc11979, Acc22542, Acc27476, Acc04565, Acc06145, Acc22828, Acc02438, Acc28744, Acc15506, Acc11862, XLOC_061314, Acc15006, Acc15041, Acc25293, Acc18204, Acc31241, Acc17513, Acc31602, XLOC_016375, Acc06687, Acc10549, Acc12547, Acc12724, Acc19249, Acc22884, Acc15249, Acc25782, XLOC_061523, Acc17506
	cilium	0.51511	1	Acc32717
	motile cilium	0.51511	1	Acc32717
	photosystem I	0.52394	1	Acc19295
	extracellular region part	0.54368	5	Acc30730, Acc12716, Acc24536, Acc04715, Acc23416
	proton-transporting ATP synthase complex, coupling factor F(o)	0.55312	1	XLOC_016375
	intrinsic to organelle membrane	0.57393	1	Acc15041
	integral to organelle membrane	0.57393	1	Acc15041
	condensed chromosome outer kinetochore	0.57998	1	XLOC_078584
	condensed chromosome kinetochore	0.58237	1	XLOC_078584
	condensed chromosome, centromeric region	0.58237	1	XLOC_078584
	microtubule organizing center	0.58665	1	Acc00769
	membrane	0.58982	59	Acc06145, Acc22828, Acc23179, Acc15506, Acc02438, Acc28744, Acc12712, Acc14911, Acc11979, XLOC_058476, Acc22542, Acc04565, Acc27476, Acc14294, Acc01718, Acc06683, Acc24097, Acc19295, Acc17129, Acc03348, Acc31790, Acc06935, Acc33292, Acc16988, Acc21251, Acc15709, Acc29506, Acc11592, Acc05430, Acc25520, Acc18829, Acc06204, Acc25782, XLOC_061523, Acc07142, Acc17506, Acc10549, Acc06687, Acc13627, Acc…
	small-subunit processome	0.60087	1	Acc15006
	vesicle coat	0.61755	1	Acc15006
	coated vesicle	0.61755	1	Acc15006
	coated vesicle membrane	0.61755	1	Acc15006
	cytoplasmic vesicle membrane	0.62053	1	Acc15006
	vesicle membrane	0.62458	1	Acc15006
	preribosome	0.63905	1	Acc15006
	spindle	0.6457	1	XLOC_078584
	nuclear part	0.64933	11	Acc24179, Acc22875, Acc08203, Acc30726, Acc25392, Acc02770, Acc03349, Acc04565, Acc08381, Acc02785, Acc06085
	cell projection	0.65091	1	Acc32717
	viral capsid	0.66637	3	Acc04565, XLOC_000281, XLOC_055351
	cytoplasmic vesicle part	0.66876	1	Acc15006
	transcription factor complex	0.67288	1	Acc25392
	photosystem	0.68016	2	Acc19295, Acc28744
	proton-transporting ATP synthase complex	0.68218	1	XLOC_016375
	microtubule cytoskeleton	0.68589	2	XLOC_078584, Acc00769
	DNA-directed RNA polymerase II, holoenzyme	0.68757	1	Acc25392
	integral to plasma membrane	0.69505	1	Acc11862
	kinetochore	0.69842	1	XLOC_078584
	intrinsic to plasma membrane	0.70991	1	Acc11862
	cytoplasmic membrane-bounded vesicle	0.72644	1	Acc15006
	photosynthetic membrane	0.7275	2	Acc19295, Acc28744
	condensed chromosome	0.72813	1	XLOC_078584
	intracellular organelle part	0.72857	22	Acc04565, Acc03349, Acc08203, Acc22875, Acc24179, Acc17530, Acc02785, Acc06085, Acc15506, Acc00769, Acc02770, Acc11592, Acc08381, Acc15006, Acc15041, Acc25392, XLOC_078584, Acc30726, Acc33292, XLOC_016375, Acc17505, Acc31241
	membrane-bounded vesicle	0.72936	1	Acc15006
	chromosome	0.73234	3	Acc01714, XLOC_078584, Acc17530
	DNA-directed RNA polymerase complex	0.73536	1	Acc25392
	RNA polymerase complex	0.73536	1	Acc25392
	nuclear DNA-directed RNA polymerase complex	0.73536	1	Acc25392
	mitochondrion	0.74463	5	XLOC_016375, Acc33292, Acc15506, Acc31241, Acc11592
	organelle part	0.74601	22	Acc02770, Acc08381, Acc11592, Acc15041, Acc15006, Acc30726, XLOC_078584, Acc25392, XLOC_016375, Acc33292, Acc17505, Acc31241, Acc03349, Acc04565, Acc22875, Acc24179, Acc08203, Acc06085, Acc02785, Acc17530, Acc15506, Acc00769
	extracellular region	0.74767	11	Acc04704, Acc23416, Acc32223, Acc04715, Acc24536, Acc30730, Acc12716, Acc05818, Acc09780, Acc27203, Acc31602
	cytoplasmic vesicle	0.78157	1	Acc15006
	vesicle	0.7839	1	Acc15006
	thylakoid	0.79736	2	Acc19295, Acc28744
	thylakoid part	0.79736	2	Acc19295, Acc28744
	endomembrane system	0.8046	3	Acc17505, Acc15041, Acc15006
	cell periphery	0.82185	5	Acc27091, Acc21588, Acc23427, Acc09780, Acc11862
	chromosomal part	0.82941	2	Acc17530, XLOC_078584
	proton-transporting two-sector ATPase complex, proton-transporting domain	0.83127	1	XLOC_016375
	nucleoplasm	0.84966	2	Acc25392, Acc24179
	nucleoplasm part	0.84966	2	Acc24179, Acc25392
	membrane coat	0.87143	1	Acc15006
	coated membrane	0.87143	1	Acc15006
	plasma membrane part	0.87402	1	Acc11862
	cytoskeletal part	0.88325	2	XLOC_078584, Acc00769
	endoplasmic reticulum	0.89692	2	Acc11592, Acc15041
	cytoskeleton	0.9004	2	XLOC_078584, Acc00769
	virion part	0.90706	3	XLOC_055351, XLOC_000281, Acc04565
	outer membrane	0.91645	1	Acc04565
	endoplasmic reticulum membrane	0.9231	1	Acc15041
	endoplasmic reticulum part	0.92565	1	Acc15041
	nuclear outer membrane-endoplasmic reticulum membrane network	0.92676	1	Acc15041
	proton-transporting two-sector ATPase complex	0.92787	1	XLOC_016375
	virion	0.93427	3	Acc04565, XLOC_055351, XLOC_000281
	cellular_component	0.96277	106	XLOC_078584, Acc11862, Acc25293, Acc20351, Acc15498, Acc18204, Acc02636, Acc31241, Acc17505, Acc27203, Acc31602, Acc23420, Acc10549, Acc06687, Acc08203, Acc15249, XLOC_061523, Acc00769, Acc18460, XLOC_000281, Acc12716, Acc02894, Acc17506, Acc09780, Acc02785, Acc26086, Acc21251, Acc15709, Acc32906, Acc25520, Acc02770, Acc14294, Acc24097, Acc19295, Acc03348, Acc31790, Acc14999, Acc06935, Acc32717, …
	intracellular membrane-bounded organelle	0.9675	33	Acc08203, Acc03349, Acc02894, XLOC_061523, Acc18460, Acc02785, Acc06085, XLOC_078584, Acc30726, Acc15006, XLOC_061314, Acc15041, Acc08381, Acc31241, Acc17505, Acc23420, XLOC_016375, Acc01711, Acc11766, Acc22875, Acc24179, Acc25577, Acc04887, Acc04565, Acc15506, Acc17530, Acc31791, Acc25392, Acc11592, Acc02770, Acc33292, Acc15216, Acc32717
	membrane-bounded organelle	0.96762	33	Acc17530, Acc31791, Acc15506, Acc04565, Acc25577, Acc04887, Acc22875, Acc24179, Acc01711, Acc11766, Acc33292, Acc15216, Acc32717, Acc02770, Acc11592, Acc25392, Acc06085, Acc02785, Acc02894, XLOC_061523, Acc18460, Acc03349, Acc08203, Acc23420, XLOC_016375, Acc17505, Acc31241, Acc08381, Acc15006, XLOC_061314, Acc15041, XLOC_078584, Acc30726
	nuclear lumen	0.96873	2	Acc24179, Acc25392
	plasma membrane	0.96996	1	Acc11862
	nucleus	0.97295	21	Acc06085, Acc02785, Acc31791, Acc17530, Acc18460, Acc02894, Acc25577, Acc04887, Acc04565, Acc03349, Acc24179, Acc22875, Acc08203, Acc11766, Acc01711, Acc15216, Acc23420, Acc02770, Acc08381, Acc30726, Acc25392
	organelle lumen	0.97674	2	Acc25392, Acc24179
	intracellular organelle lumen	0.97674	2	Acc24179, Acc25392
	membrane-enclosed lumen	0.97821	2	Acc25392, Acc24179
	protein complex	0.98013	18	XLOC_016375, Acc31241, Acc19295, Acc02770, Acc11592, Acc08381, Acc15006, Acc25392, XLOC_078584, Acc30726, Acc26086, Acc02785, Acc06085, Acc28744, Acc04565, Acc03349, Acc08203, Acc22875
	cytoplasm	0.98407	20	Acc07659, XLOC_078584, Acc10240, Acc32906, Acc15041, XLOC_061314, Acc15006, Acc11592, Acc20351, Acc15498, Acc17505, Acc31241, Acc15216, XLOC_016375, Acc33292, Acc06687, Acc14032, Acc04887, XLOC_061523, Acc15506
	intracellular organelle	0.99809	36	XLOC_061523, Acc00769, Acc18460, Acc02894, Acc06085, Acc02785, Acc06687, Acc08203, Acc03349, Acc31241, Acc17505, XLOC_016375, Acc23420, XLOC_078584, Acc30726, Acc15041, Acc01714, Acc15006, XLOC_061314, Acc08381, Acc15506, Acc17530, Acc31791, Acc11766, Acc01711, Acc24179, Acc22875, Acc04887, Acc25577, Acc04565, Acc15216, Acc32717, Acc33292, Acc25392, Acc11592, Acc02770
	organelle	0.9981	36	Acc15506, Acc31791, Acc17530, Acc01711, Acc11766, Acc22875, Acc24179, Acc25577, Acc04887, Acc04565, Acc33292, Acc15216, Acc32717, Acc25392, Acc11592, Acc02770, Acc02894, XLOC_061523, Acc18460, Acc00769, Acc06085, Acc02785, Acc06687, Acc08203, Acc03349, Acc17505, Acc31241, Acc23420, XLOC_016375, XLOC_078584, Acc30726, Acc15006, XLOC_061314, Acc01714, Acc15041, Acc08381
	cytoplasmic part	0.99813	12	XLOC_078584, Acc06687, Acc15041, XLOC_061314, Acc15006, Acc11592, XLOC_061523, Acc15506, Acc31241, Acc17505, XLOC_016375, Acc33292
	cell	0.99846	52	Acc31241, Acc17505, XLOC_016375, Acc23420, Acc23427, Acc08381, Acc20351, Acc15498, Acc27091, Acc30726, XLOC_078584, Acc07659, Acc10240, Acc01714, Acc15041, XLOC_061314, Acc11862, Acc15006, Acc02785, Acc06085, Acc00769, XLOC_061523, Acc18460, Acc02894, Acc09780, Acc03349, Acc06687, Acc08203, Acc14999, Acc15216, Acc32717, Acc33292, Acc14294, Acc19295, Acc11592, Acc02770, Acc22549, Acc25392, Acc3290…
	cell part	0.99846	52	Acc08203, Acc06687, Acc03349, Acc09780, Acc02894, Acc18460, XLOC_061523, Acc00769, Acc06085, Acc02785, XLOC_061314, Acc15006, Acc11862, Acc15041, Acc01714, Acc10240, XLOC_078584, Acc30726, Acc07659, Acc27091, Acc15498, Acc20351, Acc08381, Acc23427, Acc23420, XLOC_016375, Acc17505, Acc31241, Acc22875, Acc24179, Acc01711, Acc14032, Acc11766, Acc25577, Acc04887, Acc04565, Acc21588, Acc31791, Acc1753…
	intracellular	0.99887	47	Acc15506, Acc28744, Acc17530, Acc31791, Acc11766, Acc14032, Acc01711, Acc22875, Acc24179, Acc04565, Acc25577, Acc04887, Acc14294, Acc19295, Acc14999, Acc15216, Acc32717, Acc33292, Acc22549, Acc25392, Acc32906, Acc11592, Acc02770, Acc00769, XLOC_061523, Acc18460, Acc02894, Acc06085, Acc02785, Acc06687, Acc08203, Acc03349, Acc31241, Acc17505, XLOC_016375, Acc23420, Acc30726, XLOC_078584, Acc07659, …
	ribonucleoprotein complex	0.99921	2	Acc06687, Acc15006
	non-membrane-bounded organelle	0.9993	5	Acc17530, Acc01714, Acc06687, Acc00769, XLOC_078584
	intracellular non-membrane-bounded organelle	0.9993	5	Acc06687, Acc00769, XLOC_078584, Acc01714, Acc17530
	intracellular part	0.99938	44	Acc32906, Acc25392, Acc02770, Acc11592, Acc19295, Acc33292, Acc32717, Acc15216, Acc24179, Acc22875, Acc14032, Acc01711, Acc11766, Acc04565, Acc25577, Acc04887, Acc17530, Acc31791, Acc28744, Acc15506, Acc15006, XLOC_061314, Acc15041, Acc01714, Acc10240, Acc30726, XLOC_078584, Acc07659, Acc15498, Acc20351, Acc08381, Acc23420, XLOC_016375, Acc31241, Acc17505, Acc08203, Acc06687, Acc03349, Acc02894, …
	ribosome	0.99945	1	Acc06687
	macromolecular complex	0.99971	19	Acc19295, Acc31241, XLOC_016375, Acc25392, XLOC_078584, Acc30726, Acc26086, Acc15006, Acc11592, Acc08381, Acc02770, Acc28744, Acc02785, Acc06085, Acc06687, Acc08203, Acc22875, Acc03349, Acc04565
molecular function	glycolipid binding	2.6993e-05	4	Acc16988, Acc20351, Acc32906, Acc14032
	glycolipid transporter activity	0.0002833	3	Acc32906, Acc14032, Acc20351
	lipid transporter activity	0.00065164	3	Acc20351, Acc14032, Acc32906
	carbohydrate derivative transporter activity	0.0013511	3	Acc32906, Acc14032, Acc20351
	transferase activity, transferring acyl groups	0.0041811	13	Acc22630, Acc22631, Acc31246, Acc06678, Acc22633, Acc07923, Acc29506, Acc00639, Acc22629, Acc22634, Acc15025, XLOC_068064, Acc24552
	catalytic activity	0.0048376	153	Acc29514, Acc23324, Acc14911, Acc02895, Acc25862, Acc28744, Acc05744, Acc23179, Acc25512, Acc04644, Acc19252, Acc22629, Acc20749, Acc14106, Acc29506, Acc28658, Acc17938, Acc15216, Acc06338, Acc15136, Acc04573, Acc10131, Acc27730, Acc15565, Acc01718, Acc03349, Acc01275, Acc24397, Acc22884, XLOC_068064, Acc18051, Acc25785, Acc06645, Acc22630, Acc00637, Acc21776, Acc07923, Acc06678, Acc22634, Acc053…
	transferase activity, transferring hexosyl groups	0.0052896	14	Acc06935, Acc12536, Acc20256, Acc09780, Acc03348, Acc21776, XLOC_058476, Acc17437, Acc18774, Acc17732, Acc18051, Acc21775, Acc06090, Acc13627
	RNA-directed RNA polymerase activity	0.0086127	4	Acc28658, Acc15301, Acc28657, Acc02787
	iron ion binding	0.0088298	11	Acc29591, Acc30977, Acc33294, Acc15136, Acc04573, Acc15135, Acc25698, Acc25755, Acc14106, Acc11757, Acc25696
	carboxylic ester hydrolase activity	0.012287	6	Acc00639, Acc27091, Acc28529, Acc23427, Acc21588, Acc31579
	poly(A)-specific ribonuclease activity	0.014322	2	Acc15216, Acc04887
	transferase activity, transferring glycosyl groups	0.015581	16	XLOC_058476, Acc13627, Acc21775, XLOC_068064, Acc18051, Acc17732, Acc18774, Acc21776, Acc09780, Acc06090, Acc17437, Acc20256, Acc12536, Acc06935, Acc03348, XLOC_068063
	3'-5'-exoribonuclease activity	0.016273	2	Acc04887, Acc15216
	exoribonuclease activity	0.017647	2	Acc04887, Acc15216
	exoribonuclease activity, producing 5'-phosphomonoesters	0.017647	2	Acc15216, Acc04887
	cytidine deaminase activity	0.022106	1	Acc23324
	hydrolase activity, acting on ester bonds	0.022699	18	Acc03598, Acc31579, Acc10131, Acc23427, Acc15216, XLOC_016375, Acc15003, Acc27091, Acc00639, Acc28440, Acc13109, Acc21588, Acc18062, Acc17732, Acc25785, Acc28496, Acc28529, Acc04887
	chlorophyllase activity	0.027609	3	Acc28529, Acc00639, Acc31579
	transferase activity, transferring amino-acyl groups	0.028292	2	XLOC_068064, Acc06678
	oxidoreductase activity, acting on paired donors, with incorporation or reduction of molecular oxygen	0.028819	10	Acc30977, Acc33294, Acc15135, Acc15136, Acc04573, Acc25755, Acc25698, Acc11757, Acc14106, Acc25696
	DNA beta-glucosyltransferase activity	0.031173	1	Acc17732
	tetrapyrrole binding	0.031596	11	Acc25696, Acc11757, Acc14106, Acc25755, Acc25698, Acc15135, Acc04573, Acc15136, Acc33294, Acc28744, Acc30977
	sulfotransferase activity	0.032225	2	Acc06935, Acc26637
	glucosyltransferase activity	0.033836	3	Acc13627, Acc18051, Acc17732
	glucosylceramidase activity	0.034103	1	Acc24097
	oxidoreductase activity, acting on single donors with incorporation of molecular oxygen, incorporation of one atom of oxygen (internal monooxygenases or internal mixed function oxidases)	0.035418	2	Acc21251, Acc16515
	pectinesterase activity	0.03702	3	Acc23427, Acc21588, Acc27091
	chlorophyll binding	0.039965	1	Acc28744
	transferase activity, transferring sulfur-containing groups	0.040061	2	Acc26637, Acc06935
	aspartic-type endopeptidase activity	0.040133	6	Acc27476, Acc05364, Acc05744, Acc07919, Acc01718, Acc27730
	aspartic-type peptidase activity	0.040133	6	Acc27476, Acc05364, Acc05744, Acc07919, Acc01718, Acc27730
	transferase activity, transferring acyl groups other than amino-acyl groups	0.042456	9	Acc07923, Acc22633, Acc31246, Acc22631, Acc22630, Acc15025, Acc22629, Acc22634, Acc00639
	GPI anchor binding	0.046457	1	Acc16988
	oxidoreductase activity	0.046847	37	Acc16988, Acc04573, Acc23652, Acc15136, Acc16515, Acc06683, Acc15565, Acc14106, Acc25077, Acc32906, Acc21251, Acc33294, Acc28744, Acc25512, Acc25698, Acc19252, Acc14112, Acc18437, Acc02655, Acc01711, Acc25786, Acc30977, Acc17009, Acc01710, Acc20166, Acc15135, Acc25755, Acc11757, Acc30225, Acc33296, XLOC_078584, Acc07659, Acc01070, Acc30033, Acc07749, Acc06752, Acc25696
	cellulose synthase activity	0.048453	2	Acc13627, Acc18051
	cellulose synthase (UDP-forming) activity	0.048453	2	Acc18051, Acc13627
	chitin binding	0.048553	2	Acc09329, Acc24397
	extracellular matrix binding	0.049269	2	Acc27203, Acc32223
	beta-galactosidase activity	0.054063	2	Acc26086, Acc28440
	heme binding	0.056252	10	Acc25696, Acc14106, Acc11757, Acc25698, Acc25755, Acc04573, Acc15136, Acc15135, Acc33294, Acc30977
	metal ion binding	0.05652	55	Acc02785, Acc00408, Acc06085, Acc18468, Acc22773, Acc11295, Acc08203, XLOC_042997, Acc25696, Acc25746, Acc03349, Acc15038, Acc15135, Acc04715, Acc25755, Acc27449, Acc15244, Acc01084, Acc30977, Acc14909, Acc15006, XLOC_024012, XLOC_078584, Acc25390, Acc30726, Acc15498, Acc17492, Acc11757, Acc08381, Acc22834, Acc30730, Acc25698, Acc24536, Acc33294, Acc17489, Acc28983, Acc04716, Acc22875, Acc01711, …
	indole-3-glycerol-phosphate synthase activity	0.057931	1	Acc16515
	oligogalacturonide lyase activity	0.059695	1	Acc24097
	glutamate-cysteine ligase activity	0.059997	1	Acc11870
	cation binding	0.061057	55	Acc15135, Acc04715, Acc25755, Acc30977, Acc27449, Acc01084, Acc15244, Acc15006, Acc14909, XLOC_078584, Acc30726, XLOC_024012, Acc25390, Acc17492, Acc15498, Acc11757, Acc08381, Acc00408, Acc06085, Acc02785, Acc18468, Acc11295, Acc22773, XLOC_042997, Acc08203, Acc25696, Acc25746, Acc03349, Acc15038, Acc14067, Acc15136, Acc04573, Acc15216, Acc29520, Acc29591, Acc14999, Acc19462, Acc20949, Acc02770, …
	hydrolase activity	0.062002	56	Acc30033, Acc18062, XLOC_000281, Acc13109, Acc07923, Acc09780, Acc22884, Acc24397, Acc01275, Acc28529, Acc10549, Acc25696, Acc04704, Acc25785, Acc15247, XLOC_016375, Acc05367, Acc31602, Acc15244, Acc17513, Acc28966, Acc23427, Acc01294, Acc00639, Acc02787, Acc05364, Acc15498, Acc27091, Acc15590, Acc31791, Acc21588, Acc04644, Acc28440, Acc05744, Acc23324, Acc28740, Acc04887, Acc29514, Acc27476, Acc…
	endopeptidase inhibitor activity	0.062785	3	Acc18468, Acc08779, Acc11862
	endopeptidase regulator activity	0.062785	3	Acc11862, Acc08779, Acc18468
	dolichyl-phosphate-mannose-glycolipid alpha-mannosyltransferase activity	0.062876	1	Acc17437
	oleate hydratase activity	0.064171	1	Acc06683
	galactosidase activity	0.06437	2	Acc26086, Acc28440
	oxidoreductase activity, acting on single donors with incorporation of molecular oxygen	0.064541	3	Acc30225, Acc16515, Acc21251
	3-beta-hydroxy-delta5-steroid dehydrogenase activity	0.06627	4	Acc25512, Acc07659, Acc20166, Acc30033
	steroid dehydrogenase activity	0.06627	4	Acc20166, Acc25512, Acc07659, Acc30033
	steroid dehydrogenase activity, acting on the CH-OH group of donors, NAD or NADP as acceptor	0.06627	4	Acc20166, Acc07659, Acc25512, Acc30033
	carbohydrate derivative binding	0.06926	2	Acc09329, Acc24397
	peptidase inhibitor activity	0.071241	3	Acc18468, Acc11862, Acc08779
	peptidase regulator activity	0.071241	3	Acc18468, Acc11862, Acc08779
	chlorophyllide a oxygenase [overall] activity	0.073923	1	Acc21251
	ribose phosphate diphosphokinase activity	0.077904	1	Acc28983
	arginyltransferase activity	0.078776	1	Acc06678
	IkappaB kinase activity	0.081681	1	Acc10131
	transporter activity	0.084213	26	Acc22884, Acc06752, Acc27476, Acc04565, Acc14032, Acc10549, Acc08779, Acc19249, Acc06145, Acc07142, Acc22828, Acc29506, Acc18204, Acc06204, Acc05430, Acc20351, Acc18829, Acc21251, Acc32906, Acc31790, Acc31602, Acc17513, XLOC_016375, Acc15216, Acc06338, Acc02636
	DNA topoisomerase activity	0.084381	2	Acc01714, Acc28740
	glutaminase activity	0.093501	1	Acc30033
	transition metal ion binding	0.098529	36	Acc03349, Acc25696, Acc25746, Acc08203, Acc11295, Acc18468, Acc02785, Acc06085, Acc08381, Acc11757, Acc17492, Acc30726, XLOC_078584, XLOC_024012, Acc25390, Acc15006, Acc27449, Acc30977, Acc25755, Acc15135, Acc23324, Acc01711, Acc25786, Acc22875, Acc17489, Acc33294, Acc25698, Acc14106, Acc26733, Acc02770, Acc20949, Acc14999, Acc29591, Acc04573, Acc15136, Acc14067
	mannosyltransferase activity	0.1001	1	Acc17437
	SMAD binding	0.10573	1	Acc26733
	ecdysis-triggering hormone activity	0.10655	1	Acc04704
	UDP-glucosyltransferase activity	0.10721	2	Acc13627, Acc18051
	beta-1, 4-mannosylglycoprotein 4-beta-N-acetylglucosaminyltransferase activity	0.10927	1	Acc03348
	molybdenum ion binding	0.1096	1	Acc11757
	3'-5' exonuclease activity	0.11159	2	Acc15216, Acc04887
	thiolester hydrolase activity	0.11343	1	Acc13109
	ribose-5-phosphate isomerase activity	0.11411	1	Acc28440
	carbohydrate binding	0.11556	5	Acc22884, Acc01716, Acc15590, Acc01711, Acc19775
	deaminase activity	0.11721	1	Acc23324
	diphosphotransferase activity	0.11831	1	Acc28983
	N-acylglucosamine-6-phosphate 2-epimerase activity	0.12097	1	Acc16515
	antiporter activity	0.12442	3	Acc22884, Acc05430, Acc06204
	tRNA (guanine-N7-)-methyltransferase activity	0.13678	1	Acc00637
	beta-catenin binding	0.14282	1	Acc01976
	lipid binding	0.14466	5	Acc20351, Acc16988, Acc15504, Acc32906, Acc14032
	beta-amylase activity	0.14517	1	Acc28966
	ligase activity	0.14775	13	Acc11870, Acc02785, Acc06085, Acc30726, Acc07659, Acc08203, Acc20484, Acc22875, XLOC_012315, Acc08381, Acc03349, Acc02770, Acc17492
	oxidoreductase activity, acting on iron-sulfur proteins as donors	0.14938	1	Acc18437
	transferase activity, transferring acyl groups, acyl groups converted into alkyl on transfer	0.15043	1	Acc24552
	carbon-oxygen lyase activity, acting on polysaccharides	0.15335	1	Acc24097
	acetyltransferase activity	0.15873	3	Acc31246, Acc07923, Acc15025
	ligase activity, forming carbon-nitrogen bonds	0.16382	11	Acc08381, Acc03349, Acc02770, Acc17492, Acc30726, Acc07659, Acc08203, Acc22875, Acc11870, Acc02785, Acc06085
	DNA topoisomerase type II (ATP-hydrolyzing) activity	0.16483	1	Acc28740
	DNA topoisomerase II activity	0.16483	1	Acc28740
	ribonuclease activity	0.16749	3	Acc04887, Acc15216, Acc28440
	ubiquitin protein ligase binding	0.16799	1	Acc33040
	small conjugating protein ligase binding	0.16799	1	Acc33040
	hydrolase activity, hydrolyzing O-glycosyl compounds	0.17054	9	Acc28440, Acc09780, Acc28966, Acc24097, Acc28740, Acc22884, Acc24397, Acc26086, Acc15590
	tRNA dihydrouridine synthase activity	0.17375	1	Acc16515
	drug transmembrane transporter activity	0.17763	2	Acc06204, Acc05430
	fructose 1, 6-bisphosphate 1-phosphatase activity	0.17855	1	XLOC_016375
	RNA polymerase activity	0.18633	5	Acc15301, Acc22875, Acc28658, Acc02787, Acc28657
	drug transporter activity	0.18791	2	Acc05430, Acc06204
	transcription coactivator activity	0.19042	1	Acc24179
	hydrolase activity, acting on carbon-nitrogen (but not peptide) bonds	0.19552	2	Acc30033, Acc23324
	acid-amino acid ligase activity	0.19721	10	Acc11870, Acc06085, Acc02785, Acc08381, Acc02770, Acc03349, Acc17492, Acc30726, Acc08203, Acc22875
	nitronate monooxygenase activity	0.19906	1	Acc16515
	small protein activating enzyme activity	0.20401	1	Acc33296
	tRNA (guanine) methyltransferase activity	0.20544	1	Acc00637
	racemase and epimerase activity, acting on carbohydrates and derivatives	0.20908	1	Acc16515
	hydrolase activity, acting on carbon-nitrogen (but not peptide) bonds, in cyclic amidines	0.20962	1	Acc23324
	amylase activity	0.21124	1	Acc28966
	secondary active transmembrane transporter activity	0.21297	3	Acc06204, Acc05430, Acc22884
	chitinase activity	0.21335	1	Acc24397
	phosphatase activity	0.21363	3	Acc17732, XLOC_016375, Acc15003
	monooxygenase activity	0.21506	2	Acc16515, Acc21251
	transmembrane transporter activity	0.21745	19	Acc04565, Acc27476, Acc06752, Acc22884, Acc08779, Acc10549, Acc22828, Acc05430, Acc18829, Acc18204, Acc06204, Acc29506, Acc21251, Acc15216, XLOC_016375, Acc06338, Acc31602, Acc17513, Acc02636
	oxidoreductase activity, acting on a sulfur group of donors	0.21783	5	Acc15565, Acc01711, Acc32906, Acc01710, Acc28744
	carbohydrate phosphatase activity	0.21842	1	XLOC_016375
	sugar-phosphatase activity	0.21842	1	XLOC_016375
	hydrolase activity, acting on glycosyl bonds	0.21987	9	Acc09780, Acc28440, Acc24097, Acc28966, Acc28740, Acc24397, Acc22884, Acc15590, Acc26086
	ribonuclease H activity	0.2203	1	Acc28440
	carbon-oxygen lyase activity	0.22046	3	Acc24097, Acc02895, Acc06683
	inorganic diphosphatase activity	0.22384	1	Acc15498
	acireductone dioxygenase [iron(II)-requiring] activity	0.22587	1	Acc30225
	ATPase activity, coupled	0.22614	4	XLOC_000281, Acc28740, Acc31602, Acc17513
	protein disulfide oxidoreductase activity	0.22663	3	Acc32906, Acc15565, Acc28744
	disulfide oxidoreductase activity	0.22663	3	Acc15565, Acc32906, Acc28744
	UDP-glycosyltransferase activity	0.22764	3	Acc18051, Acc03348, Acc13627
	neuropeptide hormone activity	0.22997	1	Acc04704
	NADH dehydrogenase (ubiquinone) activity	0.24167	2	Acc02655, XLOC_078584
	NADH dehydrogenase (quinone) activity	0.24167	2	Acc02655, XLOC_078584
	hydrolase activity, acting on carbon-nitrogen (but not peptide) bonds, in linear amides	0.24222	1	Acc30033
	3-hydroxyacyl-CoA dehydrogenase activity	0.24322	2	Acc30033, Acc23652
	ubiquitin-protein ligase activity	0.24717	9	Acc03349, Acc02770, Acc17492, Acc08381, Acc08203, Acc22875, Acc30726, Acc02785, Acc06085
	small conjugating protein ligase activity	0.24717	9	Acc30726, Acc22875, Acc08203, Acc08381, Acc17492, Acc03349, Acc02770, Acc06085, Acc02785
	phosphatidylinositol binding	0.2519	1	Acc16988
	cysteine-type endopeptidase inhibitor activity	0.25237	1	Acc08779
	NADH dehydrogenase activity	0.26348	2	XLOC_078584, Acc02655
	hydro-lyase activity	0.26495	2	Acc02895, Acc06683
	oxidoreductase activity, acting on NAD(P)H	0.26886	4	Acc01711, XLOC_078584, Acc01710, Acc02655
	exonuclease activity, active with either ribo- or deoxyribonucleic acids and producing 5'-phosphomonoesters	0.27085	2	Acc04887, Acc15216
	aminoacyl-tRNA ligase activity	0.27611	2	Acc20484, XLOC_012315
	active transmembrane transporter activity	0.28301	5	Acc22884, Acc31602, Acc17513, Acc06204, Acc05430
	enzyme inhibitor activity	0.29156	5	Acc08779, Acc11862, Acc23427, Acc27094, Acc18468
	N-acetyltransferase activity	0.29287	2	Acc31246, Acc15025
	galactosyltransferase activity	0.29294	1	XLOC_058476
	calcium ion binding	0.29963	7	Acc04715, Acc24536, Acc30730, Acc19462, Acc21675, Acc04716, Acc00408
	ligase activity, forming carbon-oxygen bonds	0.30321	2	XLOC_012315, Acc20484
	ligase activity, forming aminoacyl-tRNA and related compounds	0.30321	2	XLOC_012315, Acc20484
	oxidoreductase activity, acting on a sulfur group of donors, NAD(P) as acceptor	0.30615	2	Acc01710, Acc01711
	protein-disulfide reductase activity	0.30615	2	Acc01711, Acc01710
	racemase and epimerase activity	0.30888	1	Acc16515
	translation elongation factor activity	0.3121	1	XLOC_061523
	ubiquinol-cytochrome-c reductase activity	0.31216	1	Acc06752
	oxidoreductase activity, acting on diphenols and related substances as donors, cytochrome as acceptor	0.31216	1	Acc06752
	nutrient reservoir activity	0.31656	2	Acc30225, Acc23376
	substrate-specific transporter activity	0.31888	15	Acc02636, XLOC_016375, Acc15216, Acc08779, Acc32906, Acc14032, Acc21251, Acc10549, Acc04565, Acc18204, Acc18829, Acc20351, Acc06752, Acc29506, Acc22884
	DNA primase activity	0.32093	1	Acc22875
	tRNA methyltransferase activity	0.3226	1	Acc00637
	oxidoreductase activity, acting on the CH-OH group of donors, NAD or NADP as acceptor	0.3233	5	Acc30033, Acc20166, Acc23652, Acc07659, Acc25512
	intramolecular oxidoreductase activity, interconverting aldoses and ketoses	0.32629	1	Acc28440
	acid phosphatase activity	0.33023	1	Acc17732
	oxidoreductase activity, acting on NAD(P)H, quinone or similar compound as acceptor	0.33886	2	XLOC_078584, Acc02655
	N-acyltransferase activity	0.34264	2	Acc15025, Acc31246
	solute:cation antiporter activity	0.34462	1	Acc22884
	solute:hydrogen antiporter activity	0.34462	1	Acc22884
	transferase activity	0.34493	52	Acc17437, Acc06090, Acc28658, Acc29506, Acc20749, Acc22629, Acc15025, Acc14294, Acc22633, Acc10131, Acc03348, Acc23652, Acc06935, Acc03873, Acc18774, Acc14911, Acc22875, Acc15301, Acc17732, XLOC_058476, XLOC_012315, XLOC_055806, Acc31246, Acc23179, Acc28983, Acc25862, Acc17530, Acc10240, Acc00639, Acc02787, Acc22634, XLOC_068063, Acc12536, Acc20256, Acc21775, Acc13627, Acc18051, XLOC_068064, Acc2…
	endonuclease activity	0.35558	3	Acc10131, Acc28440, Acc28496
	isomerase activity	0.35604	4	Acc28440, Acc01714, Acc16515, Acc28740
	endopeptidase activity	0.35652	9	Acc15709, Acc02787, Acc05364, Acc29514, Acc27476, Acc27730, Acc01718, Acc07919, Acc05744
	hydrolase activity, acting on acid anhydrides, catalyzing transmembrane movement of substances	0.36242	3	Acc06338, Acc17513, Acc31602
	serine-type endopeptidase inhibitor activity	0.36328	1	Acc11862
	nuclease activity	0.36921	5	Acc28496, Acc10131, Acc28440, Acc04887, Acc15216
	intramolecular oxidoreductase activity	0.36934	1	Acc28440
	ATP-dependent helicase activity	0.37049	1	XLOC_000281
	purine NTP-dependent helicase activity	0.37049	1	XLOC_000281
	DNA-dependent ATPase activity	0.37439	1	Acc28740
	oxidoreductase activity, acting on CH-OH group of donors	0.37845	5	Acc25512, Acc07659, Acc23652, Acc20166, Acc30033
	phosphoric ester hydrolase activity	0.38486	3	Acc17732, XLOC_016375, Acc15003
	heat shock protein binding	0.4093	1	Acc14287
	zinc ion binding	0.42212	23	Acc22875, Acc08203, Acc01711, Acc03349, Acc23324, Acc06085, Acc02785, Acc18468, Acc11295, Acc17489, Acc15006, XLOC_078584, XLOC_024012, Acc25390, Acc30726, Acc20949, Acc17492, Acc02770, Acc26733, Acc08381, Acc14067, Acc27449, Acc14999
	oxidoreductase activity, acting on single donors with incorporation of molecular oxygen, incorporation of two atoms of oxygen	0.42272	1	Acc30225
	nucleotidyltransferase activity	0.42481	6	XLOC_012315, Acc02787, Acc28657, Acc22875, Acc28658, Acc15301
	exonuclease activity	0.42934	2	Acc15216, Acc04887
	magnesium ion binding	0.43697	2	Acc28983, Acc15498
	cysteine-type endopeptidase activity	0.45482	2	Acc29514, Acc02787
	ion transmembrane transporter activity	0.46262	12	Acc02636, Acc15216, XLOC_016375, Acc10549, Acc21251, Acc08779, Acc29506, Acc22884, Acc06752, Acc04565, Acc18204, Acc18829
	ion channel activity	0.46798	3	Acc21251, Acc02636, Acc08779
	substrate-specific channel activity	0.46798	3	Acc02636, Acc21251, Acc08779
	xyloglucan:xyloglucosyl transferase activity	0.47364	1	Acc09780
	O-acyltransferase activity	0.47918	1	Acc00639
	ATPase activity, coupled to transmembrane movement of substances	0.4824	2	Acc31602, Acc17513
	ATPase activity, coupled to movement of substances	0.4824	2	Acc17513, Acc31602
	channel activity	0.4846	3	Acc21251, Acc02636, Acc08779
	passive transmembrane transporter activity	0.4846	3	Acc08779, Acc02636, Acc21251
	endoribonuclease activity, producing 5'-phosphomonoesters	0.488	1	Acc28440
	oxidoreductase activity, acting on diphenols and related substances as donors	0.48899	1	Acc06752
	carboxy-lyase activity	0.48912	2	Acc16515, Acc10150
	cofactor binding	0.49596	9	Acc30033, Acc25512, Acc16515, Acc06683, Acc20166, XLOC_078584, Acc07659, Acc10150, Acc24552
	transposase activity	0.50226	1	Acc10049
	dioxygenase activity	0.50271	1	Acc30225
	phosphorelay sensor kinase activity	0.50305	1	Acc14294
	RNA methyltransferase activity	0.50525	1	Acc00637
	iron-sulfur cluster binding	0.50945	2	Acc06686, Acc29591
	metal cluster binding	0.50945	2	Acc29591, Acc06686
	electron carrier activity	0.51114	5	Acc15565, Acc32906, Acc28744, Acc06686, Acc16988
	substrate-specific transmembrane transporter activity	0.53159	12	Acc02636, Acc15216, XLOC_016375, Acc21251, Acc10549, Acc08779, Acc06752, Acc29506, Acc22884, Acc18829, Acc04565, Acc18204
	primary active transmembrane transporter activity	0.53223	2	Acc31602, Acc17513
	P-P-bond-hydrolysis-driven transmembrane transporter activity	0.53223	2	Acc17513, Acc31602
	amino acid binding	0.53349	1	Acc15262
	carboxylic acid binding	0.54548	1	Acc15262
	ATPase activity	0.55556	6	Acc17938, Acc28740, Acc15244, Acc31602, Acc17513, XLOC_000281
	lyase activity	0.56415	5	Acc02895, Acc24097, Acc06683, Acc16515, Acc10150
	peptidase activity, acting on L-amino acid peptides	0.56687	10	Acc05744, Acc07919, Acc27730, Acc01718, Acc27476, Acc29514, Acc05364, Acc02787, Acc15247, Acc15709
	hydrogen ion transmembrane transporter activity	0.56878	4	Acc22884, Acc06752, XLOC_016375, Acc15216
	serine-type endopeptidase activity	0.5695	2	Acc15709, Acc02787
	coenzyme binding	0.59334	7	XLOC_078584, Acc06683, Acc16515, Acc07659, Acc25512, Acc20166, Acc30033
	phospholipid binding	0.5959	1	Acc16988
	RNA binding	0.59975	10	Acc27449, Acc15216, Acc12716, XLOC_061523, Acc20166, Acc04887, Acc02335, Acc10240, Acc15165, Acc25390
	protein serine/threonine kinase activity	0.6021	2	Acc17530, Acc10131
	acetylglucosaminyltransferase activity	0.60366	1	Acc03348
	nickel cation binding	0.60618	1	Acc25746
	carbon-carbon lyase activity	0.60918	2	Acc16515, Acc10150
	cysteine-type peptidase activity	0.6117	2	Acc29514, Acc02787
	ferrous iron transmembrane transporter activity	0.61654	1	Acc10549
	cation transmembrane transporter activity	0.61683	9	Acc15216, XLOC_016375, Acc10549, Acc22884, Acc06752, Acc29506, Acc04565, Acc18204, Acc18829
	ion binding	0.62036	81	Acc03349, XLOC_042997, Acc25746, Acc10150, Acc06645, Acc18468, Acc06085, Acc22773, Acc11295, Acc33109, Acc08381, Acc11757, Acc15006, Acc15262, Acc10240, Acc25390, XLOC_024012, Acc30726, Acc07659, Acc27449, Acc15135, Acc04715, Acc25755, Acc28740, Acc23324, Acc14911, Acc31791, Acc25862, Acc17489, Acc04716, Acc23179, Acc22834, Acc30730, Acc24536, Acc26733, Acc20949, Acc14106, Acc29520, Acc16988, Acc…
	protein histidine kinase activity	0.63382	1	Acc14294
	phosphotransferase activity, nitrogenous group as acceptor	0.63382	1	Acc14294
	endoribonuclease activity	0.63694	1	Acc28440
	serine-type peptidase activity	0.64931	3	Acc15709, Acc15247, Acc02787
	serine hydrolase activity	0.64931	3	Acc02787, Acc15709, Acc15247
	iron ion transmembrane transporter activity	0.65202	1	Acc10549
	FAD binding	0.66258	1	Acc06683
	pyridoxal phosphate binding	0.67171	1	Acc10150
	peptidase activity	0.68121	10	Acc05364, Acc27476, Acc29514, Acc02787, Acc15247, Acc15709, Acc05744, Acc01718, Acc27730, Acc07919
	flavin adenine dinucleotide binding	0.68225	2	Acc16515, Acc06683
	DNA-directed DNA polymerase activity	0.68734	1	XLOC_012315
	enzyme binding	0.6966	1	Acc33040
	pyrophosphatase activity	0.71331	10	XLOC_000281, Acc31602, Acc17513, Acc15244, Acc17938, Acc22875, Acc10549, Acc15498, Acc28740, Acc02787
	hydrolase activity, acting on acid anhydrides	0.71785	13	Acc22875, Acc10549, Acc15498, Acc01275, Acc28740, Acc02787, XLOC_000281, Acc31791, Acc31602, Acc17513, Acc15244, Acc06338, Acc17938
	microtubule binding	0.71966	1	XLOC_078584
	endonuclease activity, active with either ribo- or deoxyribonucleic acids and producing 5'-phosphomonoesters	0.72539	1	Acc28440
	DNA polymerase activity	0.73031	1	XLOC_012315
	hormone activity	0.73038	1	Acc04704
	methyltransferase activity	0.75363	4	Acc00637, Acc23652, Acc20749, Acc09327
	enzyme regulator activity	0.75914	5	Acc18468, Acc23427, Acc27094, Acc08779, Acc11862
	S-adenosylmethionine-dependent methyltransferase activity	0.77438	1	Acc00637
	copper ion binding	0.77648	1	Acc25786
	transition metal ion transmembrane transporter activity	0.77685	1	Acc10549
	transferase activity, transferring one-carbon groups	0.78116	4	Acc00637, Acc23652, Acc09327, Acc20749
	molecular_function	0.7872	245	Acc20899, Acc21588, Acc06145, Acc04887, Acc27476, Acc25577, XLOC_058476, XLOC_012315, Acc32712, Acc24179, Acc15301, Acc18774, Acc25786, Acc03873, Acc11870, Acc29591, Acc03598, Acc03348, Acc14294, Acc22633, Acc32906, Acc06090, Acc15709, Acc01070, Acc22631, Acc11864, Acc18062, Acc27737, XLOC_061523, XLOC_000281, Acc12716, Acc02894, Acc28063, Acc15038, Acc28657, Acc09329, Acc24552, Acc19775, Acc1054…
	nucleoside-triphosphatase activity	0.78956	9	Acc31602, Acc17513, Acc15244, Acc17938, XLOC_000281, Acc02787, Acc28740, Acc10549, Acc22875
	oxidoreductase activity, acting on the CH-CH group of donors	0.79198	1	Acc16515
	divalent inorganic cation transmembrane transporter activity	0.80457	1	Acc10549
	hydrolase activity, acting on acid anhydrides, in phosphorus-containing anhydrides	0.80861	11	Acc31602, Acc31791, Acc17513, Acc15244, Acc17938, XLOC_000281, Acc02787, Acc15498, Acc28740, Acc10549, Acc22875
	tubulin binding	0.81087	1	XLOC_078584
	translation factor activity, nucleic acid binding	0.81581	1	XLOC_061523
	monovalent inorganic cation transmembrane transporter activity	0.82546	4	Acc06752, Acc22884, Acc15216, XLOC_016375
	unfolded protein binding	0.82898	1	Acc14287
	transcription cofactor activity	0.83215	1	Acc24179
	transcription factor binding transcription factor activity	0.83621	1	Acc24179
	sequence-specific DNA binding	0.84844	5	Acc01711, Acc20949, Acc25577, Acc31884, Acc31542
	GTP binding	0.86257	4	XLOC_061523, Acc10549, Acc20899, Acc31602
	metal ion transmembrane transporter activity	0.86706	3	Acc10549, Acc29506, Acc04565
	guanyl ribonucleotide binding	0.86758	4	Acc10549, XLOC_061523, Acc31602, Acc20899
	NAD binding	0.8705	1	Acc30033
	guanyl nucleotide binding	0.87119	4	XLOC_061523, Acc10549, Acc31602, Acc20899
	ADP binding	0.88045	1	Acc31602
	DNA-directed RNA polymerase activity	0.89334	1	Acc22875
	helicase activity	0.89368	2	Acc22875, XLOC_000281
	protein binding transcription factor activity	0.89454	1	Acc24179
	inorganic cation transmembrane transporter activity	0.89916	5	Acc10549, XLOC_016375, Acc15216, Acc22884, Acc06752
	nucleic acid binding	0.90345	44	Acc23583, Acc15165, Acc06687, Acc09324, Acc32743, Acc31542, XLOC_061523, Acc02894, Acc12716, Acc32998, Acc01714, Acc14909, Acc25390, XLOC_078584, Acc10240, Acc17370, Acc33040, Acc31602, Acc27449, Acc15022, Acc15244, Acc30723, Acc20166, Acc28740, Acc02335, Acc04887, Acc25577, Acc32712, Acc33448, Acc25786, Acc28496, Acc01711, Acc00767, Acc31791, Acc08307, Acc24536, Acc20949, Acc31884, Acc08288, Acc…
	antioxidant activity	0.91602	1	Acc14112
	DNA binding	0.9264	27	Acc20949, Acc31884, Acc32998, Acc01714, Acc08288, Acc25392, XLOC_078584, Acc15022, Acc31602, Acc33040, Acc17370, Acc30723, Acc26638, Acc21211, Acc25577, Acc28740, Acc32712, Acc23583, Acc33448, Acc06687, Acc01711, Acc25786, Acc00767, Acc31542, Acc32743, Acc02894, Acc24536
	signaling receptor activity	0.92709	1	Acc14294
	protein kinase activity	0.9386	12	Acc17530, Acc06645, Acc03873, Acc25862, Acc14294, Acc33109, Acc23179, Acc10131, Acc09636, XLOC_055806, Acc10240, Acc14911
	receptor activity	0.9392	1	Acc14294
	GTPase activity	0.955	2	Acc10549, Acc31602
	nucleic acid binding transcription factor activity	0.95653	10	Acc15216, Acc31542, Acc32743, Acc01711, XLOC_078584, Acc25577, Acc20949, Acc01304, Acc03602, Acc31884
	sequence-specific DNA binding transcription factor activity	0.95653	10	Acc31542, Acc32743, Acc15216, Acc03602, Acc31884, Acc25577, Acc20949, Acc01304, Acc01711, XLOC_078584
	heterocyclic compound binding	0.96467	76	Acc25698, Acc00767, Acc33294, Acc20899, Acc01711, Acc28496, Acc25786, Acc04887, XLOC_055806, Acc25577, Acc32712, XLOC_012315, Acc03873, Acc31884, Acc12716, XLOC_000281, Acc02894, XLOC_061523, Acc27737, Acc15165, Acc06687, Acc25696, Acc10549, Acc15249, Acc09636, Acc20166, Acc15244, Acc31602, Acc15022, Acc17370, Acc33040, Acc30977, Acc30723, Acc20484, Acc14909, XLOC_078584, Acc32998, Acc08307, Acc2…
	organic cyclic compound binding	0.96478	76	Acc08307, Acc23179, Acc24536, Acc25862, Acc31791, Acc28744, Acc33448, Acc14911, Acc02335, Acc28740, Acc10131, Acc04573, Acc15136, Acc21211, Acc16515, Acc06683, Acc26638, Acc15216, Acc17938, Acc08288, Acc25392, Acc20949, Acc14106, Acc33109, Acc09324, Acc06645, Acc30033, Acc32743, Acc31542, Acc22773, Acc23583, Acc15135, Acc25755, Acc27449, Acc01714, Acc25390, Acc07659, Acc10240, Acc11757, Acc25698,…
	transferase activity, transferring phosphorus-containing groups	0.97293	19	Acc33109, Acc23179, Acc28983, Acc25862, Acc17530, Acc06645, Acc14911, Acc22875, Acc15301, XLOC_012315, Acc28657, Acc09636, XLOC_055806, Acc14294, Acc10131, Acc03873, Acc10240, Acc28658, Acc02787
	receptor binding	0.97898	1	Acc04704
	phosphotransferase activity, alcohol group as acceptor	0.98466	12	Acc10240, Acc14911, XLOC_055806, Acc09636, Acc14294, Acc10131, Acc23179, Acc33109, Acc03873, Acc25862, Acc17530, Acc06645
	purine ribonucleoside triphosphate binding	0.9858	24	Acc25862, Acc06645, Acc31791, Acc20899, Acc27737, Acc33109, Acc23179, XLOC_061523, XLOC_000281, Acc28740, XLOC_055806, Acc09636, XLOC_012315, Acc25786, Acc10549, Acc14911, Acc03873, Acc17938, Acc15244, Acc31602, Acc20484, Acc07659, XLOC_078584, Acc10240
	cytoskeletal protein binding	0.98763	1	XLOC_078584
	purine nucleoside binding	0.98928	24	Acc23179, Acc33109, XLOC_000281, XLOC_061523, Acc06645, Acc31791, Acc25862, Acc27737, Acc20899, Acc14911, Acc25786, Acc10549, Acc09636, XLOC_055806, Acc28740, XLOC_012315, Acc31602, Acc15244, Acc17938, Acc03873, Acc20484, Acc10240, XLOC_078584, Acc07659
	ribonucleoside binding	0.98928	24	Acc31602, Acc15244, Acc17938, Acc03873, Acc10240, Acc07659, XLOC_078584, Acc20484, XLOC_000281, XLOC_061523, Acc33109, Acc23179, Acc27737, Acc20899, Acc06645, Acc31791, Acc25862, Acc14911, Acc25786, Acc10549, XLOC_012315, XLOC_055806, Acc09636, Acc28740
	purine ribonucleoside binding	0.98928	24	Acc10549, Acc25786, Acc14911, XLOC_012315, Acc28740, XLOC_055806, Acc09636, XLOC_061523, XLOC_000281, Acc23179, Acc33109, Acc20899, Acc27737, Acc25862, Acc31791, Acc06645, XLOC_078584, Acc07659, Acc10240, Acc20484, Acc03873, Acc17938, Acc15244, Acc31602
	nucleoside binding	0.98953	24	Acc31602, Acc15244, Acc03873, Acc17938, Acc20484, Acc10240, XLOC_078584, Acc07659, Acc33109, Acc23179, XLOC_000281, XLOC_061523, Acc31791, Acc06645, Acc25862, Acc27737, Acc20899, Acc14911, Acc10549, Acc25786, Acc09636, XLOC_055806, Acc28740, XLOC_012315
	purine ribonucleotide binding	0.98957	24	Acc25786, Acc10549, Acc14911, XLOC_012315, Acc28740, Acc09636, XLOC_055806, XLOC_061523, XLOC_000281, Acc33109, Acc23179, Acc20899, Acc27737, Acc25862, Acc31791, Acc06645, Acc07659, XLOC_078584, Acc10240, Acc20484, Acc03873, Acc17938, Acc31602, Acc15244
	signal transducer activity	0.98958	1	Acc14294
	molecular transducer activity	0.98958	1	Acc14294
	anion binding	0.99005	29	Acc20484, Acc10240, Acc15262, Acc07659, XLOC_078584, Acc15244, Acc31602, Acc16988, Acc17938, Acc03873, Acc06683, Acc16515, Acc09636, XLOC_055806, Acc28740, XLOC_012315, Acc14911, Acc10150, Acc25786, Acc10549, Acc06645, Acc31791, Acc25862, Acc27737, Acc20899, Acc23179, Acc33109, XLOC_000281, XLOC_061523
	nucleotide binding	0.99017	29	Acc25862, Acc31791, Acc06645, Acc20899, Acc30033, Acc22773, Acc27737, Acc23179, Acc33109, XLOC_061523, XLOC_000281, Acc28740, Acc09636, XLOC_055806, Acc15249, XLOC_012315, Acc10549, Acc25786, Acc14911, Acc17938, Acc03873, Acc31602, Acc15244, Acc06683, Acc16515, Acc20484, XLOC_078584, Acc07659, Acc10240
	nucleoside phosphate binding	0.99017	29	Acc16515, Acc06683, Acc31602, Acc15244, Acc17938, Acc03873, Acc10240, Acc07659, XLOC_078584, Acc20484, XLOC_000281, XLOC_061523, Acc23179, Acc33109, Acc27737, Acc22773, Acc20899, Acc30033, Acc06645, Acc31791, Acc25862, Acc14911, Acc10549, Acc25786, XLOC_012315, XLOC_055806, Acc09636, Acc15249, Acc28740
	ribonucleotide binding	0.99121	24	Acc07659, XLOC_078584, Acc10240, Acc20484, Acc03873, Acc17938, Acc31602, Acc15244, XLOC_012315, Acc28740, Acc09636, XLOC_055806, Acc10549, Acc25786, Acc14911, Acc20899, Acc27737, Acc25862, Acc31791, Acc06645, XLOC_061523, XLOC_000281, Acc23179, Acc33109
	kinase activity	0.99135	12	Acc06645, Acc17530, Acc25862, Acc03873, Acc14294, Acc23179, Acc33109, Acc10131, XLOC_055806, Acc09636, Acc10240, Acc14911
	ATP binding	0.99154	21	Acc07659, XLOC_078584, Acc10240, Acc20484, Acc17938, Acc03873, Acc31602, Acc15244, Acc25786, Acc14911, XLOC_012315, Acc28740, Acc09636, XLOC_055806, XLOC_000281, Acc23179, Acc33109, Acc27737, Acc25862, Acc06645, Acc31791
	purine nucleotide binding	0.99155	24	Acc23179, Acc33109, XLOC_061523, XLOC_000281, Acc25862, Acc31791, Acc06645, Acc20899, Acc27737, Acc25786, Acc10549, Acc14911, Acc28740, XLOC_055806, Acc09636, XLOC_012315, Acc17938, Acc03873, Acc15244, Acc31602, Acc20484, XLOC_078584, Acc07659, Acc10240
	small molecule binding	0.99222	29	Acc31602, Acc15244, Acc03873, Acc17938, Acc06683, Acc16515, Acc20484, Acc10240, XLOC_078584, Acc07659, Acc31791, Acc06645, Acc25862, Acc27737, Acc22773, Acc30033, Acc20899, Acc33109, Acc23179, XLOC_000281, XLOC_061523, XLOC_055806, Acc09636, Acc15249, Acc28740, XLOC_012315, Acc14911, Acc25786, Acc10549
	adenyl ribonucleotide binding	0.99394	21	XLOC_055806, Acc09636, Acc28740, XLOC_012315, Acc14911, Acc25786, Acc31791, Acc06645, Acc25862, Acc27737, Acc33109, Acc23179, XLOC_000281, Acc20484, Acc10240, XLOC_078584, Acc07659, Acc31602, Acc15244, Acc17938, Acc03873
	adenyl nucleotide binding	0.99512	21	Acc20484, XLOC_078584, Acc07659, Acc10240, Acc03873, Acc17938, Acc31602, Acc15244, Acc25786, Acc14911, Acc28740, XLOC_055806, Acc09636, XLOC_012315, Acc33109, Acc23179, XLOC_000281, Acc25862, Acc06645, Acc31791, Acc27737
	structural molecule activity	0.99657	4	XLOC_055351, Acc15006, XLOC_000281, Acc06687
	binding	0.99898	142	Acc30723, Acc15244, Acc33040, Acc17370, Acc24381, Acc11862, Acc32998, Acc20351, XLOC_000281, Acc12716, Acc02894, XLOC_061523, Acc27737, Acc11864, Acc06687, Acc19775, Acc10549, Acc24552, Acc15038, Acc09329, Acc29591, Acc03873, Acc32906, Acc20899, Acc25786, XLOC_012315, Acc32712, Acc04887, Acc25577, Acc04715, Acc25755, Acc15262, Acc25390, Acc15006, Acc06686, Acc08381, Acc33109, Acc32743, Acc30033, …
	protein dimerization activity	0.9992	1	Acc15003
	structural constituent of ribosome	0.99948	1	Acc06687
	protein binding	0.99996	45	Acc09324, Acc06085, Acc02785, Acc11295, Acc11864, Acc03349, Acc01304, Acc23583, Acc08203, Acc04704, Acc25746, Acc10150, Acc19775, Acc27449, Acc01976, Acc33040, Acc01710, Acc01294, Acc17492, Acc08381, Acc11862, Acc15006, Acc10240, Acc24381, Acc25390, XLOC_078584, Acc30726, Acc17489, Acc14287, Acc30730, Acc24536, XLOC_055806, Acc22875, Acc21786, Acc12712, Acc02767, Acc14999, Acc15003, Acc02770, Acc…

## Sheet: 2W vs CK
Term	Description	p Value	Gene number	Gene ID
biological process	response to biotic stimulus	1.008e-07	14	Acc27175, Acc27159, Acc27156, XLOC_044733, Acc27160, Acc27165, Acc00408, Acc27169, Acc27173, Acc27155, Acc27171, Acc27178, Acc27172, Acc27174
	defense response	7.8739e-07	15	Acc27175, Acc27159, Acc27156, XLOC_044733, Acc27165, Acc27160, Acc00408, Acc04885, Acc27173, Acc27169, Acc27174, Acc27178, Acc27172, Acc27171, Acc27155
	transmembrane transport	0.0081329	19	Acc31602, Acc12547, Acc22828, Acc15525, Acc02438, Acc27476, Acc01367, Acc18781, Acc01368, Acc29506, Acc05749, Acc31790, Acc07528, Acc18204, Acc05430, Acc25782, Acc21251, Acc08779, Acc17877
	heterocyst differentiation	0.013202	1	XLOC_012948
	single-organism transport	0.014322	32	Acc01084, Acc02438, Acc15525, Acc25582, Acc18781, Acc29506, Acc17505, Acc23865, Acc14731, Acc31790, Acc30013, Acc20351, Acc21251, Acc08779, Acc17877, Acc31602, Acc12547, Acc22828, Acc33594, Acc27476, Acc01367, Acc01368, Acc33292, Acc05749, Acc07528, Acc18204, Acc26820, Acc04591, Acc05430, XLOC_042997, Acc25782, Acc04885
	cytidine catabolic process	0.014778	1	Acc23324
	cytidine deamination	0.014778	1	Acc23324
	cytidine metabolic process	0.014778	1	Acc23324
	pyrimidine ribonucleoside catabolic process	0.014778	1	Acc23324
	pyrimidine nucleoside catabolic process	0.014778	1	Acc23324
	pyrimidine-containing compound catabolic process	0.014778	1	Acc23324
	phosphorelay signal transduction system	0.02238	4	Acc24383, Acc02781, Acc07530, Acc01304
	pigment metabolic process	0.025084	5	Acc28529, Acc13787, Acc23865, Acc00639, Acc27031
	nuclear division	0.025286	3	Acc17530, Acc26828, XLOC_027596
	mitosis	0.025286	3	Acc17530, Acc26828, XLOC_027596
	carbohydrate transmembrane transport	0.025427	1	Acc17877
	Wnt receptor signaling pathway	0.02769	2	Acc26122, Acc05818
	porphyrin-containing compound metabolic process	0.03249	4	Acc28529, Acc13787, Acc23865, Acc00639
	heterocycle catabolic process	0.033287	4	Acc04887, Acc23324, Acc00639, Acc28529
	organic cyclic compound catabolic process	0.034585	4	Acc28529, Acc00639, Acc23324, Acc04887
	cellular nitrogen compound catabolic process	0.035189	4	Acc23324, Acc00639, Acc04887, Acc28529
	aromatic compound catabolic process	0.036088	4	Acc23324, Acc00639, Acc04887, Acc28529
	mRNA modification	0.037365	1	XLOC_070425
	mRNA methylation	0.037365	1	XLOC_070425
	organelle fission	0.038849	3	Acc26828, XLOC_027596, Acc17530
	negative regulation of Wnt receptor signaling pathway	0.043601	1	Acc05818
	vesicle fusion	0.043615	1	Acc17505
	vesicle fusion with Golgi apparatus	0.043615	1	Acc17505
	mitotic cell cycle	0.045996	3	Acc17530, XLOC_027596, Acc26828
	regulation of Wnt receptor signaling pathway	0.047864	1	Acc05818
	response to stress	0.049826	18	Acc00408, Acc04885, Acc15289, Acc27165, Acc27160, Acc27178, Acc27172, Acc27171, Acc27159, Acc27174, Acc27155, Acc27169, Acc27173, Acc26828, Acc11862, Acc27175, XLOC_044733, Acc27156
	pyrimidine nucleobase metabolic process	0.049921	1	Acc06645
	pyrimidine nucleobase biosynthetic process	0.049921	1	Acc06645
	valyl-tRNA aminoacylation	0.050506	1	Acc23234
	NAD biosynthetic process	0.050779	1	Acc07530
	NAD metabolic process	0.050779	1	Acc07530
	glutathione biosynthetic process	0.055065	1	Acc11870
	siroheme biosynthetic process	0.058387	2	Acc13787, Acc23865
	siroheme metabolic process	0.058387	2	Acc23865, Acc13787
	proton-transporting V-type ATPase complex assembly	0.062065	1	Acc04591
	vacuolar proton-transporting V-type ATPase complex assembly	0.062065	1	Acc04591
	nonribosomal peptide biosynthetic process	0.065588	1	Acc11870
	establishment of competence for transformation	0.066496	1	Acc27171
	nucleoside catabolic process	0.067271	1	Acc23324
	ribonucleoside catabolic process	0.067271	1	Acc23324
	glycosyl compound catabolic process	0.067271	1	Acc23324
	nucleobase metabolic process	0.070602	1	Acc06645
	nucleobase biosynthetic process	0.070602	1	Acc06645
	cofactor metabolic process	0.070638	6	Acc23865, Acc00639, Acc07530, Acc01367, Acc13787, Acc28529
	photosynthetic electron transport chain	0.071523	1	Acc28744
	DNA mediated transformation	0.077737	1	Acc27171
	proton-transporting two-sector ATPase complex assembly	0.077869	1	Acc04591
	C-terminal protein methylation	0.078265	1	Acc03153
	C-terminal protein amino acid modification	0.078265	1	Acc03153
	post-translational protein modification	0.078265	1	Acc03153
	chlorophyll catabolic process	0.08179	2	Acc28529, Acc00639
	negative regulation of signal transduction	0.082481	1	Acc05818
	negative regulation of cell communication	0.082481	1	Acc05818
	negative regulation of signaling	0.082481	1	Acc05818
	molting cycle, chitin-based cuticle	0.083516	1	Acc04704
	ecdysis, chitin-based cuticle	0.083516	1	Acc04704
	molting cycle process	0.083516	1	Acc04704
	molting cycle	0.083516	1	Acc04704
	pigment catabolic process	0.08412	2	Acc00639, Acc28529
	genetic transfer	0.087181	1	Acc27171
	glutathione metabolic process	0.087721	1	Acc11870
	tachykinin receptor signaling pathway	0.088918	1	Acc20899
	porphyrin-containing compound catabolic process	0.092058	2	Acc28529, Acc00639
	tetrapyrrole catabolic process	0.092058	2	Acc00639, Acc28529
	heme biosynthetic process	0.092247	2	Acc23865, Acc13787
	inner mitochondrial membrane organization	0.092376	1	Acc15506
	cristae formation	0.092376	1	Acc15506
	one-carbon metabolic process	0.094063	1	Acc30013
	cofactor catabolic process	0.09748	2	Acc00639, Acc28529
	pyrimidine ribonucleoside metabolic process	0.10192	1	Acc23324
	heme metabolic process	0.10282	2	Acc13787, Acc23865
	carbohydrate catabolic process	0.10366	3	Acc28966, Acc26199, Acc21780
	pigment biosynthetic process	0.10367	3	Acc27031, Acc23865, Acc13787
	tetrapyrrole metabolic process	0.10428	4	Acc28529, Acc13787, Acc00639, Acc23865
	chlorophyll metabolic process	0.10506	2	Acc00639, Acc28529
	carbohydrate metabolic process	0.10975	14	Acc23859, Acc26086, Acc15517, Acc28740, Acc01368, Acc23330, Acc21780, Acc15590, Acc09780, Acc26199, Acc17506, Acc28966, Acc15031, Acc06220
	transport	0.11057	37	Acc14731, Acc31790, Acc30013, Acc15006, Acc17877, Acc21251, Acc20351, Acc08779, Acc17506, Acc02438, Acc15525, Acc01084, Acc30972, Acc18781, Acc25582, Acc29506, Acc17505, Acc23865, Acc33292, Acc18204, Acc26820, Acc05749, Acc07528, Acc25782, Acc05430, XLOC_042997, Acc04591, Acc04885, Acc30005, Acc00639, Acc27476, Acc33594, Acc12547, Acc31602, Acc22828, Acc01367, Acc01368
	pyrimidine-containing compound metabolic process	0.11062	2	Acc23324, Acc06645
	glycolipid transport	0.11102	1	Acc20351
	nicotinamide nucleotide biosynthetic process	0.11288	1	Acc07530
	establishment of localization	0.11293	37	Acc01368, Acc33594, Acc31602, Acc12547, Acc22828, Acc27476, Acc01367, XLOC_042997, Acc05430, Acc04591, Acc25782, Acc00639, Acc30005, Acc04885, Acc33292, Acc07528, Acc05749, Acc26820, Acc18204, Acc25582, Acc30972, Acc18781, Acc23865, Acc29506, Acc17505, Acc01084, Acc02438, Acc17506, Acc15525, Acc21251, Acc20351, Acc08779, Acc17877, Acc15006, Acc30013, Acc31790, Acc14731
	cell wall modification	0.11364	2	Acc23427, Acc21588
	fatty acid metabolic process	0.1159	4	Acc20162, Acc13109, Acc23652, Acc27031
	pyruvate transport	0.11822	1	Acc33292
	mitochondrial pyruvate transport	0.11822	1	Acc33292
	cell surface receptor signaling pathway	0.11921	5	Acc14726, Acc05818, Acc04704, Acc26122, Acc20899
	response to fungus	0.11947	1	Acc00408
	defense response to fungus	0.11947	1	Acc00408
	carbohydrate derivative transport	0.12639	1	Acc20351
	chloride transport	0.12705	1	Acc18781
	pyridine nucleotide biosynthetic process	0.12835	1	Acc07530
	nucleobase-containing compound catabolic process	0.13022	2	Acc04887, Acc23324
	peptide biosynthetic process	0.13096	1	Acc11870
	methylation	0.1316	3	Acc03153, XLOC_070425, Acc23652
	pyrimidine nucleoside metabolic process	0.1327	1	Acc23324
	organonitrogen compound catabolic process	0.13497	3	Acc23324, Acc00639, Acc28529
	ion transport	0.13663	15	Acc25582, Acc18781, XLOC_042997, Acc08779, Acc23865, Acc21251, Acc29506, Acc33292, Acc01084, Acc18204, Acc26820, Acc30013, Acc07528, Acc14731, Acc05749
	negative regulation of response to stimulus	0.13833	1	Acc05818
	vesicle organization	0.14153	1	Acc17505
	lipid transport	0.14324	2	Acc20351, Acc04885
	porphyrin-containing compound biosynthetic process	0.14527	2	Acc23865, Acc13787
	asexual sporulation	0.15481	1	Acc27476
	glucose catabolic process	0.15919	2	Acc21780, Acc26199
	hexose catabolic process	0.15919	2	Acc26199, Acc21780
	cofactor biosynthetic process	0.16141	4	Acc01367, Acc23865, Acc07530, Acc13787
	monosaccharide catabolic process	0.16205	2	Acc21780, Acc26199
	lipid localization	0.16859	2	Acc04885, Acc20351
	localization	0.16957	37	Acc18204, Acc26820, Acc05749, Acc07528, Acc33292, Acc04885, Acc30005, Acc00639, Acc25782, XLOC_042997, Acc05430, Acc04591, Acc01367, Acc27476, Acc33594, Acc22828, Acc31602, Acc12547, Acc01368, Acc14731, Acc30013, Acc31790, Acc15006, Acc17877, Acc21251, Acc20351, Acc08779, Acc17506, Acc02438, Acc15525, Acc01084, Acc29506, Acc17505, Acc23865, Acc25582, Acc30972, Acc18781
	mitochondrial membrane organization	0.17394	1	Acc15506
	polysaccharide metabolic process	0.1799	3	Acc09780, Acc28966, Acc17506
	monocarboxylic acid metabolic process	0.18548	4	Acc20162, Acc23652, Acc27031, Acc13109
	cellular membrane organization	0.18816	2	Acc15506, Acc17505
	response to stimulus	0.18828	31	Acc00408, Acc15289, Acc04885, Acc27165, Acc27160, Acc27178, Acc27172, Acc27171, Acc05430, Acc02781, Acc27159, Acc05818, Acc24536, Acc14726, Acc07530, Acc27174, Acc27155, Acc23416, Acc27173, Acc27169, Acc26122, Acc26828, Acc11862, Acc01304, Acc27175, Acc04715, Acc04704, XLOC_044733, Acc20899, Acc24383, Acc27156
	iron-sulfur cluster assembly	0.1907	1	Acc29591
	metallo-sulfur cluster assembly	0.1907	1	Acc29591
	sporulation	0.19831	1	Acc27476
	single-organism carbohydrate catabolic process	0.20106	2	Acc21780, Acc26199
	monocarboxylic acid transport	0.21542	1	Acc33292
	vesicle docking involved in exocytosis	0.21562	1	Acc04591
	glucose metabolic process	0.21728	2	Acc26199, Acc21780
	organelle fusion	0.2214	1	Acc17505
	Mo-molybdopterin cofactor biosynthetic process	0.23075	1	Acc01367
	Mo-molybdopterin cofactor metabolic process	0.23075	1	Acc01367
	pyridine nucleotide metabolic process	0.23265	1	Acc07530
	nicotinamide nucleotide metabolic process	0.23265	1	Acc07530
	neuropeptide signaling pathway	0.23359	1	Acc04704
	cell wall organization	0.23441	2	Acc21588, Acc23427
	fatty acid biosynthetic process	0.2356	2	Acc20162, Acc13109
	membrane docking	0.2381	1	Acc04591
	vesicle docking	0.2381	1	Acc04591
	organic substance catabolic process	0.24137	7	Acc04887, Acc00639, Acc23324, Acc21780, Acc28529, Acc26199, Acc28966
	molybdopterin cofactor biosynthetic process	0.24193	1	Acc01367
	molybdopterin cofactor metabolic process	0.24193	1	Acc01367
	prosthetic group metabolic process	0.24193	1	Acc01367
	amide biosynthetic process	0.24319	1	Acc11870
	external encapsulating structure organization	0.24455	2	Acc23427, Acc21588
	heme transport	0.24546	1	Acc33594
	iron coordination entity transport	0.24546	1	Acc33594
	DNA replication initiation	0.25092	2	Acc26820, Acc15006
	pyridine-containing compound biosynthetic process	0.25163	1	Acc07530
	polysaccharide catabolic process	0.25538	1	Acc28966
	small molecule metabolic process	0.25553	13	Acc20162, Acc23324, Acc23865, Acc07530, Acc06645, Acc23652, Acc27031, Acc18691, Acc30013, Acc13662, Acc23234, Acc11870, Acc13109
	cofactor transport	0.2558	1	Acc33594
	cellular membrane fusion	0.25742	1	Acc17505
	transformation of host cell by virus	0.25969	1	Acc22831
	cellular calcium ion homeostasis	0.26079	1	Acc26820
	calcium ion homeostasis	0.26079	1	Acc26820
	cellular divalent inorganic cation homeostasis	0.26079	1	Acc26820
	divalent inorganic cation homeostasis	0.26079	1	Acc26820
	alcohol metabolic process	0.26814	1	Acc18691
	membrane organization	0.27212	2	Acc15506, Acc17505
	mRNA catabolic process	0.27307	1	Acc04887
	RNA catabolic process	0.278	1	Acc04887
	positive regulation of gene expression	0.28572	1	Acc23416
	positive regulation of transcription, DNA-dependent	0.28572	1	Acc23416
	DNA-dependent DNA replication	0.28866	2	Acc15006, Acc26820
	carboxylic acid metabolic process	0.28938	8	Acc11870, Acc13109, Acc23234, Acc13662, Acc23652, Acc27031, Acc20162, Acc23865
	macromolecule methylation	0.29236	2	Acc03153, XLOC_070425
	DNA topological change	0.29374	1	Acc28740
	G-protein coupled receptor signaling pathway	0.29531	3	Acc20899, Acc14726, Acc04704
	RNA modification	0.296	2	XLOC_070425, Acc00637
	organic hydroxy compound metabolic process	0.2982	1	Acc18691
	lysine biosynthetic process	0.29855	1	Acc23865
	lysine biosynthetic process via diaminopimelate	0.29855	1	Acc23865
	diaminopimelate metabolic process	0.29855	1	Acc23865
	single-organism metabolic process	0.30331	37	Acc30013, Acc18691, Acc01377, Acc20162, Acc21251, Acc23324, Acc00984, Acc20166, Acc23652, Acc06645, Acc11757, Acc17881, Acc13662, Acc13787, Acc28529, Acc02655, Acc04573, Acc07749, Acc23865, Acc25786, Acc07540, Acc27031, Acc25698, Acc28744, Acc23234, Acc12534, Acc00639, Acc18774, Acc14112, Acc12533, Acc11870, Acc13109, Acc07530, Acc06752, Acc14106, Acc26122, Acc16583
	mitochondrial transport	0.30508	1	Acc33292
	monocarboxylic acid biosynthetic process	0.30608	2	Acc20162, Acc13109
	photosynthesis, light reaction	0.30733	1	Acc28744
	metal ion transport	0.30802	7	Acc14731, Acc29506, Acc30013, Acc23865, Acc07528, XLOC_042997, Acc01084
	oxoacid metabolic process	0.31097	8	Acc23234, Acc13662, Acc13109, Acc11870, Acc23865, Acc20162, Acc27031, Acc23652
	organic acid metabolic process	0.31565	8	Acc23234, Acc13662, Acc13109, Acc11870, Acc23865, Acc20162, Acc27031, Acc23652
	oxidoreduction coenzyme metabolic process	0.3278	1	Acc07530
	kinetochore assembly	0.3301	1	Acc26828
	kinetochore organization	0.3301	1	Acc26828
	glycolipid metabolic process	0.33053	2	Acc18774, Acc00639
	potassium ion transport	0.33484	2	Acc23865, Acc14731
	cellular ion homeostasis	0.33807	1	Acc26820
	cellular metal ion homeostasis	0.33807	1	Acc26820
	cellular cation homeostasis	0.33807	1	Acc26820
	pyridine-containing compound metabolic process	0.34124	1	Acc07530
	catabolic process	0.34199	9	Acc28966, Acc28529, Acc04887, Acc17883, Acc00639, Acc21780, Acc23324, Acc04885, Acc26199
	organic acid transport	0.34327	2	Acc33292, Acc05749
	carboxylic acid transport	0.34327	2	Acc05749, Acc33292
	anion transport	0.34412	3	Acc18781, Acc33292, Acc05749
	oxidation-reduction process	0.34521	23	Acc02655, Acc13787, Acc17881, Acc07749, Acc04573, Acc25786, Acc14106, Acc06752, Acc23865, Acc27031, Acc07540, Acc16583, Acc26122, Acc28744, Acc25698, Acc01377, Acc00984, Acc20166, Acc21251, Acc20162, Acc11757, Acc23652, Acc14112
	organic anion transport	0.34609	2	Acc05749, Acc33292
	lysine metabolic process	0.34896	1	Acc23865
	metal ion homeostasis	0.35373	1	Acc26820
	tetrapyrrole biosynthetic process	0.35519	2	Acc23865, Acc13787
	pyrimidine-containing compound biosynthetic process	0.35889	1	Acc06645
	membrane lipid metabolic process	0.35975	2	Acc18774, Acc00639
	cytochrome complex assembly	0.36145	1	Acc33594
	ion homeostasis	0.3616	1	Acc26820
	cation homeostasis	0.3616	1	Acc26820
	amino acid transmembrane transport	0.36241	1	Acc05749
	hexose metabolic process	0.37249	2	Acc26199, Acc21780
	photosynthesis	0.37775	3	Acc19295, Acc28744, Acc30004
	cellular chemical homeostasis	0.37842	1	Acc26820
	dicarboxylic acid metabolic process	0.38305	1	Acc23865
	cellular lipid metabolic process	0.38318	6	Acc20162, Acc00639, Acc18774, Acc13109, Acc23652, Acc27031
	peptide metabolic process	0.38505	1	Acc11870
	positive regulation of nucleobase-containing compound metabolic process	0.38623	1	Acc23416
	positive regulation of nitrogen compound metabolic process	0.38623	1	Acc23416
	positive regulation of RNA metabolic process	0.38623	1	Acc23416
	monosaccharide metabolic process	0.38752	2	Acc21780, Acc26199
	organic acid biosynthetic process	0.3901	4	Acc13109, Acc11870, Acc23865, Acc20162
	carboxylic acid biosynthetic process	0.3901	4	Acc20162, Acc23865, Acc11870, Acc13109
	cell wall organization or biogenesis	0.39368	2	Acc23427, Acc21588
	coenzyme biosynthetic process	0.39484	2	Acc07530, Acc01367
	protein methylation	0.39874	1	Acc03153
	protein alkylation	0.39874	1	Acc03153
	response to extracellular stimulus	0.39976	1	Acc27171
	cellular response to extracellular stimulus	0.39976	1	Acc27171
	cellular response to external stimulus	0.39976	1	Acc27171
	tRNA modification	0.40351	1	Acc00637
	membrane fusion	0.40672	1	Acc17505
	carbohydrate derivative catabolic process	0.40769	1	Acc23324
	chemical homeostasis	0.41422	1	Acc26820
	centromere complex assembly	0.41455	1	Acc26828
	RNA methylation	0.42163	1	XLOC_070425
	aspartate family amino acid biosynthetic process	0.42459	1	Acc23865
	positive regulation of biosynthetic process	0.42508	1	Acc23416
	positive regulation of macromolecule biosynthetic process	0.42508	1	Acc23416
	positive regulation of cellular biosynthetic process	0.42508	1	Acc23416
	cellular modified amino acid biosynthetic process	0.42874	1	Acc11870
	cell adhesion	0.43509	2	Acc26820, Acc04885
	cellular homeostasis	0.43567	3	Acc15565, Acc28744, Acc26820
	amino acid transport	0.43755	1	Acc05749
	tetraterpenoid metabolic process	0.4377	1	Acc27031
	tetraterpenoid biosynthetic process	0.4377	1	Acc27031
	carotenoid metabolic process	0.4377	1	Acc27031
	carotenoid biosynthetic process	0.4377	1	Acc27031
	lipid biosynthetic process	0.44669	5	Acc13109, Acc27031, Acc20162, Acc20166, Acc18774
	regulation of autophagy	0.45318	1	Acc17883
	cellular protein complex assembly	0.45324	3	Acc04591, Acc33594, Acc26828
	carbohydrate transport	0.46231	1	Acc17877
	drug transmembrane transport	0.46275	1	Acc05430
	lipid metabolic process	0.46281	9	Acc13109, Acc12533, Acc23652, Acc27031, Acc20162, Acc00639, Acc12534, Acc18774, Acc20166
	biological adhesion	0.46436	2	Acc04885, Acc26820
	response to bacterium	0.47381	1	Acc00408
	defense response to bacterium	0.47381	1	Acc00408
	drug transport	0.4739	1	Acc05430
	response to drug	0.4739	1	Acc05430
	aspartate family amino acid metabolic process	0.4765	1	Acc23865
	coenzyme metabolic process	0.47922	2	Acc01367, Acc07530
	positive regulation of macromolecule metabolic process	0.48068	1	Acc23416
	sulfur compound biosynthetic process	0.4817	1	Acc11870
	signal transduction	0.48449	12	Acc26122, Acc02781, Acc14726, Acc04885, Acc07530, Acc20899, Acc24383, Acc24536, Acc01304, Acc04704, Acc05818, Acc04715
	polysaccharide biosynthetic process	0.49332	1	Acc17506
	viral genome replication	0.49939	1	XLOC_000281
	single organism signaling	0.50002	12	Acc04704, Acc05818, Acc04715, Acc01304, Acc20899, Acc24383, Acc24536, Acc07530, Acc14726, Acc04885, Acc26122, Acc02781
	regulation of signal transduction	0.50099	1	Acc05818
	signaling	0.50312	12	Acc24536, Acc24383, Acc20899, Acc04715, Acc05818, Acc04704, Acc01304, Acc02781, Acc26122, Acc07530, Acc04885, Acc14726
	glycolipid biosynthetic process	0.50599	1	Acc18774
	membrane lipid biosynthetic process	0.50599	1	Acc18774
	multi-organism cellular process	0.50604	5	Acc17877, Acc27171, Acc22831, XLOC_068063, XLOC_000281
	cellular modified amino acid metabolic process	0.50994	1	Acc11870
	modulation by virus of host morphology or physiology	0.5116	1	Acc22831
	cellular amide metabolic process	0.51381	1	Acc11870
	nitrogen compound transport	0.5178	2	Acc33594, Acc05749
	regulation of cell communication	0.51946	1	Acc05818
	regulation of signaling	0.51946	1	Acc05818
	sodium ion transport	0.52013	1	Acc14731
	terpenoid metabolic process	0.52252	1	Acc27031
	terpenoid biosynthetic process	0.52252	1	Acc27031
	regulation of cellular catabolic process	0.52288	1	Acc17883
	cell communication	0.52548	13	Acc07530, Acc14726, Acc04885, Acc26122, Acc02781, Acc27171, Acc04704, Acc05818, Acc04715, Acc01304, Acc20899, Acc24536, Acc24383
	modification by symbiont of host morphology or physiology	0.53031	1	Acc22831
	cellular catabolic process	0.53244	6	Acc04887, Acc23324, Acc17883, Acc00639, Acc28529, Acc04885
	exocytosis	0.53614	1	Acc04591
	modification of morphology or physiology of other organism involved in symbiotic interaction	0.53719	1	Acc22831
	regulation of catabolic process	0.54159	1	Acc17883
	ferrous iron transport	0.54188	1	Acc30013
	inorganic anion transport	0.55076	1	Acc18781
	homeostatic process	0.55253	3	Acc15565, Acc28744, Acc26820
	cell differentiation	0.56023	1	XLOC_012948
	modification of morphology or physiology of other organism	0.56101	1	Acc22831
	iron ion transport	0.57044	1	Acc30013
	small molecule biosynthetic process	0.57122	4	Acc13109, Acc11870, Acc23865, Acc20162
	protein glycosylation	0.5727	1	Acc06220
	macromolecule glycosylation	0.5727	1	Acc06220
	tRNA aminoacylation for protein translation	0.57647	1	Acc23234
	tRNA metabolic process	0.57872	3	Acc23234, Acc27031, Acc00637
	cell redox homeostasis	0.58088	2	Acc15565, Acc28744
	viral process	0.5848	4	XLOC_000281, XLOC_068063, Acc22831, Acc17877
	protein-DNA complex assembly	0.5877	1	Acc26828
	protein-DNA complex subunit organization	0.5877	1	Acc26828
	organonitrogen compound biosynthetic process	0.59258	6	Acc11870, Acc06645, Acc07530, Acc23865, Acc01367, Acc13787
	cellular macromolecular complex assembly	0.59522	3	Acc26828, Acc33594, Acc04591
	glycoprotein biosynthetic process	0.59528	1	Acc06220
	glycoprotein metabolic process	0.59693	1	Acc06220
	single-organism carbohydrate metabolic process	0.60262	4	Acc21780, Acc06220, Acc26199, Acc17506
	single-organism biosynthetic process	0.60311	4	Acc20162, Acc23865, Acc11870, Acc13109
	cell cycle process	0.6041	3	Acc26828, XLOC_027596, Acc17530
	amino acid activation	0.60576	1	Acc23234
	tRNA aminoacylation	0.60576	1	Acc23234
	cellular amino acid biosynthetic process	0.60633	2	Acc23865, Acc11870
	nucleobase-containing small molecule metabolic process	0.60901	3	Acc23324, Acc07530, Acc06645
	cation transport	0.61303	8	XLOC_042997, Acc23865, Acc29506, Acc01084, Acc18204, Acc30013, Acc07528, Acc14731
	single-organism process	0.61535	57	Acc27476, Acc24383, Acc33594, Acc23427, Acc31602, Acc22828, Acc12547, Acc26828, Acc04715, Acc01367, Acc27155, Acc26122, Acc14726, Acc07530, Acc01368, Acc33292, Acc18204, Acc26820, XLOC_027596, Acc28744, Acc07528, Acc05749, Acc25782, Acc04591, XLOC_042997, Acc05430, Acc04885, Acc00639, Acc02438, Acc15525, Acc01084, Acc20899, Acc01304, Acc04704, Acc21588, Acc18781, Acc25582, Acc31791, Acc15506, Acc…
	tRNA processing	0.62327	2	Acc27031, Acc00637
	mRNA metabolic process	0.62336	2	Acc04887, XLOC_070425
	lipoprotein metabolic process	0.62649	1	Acc04885
	mitochondrion organization	0.62898	1	Acc15506
	cellular glucan metabolic process	0.62949	1	Acc09780
	glucan metabolic process	0.62949	1	Acc09780
	electron transport chain	0.63137	1	Acc28744
	GPI anchor metabolic process	0.63415	1	Acc00639
	response to wounding	0.64505	1	Acc11862
	isoprenoid metabolic process	0.64712	1	Acc27031
	isoprenoid biosynthetic process	0.64712	1	Acc27031
	developmental process	0.64985	3	Acc27476, XLOC_012948, Acc05818
	cellular polysaccharide metabolic process	0.65166	1	Acc09780
	regulation of response to stimulus	0.65219	1	Acc05818
	single-organism cellular process	0.6552	49	Acc22828, Acc31602, Acc23427, Acc12547, Acc24383, Acc27476, Acc01367, Acc04715, Acc26828, Acc26122, Acc27155, Acc01368, Acc07530, Acc14726, Acc33292, Acc05749, Acc07528, Acc28744, XLOC_027596, Acc18204, Acc26820, Acc05430, Acc04591, Acc25782, Acc00639, Acc04885, Acc20899, Acc02438, Acc15525, Acc04704, Acc01304, Acc15506, Acc31791, Acc18781, Acc21588, XLOC_012948, Acc29506, Acc17505, Acc17530, Acc…
	protein complex assembly	0.6567	3	Acc26828, Acc33594, Acc04591
	protein complex biogenesis	0.66143	3	Acc04591, Acc33594, Acc26828
	DNA conformation change	0.6631	1	Acc28740
	symbiosis, encompassing mutualism through parasitism	0.67066	4	Acc17877, Acc22831, XLOC_068063, XLOC_000281
	sulfur compound metabolic process	0.67129	1	Acc11870
	positive regulation of metabolic process	0.67792	1	Acc23416
	positive regulation of cellular metabolic process	0.67792	1	Acc23416
	organonitrogen compound metabolic process	0.67977	10	Acc06645, Acc23865, Acc00639, Acc07530, Acc23324, Acc11870, Acc01367, Acc13787, Acc28529, Acc23234
	response to external stimulus	0.67982	1	Acc27171
	interspecies interaction between organisms	0.68037	4	Acc22831, XLOC_068063, XLOC_000281, Acc17877
	organelle assembly	0.68494	1	Acc26828
	ribosome biogenesis	0.68821	1	Acc25698
	asexual reproduction	0.68851	1	Acc27476
	divalent metal ion transport	0.69379	1	Acc30013
	organic substance transport	0.70094	10	Acc15006, Acc04885, Acc17877, Acc17505, Acc00639, Acc20351, Acc04591, Acc05749, Acc33292, Acc33594
	autophagy	0.70313	2	Acc17883, Acc04885
	phosphatidylinositol metabolic process	0.70861	1	Acc00639
	secretion by cell	0.71122	1	Acc04591
	ribonucleoprotein complex biogenesis	0.71144	1	Acc25698
	secretion	0.71476	1	Acc04591
	divalent inorganic cation transport	0.71603	1	Acc30013
	glycosylation	0.71639	1	Acc06220
	transition metal ion transport	0.71898	1	Acc30013
	glycerophospholipid metabolic process	0.72079	1	Acc00639
	cellular developmental process	0.72563	1	XLOC_012948
	ncRNA metabolic process	0.73054	3	Acc23234, Acc00637, Acc27031
	cellular response to stimulus	0.73134	14	Acc01304, Acc26828, Acc05818, Acc04704, Acc04715, Acc24536, Acc24383, Acc20899, Acc04885, Acc14726, Acc07530, Acc27171, Acc26122, Acc02781
	response to other organism	0.73195	1	Acc00408
	protein complex subunit organization	0.73268	3	Acc26828, Acc04591, Acc33594
	steroid biosynthetic process	0.73509	1	Acc20166
	macromolecule catabolic process	0.73676	2	Acc04887, Acc28966
	glycerolipid metabolic process	0.74507	1	Acc00639
	steroid metabolic process	0.74724	1	Acc20166
	macromolecular complex assembly	0.75879	3	Acc04591, Acc33594, Acc26828
	interaction with host	0.76944	1	Acc22831
	cellular amino acid metabolic process	0.77293	3	Acc23234, Acc23865, Acc11870
	carbohydrate biosynthetic process	0.77857	1	Acc17506
	ncRNA processing	0.78506	2	Acc27031, Acc00637
	negative regulation of cellular process	0.78539	1	Acc05818
	carbohydrate derivative metabolic process	0.79192	4	Acc23324, Acc06220, Acc00639, Acc18774
	alpha-amino acid biosynthetic process	0.80181	1	Acc23865
	RNA processing	0.80219	4	Acc00637, XLOC_070425, Acc27031, Acc20166
	phospholipid metabolic process	0.80276	1	Acc00639
	Golgi vesicle transport	0.80315	1	Acc17505
	chromatin remodeling	0.80331	1	Acc31791
	single-organism developmental process	0.80331	1	Acc27476
	positive regulation of cellular process	0.80344	1	Acc23416
	regulation of biological quality	0.80368	4	Acc22831, Acc26820, Acc15565, Acc28744
	cellular carbohydrate metabolic process	0.81178	1	Acc09780
	protein folding	0.81463	1	Acc14731
	macromolecular complex subunit organization	0.81779	3	Acc26828, Acc33594, Acc04591
	multi-organism process	0.82622	7	Acc27171, XLOC_068063, Acc22831, XLOC_000281, Acc17877, Acc00408, Acc17881
	organophosphate biosynthetic process	0.82904	2	Acc01367, Acc07530
	positive regulation of biological process	0.82966	1	Acc23416
	viral infectious cycle	0.83113	1	XLOC_000281
	ribonucleoside metabolic process	0.83128	1	Acc23324
	response to auxin stimulus	0.83144	1	Acc23416
	cellular macromolecule catabolic process	0.84127	1	Acc04887
	nucleotide biosynthetic process	0.8431	1	Acc07530
	nucleoside phosphate biosynthetic process	0.8431	1	Acc07530
	negative regulation of biological process	0.84838	1	Acc05818
	cellular component biogenesis	0.8589	5	Acc25698, Acc26828, Acc33594, Acc04591, Acc29591
	DNA replication	0.85952	3	Acc15006, Acc26820, Acc01280
	carbohydrate derivative biosynthetic process	0.86298	2	Acc06220, Acc18774
	chromosome organization	0.86481	2	Acc31791, Acc26828
	cellular component assembly	0.86486	4	Acc26828, Acc29591, Acc33594, Acc04591
	multicellular organismal development	0.86539	1	Acc05818
	cellular component organization	0.8661	11	Acc17505, Acc31791, Acc04591, Acc15506, Acc21588, XLOC_027596, Acc26828, Acc23427, Acc33594, Acc17530, Acc29591
	vesicle-mediated transport	0.86798	3	Acc15006, Acc17505, Acc04591
	cell cycle	0.87036	3	Acc26828, XLOC_027596, Acc17530
	small GTPase mediated signal transduction	0.87152	1	Acc14726
	organelle organization	0.87267	6	Acc17505, Acc26828, XLOC_027596, Acc17530, Acc15506, Acc31791
	microtubule-based process	0.87317	1	Acc27155
	organophosphate metabolic process	0.87326	3	Acc00639, Acc07530, Acc01367
	chromatin modification	0.87425	1	Acc31791
	biological_process	0.87853	152	Acc20355, Acc27159, Acc33448, Acc06645, Acc27178, Acc27165, Acc17877, Acc04573, Acc17506, Acc17881, Acc28529, Acc31791, Acc28740, Acc07540, Acc25582, XLOC_012948, Acc04887, Acc30004, Acc29506, Acc26199, XLOC_042997, Acc14112, Acc27172, Acc13109, Acc23427, XLOC_044733, Acc01280, Acc29591, Acc23859, Acc16583, Acc06220, Acc30013, Acc03153, Acc02781, XLOC_070425, Acc11757, Acc27171, Acc08779, Acc2016…
	alpha-amino acid metabolic process	0.87915	1	Acc23865
	cellular component organization or biogenesis	0.88029	12	Acc17530, Acc33594, Acc23427, Acc29591, Acc25698, XLOC_027596, Acc26828, Acc15506, Acc04591, Acc31791, Acc21588, Acc17505
	response to hormone stimulus	0.89049	1	Acc23416
	nucleoside metabolic process	0.89138	1	Acc23324
	glycosyl compound metabolic process	0.89196	1	Acc23324
	response to endogenous stimulus	0.89385	1	Acc23416
	pathogenesis	0.90049	1	Acc17881
	proteolysis	0.91175	4	Acc27476, Acc15779, Acc05744, Acc29514
	response to organic substance	0.91492	1	Acc23416
	chromatin organization	0.91619	1	Acc31791
	generation of precursor metabolites and energy	0.91991	1	Acc28744
	nucleotide metabolic process	0.92043	1	Acc07530
	nucleoside phosphate metabolic process	0.92484	1	Acc07530
	response to chemical stimulus	0.93254	2	Acc05430, Acc23416
	monovalent inorganic cation transport	0.9345	2	Acc23865, Acc14731
	single-multicellular organism process	0.9419	2	Acc04704, Acc05818
	macromolecule localization	0.9443	6	Acc04885, Acc15006, Acc20351, Acc00639, Acc17505, Acc04591
	establishment of localization in cell	0.95783	5	Acc33292, Acc04591, Acc15006, Acc00639, Acc17505
	multicellular organismal process	0.96038	2	Acc05818, Acc04704
	intracellular protein transport	0.96064	3	Acc15006, Acc00639, Acc17505
	intracellular transport	0.96382	4	Acc33292, Acc15006, Acc17505, Acc00639
	protein transport	0.96538	4	Acc15006, Acc17505, Acc00639, Acc04591
	establishment of protein localization	0.96614	4	Acc15006, Acc17505, Acc00639, Acc04591
	reproduction	0.97048	1	Acc27476
	ion transmembrane transport	0.97477	1	Acc05749
	cellular localization	0.97608	5	Acc04591, Acc33292, Acc00639, Acc17505, Acc15006
	intracellular signal transduction	0.97661	1	Acc14726
	cellular protein localization	0.97993	3	Acc17505, Acc00639, Acc15006
	cellular macromolecule localization	0.97993	3	Acc17505, Acc00639, Acc15006
	DNA repair	0.98068	1	Acc26828
	protein localization	0.98132	4	Acc00639, Acc17505, Acc15006, Acc04591
	response to DNA damage stimulus	0.98863	1	Acc26828
	regulation of transcription, DNA-dependent	0.98894	14	Acc27169, Acc33448, Acc04591, Acc16580, Acc23859, Acc23416, Acc31542, Acc32998, Acc01304, Acc31884, Acc23234, Acc24536, Acc25577, Acc01280
	regulation of RNA biosynthetic process	0.9894	14	Acc31542, Acc32998, Acc23234, Acc31884, Acc01304, Acc24536, Acc25577, Acc01280, Acc33448, Acc27169, Acc04591, Acc16580, Acc23859, Acc23416
	regulation of RNA metabolic process	0.98944	14	Acc23416, Acc16580, Acc23859, Acc33448, Acc27169, Acc04591, Acc01280, Acc25577, Acc24536, Acc23234, Acc31884, Acc01304, Acc32998, Acc31542
	protein phosphorylation	0.99133	6	Acc23859, XLOC_055806, Acc03873, Acc06645, Acc10240, Acc25805
	regulation of nucleobase-containing compound metabolic process	0.99183	14	Acc33448, Acc04591, Acc27169, Acc16580, Acc23859, Acc23416, Acc24536, Acc25577, Acc01280, Acc31542, Acc32998, Acc01304, Acc31884, Acc23234
	regulation of nitrogen compound metabolic process	0.99183	14	Acc23416, Acc04591, Acc33448, Acc27169, Acc16580, Acc23859, Acc32998, Acc23234, Acc31884, Acc01304, Acc31542, Acc25577, Acc01280, Acc24536
	DNA metabolic process	0.99249	5	Acc26828, Acc15006, Acc26820, Acc28740, Acc01280
	cellular response to stress	0.9925	1	Acc26828
	regulation of cellular process	0.99283	27	Acc04591, Acc33448, Acc02781, Acc16580, Acc15565, Acc17883, Acc04885, Acc24536, Acc05818, Acc28744, Acc23234, Acc27169, Acc23859, Acc26122, Acc23416, Acc07530, Acc14726, Acc20899, Acc24383, Acc25577, Acc01280, Acc04715, Acc31542, Acc04704, Acc32998, Acc31884, Acc01304
	phosphorylation	0.9945	6	Acc10240, Acc25805, Acc06645, Acc03873, Acc23859, XLOC_055806
	regulation of cellular metabolic process	0.99461	15	Acc17883, Acc23859, Acc16580, Acc27169, Acc33448, Acc04591, Acc23416, Acc31542, Acc31884, Acc23234, Acc01304, Acc32998, Acc24536, Acc01280, Acc25577
	regulation of cellular macromolecule biosynthetic process	0.995	14	Acc01280, Acc25577, Acc24536, Acc23234, Acc31884, Acc01304, Acc32998, Acc31542, Acc23416, Acc23859, Acc16580, Acc33448, Acc27169, Acc04591
	regulation of macromolecule biosynthetic process	0.99518	14	Acc23416, Acc04591, Acc33448, Acc27169, Acc16580, Acc23859, Acc25577, Acc01280, Acc24536, Acc32998, Acc31884, Acc23234, Acc01304, Acc31542
	regulation of cellular biosynthetic process	0.99518	14	Acc23416, Acc23859, Acc16580, Acc04591, Acc33448, Acc27169, Acc01280, Acc25577, Acc24536, Acc01304, Acc31884, Acc23234, Acc32998, Acc31542
	regulation of biosynthetic process	0.99523	14	Acc31542, Acc31884, Acc23234, Acc01304, Acc32998, Acc24536, Acc01280, Acc25577, Acc16580, Acc23859, Acc04591, Acc33448, Acc27169, Acc23416
	biological regulation	0.99535	29	Acc33448, Acc04591, Acc16580, Acc02781, Acc22831, Acc15565, Acc17883, Acc04885, Acc24536, Acc28744, Acc05818, Acc23234, Acc26820, Acc27169, Acc23859, Acc26122, Acc23416, Acc07530, Acc14726, Acc20899, Acc24383, Acc25577, Acc01280, Acc04715, Acc31542, Acc04704, Acc32998, Acc01304, Acc31884
	regulation of gene expression	0.99553	14	Acc31542, Acc31884, Acc23234, Acc01304, Acc32998, Acc24536, Acc01280, Acc25577, Acc23859, Acc16580, Acc33448, Acc04591, Acc27169, Acc23416
	cellular nitrogen compound biosynthetic process	0.99568	19	Acc33448, Acc04591, Acc16580, Acc06645, Acc24536, Acc23234, Acc27169, Acc23859, Acc23416, Acc07530, Acc23865, Acc11870, Acc25577, Acc01280, Acc31542, Acc32998, Acc13787, Acc01304, Acc31884
	heterocycle biosynthetic process	0.99568	19	Acc25577, Acc01280, Acc13787, Acc32998, Acc01304, Acc31884, Acc01367, Acc31542, Acc23416, Acc27169, Acc23859, Acc07530, Acc23865, Acc24536, Acc23234, Acc06645, Acc04591, Acc33448, Acc16580
	organic cyclic compound biosynthetic process	0.99619	20	Acc07530, Acc23865, Acc23416, Acc27169, Acc23859, Acc32998, Acc13787, Acc01304, Acc31884, Acc01367, Acc31542, Acc25577, Acc01280, Acc20166, Acc06645, Acc33448, Acc04591, Acc16580, Acc23234, Acc24536
	regulation of biological process	0.99629	27	Acc26122, Acc23859, Acc27169, Acc23416, Acc07530, Acc14726, Acc24383, Acc20899, Acc01280, Acc25577, Acc04704, Acc31542, Acc04715, Acc31884, Acc01304, Acc32998, Acc02781, Acc16580, Acc04591, Acc33448, Acc17883, Acc15565, Acc04885, Acc24536, Acc28744, Acc05818, Acc23234
	regulation of metabolic process	0.99669	15	Acc31884, Acc01304, Acc23234, Acc32998, Acc31542, Acc01280, Acc25577, Acc24536, Acc17883, Acc23416, Acc16580, Acc23859, Acc33448, Acc04591, Acc27169
	metabolic process	0.99674	98	Acc15031, Acc18691, Acc20355, Acc01377, Acc03873, Acc24536, Acc23324, Acc21251, Acc20166, Acc00984, Acc33448, Acc23652, Acc06645, Acc17881, Acc28529, Acc04573, Acc07749, Acc25577, Acc28966, Acc17506, Acc21776, Acc29506, XLOC_012948, Acc30004, Acc04887, Acc15590, Acc26199, XLOC_055806, Acc07540, Acc28740, Acc23416, Acc26820, Acc25805, Acc23330, Acc14112, Acc04591, Acc13109, Acc29591, Acc01280, Acc…
	phosphate-containing compound metabolic process	0.99675	9	Acc03873, Acc01367, XLOC_055806, Acc23859, Acc06645, Acc07530, Acc00639, Acc10240, Acc25805
	regulation of primary metabolic process	0.99676	14	Acc24536, Acc25577, Acc01280, Acc31542, Acc32998, Acc23234, Acc31884, Acc01304, Acc04591, Acc33448, Acc27169, Acc23859, Acc16580, Acc23416
	phosphorus metabolic process	0.99682	9	Acc06645, XLOC_055806, Acc23859, Acc25805, Acc00639, Acc10240, Acc07530, Acc03873, Acc01367
	regulation of macromolecule metabolic process	0.99691	14	Acc23416, Acc16580, Acc23859, Acc04591, Acc33448, Acc27169, Acc01304, Acc31884, Acc23234, Acc32998, Acc31542, Acc01280, Acc25577, Acc24536
	macromolecule modification	0.99766	10	Acc03873, Acc06220, Acc23859, XLOC_055806, Acc03153, XLOC_070425, Acc00637, Acc06645, Acc25805, Acc10240
	heterocycle metabolic process	0.99809	31	Acc00639, Acc23324, Acc20166, Acc15006, Acc16580, Acc33448, XLOC_070425, Acc04591, Acc06645, Acc23234, Acc26820, Acc24536, Acc23865, Acc07530, Acc04887, Acc23859, Acc27169, Acc00637, Acc23416, Acc28740, Acc27031, Acc31542, Acc01367, Acc31884, Acc01304, Acc32998, Acc28529, Acc13787, Acc26828, Acc01280, Acc25577
	translation	0.99832	2	Acc23234, XLOC_012948
	RNA metabolic process	0.99852	19	Acc20166, XLOC_070425, Acc04591, Acc33448, Acc16580, Acc23234, Acc24536, Acc04887, Acc23416, Acc27031, Acc27169, Acc00637, Acc23859, Acc32998, Acc31884, Acc01304, Acc31542, Acc25577, Acc01280
	transcription, DNA-dependent	0.99853	14	Acc31542, Acc32998, Acc31884, Acc23234, Acc01304, Acc24536, Acc25577, Acc01280, Acc04591, Acc33448, Acc27169, Acc16580, Acc23859, Acc23416
	cellular nitrogen compound metabolic process	0.99869	31	Acc00639, Acc23324, Acc20166, Acc15006, Acc16580, Acc04591, XLOC_070425, Acc33448, Acc06645, Acc23234, Acc26820, Acc24536, Acc23865, Acc07530, Acc04887, Acc23859, Acc00637, Acc27169, Acc23416, Acc28740, Acc27031, Acc31542, Acc01304, Acc31884, Acc32998, Acc28529, Acc13787, Acc26828, Acc11870, Acc01280, Acc25577
	aromatic compound biosynthetic process	0.9987	17	Acc13787, Acc32998, Acc31884, Acc01304, Acc31542, Acc25577, Acc01280, Acc07530, Acc23865, Acc23416, Acc27169, Acc23859, Acc23234, Acc24536, Acc33448, Acc04591, Acc16580
	RNA biosynthetic process	0.99873	14	Acc16580, Acc23859, Acc33448, Acc04591, Acc27169, Acc23416, Acc31542, Acc31884, Acc23234, Acc01304, Acc32998, Acc24536, Acc01280, Acc25577
	cellular aromatic compound metabolic process	0.99889	30	Acc27169, Acc00637, Acc23859, Acc28740, Acc23416, Acc27031, Acc04887, Acc23865, Acc07530, Acc25577, Acc01280, Acc31542, Acc13787, Acc32998, Acc28529, Acc26828, Acc01304, Acc31884, Acc04591, XLOC_070425, Acc33448, Acc16580, Acc06645, Acc00639, Acc23324, Acc15006, Acc20166, Acc24536, Acc23234, Acc26820
	organic cyclic compound metabolic process	0.99905	31	Acc24536, Acc26820, Acc23234, Acc04591, XLOC_070425, Acc33448, Acc16580, Acc06645, Acc00639, Acc23324, Acc15006, Acc20166, Acc25577, Acc01280, Acc01367, Acc31542, Acc28529, Acc32998, Acc26828, Acc13787, Acc01304, Acc31884, Acc00637, Acc27169, Acc23859, Acc27031, Acc28740, Acc23416, Acc04887, Acc23865, Acc07530
	nucleobase-containing compound biosynthetic process	0.99913	15	Acc23416, Acc27169, Acc33448, Acc04591, Acc16580, Acc23859, Acc07530, Acc25577, Acc01280, Acc24536, Acc32998, Acc01304, Acc31884, Acc23234, Acc31542
	cellular protein modification process	0.99923	8	Acc25805, Acc10240, Acc06645, Acc23859, Acc03153, XLOC_055806, Acc06220, Acc03873
	protein modification process	0.99923	8	Acc25805, Acc10240, Acc03153, XLOC_055806, Acc23859, Acc06645, Acc06220, Acc03873
	nitrogen compound metabolic process	0.99948	32	Acc01280, Acc11870, Acc26828, Acc31542, Acc01367, Acc23859, Acc00637, Acc07530, Acc23234, Acc26820, Acc16580, Acc04591, Acc00639, Acc25577, Acc01304, Acc31884, Acc28529, Acc32998, Acc13787, Acc28740, Acc23416, Acc27031, Acc27169, Acc23865, Acc04887, Acc24536, Acc06645, XLOC_070425, Acc33448, Acc20166, Acc15006, Acc23324
	biosynthetic process	0.99965	32	Acc18774, Acc16580, Acc04591, Acc23234, Acc26820, Acc07530, Acc23859, Acc31542, Acc01367, Acc01280, Acc29591, Acc13109, Acc11870, Acc20166, Acc15006, Acc20162, Acc06645, Acc33448, Acc06220, Acc24536, Acc23865, XLOC_012948, Acc23416, Acc27031, Acc27169, Acc01304, Acc31884, Acc10726, Acc32998, Acc13787, Acc25577, Acc17506
	nucleobase-containing compound metabolic process	0.99971	26	Acc23324, Acc20166, Acc15006, Acc16580, Acc33448, XLOC_070425, Acc04591, Acc06645, Acc23234, Acc26820, Acc24536, Acc07530, Acc04887, Acc23859, Acc27169, Acc00637, Acc23416, Acc28740, Acc27031, Acc31542, Acc31884, Acc01304, Acc32998, Acc26828, Acc01280, Acc25577
	organic substance biosynthetic process	0.99972	30	Acc17506, Acc25577, Acc01280, Acc11870, Acc13109, Acc32998, Acc13787, Acc31884, Acc01304, Acc01367, Acc31542, Acc23416, Acc27031, Acc27169, Acc23859, XLOC_012948, Acc23865, Acc07530, Acc24536, Acc23234, Acc26820, Acc06220, Acc06645, Acc33448, Acc04591, Acc16580, Acc18774, Acc15006, Acc20166, Acc20162
	nucleic acid metabolic process	0.99979	23	Acc20166, Acc15006, Acc16580, XLOC_070425, Acc04591, Acc33448, Acc26820, Acc23234, Acc24536, Acc04887, Acc23859, Acc00637, Acc27169, Acc28740, Acc23416, Acc27031, Acc31542, Acc31884, Acc01304, Acc26828, Acc32998, Acc01280, Acc25577
	cellular biosynthetic process	0.99983	28	Acc31542, Acc01367, Acc01304, Acc31884, Acc13787, Acc32998, Acc13109, Acc11870, Acc01280, Acc25577, Acc07530, Acc23865, XLOC_012948, Acc23859, Acc27169, Acc27031, Acc23416, Acc06220, Acc26820, Acc23234, Acc24536, Acc20162, Acc18774, Acc15006, Acc16580, Acc04591, Acc33448, Acc06645
	cellular process	0.99988	92	Acc29506, XLOC_012948, Acc30004, Acc04887, Acc17505, Acc28740, Acc23416, Acc21588, XLOC_055806, Acc31791, Acc28529, Acc25577, Acc15525, Acc20166, Acc17877, Acc23324, Acc21251, Acc23652, Acc06645, Acc33448, Acc05818, Acc03873, Acc24536, Acc00637, Acc26122, Acc23859, Acc04715, Acc01280, Acc23427, Acc12547, Acc24383, XLOC_068063, Acc13109, Acc25805, Acc04591, Acc05430, XLOC_027596, Acc26820, Acc0752…
	protein metabolic process	0.99997	17	Acc05744, Acc23234, Acc14731, Acc06220, Acc03873, Acc15779, Acc04885, Acc25805, Acc06645, Acc03153, Acc01367, Acc27476, Acc29514, XLOC_012948, Acc10240, XLOC_055806, Acc23859
	macromolecule biosynthetic process	0.99998	19	Acc31542, Acc32998, Acc31884, Acc01304, Acc25577, Acc17506, Acc01280, XLOC_012948, Acc27169, Acc23859, Acc23416, Acc06220, Acc23234, Acc26820, Acc24536, Acc15006, Acc33448, Acc04591, Acc16580
	cellular protein metabolic process	0.99998	12	Acc03873, Acc14731, Acc01367, Acc06220, Acc23234, Acc23859, XLOC_055806, Acc03153, Acc06645, XLOC_012948, Acc10240, Acc25805
	gene expression	0.99999	19	Acc24536, Acc23234, Acc16580, XLOC_070425, Acc04591, Acc33448, Acc20166, Acc01280, Acc25577, Acc31884, Acc01304, Acc32998, Acc31542, Acc23416, Acc27031, Acc23859, Acc27169, Acc00637, XLOC_012948
	cellular macromolecule biosynthetic process	0.99999	18	Acc16580, Acc33448, Acc04591, Acc15006, Acc24536, Acc23234, Acc26820, Acc06220, Acc23416, Acc23859, Acc27169, XLOC_012948, Acc01280, Acc25577, Acc01304, Acc31884, Acc32998, Acc31542
	primary metabolic process	0.99999	61	Acc01368, Acc10240, Acc21780, Acc07530, Acc00637, Acc23859, Acc26828, Acc12533, Acc01367, Acc31542, Acc27476, Acc01280, Acc11870, Acc13109, Acc09780, Acc18774, Acc04885, Acc25805, Acc00639, Acc23330, Acc12534, Acc15517, Acc04591, Acc16580, Acc05744, Acc23234, Acc26820, Acc15779, Acc15590, Acc26199, Acc29514, XLOC_012948, Acc04887, Acc23865, Acc26086, Acc28740, Acc23416, Acc27031, Acc27169, XLOC_0…
	organic substance metabolic process	0.99999	64	Acc28966, Acc25577, Acc17506, Acc28529, XLOC_055806, Acc28740, Acc23416, XLOC_012948, Acc04887, Acc15590, Acc26199, Acc03873, Acc24536, Acc18691, Acc15031, Acc33448, Acc23652, Acc06645, Acc23324, Acc20166, Acc13109, Acc01280, Acc00637, Acc23859, Acc21780, Acc26820, Acc04591, Acc25805, Acc23330, Acc13662, Acc13787, Acc32998, Acc01304, Acc31884, Acc27169, Acc26086, Acc27031, Acc29514, Acc23865, Acc…
	cellular metabolic process	1	52	Acc04591, Acc16580, Acc00639, Acc25805, Acc17883, Acc18774, Acc09780, Acc04885, Acc28744, Acc23234, Acc26820, Acc00637, Acc23859, Acc10240, Acc07530, Acc11870, Acc13109, Acc01280, Acc01367, Acc31542, Acc26828, Acc33448, XLOC_070425, Acc03153, Acc06645, Acc23652, Acc20162, Acc23324, Acc15006, Acc20166, Acc19295, Acc03873, Acc24536, Acc14731, Acc30013, Acc06220, Acc27169, XLOC_055806, Acc28740, Acc…
	macromolecule metabolic process	1	41	Acc23859, Acc00637, Acc10240, Acc27476, Acc01280, Acc26828, Acc31542, Acc01367, Acc16580, Acc04591, Acc04885, Acc09780, Acc25805, Acc15779, Acc23234, Acc26820, Acc05744, Acc27031, Acc28740, Acc23416, XLOC_055806, Acc27169, XLOC_012948, Acc29514, Acc04887, Acc28966, Acc17506, Acc25577, Acc01304, Acc31884, Acc32998, Acc06645, Acc03153, XLOC_070425, Acc33448, Acc20166, Acc15006, Acc24536, Acc03873, …
	cellular macromolecule metabolic process	1	34	Acc32998, Acc01304, Acc31884, Acc25577, Acc04887, XLOC_012948, Acc27169, XLOC_055806, Acc23416, Acc28740, Acc27031, Acc14731, Acc06220, Acc03873, Acc24536, Acc15006, Acc20166, Acc33448, XLOC_070425, Acc03153, Acc06645, Acc01367, Acc31542, Acc26828, Acc01280, Acc10240, Acc00637, Acc23859, Acc26820, Acc23234, Acc25805, Acc09780, Acc04591, Acc16580
cellular component	beta-galactosidase complex	0.0019191	3	Acc15031, Acc23330, Acc26086
	nuclear ubiquitin ligase complex	0.041379	8	Acc33689, Acc31597, Acc02770, XLOC_070425, Acc22831, Acc02785, Acc32410, Acc22839
	anaphase-promoting complex	0.041379	8	Acc33689, Acc02770, Acc31597, Acc22831, XLOC_070425, Acc32410, Acc02785, Acc22839
	cullin-RING ubiquitin ligase complex	0.041379	8	Acc33689, Acc31597, Acc02770, XLOC_070425, Acc22831, Acc02785, Acc32410, Acc22839
	ubiquitin ligase complex	0.042164	8	Acc33689, XLOC_070425, Acc22831, Acc31597, Acc02770, Acc02785, Acc32410, Acc22839
	sodium:potassium-exchanging ATPase complex	0.04329	1	Acc14731
	troponin complex	0.053645	1	Acc22058
	striated muscle thin filament	0.053645	1	Acc22058
	myofibril	0.053645	1	Acc22058
	sarcomere	0.053645	1	Acc22058
	myofilament	0.053645	1	Acc22058
	contractile fiber	0.053645	1	Acc22058
	contractile fiber part	0.053645	1	Acc22058
	external encapsulating structure	0.083602	4	Acc23427, Acc21588, Acc09780, Acc04885
	Golgi membrane	0.086175	2	Acc15006, Acc17505
	mitochondrial crista junction	0.092376	1	Acc15506
	photosystem I	0.0986	2	Acc19295, Acc30004
	COPI vesicle coat	0.1034	1	Acc15006
	COPI-coated vesicle	0.1034	1	Acc15006
	COPI-coated vesicle membrane	0.1034	1	Acc15006
	cell wall	0.1133	3	Acc09780, Acc21588, Acc23427
	cell outer membrane	0.12753	1	Acc04885
	host cell nucleus	0.15698	2	Acc23416, Acc23859
	Golgi apparatus part	0.16462	2	Acc15006, Acc17505
	host intracellular organelle	0.16489	2	Acc23859, Acc23416
	host intracellular membrane-bounded organelle	0.16489	2	Acc23859, Acc23416
	host intracellular part	0.18343	2	Acc23859, Acc23416
	intracellular region of host	0.18343	2	Acc23416, Acc23859
	Golgi apparatus	0.18805	2	Acc15006, Acc17505
	external encapsulating structure part	0.18865	1	Acc04885
	Golgi-associated vesicle	0.21005	1	Acc15006
	Golgi-associated vesicle membrane	0.21005	1	Acc15006
	integral to plasma membrane	0.23079	2	Acc14731, Acc11862
	cell envelope	0.23302	1	Acc04885
	intrinsic to plasma membrane	0.24396	2	Acc14731, Acc11862
	photosystem	0.24863	3	Acc30004, Acc28744, Acc19295
	viral nucleocapsid	0.27229	1	XLOC_000281
	cell periphery	0.28395	7	Acc14731, Acc04885, Acc11862, Acc09780, Acc04591, Acc23427, Acc21588
	extracellular matrix	0.28947	3	Acc26820, Acc04715, Acc24536
	host cell part	0.28952	2	Acc23859, Acc23416
	host	0.29121	2	Acc23416, Acc23859
	host cell	0.29121	2	Acc23416, Acc23859
	extraorganismal space	0.29392	2	Acc23416, Acc23859
	other organism	0.29392	2	Acc23859, Acc23416
	other organism cell	0.29392	2	Acc23416, Acc23859
	other organism part	0.29392	2	Acc23859, Acc23416
	photosynthetic membrane	0.29439	3	Acc19295, Acc28744, Acc30004
	extracellular region part	0.30537	5	Acc04715, Acc17883, Acc24536, Acc23859, Acc23416
	microtubule associated complex	0.34882	1	Acc27155
	apoplast	0.37423	1	Acc09780
	thylakoid	0.37669	3	Acc19295, Acc28744, Acc30004
	thylakoid part	0.37669	3	Acc19295, Acc28744, Acc30004
	extracellular region	0.38095	11	Acc23859, Acc23416, Acc17883, Acc14726, Acc09780, Acc04885, Acc31602, Acc24536, Acc04704, Acc05818, Acc04715
	chromosome, centromeric region	0.39467	2	XLOC_027596, Acc17530
	actin cytoskeleton	0.41806	1	Acc22058
	mitochondrial inner membrane	0.43394	2	Acc33292, Acc15506
	organelle inner membrane	0.44459	2	Acc15506, Acc33292
	exocyst	0.46433	1	Acc04591
	plasma membrane part	0.4749	2	Acc11862, Acc14731
	proteinaceous extracellular matrix	0.48376	2	Acc24536, Acc04715
	small-subunit processome	0.50553	1	Acc15006
	extrinsic to membrane	0.50803	1	Acc26833
	vesicle coat	0.53601	1	Acc15006
	coated vesicle	0.53601	1	Acc15006
	coated vesicle membrane	0.53601	1	Acc15006
	cytoplasmic vesicle membrane	0.53932	1	Acc15006
	vesicle membrane	0.54344	1	Acc15006
	preribosome	0.54602	1	Acc15006
	nuclear part	0.54909	9	Acc06862, Acc22839, Acc32410, Acc02785, Acc22831, XLOC_070425, Acc02770, Acc31597, Acc33689
	chromosome	0.56524	3	Acc06862, Acc17530, XLOC_027596
	integral to membrane	0.56856	23	Acc06935, Acc01368, Acc14752, Acc17513, Acc01367, Acc11862, Acc33594, Acc12547, Acc31602, Acc22828, Acc27476, Acc02438, Acc17506, Acc17877, Acc03153, Acc22831, Acc25782, Acc30013, Acc31790, Acc07528, Acc14731, Acc26820, Acc18204
	cytoplasmic vesicle part	0.58206	1	Acc15006
	intrinsic to membrane	0.59613	23	Acc18204, Acc26820, Acc31790, Acc30013, Acc07528, Acc14731, Acc25782, Acc03153, Acc22831, Acc17877, Acc27476, Acc02438, Acc17506, Acc12547, Acc33594, Acc31602, Acc22828, Acc11862, Acc01367, Acc17513, Acc14752, Acc06935, Acc01368
	cell cortex part	0.61866	1	Acc04591
	extracellular space	0.63434	1	Acc17883
	membrane part	0.63474	29	Acc30004, Acc01368, Acc06935, Acc15506, Acc14752, Acc17513, Acc01367, Acc11862, Acc31602, Acc33594, Acc12547, Acc22828, Acc02438, Acc17506, Acc27476, Acc26833, Acc15006, Acc19295, Acc17877, Acc03153, Acc22831, Acc25782, Acc14731, Acc07528, Acc31790, Acc30013, Acc28744, Acc26820, Acc18204
	cell cortex	0.6348	1	Acc04591
	cytoplasmic membrane-bounded vesicle	0.64531	1	Acc15006
	membrane-bounded vesicle	0.64848	1	Acc15006
	envelope	0.66017	3	Acc15506, Acc33292, Acc04885
	intracellular organelle part	0.69806	17	Acc33689, Acc15006, Acc22831, XLOC_070425, Acc02770, Acc32410, XLOC_027596, Acc17530, Acc06862, Acc33292, Acc22839, Acc17505, Acc15506, Acc27155, Acc31597, Acc22058, Acc02785
	cytoplasmic vesicle	0.69876	1	Acc15006
	vesicle	0.70146	1	Acc15006
	protein complex	0.70293	19	Acc30004, Acc31597, Acc26086, Acc27155, Acc02785, Acc22058, Acc15006, Acc19295, Acc23330, Acc33689, Acc02770, Acc04591, XLOC_070425, Acc22831, Acc14731, Acc15031, Acc32410, Acc28744, Acc22839
	chromosomal part	0.70723	2	XLOC_027596, Acc17530
	organelle part	0.71436	17	Acc15506, Acc27155, Acc31597, Acc17505, Acc22058, Acc02785, Acc22831, XLOC_070425, Acc02770, Acc33689, Acc15006, Acc17530, Acc06862, Acc22839, Acc33292, Acc32410, XLOC_027596
	membrane	0.72182	44	Acc15006, Acc19295, Acc17877, Acc08779, Acc26833, Acc21251, Acc03153, Acc22831, Acc10770, Acc14731, Acc31790, Acc30013, Acc17505, Acc30004, Acc29506, Acc06935, Acc18781, Acc30972, Acc25582, Acc17513, Acc07540, Acc15506, Acc14752, Acc17506, Acc02438, Acc04885, Acc30005, Acc25782, Acc05430, Acc18204, Acc26820, Acc28744, Acc07528, Acc33292, Acc01368, Acc27173, Acc26828, Acc11862, Acc01367, Acc27476,…
	mitochondrial membrane	0.73913	2	Acc33292, Acc15506
	viral capsid	0.74819	2	XLOC_055351, XLOC_000281
	nuclear chromosome	0.75229	1	Acc06862
	plasma membrane	0.75713	2	Acc14731, Acc11862
	mitochondrial membrane part	0.76459	1	Acc15506
	mitochondrial envelope	0.775	2	Acc33292, Acc15506
	cytoskeletal part	0.77996	2	Acc27155, Acc22058
	membrane coat	0.79836	1	Acc15006
	coated membrane	0.79836	1	Acc15006
	cytoskeleton	0.80525	2	Acc22058, Acc27155
	mitochondrial part	0.8123	2	Acc33292, Acc15506
	cellular_component	0.81848	87	Acc21780, Acc23859, Acc27173, Acc04715, Acc23427, Acc12547, Acc23330, Acc30005, Acc05430, Acc04591, Acc26820, XLOC_027596, Acc07528, Acc33292, Acc14999, Acc26199, Acc30004, Acc17505, Acc29506, Acc04887, Acc23416, Acc17513, Acc21588, Acc07540, Acc25582, Acc31597, Acc14752, Acc31791, Acc00992, Acc25577, Acc17506, Acc17877, Acc21251, Acc15031, Acc05818, XLOC_055351, Acc24536, Acc14726, Acc13783, Acc…
	organelle envelope	0.82122	2	Acc15506, Acc33292
	microtubule cytoskeleton	0.83926	1	Acc27155
	endomembrane system	0.85113	2	Acc15006, Acc17505
	organelle membrane	0.85686	4	Acc17505, Acc15006, Acc15506, Acc33292
	outer membrane	0.8569	1	Acc04885
	nucleus	0.89206	18	Acc25577, Acc18460, Acc02785, Acc31791, Acc27169, Acc27031, Acc31597, Acc04887, Acc17530, Acc06862, Acc22839, Acc32410, Acc23234, Acc22831, XLOC_070425, Acc04591, Acc02770, Acc33689
	virion part	0.92343	2	XLOC_055351, XLOC_000281
	virion	0.9433	2	XLOC_000281, XLOC_055351
	mitochondrion	0.95261	2	Acc15506, Acc33292
	macromolecular complex	0.97687	19	Acc22839, Acc14731, Acc15031, Acc32410, Acc28744, Acc04591, XLOC_070425, Acc22831, Acc02770, Acc23330, Acc33689, Acc15006, Acc19295, Acc02785, Acc22058, Acc26086, Acc31597, Acc27155, Acc30004
	cytoplasm	0.97865	15	Acc04591, Acc15506, Acc04887, Acc17505, Acc26833, Acc10240, Acc21780, Acc20351, Acc15006, Acc13783, Acc26199, Acc33292, Acc00992, Acc22058, Acc23234
	nuclear lumen	0.98392	1	Acc06862
	organelle lumen	0.98776	1	Acc06862
	intracellular organelle lumen	0.98776	1	Acc06862
	membrane-enclosed lumen	0.98852	1	Acc06862
	cell	0.98879	42	Acc22839, Acc33292, Acc06862, Acc14999, XLOC_027596, Acc23234, Acc28744, Acc04591, Acc09780, Acc04885, Acc23427, Acc11862, Acc18460, Acc22058, Acc27155, Acc13783, Acc10240, Acc21780, Acc17530, Acc14731, Acc32410, Acc02770, XLOC_070425, Acc22831, Acc15006, Acc19295, Acc33689, Acc26833, Acc20351, Acc25577, Acc00992, Acc02785, Acc31597, Acc21588, Acc27031, Acc27169, Acc15506, Acc31791, Acc26199, Acc…
	cell part	0.98879	42	Acc15006, Acc19295, Acc26833, Acc33689, Acc20351, Acc02770, XLOC_070425, Acc22831, Acc14731, Acc32410, Acc17530, Acc26199, Acc17505, Acc30004, Acc04887, Acc31597, Acc21588, Acc27031, Acc27169, Acc15506, Acc31791, Acc02785, Acc25577, Acc00992, Acc09780, Acc04885, Acc04591, XLOC_027596, Acc23234, Acc28744, Acc33292, Acc22839, Acc06862, Acc14999, Acc13783, Acc10240, Acc21780, Acc27155, Acc11862, Acc…
	intracellular membrane-bounded organelle	0.99	22	Acc02770, Acc22831, XLOC_070425, Acc04591, Acc15006, Acc33689, Acc06862, Acc33292, Acc22839, Acc17530, Acc23234, Acc32410, Acc27031, Acc31597, Acc31791, Acc27169, Acc15506, Acc17505, Acc04887, Acc25577, Acc02785, Acc18460
	membrane-bounded organelle	0.99004	22	Acc17530, Acc06862, Acc22839, Acc33292, Acc32410, Acc23234, Acc22831, XLOC_070425, Acc04591, Acc02770, Acc33689, Acc15006, Acc25577, Acc18460, Acc02785, Acc31791, Acc27169, Acc15506, Acc27031, Acc31597, Acc17505, Acc04887
	non-membrane-bounded organelle	0.99086	5	Acc22058, XLOC_027596, Acc17530, Acc06862, Acc27155
	intracellular non-membrane-bounded organelle	0.99086	5	XLOC_027596, Acc22058, Acc06862, Acc27155, Acc17530
	intracellular part	0.99593	35	Acc23234, XLOC_027596, Acc28744, Acc06862, Acc33292, Acc22839, Acc04591, Acc22058, Acc18460, Acc13783, Acc10240, Acc21780, Acc27155, Acc32410, Acc17530, Acc19295, Acc15006, Acc33689, Acc20351, Acc26833, Acc02770, Acc22831, XLOC_070425, Acc02785, Acc00992, Acc25577, Acc26199, Acc17505, Acc30004, Acc04887, Acc27031, Acc31597, Acc31791, Acc27169, Acc15506
	intracellular	0.99679	36	Acc27155, Acc21780, Acc10240, Acc13783, Acc18460, Acc22058, Acc04591, Acc14999, Acc22839, Acc33292, Acc06862, Acc28744, XLOC_027596, Acc23234, Acc15506, Acc27169, Acc31791, Acc31597, Acc27031, Acc04887, Acc30004, Acc17505, Acc26199, Acc25577, Acc00992, Acc02785, XLOC_070425, Acc22831, Acc02770, Acc20351, Acc33689, Acc26833, Acc15006, Acc19295, Acc17530, Acc32410
	intracellular organelle	0.99892	25	Acc25577, Acc22058, Acc02785, Acc18460, Acc31791, Acc27169, Acc15506, Acc27031, Acc27155, Acc31597, Acc04887, Acc17505, Acc17530, Acc06862, Acc22839, Acc33292, Acc32410, Acc23234, XLOC_027596, Acc22831, Acc04591, XLOC_070425, Acc02770, Acc33689, Acc15006
	organelle	0.99892	25	Acc18460, Acc02785, Acc22058, Acc25577, Acc04887, Acc17505, Acc31597, Acc27155, Acc27031, Acc27169, Acc15506, Acc31791, XLOC_027596, Acc23234, Acc32410, Acc33292, Acc22839, Acc06862, Acc17530, Acc15006, Acc33689, Acc02770, Acc04591, XLOC_070425, Acc22831
	ribonucleoprotein complex	0.99934	1	Acc15006
	cytoplasmic part	0.99986	6	Acc15006, Acc17505, Acc22058, Acc33292, Acc04591, Acc15506
molecular function	beta-galactosidase activity	0.0036751	3	Acc23330, Acc15031, Acc26086
	phosphoglycerate mutase activity	0.0038475	2	Acc21780, Acc26199
	galactosidase activity	0.0049859	3	Acc23330, Acc15031, Acc26086
	hydrolase activity, hydrolyzing O-glycosyl compounds	0.010105	11	Acc15031, Acc28966, Acc15590, Acc09780, Acc23330, Acc20162, Acc01368, Acc28740, Acc15517, Acc26086, Acc23859
	transferase activity, transferring acyl groups	0.010364	10	Acc22629, Acc29506, Acc00639, Acc22630, Acc31246, Acc22633, Acc22631, Acc18691, XLOC_068064, Acc22634
	ATPase activity, coupled	0.012207	6	Acc01367, Acc01368, Acc17513, Acc28740, Acc31602, XLOC_000281
	cytidine deaminase activity	0.014778	1	Acc23324
	hydrolase activity, acting on glycosyl bonds	0.015812	11	Acc28966, Acc15031, Acc23859, Acc28740, Acc26086, Acc15517, Acc23330, Acc01368, Acc20162, Acc09780, Acc15590
	manganese ion binding	0.019109	2	Acc21780, Acc26199
	transferase activity, transferring acyl groups other than amino-acyl groups	0.023369	8	Acc22633, Acc31246, Acc00639, Acc22629, Acc22630, Acc22634, Acc22631, Acc18691
	isocitrate lyase activity	0.023619	1	Acc13662
	intramolecular transferase activity, phosphotransferases	0.026101	2	Acc21780, Acc26199
	chlorophyll binding	0.027365	1	Acc28744
	hydrolase activity, acting on acid anhydrides, catalyzing transmembrane movement of substances	0.028848	5	Acc01368, Acc01367, Acc17513, Acc06338, Acc31602
	iron ion binding	0.034268	8	Acc16583, Acc11757, Acc14106, Acc00984, Acc20162, Acc29591, Acc04573, Acc25698
	nicotinate-nucleotide diphosphorylase (carboxylating) activity	0.036587	1	Acc07530
	transferase activity, transferring glycosyl groups	0.037806	12	Acc21775, Acc07530, Acc06935, Acc13490, Acc09780, Acc18774, Acc12536, XLOC_068064, XLOC_068063, Acc21776, Acc23933, Acc06220
	ATPase activity, coupled to transmembrane movement of substances	0.039447	4	Acc31602, Acc17513, Acc01368, Acc01367
	ATPase activity, coupled to movement of substances	0.039447	4	Acc31602, Acc17513, Acc01367, Acc01368
	alcohol O-acetyltransferase activity	0.04109	1	Acc18691
	alcohol O-acyltransferase activity	0.04109	1	Acc18691
	D-arabinono-1, 4-lactone oxidase activity	0.045939	1	Acc07540
	oxidoreductase activity, acting on the CH-OH group of donors, oxygen as acceptor	0.045939	1	Acc07540
	ATPase activity	0.050115	9	Acc17513, Acc28740, XLOC_000281, Acc14726, Acc01368, Acc10728, Acc31602, Acc17938, Acc01367
	valine-tRNA ligase activity	0.050506	1	Acc23234
	glutamate-cysteine ligase activity	0.051529	1	Acc11870
	oleate hydratase activity	0.052866	1	Acc27031
	primary active transmembrane transporter activity	0.053306	4	Acc17513, Acc31602, Acc01367, Acc01368
	P-P-bond-hydrolysis-driven transmembrane transporter activity	0.053306	4	Acc31602, Acc17513, Acc01367, Acc01368
	mRNA methyltransferase activity	0.054506	1	XLOC_070425
	precorrin-2 dehydrogenase activity	0.058387	2	Acc23865, Acc13787
	carboxylic ester hydrolase activity	0.059804	4	Acc23427, Acc21588, Acc00639, Acc28529
	transporter activity	0.060166	22	Acc29506, Acc01368, Acc06752, Acc18781, Acc30972, Acc17513, Acc01367, Acc22828, Acc31602, Acc27476, Acc30005, Acc20351, Acc21251, Acc08779, Acc17877, Acc05430, Acc06338, Acc30013, Acc31790, Acc07528, Acc26820, Acc18204
	chlorophyllide a oxygenase [overall] activity	0.061987	1	Acc21251
	IkappaB kinase activity	0.069629	1	Acc18781
	transmembrane transporter activity	0.069929	18	Acc01368, Acc29506, Acc06752, Acc18781, Acc17513, Acc01367, Acc31602, Acc22828, Acc27476, Acc08779, Acc21251, Acc17877, Acc05430, Acc06338, Acc30013, Acc07528, Acc18204, Acc26820
	protein C-terminal carboxyl O-methyltransferase activity	0.078265	1	Acc03153
	protein C-terminal S-isoprenylcysteine carboxyl O-methyltransferase activity	0.078265	1	Acc03153
	voltage-gated chloride channel activity	0.079571	1	Acc18781
	anion channel activity	0.079571	1	Acc18781
	chloride channel activity	0.079571	1	Acc18781
	voltage-gated anion channel activity	0.079571	1	Acc18781
	chloride transmembrane transporter activity	0.079571	1	Acc18781
	chlorophyllase activity	0.08179	2	Acc00639, Acc28529
	ecdysis-triggering hormone activity	0.083516	1	Acc04704
	O-acyltransferase activity	0.087503	2	Acc18691, Acc00639
	hydrolase activity	0.08751	44	Acc01368, Acc06342, Acc14726, Acc23859, Acc26122, Acc01367, Acc13109, Acc31602, Acc23427, Acc27476, Acc00639, Acc23330, Acc09780, XLOC_000281, Acc06338, Acc24671, Acc15517, Acc05744, Acc15779, Acc04887, XLOC_012948, Acc29514, Acc26199, Acc15590, Acc31791, Acc21588, Acc28740, Acc17513, Acc26086, Acc04704, Acc01275, Acc17938, Acc28529, Acc24306, Acc28966, Acc23324, Acc02787, Acc15003, Acc20162, Acc…
	molybdenum ion binding	0.088275	1	Acc11757
	SMAD binding	0.092416	1	Acc26733
	acid-amino acid ligase activity	0.093655	9	Acc22839, Acc11870, Acc32410, Acc02785, Acc02770, Acc31597, Acc22831, XLOC_070425, Acc33689
	deaminase activity	0.095913	1	Acc23324
	intramolecular transferase activity	0.096017	2	Acc21780, Acc26199
	oxidoreductase activity, acting on paired donors, with incorporation or reduction of molecular oxygen	0.099243	7	Acc00984, Acc14106, Acc25698, Acc27031, Acc11757, Acc16583, Acc04573
	thiolester hydrolase activity	0.10012	1	Acc13109
	methyltransferase activity	0.10679	7	Acc23652, Acc20749, Acc00637, XLOC_070425, Acc03153, Acc10726, Acc30013
	catalytic activity	0.10769	112	Acc02787, Acc33689, Acc15565, Acc20162, Acc22630, Acc24893, Acc22831, Acc03153, XLOC_070425, Acc11757, Acc02770, Acc30013, Acc32410, Acc06220, Acc25785, Acc17530, Acc15301, Acc10728, Acc06935, Acc23865, Acc29514, Acc25786, Acc11291, Acc27031, Acc21775, Acc26086, Acc18781, Acc13662, Acc04704, Acc02785, Acc23241, Acc02655, Acc13787, Acc10726, Acc17938, Acc00639, Acc28063, Acc12536, Acc18774, Acc097…
	glycolipid transporter activity	0.11102	1	Acc20351
	RNA methyltransferase activity	0.11164	2	Acc00637, XLOC_070425
	pectinesterase activity	0.11364	2	Acc21588, Acc23427
	beta-catenin binding	0.11379	1	Acc26122
	oxo-acid-lyase activity	0.11389	1	Acc13662
	S-adenosylmethionine-dependent methyltransferase activity	0.11433	3	Acc03153, XLOC_070425, Acc00637
	tRNA (guanine-N7-)-methyltransferase activity	0.11794	1	Acc00637
	beta-amylase activity	0.11939	1	Acc28966
	cysteine-type endopeptidase activity	0.12059	3	Acc02787, Acc29514, Acc15779
	glutamyl-tRNA reductase activity	0.12237	1	Acc23865
	transferase activity, transferring one-carbon groups	0.12578	7	Acc30013, Acc10726, Acc00637, XLOC_070425, Acc03153, Acc23652, Acc20749
	RNA-directed RNA polymerase activity	0.12817	2	Acc02787, Acc15301
	ligase activity, forming carbon-nitrogen bonds	0.13116	9	Acc33689, Acc02770, Acc31597, Acc22831, XLOC_070425, Acc32410, Acc02785, Acc22839, Acc11870
	DNA topoisomerase type II (ATP-hydrolyzing) activity	0.13152	1	Acc28740
	DNA topoisomerase II activity	0.13152	1	Acc28740
	ubiquitin-protein ligase activity	0.13311	8	Acc02785, Acc32410, Acc22839, Acc33689, XLOC_070425, Acc22831, Acc31597, Acc02770
	small conjugating protein ligase activity	0.13311	8	Acc33689, Acc31597, Acc02770, XLOC_070425, Acc22831, Acc02785, Acc32410, Acc22839
	poly(A)-specific ribonuclease activity	0.13532	1	Acc04887
	endopeptidase inhibitor activity	0.13656	2	Acc11862, Acc08779
	endopeptidase regulator activity	0.13656	2	Acc08779, Acc11862
	ion channel activity	0.13828	4	Acc18781, Acc08779, Acc21251, Acc26820
	substrate-specific channel activity	0.13828	4	Acc21251, Acc08779, Acc26820, Acc18781
	lipid transporter activity	0.13877	1	Acc20351
	phosphatase activity	0.1396	3	Acc15003, Acc26199, Acc24893
	3'-5'-exoribonuclease activity	0.14094	1	Acc04887
	glycolipid binding	0.14234	1	Acc20351
	NADH dehydrogenase (ubiquinone) activity	0.14332	2	Acc02655, Acc01377
	NADH dehydrogenase (quinone) activity	0.14332	2	Acc01377, Acc02655
	channel activity	0.14632	4	Acc26820, Acc08779, Acc21251, Acc18781
	passive transmembrane transporter activity	0.14632	4	Acc08779, Acc21251, Acc26820, Acc18781
	exoribonuclease activity	0.14773	1	Acc04887
	exoribonuclease activity, producing 5'-phosphomonoesters	0.14773	1	Acc04887
	peptidase inhibitor activity	0.14959	2	Acc08779, Acc11862
	peptidase regulator activity	0.14959	2	Acc08779, Acc11862
	O-acetyltransferase activity	0.15071	1	Acc18691
	oxidoreductase activity, acting on the CH-CH group of donors, NAD or NADP as acceptor	0.1573	2	Acc23865, Acc13787
	mating pheromone activity	0.15973	1	Acc26828
	NADH dehydrogenase activity	0.15982	2	Acc01377, Acc02655
	active transmembrane transporter activity	0.16044	5	Acc17513, Acc05430, Acc31602, Acc01367, Acc01368
	transition metal ion binding	0.16118	27	Acc11757, Acc02770, Acc22831, Acc16580, XLOC_070425, Acc00984, Acc15006, Acc23324, Acc33689, Acc20162, Acc22839, Acc11295, Acc14067, Acc14999, Acc26733, Acc32410, Acc25698, Acc16583, Acc31597, Acc11506, Acc25786, Acc26199, Acc14106, Acc21780, Acc29591, Acc04573, Acc02785
	tetrapyrrole binding	0.16167	7	Acc11757, Acc16583, Acc04573, Acc00984, Acc14106, Acc28744, Acc25698
	ribonuclease T2 activity	0.16246	1	Acc06342
	ligase activity	0.16617	10	Acc22839, Acc11870, Acc23234, Acc02785, Acc32410, Acc31597, Acc02770, XLOC_070425, Acc22831, Acc33689
	hydrolase activity, acting on carbon-nitrogen (but not peptide) bonds, in cyclic amidines	0.16811	1	Acc23324
	amylase activity	0.17265	1	Acc28966
	pheromone activity	0.17669	1	Acc26828
	carbohydrate derivative transporter activity	0.17793	1	Acc20351
	tRNA (guanine) methyltransferase activity	0.17872	1	Acc00637
	cysteine-type endopeptidase inhibitor activity	0.18277	1	Acc08779
	neuropeptide hormone activity	0.18581	1	Acc04704
	sulfotransferase activity	0.1917	1	Acc06935
	transferase activity, transferring amino-acyl groups	0.19683	1	XLOC_068064
	endoribonuclease activity, producing 3'-phosphomonoesters	0.19919	1	Acc06342
	endonuclease activity, active with either ribo- or deoxyribonucleic acids and producing 3'-phosphomonoesters	0.20552	1	Acc06342
	oxidoreductase activity, acting on single donors with incorporation of molecular oxygen, incorporation of one atom of oxygen (internal monooxygenases or internal mixed function oxidases)	0.20968	1	Acc21251
	transferase activity, transferring hexosyl groups	0.21064	7	Acc09780, Acc18774, Acc12536, Acc06935, Acc23933, Acc21775, Acc21776
	transferase activity, transferring sulfur-containing groups	0.21176	1	Acc06935
	oxidoreductase activity, acting on NAD(P)H, quinone or similar compound as acceptor	0.21446	2	Acc02655, Acc01377
	cysteine-type peptidase activity	0.22038	3	Acc15779, Acc29514, Acc02787
	hydrolase activity, acting on ester bonds	0.22249	11	Acc13109, Acc23427, Acc28529, Acc25785, Acc21588, Acc26199, Acc06342, Acc24893, Acc00639, Acc15003, Acc04887
	extracellular matrix binding	0.22399	1	Acc14726
	GTP binding	0.2248	7	Acc01368, Acc01367, Acc30013, Acc14726, Acc31602, Acc20899, Acc10728
	guanyl ribonucleotide binding	0.23212	7	Acc10728, Acc20899, Acc31602, Acc14726, Acc30013, Acc01368, Acc01367
	oxidoreductase activity, acting on CH-OH group of donors	0.2332	5	Acc23652, Acc07540, Acc27031, Acc20166, Acc23865
	guanyl nucleotide binding	0.23754	7	Acc10728, Acc20899, Acc31602, Acc14726, Acc01368, Acc01367, Acc30013
	4-hydroxy-tetrahydrodipicolinate reductase	0.24258	1	Acc23865
	ADP binding	0.24264	3	Acc31602, Acc01367, Acc30005
	metal ion binding	0.25191	38	Acc16580, XLOC_042997, Acc25698, Acc11295, Acc14999, Acc22839, Acc21780, Acc14106, Acc16583, Acc04715, Acc14909, Acc29591, Acc33689, Acc23324, Acc20162, Acc00984, Acc00408, Acc15006, Acc22831, XLOC_070425, Acc02770, Acc11757, Acc32410, Acc22773, Acc09785, Acc24536, Acc14067, Acc26733, Acc04887, Acc25786, Acc26199, Acc04716, Acc11506, Acc31597, Acc02785, XLOC_024571, Acc01084, Acc04573
	ubiquinol-cytochrome-c reductase activity	0.25557	1	Acc06752
	oxidoreductase activity, acting on diphenols and related substances as donors, cytochrome as acceptor	0.25557	1	Acc06752
	intracellular ligand-gated ion channel activity	0.26079	1	Acc26820
	intracellular ligand-gated calcium channel activity	0.26079	1	Acc26820
	ryanodine-sensitive calcium-release channel activity	0.26079	1	Acc26820
	calcium-release channel activity	0.26079	1	Acc26820
	cation binding	0.26345	38	Acc04715, Acc14909, Acc29591, Acc14106, Acc21780, Acc16583, Acc25698, Acc22839, Acc14999, Acc11295, Acc16580, XLOC_042997, XLOC_024571, Acc02785, Acc01084, Acc04573, Acc25786, Acc26199, Acc04887, Acc31597, Acc04716, Acc11506, Acc09785, Acc22773, Acc32410, Acc24536, Acc14067, Acc26733, Acc00984, Acc00408, Acc15006, Acc23324, Acc33689, Acc20162, Acc11757, Acc02770, Acc22831, XLOC_070425
	phosphoric ester hydrolase activity	0.2647	3	Acc15003, Acc26199, Acc24893
	heme binding	0.26825	6	Acc25698, Acc14106, Acc00984, Acc04573, Acc16583, Acc11757
	acetyltransferase activity	0.27411	2	Acc31246, Acc18691
	2-dehydropantoate 2-reductase activity	0.27454	1	Acc23865
	tRNA methyltransferase activity	0.27474	1	Acc00637
	hydrolase activity, acting on acid anhydrides	0.27548	14	Acc17938, Acc01275, Acc30013, Acc01367, Acc10728, Acc31602, Acc14726, Acc02787, Acc01368, Acc17513, Acc28740, Acc06338, XLOC_000281, Acc31791
	serine-type endopeptidase inhibitor activity	0.27788	1	Acc11862
	nucleoside-triphosphatase activity	0.28306	11	Acc01368, Acc02787, Acc14726, XLOC_000281, Acc28740, Acc17513, Acc01367, Acc30013, Acc17938, Acc31602, Acc10728
	ribonuclease activity	0.28791	2	Acc04887, Acc06342
	DNA-dependent ATPase activity	0.29668	1	Acc28740
	calcium channel activity	0.29885	1	Acc26820
	ATP-dependent helicase activity	0.3008	1	XLOC_000281
	purine NTP-dependent helicase activity	0.3008	1	XLOC_000281
	pyrophosphatase activity	0.31141	11	XLOC_000281, Acc17513, Acc28740, Acc02787, Acc01368, Acc14726, Acc31602, Acc10728, Acc30013, Acc01367, Acc17938
	DNA topoisomerase activity	0.31502	1	Acc28740
	carboxyl-O-methyltransferase activity	0.31594	1	Acc03153
	protein carboxyl O-methyltransferase activity	0.31594	1	Acc03153
	calcium ion transmembrane transporter activity	0.31646	1	Acc26820
	protein disulfide oxidoreductase activity	0.3171	2	Acc28744, Acc15565
	disulfide oxidoreductase activity	0.3171	2	Acc15565, Acc28744
	heat shock protein binding	0.3386	1	Acc14287
	inorganic anion transmembrane transporter activity	0.33923	1	Acc18781
	oxidoreductase activity	0.34583	24	Acc11757, Acc23652, Acc14112, Acc20166, Acc00984, Acc21251, Acc15565, Acc20162, Acc01377, Acc28744, Acc25698, Acc16583, Acc27031, Acc07540, Acc25786, Acc14106, Acc06752, Acc23865, Acc07749, Acc04573, Acc23241, Acc13787, Acc02655, Acc17881
	3'-5' exonuclease activity	0.34589	1	Acc04887
	gated channel activity	0.35062	2	Acc26820, Acc18781
	ion gated channel activity	0.35062	2	Acc26820, Acc18781
	GTPase activity	0.36109	5	Acc10728, Acc31602, Acc14726, Acc01367, Acc30013
	oxidoreductase activity, acting on the CH-CH group of donors	0.36194	2	Acc23865, Acc13787
	oxidoreductase activity, acting on the CH-OH group of donors, NAD or NADP as acceptor	0.36433	4	Acc23865, Acc20166, Acc23652, Acc27031
	transferase activity, transferring pentosyl groups	0.36443	1	Acc07530
	carbohydrate transmembrane transporter activity	0.3688	1	Acc17877
	carbohydrate transporter activity	0.3688	1	Acc17877
	calcium ion binding	0.37012	5	Acc04715, Acc00408, XLOC_024571, Acc24536, Acc04716
	divalent inorganic cation transmembrane transporter activity	0.374	2	Acc26820, Acc30013
	xyloglucan:xyloglucosyl transferase activity	0.37423	1	Acc09780
	hydrolase activity, acting on acid anhydrides, in phosphorus-containing anhydrides	0.39355	12	XLOC_000281, Acc31791, Acc17513, Acc28740, Acc01368, Acc02787, Acc14726, Acc31602, Acc10728, Acc01367, Acc30013, Acc17938
	voltage-gated ion channel activity	0.39549	1	Acc18781
	voltage-gated channel activity	0.39549	1	Acc18781
	phosphogluconate dehydrogenase (decarboxylating) activity	0.39963	1	Acc23865
	oxidoreductase activity, acting on diphenols and related substances as donors	0.40926	1	Acc06752
	calmodulin binding	0.41934	1	Acc09785
	oxidoreductase activity, acting on the aldehyde or oxo group of donors, NAD or NADP as acceptor	0.4276	1	Acc23865
	isomerase activity	0.42909	3	Acc26199, Acc21780, Acc28740
	electron carrier activity	0.43887	4	Acc14479, Acc28744, Acc15565, Acc06731
	substrate-specific transporter activity	0.44092	11	Acc30013, Acc07528, Acc26820, Acc18204, Acc29506, Acc20351, Acc08779, Acc21251, Acc06752, Acc17877, Acc18781
	RNA binding	0.44714	9	Acc10728, Acc02335, Acc24558, XLOC_070425, Acc04887, Acc10240, Acc06342, Acc14726, Acc20166
	serine-type endopeptidase activity	0.44925	2	Acc02787, XLOC_012948
	G-protein beta/gamma-subunit complex binding	0.45757	1	Acc14726
	RNA helicase activity	0.45905	2	Acc14726, Acc10728
	amino acid binding	0.46146	1	Acc27698
	substrate-specific transmembrane transporter activity	0.46175	10	Acc18204, Acc26820, Acc30013, Acc07528, Acc18781, Acc17877, Acc06752, Acc08779, Acc21251, Acc29506
	drug transmembrane transporter activity	0.46275	1	Acc05430
	carboxylic acid binding	0.47308	1	Acc27698
	drug transporter activity	0.4739	1	Acc05430
	enzyme inhibitor activity	0.47607	3	Acc23427, Acc08779, Acc11862
	sequence-specific DNA binding	0.47947	6	Acc16580, Acc25577, Acc01280, Acc31542, Acc23234, Acc31884
	hydrolase activity, acting on carbon-nitrogen (but not peptide) bonds	0.48091	1	Acc23324
	NADP binding	0.48379	1	Acc23865
	ligand-gated ion channel activity	0.48393	1	Acc26820
	ligand-gated channel activity	0.48393	1	Acc26820
	protein serine/threonine kinase activity	0.48607	2	Acc18781, Acc17530
	protein complex binding	0.48855	1	Acc14726
	O-methyltransferase activity	0.49308	1	Acc03153
	NAD binding	0.49703	2	Acc23865, Acc27031
	monooxygenase activity	0.50369	1	Acc21251
	oxidoreductase activity, acting on single donors with incorporation of molecular oxygen	0.51233	1	Acc21251
	3-hydroxyacyl-CoA dehydrogenase activity	0.51653	1	Acc23652
	metal ion transmembrane transporter activity	0.52251	4	Acc26820, Acc29506, Acc07528, Acc30013
	oxidoreductase activity, acting on the aldehyde or oxo group of donors	0.52541	1	Acc23865
	endoribonuclease activity	0.52946	1	Acc06342
	protein methyltransferase activity	0.53067	1	Acc03153
	ion transmembrane transporter activity	0.53416	9	Acc18781, Acc29506, Acc21251, Acc08779, Acc06752, Acc07528, Acc30013, Acc26820, Acc18204
	ferrous iron transmembrane transporter activity	0.54188	1	Acc30013
	endopeptidase activity	0.54304	6	Acc05744, XLOC_012948, Acc29514, Acc02787, Acc27476, Acc15779
	hydro-lyase activity	0.54352	1	Acc27031
	flavin adenine dinucleotide binding	0.55039	2	Acc07540, Acc27031
	aminoacyl-tRNA ligase activity	0.55384	1	Acc23234
	exonuclease activity, active with either ribo- or deoxyribonucleic acids and producing 5'-phosphomonoesters	0.5549	1	Acc04887
	N-acetyltransferase activity	0.5595	1	Acc31246
	aspartic-type endopeptidase activity	0.55954	2	Acc05744, Acc27476
	aspartic-type peptidase activity	0.55954	2	Acc27476, Acc05744
	helicase activity	0.57312	3	Acc14726, XLOC_000281, Acc10728
	iron ion transmembrane transporter activity	0.5734	1	Acc30013
	transferase activity	0.57656	38	Acc21776, Acc10726, Acc22631, Acc21775, Acc18781, XLOC_055806, Acc06935, Acc29506, Acc15301, Acc17530, Acc03873, Acc30013, Acc06220, Acc18691, Acc06645, Acc23652, Acc03153, XLOC_070425, Acc22630, Acc02787, Acc13490, Acc22634, XLOC_068063, XLOC_068064, Acc23933, Acc23859, Acc00637, Acc10240, Acc07530, Acc22629, Acc20749, Acc22633, Acc31246, Acc12536, Acc09780, Acc18774, Acc25805, Acc00639
	oxidoreductase activity, acting on NAD(P)H	0.57775	2	Acc02655, Acc01377
	ligase activity, forming carbon-oxygen bonds	0.5786	1	Acc23234
	ligase activity, forming aminoacyl-tRNA and related compounds	0.5786	1	Acc23234
	FAD binding	0.58446	1	Acc27031
	zinc ion binding	0.58907	16	XLOC_070425, Acc16580, Acc22831, Acc02770, Acc33689, Acc23324, Acc15006, Acc26733, Acc11295, Acc14999, Acc14067, Acc22839, Acc32410, Acc11506, Acc31597, Acc02785
	pyridoxal phosphate binding	0.59839	1	Acc10726
	N-acyltransferase activity	0.60281	1	Acc31246
	antiporter activity	0.63566	1	Acc05430
	anion transmembrane transporter activity	0.64107	1	Acc18781
	hormone activity	0.64182	1	Acc04704
	lipid binding	0.64327	2	Acc04885, Acc20351
	ion binding	0.66873	62	Acc29591, Acc31602, Acc14909, Acc01367, Acc04715, Acc16583, Acc26122, Acc23859, Acc14726, Acc14106, Acc01368, Acc10240, Acc21780, Acc22839, Acc14999, Acc11295, Acc23234, Acc25698, XLOC_042997, Acc16580, XLOC_000281, Acc30005, Acc25805, Acc04573, Acc20899, Acc01084, Acc10726, XLOC_024571, Acc17938, Acc02785, Acc27698, Acc31597, Acc28740, Acc27031, Acc07540, Acc11506, Acc31791, XLOC_055806, Acc0471…
	oxidoreductase activity, acting on a sulfur group of donors	0.6744	2	Acc15565, Acc28744
	exonuclease activity	0.67705	1	Acc04887
	RNA polymerase activity	0.68048	2	Acc02787, Acc15301
	transition metal ion transmembrane transporter activity	0.68971	1	Acc30013
	cation channel activity	0.69295	1	Acc26820
	copper ion binding	0.70079	1	Acc25786
	3-beta-hydroxy-delta5-steroid dehydrogenase activity	0.71304	1	Acc20166
	steroid dehydrogenase activity	0.71304	1	Acc20166
	steroid dehydrogenase activity, acting on the CH-OH group of donors, NAD or NADP as acceptor	0.71304	1	Acc20166
	carbon-oxygen lyase activity	0.71641	1	Acc27031
	secondary active transmembrane transporter activity	0.73028	1	Acc05430
	iron-sulfur cluster binding	0.74334	1	Acc29591
	metal cluster binding	0.74334	1	Acc29591
	serine-type peptidase activity	0.75449	2	XLOC_012948, Acc02787
	serine hydrolase activity	0.75449	2	XLOC_012948, Acc02787
	cation transmembrane transporter activity	0.75852	6	Acc18204, Acc26820, Acc06752, Acc30013, Acc07528, Acc29506
	unfolded protein binding	0.7608	1	Acc14287
	endonuclease activity	0.79775	1	Acc06342
	receptor binding	0.79818	2	Acc04704, Acc26828
	carbon-carbon lyase activity	0.80019	1	Acc13662
	protein binding	0.80034	51	XLOC_052857, Acc01998, Acc23931, Acc21786, Acc11862, Acc26828, Acc26122, Acc23859, Acc26183, Acc10237, Acc14287, Acc07530, Acc10240, Acc14726, Acc11295, Acc14999, Acc15296, Acc22839, Acc00348, Acc04591, Acc26821, Acc30005, Acc23583, Acc04704, Acc13662, Acc02785, Acc01304, Acc31884, XLOC_024571, Acc09512, XLOC_055806, Acc31597, Acc24536, Acc26733, Acc29849, Acc32410, Acc14731, Acc01996, Acc01993, …
	peptidase activity, acting on L-amino acid peptides	0.81056	6	Acc29514, XLOC_012948, Acc02787, Acc05744, Acc15779, Acc27476
	nuclease activity	0.81196	2	Acc06342, Acc04887
	cofactor binding	0.82646	5	Acc07540, Acc27031, Acc23865, Acc20166, Acc10726
	nucleic acid binding transcription factor activity	0.82979	9	Acc04591, Acc23859, Acc16580, Acc25577, Acc01280, Acc31542, Acc31884, Acc01304, Acc23234
	sequence-specific DNA binding transcription factor activity	0.82979	9	Acc01280, Acc25577, Acc23234, Acc31884, Acc01304, Acc31542, Acc23859, Acc16580, Acc04591
	coenzyme binding	0.83741	4	Acc27031, Acc07540, Acc23865, Acc20166
	enzyme regulator activity	0.85467	3	Acc11862, Acc08779, Acc23427
	antioxidant activity	0.85496	1	Acc14112
	carbohydrate binding	0.8627	1	Acc15590
	peptidase activity	0.87035	6	Acc29514, XLOC_012948, Acc02787, Acc05744, Acc15779, Acc27476
	signal transducer activity	0.87434	2	Acc04885, Acc14726
	molecular transducer activity	0.87434	2	Acc04885, Acc14726
	lyase activity	0.90606	2	Acc27031, Acc13662
	nucleic acid binding	0.91015	33	Acc20166, Acc26833, Acc15022, Acc33448, XLOC_070425, Acc10728, Acc02335, Acc24536, Acc25786, XLOC_012948, Acc04887, Acc28740, Acc31791, Acc31884, Acc32998, Acc25577, Acc23583, Acc16580, Acc04591, Acc23234, Acc24558, Acc06342, Acc14726, Acc10240, Acc01368, Acc26122, Acc26183, Acc26828, Acc31542, Acc01367, Acc14909, Acc01280, Acc31602
	nucleotidyltransferase activity	0.91863	2	Acc02787, Acc15301
	DNA binding	0.92433	20	Acc16580, Acc04591, Acc33448, Acc26833, Acc15022, Acc24536, Acc23234, Acc28740, Acc26122, Acc25786, XLOC_012948, Acc01280, Acc25577, Acc23583, Acc31602, Acc31884, Acc26828, Acc32998, Acc31542, Acc01367
	nucleotide binding	0.93478	26	Acc17938, Acc01367, Acc31602, Acc20899, Acc14726, Acc25786, Acc01368, Acc10240, Acc23865, Acc27031, Acc28740, Acc07540, Acc23859, XLOC_055806, Acc31791, Acc26122, Acc09785, Acc23234, Acc30013, Acc22773, Acc10728, Acc03873, Acc30005, Acc25805, Acc06645, XLOC_000281
	nucleoside phosphate binding	0.93478	26	XLOC_000281, Acc06645, Acc25805, Acc30005, Acc03873, Acc10728, Acc30013, Acc22773, Acc23234, Acc09785, XLOC_055806, Acc31791, Acc23859, Acc26122, Acc27031, Acc28740, Acc07540, Acc10240, Acc23865, Acc01368, Acc25786, Acc14726, Acc20899, Acc31602, Acc01367, Acc17938
	structural molecule activity	0.93944	5	XLOC_012948, Acc26820, Acc15006, XLOC_000281, XLOC_055351
	small molecule binding	0.94416	26	Acc07540, Acc28740, Acc27031, XLOC_055806, Acc31791, Acc23859, Acc26122, Acc14726, Acc25786, Acc01368, Acc23865, Acc10240, Acc31602, Acc20899, Acc17938, Acc01367, Acc06645, XLOC_000281, Acc30005, Acc25805, Acc10728, Acc03873, Acc09785, Acc23234, Acc30013, Acc22773
	inorganic cation transmembrane transporter activity	0.94792	3	Acc06752, Acc26820, Acc30013
	purine nucleoside binding	0.95132	21	Acc01367, Acc17938, Acc31602, Acc20899, Acc01368, Acc10240, Acc14726, Acc25786, Acc26122, XLOC_055806, Acc31791, Acc23859, Acc28740, Acc30013, Acc23234, Acc03873, Acc10728, Acc30005, Acc25805, XLOC_000281, Acc06645
	ribonucleoside binding	0.95132	21	Acc23234, Acc30013, Acc10728, Acc03873, Acc25805, Acc30005, Acc06645, XLOC_000281, Acc17938, Acc01367, Acc20899, Acc31602, Acc25786, Acc14726, Acc10240, Acc01368, Acc28740, Acc31791, XLOC_055806, Acc26122, Acc23859
	purine ribonucleoside binding	0.95132	21	Acc28740, XLOC_055806, Acc23859, Acc31791, Acc26122, Acc14726, Acc25786, Acc01368, Acc10240, Acc20899, Acc31602, Acc17938, Acc01367, Acc06645, XLOC_000281, Acc30005, Acc25805, Acc10728, Acc03873, Acc23234, Acc30013
	nucleoside binding	0.95214	21	Acc10240, Acc01368, Acc25786, Acc14726, Acc23859, XLOC_055806, Acc31791, Acc26122, Acc28740, Acc01367, Acc17938, Acc20899, Acc31602, Acc25805, Acc30005, XLOC_000281, Acc06645, Acc30013, Acc23234, Acc03873, Acc10728
	purine ribonucleotide binding	0.95229	21	XLOC_000281, Acc06645, Acc25805, Acc30005, Acc03873, Acc10728, Acc30013, Acc23234, XLOC_055806, Acc23859, Acc31791, Acc26122, Acc28740, Acc10240, Acc01368, Acc25786, Acc14726, Acc20899, Acc31602, Acc01367, Acc17938
	anion binding	0.9567	25	XLOC_000281, Acc06645, Acc30005, Acc25805, Acc03873, Acc10728, Acc30013, Acc23234, XLOC_055806, Acc31791, Acc26122, Acc23859, Acc27698, Acc28740, Acc07540, Acc27031, Acc01368, Acc10240, Acc14726, Acc25786, Acc20899, Acc31602, Acc01367, Acc17938, Acc10726
	hydrogen ion transmembrane transporter activity	0.95778	1	Acc06752
	ribonucleotide binding	0.95793	21	Acc30013, Acc23234, Acc03873, Acc10728, Acc30005, Acc25805, XLOC_000281, Acc06645, Acc01367, Acc17938, Acc31602, Acc20899, Acc01368, Acc10240, Acc14726, Acc25786, Acc26122, XLOC_055806, Acc31791, Acc23859, Acc28740
	adenyl ribonucleotide binding	0.95851	19	Acc26122, XLOC_055806, Acc31791, Acc23859, Acc28740, Acc10240, Acc01368, Acc25786, Acc14726, Acc31602, Acc01367, Acc17938, XLOC_000281, Acc06645, Acc25805, Acc30005, Acc03873, Acc10728, Acc23234
	purine nucleotide binding	0.959	21	XLOC_000281, Acc06645, Acc30005, Acc25805, Acc03873, Acc10728, Acc30013, Acc23234, XLOC_055806, Acc26122, Acc31791, Acc23859, Acc28740, Acc01368, Acc10240, Acc14726, Acc25786, Acc31602, Acc20899, Acc01367, Acc17938
	purine ribonucleoside triphosphate binding	0.96261	20	Acc31602, Acc20899, Acc01367, Acc17938, Acc31791, XLOC_055806, Acc23859, Acc26122, Acc28740, Acc10240, Acc01368, Acc25786, Acc14726, Acc03873, Acc10728, Acc30013, Acc23234, XLOC_000281, Acc06645, Acc25805
	adenyl nucleotide binding	0.96431	19	Acc31602, Acc17938, Acc01367, Acc28740, Acc26122, XLOC_055806, Acc31791, Acc23859, Acc14726, Acc25786, Acc01368, Acc10240, Acc10728, Acc03873, Acc23234, Acc06645, XLOC_000281, Acc30005, Acc25805
	cytoskeletal protein binding	0.9665	1	Acc26833
	ATP binding	0.96833	18	Acc01368, Acc10240, Acc14726, Acc25786, Acc23859, XLOC_055806, Acc31791, Acc26122, Acc28740, Acc01367, Acc17938, Acc31602, Acc25805, XLOC_000281, Acc06645, Acc23234, Acc03873, Acc10728
	protein dimerization activity	0.97295	2	Acc15003, Acc04591
	protein kinase activity	0.97489	8	Acc03873, Acc17530, Acc25805, Acc10240, Acc23859, XLOC_055806, Acc06645, Acc18781
	monovalent inorganic cation transmembrane transporter activity	0.98897	1	Acc06752
	heterocyclic compound binding	0.98958	55	XLOC_012948, Acc04887, Acc23865, Acc25786, XLOC_055806, Acc31791, Acc27031, Acc28740, Acc07540, Acc17938, Acc32998, Acc31884, Acc04573, Acc20899, Acc23583, Acc25577, Acc15022, Acc26833, Acc00984, Acc20166, Acc33448, XLOC_070425, Acc06645, Acc11757, Acc22773, Acc30013, Acc09785, Acc03873, Acc24536, Acc10728, Acc02335, Acc01368, Acc10240, Acc06342, Acc14726, Acc14106, Acc26183, Acc23859, Acc26122, …
	organic cyclic compound binding	0.98962	55	Acc28744, Acc24558, Acc25698, Acc23234, Acc25805, Acc30005, Acc16580, XLOC_000281, Acc04591, Acc31542, Acc01367, Acc14909, Acc26828, Acc31602, Acc01280, Acc10240, Acc01368, Acc06342, Acc14726, Acc14106, Acc23859, Acc26122, Acc26183, Acc16583, Acc30013, Acc22773, Acc09785, Acc24536, Acc03873, Acc02335, Acc10728, Acc26833, Acc15022, Acc00984, Acc20166, XLOC_070425, Acc33448, Acc11757, Acc06645, Acc…
	phosphotransferase activity, alcohol group as acceptor	0.99381	8	Acc06645, Acc18781, XLOC_055806, Acc23859, Acc25805, Acc10240, Acc17530, Acc03873
	molecular_function	0.99631	179	Acc02785, Acc04704, Acc13662, Acc17938, Acc13787, Acc02655, Acc23241, Acc20899, Acc23583, Acc01084, Acc18781, Acc27698, Acc14731, Acc25785, Acc31790, Acc32410, Acc01997, Acc17530, Acc15022, Acc15565, Acc26833, Acc33689, Acc02787, Acc20351, Acc15006, Acc22831, Acc31542, Acc26828, Acc31602, Acc22828, Acc27476, Acc10240, Acc07530, Acc06342, Acc06752, Acc14726, Acc26183, Acc28744, Acc15779, Acc00639,…
	kinase activity	0.99642	8	Acc03873, Acc17530, Acc25805, Acc10240, Acc18781, Acc06645, Acc23859, XLOC_055806
	structural constituent of ribosome	0.99699	1	XLOC_012948
	binding	0.99886	108	Acc01280, Acc23931, Acc29591, Acc04715, Acc21786, Acc16583, Acc10237, Acc14287, Acc26122, Acc23859, Acc14106, Acc21780, Acc14999, Acc24558, XLOC_042997, Acc04591, Acc25805, Acc30005, Acc25577, Acc04573, Acc07540, Acc28740, Acc31597, XLOC_055806, Acc04716, Acc31791, Acc11506, Acc26199, Acc15590, Acc04887, XLOC_012948, Acc29849, Acc14067, Acc24536, Acc03873, Acc09785, Acc22773, Acc01996, Acc06645, …
	transferase activity, transferring phosphorus-containing groups	0.99922	10	Acc15301, Acc17530, Acc03873, Acc18781, Acc06645, Acc23859, XLOC_055806, Acc02787, Acc25805, Acc10240

## Sheet: 3W vs CK
Term	Description	p Value	Gene number	Gene ID
biological process	response to biotic stimulus	3.2316e-09	18	Acc27173, Acc27175, Acc27171, Acc27160, Acc27172, Acc27174, Acc24572, Acc27159, Acc27154, Acc24573, Acc27155, Acc27165, Acc24574, XLOC_044733, Acc27178, Acc27156, Acc27169, Acc00408
	defense response	4.534e-07	18	Acc27172, Acc27160, Acc27171, Acc27175, Acc27173, Acc27159, Acc24572, Acc27174, Acc27165, Acc24574, Acc27155, Acc24573, Acc27154, Acc00408, Acc27169, Acc27156, Acc27178, XLOC_044733
	fatty acid metabolic process	5.4153e-05	11	Acc02004, Acc15787, Acc20317, Acc12218, Acc05586, Acc13382, Acc20162, Acc13109, Acc23652, Acc30033, Acc27031
	monocarboxylic acid metabolic process	0.00027707	11	Acc23652, Acc30033, Acc27031, Acc20317, Acc12218, Acc02004, Acc15787, Acc20162, Acc13109, Acc13382, Acc05586
	carboxylic acid metabolic process	0.0012764	19	Acc20317, Acc11870, Acc12218, Acc13109, Acc13382, Acc06178, Acc23652, Acc15083, Acc30713, Acc13662, Acc15787, Acc02004, Acc26858, Acc19194, Acc05586, Acc20162, Acc23234, Acc30033, Acc27031
	photosynthesis, light reaction	0.0014289	4	Acc18280, Acc06071, Acc28744, Acc27960
	oxoacid metabolic process	0.0016573	19	Acc27031, Acc30033, Acc23234, Acc26858, Acc13662, Acc15787, Acc02004, Acc20162, Acc19194, Acc05586, Acc23652, Acc06178, Acc15083, Acc30713, Acc20317, Acc12218, Acc11870, Acc13109, Acc13382
	fatty acid biosynthetic process	0.0016687	6	Acc20317, Acc12218, Acc15787, Acc02004, Acc20162, Acc13109
	organic acid metabolic process	0.0017526	19	Acc13382, Acc13109, Acc12218, Acc20317, Acc11870, Acc15083, Acc30713, Acc06178, Acc23652, Acc20162, Acc19194, Acc05586, Acc26858, Acc15787, Acc13662, Acc02004, Acc30033, Acc27031, Acc23234
	small molecule metabolic process	0.0033076	26	Acc18691, Acc23234, Acc27031, Acc30033, Acc06645, Acc05586, Acc19194, XLOC_081022, Acc20162, Acc02004, Acc13662, Acc15578, Acc15787, Acc26858, Acc30713, Acc15083, Acc23652, Acc06178, Acc02053, Acc13382, Acc13627, Acc13109, Acc08228, Acc12218, Acc20317, Acc11870
	photosynthetic electron transport chain	0.0038173	2	Acc28744, Acc18280
	monocarboxylic acid biosynthetic process	0.0043029	6	Acc20162, Acc13109, Acc12218, Acc20317, Acc15787, Acc02004
	cellular lipid metabolic process	0.009998	14	Acc30033, Acc27031, Acc24097, Acc23652, Acc05586, Acc03598, Acc20162, Acc13109, Acc13382, Acc02004, Acc15787, Acc00639, Acc20317, Acc12218
	photosynthesis	0.010967	8	Acc27960, Acc06071, Acc18280, Acc19295, XLOC_058968, Acc28744, Acc15578, Acc19093
	amino acid activation	0.011	5	Acc19194, Acc23234, Acc30713, Acc26858, Acc06178
	tRNA aminoacylation	0.011	5	Acc06178, Acc26858, Acc19194, Acc30713, Acc23234
	response to stress	0.013021	26	Acc17935, Acc27155, Acc24574, Acc27165, Acc27154, Acc24573, Acc27961, Acc26828, Acc27156, Acc27169, Acc00408, XLOC_044733, Acc27178, Acc27160, Acc27172, Acc27173, Acc27175, Acc27171, Acc06178, Acc27159, XLOC_058968, Acc11862, Acc29664, Acc27174, Acc15289, Acc24572
	GTP metabolic process	0.0163	2	Acc15578, Acc13627
	polysaccharide metabolic process	0.016512	6	Acc28966, Acc09780, Acc17506, Acc24097, Acc13627, Acc18051
	putrescine metabolic process	0.01755	1	Acc18667
	putrescine biosynthetic process	0.01755	1	Acc18667
	pyridoxine metabolic process	0.019784	1	Acc08228
	pyridoxine biosynthetic process	0.019784	1	Acc08228
	single-organism metabolic process	0.020521	60	Acc27031, Acc30033, Acc24097, Acc07749, Acc18691, Acc01071, Acc22834, Acc02655, Acc21768, Acc03598, Acc28744, XLOC_081022, Acc01144, Acc19194, Acc00639, XLOC_081028, Acc12534, Acc15787, Acc15578, Acc08241, Acc30713, Acc15083, Acc25786, Acc25698, Acc06752, Acc23652, Acc04573, Acc13627, Acc12533, Acc13109, Acc11757, Acc25755, Acc20317, Acc11870, Acc17007, XLOC_080421, Acc13491, Acc23234, Acc18280, …
	lipid metabolic process	0.02345	19	Acc20317, Acc17007, Acc12218, Acc20166, Acc13382, Acc13109, Acc12533, Acc23652, Acc15787, Acc12534, Acc02004, Acc00639, Acc05586, Acc20162, Acc21768, Acc03598, Acc24097, Acc27031, Acc30033
	small molecule biosynthetic process	0.024481	11	Acc15787, Acc08228, Acc02004, Acc20317, Acc12218, Acc11870, Acc19194, Acc20162, Acc13109, Acc02053, Acc15083
	negative regulation of transcription from RNA polymerase III promoter	0.02992	1	Acc28442
	transmembrane transport	0.030663	22	Acc05749, Acc06145, Acc31602, Acc25782, XLOC_081022, Acc01367, Acc06188, Acc22828, Acc19194, Acc07528, Acc29506, Acc31790, Acc02438, Acc08228, Acc18204, Acc01770, Acc01368, Acc21251, Acc27476, Acc05430, Acc30857, Acc19654
	single-organism biosynthetic process	0.031577	11	Acc19194, Acc13109, Acc20162, Acc02004, Acc15787, Acc08228, Acc20317, Acc11870, Acc12218, Acc15083, Acc02053
	organic acid biosynthetic process	0.03207	9	Acc15083, Acc19194, Acc13109, Acc20162, Acc02004, Acc15787, Acc12218, Acc20317, Acc11870
	carboxylic acid biosynthetic process	0.03207	9	Acc15083, Acc20317, Acc12218, Acc11870, Acc15787, Acc02004, Acc20162, Acc13109, Acc19194
	centromere complex assembly	0.036952	3	Acc26828, Acc06178, Acc03601
	positive regulation of transcription from RNA polymerase II promoter	0.037424	1	Acc24179
	peptidoglycan biosynthetic process	0.037761	1	Acc01144
	peptidoglycan-based cell wall biogenesis	0.037761	1	Acc01144
	lipid biosynthetic process	0.039435	11	Acc30033, Acc27031, Acc12218, Acc20317, Acc15787, Acc02004, Acc20162, Acc13382, Acc13109, Acc21768, Acc20166
	positive regulation of biosynthetic process	0.040902	3	Acc24179, Acc23416, Acc26858
	positive regulation of macromolecule biosynthetic process	0.040902	3	Acc24179, Acc23416, Acc26858
	positive regulation of cellular biosynthetic process	0.040902	3	Acc23416, Acc24179, Acc26858
	cell wall modification	0.042412	3	Acc23427, Acc21588, Acc27091
	guanosine-containing compound metabolic process	0.043902	2	Acc15578, Acc13627
	calcium-mediated signaling	0.044954	1	Acc03598
	second-messenger-mediated signaling	0.044954	1	Acc03598
	meiotic DNA double-strand break formation	0.046767	1	Acc29600
	spermatid nucleus differentiation	0.048675	1	XLOC_080421
	sperm chromatin condensation	0.048675	1	XLOC_080421
	neuropeptide signaling pathway	0.053551	2	Acc27482, Acc04704
	snRNA metabolic process	0.05734	1	Acc02760
	snRNA processing	0.05734	1	Acc02760
	snRNA 3'-end processing	0.05734	1	Acc02760
	U6 snRNA 3'-end processing	0.05734	1	Acc02760
	ncRNA 3'-end processing	0.05734	1	Acc02760
	sulfur amino acid catabolic process	0.058256	1	Acc05586
	prenylcysteine catabolic process	0.058256	1	Acc05586
	prenylcysteine metabolic process	0.058256	1	Acc05586
	cellular modified amino acid catabolic process	0.058256	1	Acc05586
	sulfur compound catabolic process	0.058256	1	Acc05586
	epithelial cell development	0.05862	1	XLOC_080421
	germ cell development	0.05862	1	XLOC_080421
	spermatid development	0.05862	1	XLOC_080421
	epithelial cell differentiation	0.05862	1	XLOC_080421
	spermatid differentiation	0.05862	1	XLOC_080421
	epithelium development	0.05862	1	XLOC_080421
	nuclear division	0.058695	3	Acc26828, XLOC_027596, Acc17530
	mitosis	0.058695	3	XLOC_027596, Acc17530, Acc26828
	nucleobase-containing compound catabolic process	0.059	3	Acc04887, Acc13627, Acc28496
	carbohydrate biosynthetic process	0.059174	5	Acc13627, Acc17506, XLOC_081028, Acc27953, Acc18051
	negative regulation of Wnt receptor signaling pathway	0.059272	1	Acc05818
	cell wall macromolecule biosynthetic process	0.060349	1	Acc01144
	cellular component macromolecule biosynthetic process	0.060349	1	Acc01144
	positive regulation of macromolecule metabolic process	0.061966	3	Acc26858, Acc24179, Acc23416
	polysaccharide catabolic process	0.063916	2	Acc28966, Acc24097
	vesicle fusion	0.065064	1	Acc17505
	vesicle fusion with Golgi apparatus	0.065064	1	Acc17505
	regulation of Wnt receptor signaling pathway	0.065892	1	Acc05818
	pyrimidine nucleobase metabolic process	0.066142	1	Acc06645
	pyrimidine nucleobase biosynthetic process	0.066142	1	Acc06645
	single-organism transport	0.066963	38	Acc21251, Acc20164, Acc27476, Acc01368, Acc25582, Acc08228, Acc28056, Acc05901, Acc15041, Acc18204, Acc27961, Acc07528, Acc28844, Acc33594, Acc05749, Acc06145, Acc06188, Acc01367, Acc25782, Acc30857, Acc19654, Acc05430, Acc02438, Acc20351, Acc01770, Acc01084, Acc29506, XLOC_042997, Acc29660, Acc31790, Acc31602, Acc17505, Acc26820, Acc28319, Acc32231, Acc22828, Acc19194, XLOC_081022
	polysaccharide biosynthetic process	0.070526	3	Acc18051, Acc17506, Acc13627
	purine nucleoside catabolic process	0.070596	1	Acc13627
	GTP catabolic process	0.070596	1	Acc13627
	nucleoside triphosphate catabolic process	0.070596	1	Acc13627
	purine nucleoside triphosphate catabolic process	0.070596	1	Acc13627
	ribonucleoside triphosphate catabolic process	0.070596	1	Acc13627
	purine ribonucleoside triphosphate catabolic process	0.070596	1	Acc13627
	regulation of GTP catabolic process	0.070596	1	Acc13627
	regulation of GTPase activity	0.070596	1	Acc13627
	purine ribonucleoside catabolic process	0.070596	1	Acc13627
	guanosine-containing compound catabolic process	0.070596	1	Acc13627
	translational elongation	0.070793	2	XLOC_061523, Acc26858
	nucleus organization	0.071515	1	XLOC_080421
	galacturonan metabolic process	0.071632	1	Acc24097
	pectin metabolic process	0.071632	1	Acc24097
	pectin catabolic process	0.071632	1	Acc24097
	carbohydrate catabolic process	0.072676	4	Acc28966, Acc24097, Acc26199, Acc21780
	valyl-tRNA aminoacylation	0.073464	1	Acc23234
	glutathione biosynthetic process	0.074314	1	Acc11870
	cellular modified amino acid metabolic process	0.074964	3	Acc11870, Acc15083, Acc05586
	metal ion transport	0.077591	12	Acc07528, XLOC_042997, Acc20164, Acc01084, Acc29506, Acc29660, Acc28056, Acc06145, Acc05901, Acc15041, Acc28319, Acc19194
	positive regulation of gene expression	0.07976	2	Acc23416, Acc24179
	positive regulation of transcription, DNA-dependent	0.07976	2	Acc24179, Acc23416
	DNA replication-independent nucleosome assembly	0.081347	1	Acc03601
	chromatin remodeling at centromere	0.081347	1	Acc03601
	CENP-A containing nucleosome assembly at centromere	0.081347	1	Acc03601
	DNA replication-independent nucleosome organization	0.081347	1	Acc03601
	histone exchange	0.081347	1	Acc03601
	regulation of translational termination	0.084207	1	Acc26858
	translational frameshifting	0.084207	1	Acc26858
	positive regulation of protein complex disassembly	0.084207	1	Acc26858
	positive regulation of translation	0.084207	1	Acc26858
	positive regulation of translational elongation	0.084207	1	Acc26858
	positive regulation of translational termination	0.084207	1	Acc26858
	selenocysteine incorporation	0.085781	1	XLOC_061523
	translational readthrough	0.085781	1	XLOC_061523
	organelle fission	0.08633	3	Acc17530, XLOC_027596, Acc26828
	nucleic acid phosphodiester bond hydrolysis	0.087099	1	Acc29600
	heterocycle catabolic process	0.087227	4	Acc04887, Acc00639, Acc28496, Acc13627
	purine ribonucleotide catabolic process	0.087909	1	Acc13627
	ribonucleotide catabolic process	0.087909	1	Acc13627
	nonribosomal peptide biosynthetic process	0.088159	1	Acc11870
	establishment of competence for transformation	0.088194	1	Acc27171
	nucleoside catabolic process	0.08922	1	Acc13627
	ribonucleoside catabolic process	0.08922	1	Acc13627
	glycosyl compound catabolic process	0.08922	1	Acc13627
	organic cyclic compound catabolic process	0.090544	4	Acc13627, Acc28496, Acc00639, Acc04887
	cellular nitrogen compound catabolic process	0.091922	4	Acc13627, Acc28496, Acc00639, Acc04887
	organic substance catabolic process	0.092196	11	Acc24097, Acc28966, Acc04887, Acc26199, Acc13627, Acc05586, Acc28496, Acc00639, Acc21780, Acc17935, Acc33040
	branched-chain amino acid metabolic process	0.092225	1	Acc19194
	branched-chain amino acid biosynthetic process	0.092225	1	Acc19194
	nucleobase metabolic process	0.093091	1	Acc06645
	nucleobase biosynthetic process	0.093091	1	Acc06645
	cellulose biosynthetic process	0.094149	2	Acc13627, Acc18051
	aromatic compound catabolic process	0.094279	4	Acc04887, Acc00639, Acc13627, Acc28496
	mitotic cell cycle	0.10199	3	Acc17530, XLOC_027596, Acc26828
	regulation of translational elongation	0.10309	1	Acc26858
	DNA mediated transformation	0.10367	1	Acc27171
	cellulose metabolic process	0.10406	2	Acc18051, Acc13627
	kinetochore assembly	0.10436	2	Acc06178, Acc26828
	kinetochore organization	0.10436	2	Acc06178, Acc26828
	steroid biosynthetic process	0.105	4	Acc20166, Acc30033, Acc21768, Acc13382
	peptidoglycan metabolic process	0.10561	1	Acc01144
	protein ADP-ribosylation	0.1069	1	Acc28319
	negative regulation of signal transduction	0.11235	1	Acc05818
	negative regulation of cell communication	0.11235	1	Acc05818
	negative regulation of signaling	0.11235	1	Acc05818
	molting cycle, chitin-based cuticle	0.11261	1	Acc04704
	ecdysis, chitin-based cuticle	0.11261	1	Acc04704
	molting cycle process	0.11261	1	Acc04704
	molting cycle	0.11261	1	Acc04704
	cell wall organization or biogenesis	0.11319	4	Acc23427, Acc21588, Acc01144, Acc27091
	glycosaminoglycan biosynthetic process	0.1138	1	Acc01144
	steroid metabolic process	0.11515	4	Acc20166, Acc30033, Acc21768, Acc13382
	cellular amino acid metabolic process	0.11579	9	Acc05586, Acc19194, Acc11870, Acc26858, Acc23234, Acc30713, Acc15083, Acc30033, Acc06178
	sphingolipid metabolic process	0.11659	1	Acc24097
	glutathione metabolic process	0.11668	1	Acc11870
	genetic transfer	0.11737	1	Acc27171
	nucleoside diphosphate phosphorylation	0.11758	1	Acc15578
	GTP biosynthetic process	0.11758	1	Acc15578
	UTP biosynthetic process	0.11758	1	Acc15578
	CTP biosynthetic process	0.11758	1	Acc15578
	pyrimidine nucleoside triphosphate biosynthetic process	0.11758	1	Acc15578
	pyrimidine ribonucleoside triphosphate metabolic process	0.11758	1	Acc15578
	pyrimidine ribonucleoside triphosphate biosynthetic process	0.11758	1	Acc15578
	CTP metabolic process	0.11758	1	Acc15578
	UTP metabolic process	0.11758	1	Acc15578
	pyrimidine ribonucleoside biosynthetic process	0.11758	1	Acc15578
	pyrimidine nucleoside biosynthetic process	0.11758	1	Acc15578
	nucleotide phosphorylation	0.11758	1	Acc15578
	aminoglycan biosynthetic process	0.11863	1	Acc01144
	oxidation-reduction process	0.1193	35	Acc01071, Acc07749, Acc27031, Acc30033, XLOC_081028, Acc19194, Acc21768, Acc22834, Acc02655, Acc28744, Acc25698, Acc23652, Acc06752, Acc25786, Acc08241, XLOC_080421, Acc11757, Acc25755, Acc04573, Acc12712, Acc14112, Acc18280, Acc13491, Acc05265, Acc01377, Acc14106, Acc05586, Acc20162, Acc21251, Acc25704, Acc07540, Acc00984, Acc12218, Acc20166, Acc13382
	protein-DNA complex assembly	0.12027	3	Acc03601, Acc06178, Acc26828
	protein-DNA complex subunit organization	0.12027	3	Acc03601, Acc26828, Acc06178
	carbon fixation	0.12133	1	Acc13491
	tachykinin receptor signaling pathway	0.12204	1	Acc20899
	inner mitochondrial membrane organization	0.12293	1	Acc15506
	cristae formation	0.12293	1	Acc15506
	cytochrome complex assembly	0.12351	2	XLOC_080421, Acc33594
	DNA catabolic process	0.1243	1	Acc28496
	tRNA aminoacylation for protein translation	0.12619	3	Acc26858, Acc23234, Acc30713
	pyrimidine-containing compound biosynthetic process	0.1263	2	Acc06645, Acc15578
	cell wall organization	0.12691	3	Acc27091, Acc23427, Acc21588
	beta-glucan biosynthetic process	0.12941	2	Acc13627, Acc18051
	tRNA metabolic process	0.13041	7	Acc26858, Acc06178, Acc27031, Acc23234, Acc30713, Acc05586, Acc19194
	ATP-dependent chromatin remodeling	0.13075	1	Acc03601
	generation of precursor metabolites and energy	0.13368	6	XLOC_080421, Acc18280, Acc06071, Acc13491, Acc28744, Acc27960
	response to stimulus	0.13441	43	Acc17935, XLOC_044733, Acc23336, Acc04715, Acc27178, Acc24536, Acc00408, Acc27961, Acc27156, Acc27169, Acc27175, Acc27482, Acc27173, Acc27172, Acc05818, Acc23416, Acc20899, Acc24572, Acc29664, Acc04704, Acc28979, Acc06178, Acc24573, Acc03598, Acc27154, Acc27155, Acc27165, Acc24574, Acc26828, Acc24179, Acc01071, Acc27171, Acc27160, Acc27174, Acc01304, Acc05430, Acc02781, Acc26853, Acc15289, Acc279…
	pyrimidine ribonucleoside metabolic process	0.13526	1	Acc15578
	external encapsulating structure organization	0.13552	3	Acc23427, Acc21588, Acc27091
	biological_process	0.13644	228	Acc28740, XLOC_061523, Acc24758, Acc05265, Acc13662, XLOC_068063, Acc17935, Acc02004, XLOC_055806, Acc13752, Acc28844, Acc14112, Acc28957, Acc12712, Acc13382, Acc21775, Acc20166, Acc05818, Acc23416, Acc24572, Acc12536, Acc29664, Acc20706, Acc15565, Acc24526, Acc06071, Acc19295, Acc22831, Acc20164, Acc18597, Acc22828, Acc32231, Acc27165, Acc12534, Acc24097, Acc16580, Acc27031, Acc30033, Acc26591, …
	cellular carbohydrate biosynthetic process	0.13687	3	Acc27953, Acc18051, Acc13627
	beta-glucan metabolic process	0.14013	2	Acc13627, Acc18051
	organonitrogen compound metabolic process	0.14113	20	Acc15578, Acc00639, Acc26858, Acc05586, Acc01144, Acc19194, Acc01367, XLOC_081022, Acc06645, Acc23234, Acc30033, Acc24097, Acc08228, Acc11870, Acc13627, Acc06178, Acc02053, Acc30713, Acc15083, Acc18667
	guanosine-containing compound biosynthetic process	0.14559	1	Acc15578
	DNA replication initiation	0.14586	3	Acc15170, Acc13752, Acc26820
	positive regulation of nucleobase-containing compound metabolic process	0.14607	2	Acc23416, Acc24179
	positive regulation of nitrogen compound metabolic process	0.14607	2	Acc24179, Acc23416
	positive regulation of RNA metabolic process	0.14607	2	Acc23416, Acc24179
	glycolipid transport	0.14628	1	Acc20351
	protein localization to cytoskeleton	0.14711	1	Acc02775
	protein localization to spindle pole body	0.14711	1	Acc02775
	regulation of photosynthesis	0.15207	1	Acc06071
	regulation of photosynthesis, light reaction	0.15207	1	Acc06071
	photosystem II stabilization	0.15207	1	Acc06071
	regulation of generation of precursor metabolites and energy	0.15207	1	Acc06071
	cell surface receptor signaling pathway	0.15455	6	Acc27482, Acc23336, Acc20899, Acc24179, Acc05818, Acc04704
	macromolecule catabolic process	0.15534	6	Acc04887, Acc17935, Acc33040, Acc24097, Acc28966, Acc28496
	electron transport chain	0.15649	3	Acc18280, XLOC_080421, Acc28744
	response to fungus	0.15702	1	Acc00408
	defense response to fungus	0.15702	1	Acc00408
	glucan biosynthetic process	0.15796	2	Acc18051, Acc13627
	cellular glucan metabolic process	0.1581	3	Acc18051, Acc13627, Acc09780
	glucan metabolic process	0.1581	3	Acc13627, Acc09780, Acc18051
	ncRNA metabolic process	0.16189	8	Acc06178, Acc27031, Acc02760, Acc30713, Acc23234, Acc26858, Acc05586, Acc19194
	pyrimidine ribonucleotide metabolic process	0.16208	1	Acc15578
	pyrimidine ribonucleotide biosynthetic process	0.16208	1	Acc15578
	Notch signaling pathway	0.16354	1	Acc24179
	carbohydrate derivative transport	0.16735	1	Acc20351
	regulation of nucleotide metabolic process	0.16987	1	Acc13627
	regulation of nucleoside metabolic process	0.16987	1	Acc13627
	regulation of nucleotide catabolic process	0.16987	1	Acc13627
	regulation of purine nucleotide catabolic process	0.16987	1	Acc13627
	regulation of purine nucleotide metabolic process	0.16987	1	Acc13627
	pyrimidine nucleoside metabolic process	0.17742	1	Acc15578
	cellular polysaccharide metabolic process	0.17874	3	Acc13627, Acc09780, Acc18051
	peptide biosynthetic process	0.17912	1	Acc11870
	cellular modified amino acid biosynthetic process	0.17938	2	Acc11870, Acc15083
	DNA-dependent DNA replication	0.18164	3	Acc26820, Acc13752, Acc15170
	spindle pole body duplication	0.1826	1	Acc02775
	spindle pole body organization	0.1826	1	Acc02775
	phosphorelay signal transduction system	0.18272	3	Acc28979, Acc02781, Acc01304
	nucleoside diphosphate metabolic process	0.18337	1	Acc15578
	ion transport	0.18369	19	Acc25582, Acc20164, Acc21251, Acc05901, Acc18204, Acc15041, Acc28056, Acc29660, Acc07528, XLOC_042997, Acc27961, Acc01084, Acc29506, XLOC_081022, Acc28319, Acc19194, Acc26820, Acc05749, Acc06145
	purine nucleotide catabolic process	0.18534	1	Acc13627
	purine-containing compound catabolic process	0.18534	1	Acc13627
	carbohydrate metabolic process	0.1855	17	XLOC_081028, Acc27953, Acc28740, Acc28319, Acc18051, Acc01071, Acc24097, Acc09780, Acc26086, Acc21780, Acc25938, Acc17506, Acc13627, Acc01368, Acc26199, Acc33288, Acc28966
	pyrimidine-containing compound metabolic process	0.18726	2	Acc15578, Acc06645
	negative regulation of response to stimulus	0.18756	1	Acc05818
	cellular polysaccharide biosynthetic process	0.18805	2	Acc18051, Acc13627
	vitamin B6 metabolic process	0.18821	1	Acc08228
	vitamin B6 biosynthetic process	0.18821	1	Acc08228
	glycosaminoglycan metabolic process	0.19095	1	Acc01144
	DNA conformation change	0.1929	3	XLOC_080421, Acc03601, Acc28740
	tricarboxylic acid cycle	0.193	1	Acc13491
	vesicle organization	0.19325	1	Acc17505
	cation transport	0.19412	15	Acc28319, Acc19194, Acc18204, Acc05901, Acc15041, XLOC_081022, Acc06145, Acc28056, Acc29660, Acc20164, Acc27961, Acc01084, Acc29506, Acc07528, XLOC_042997
	cellular carbohydrate metabolic process	0.19672	4	Acc27953, Acc18051, Acc09780, Acc13627
	spermatogenesis	0.19994	1	XLOC_080421
	male gamete generation	0.19994	1	XLOC_080421
	polyamine metabolic process	0.20218	1	Acc18667
	polyamine biosynthetic process	0.20218	1	Acc18667
	store-operated calcium entry	0.2045	1	Acc15041
	regulation of metal ion transport	0.2045	1	Acc15041
	regulation of ion transport	0.2045	1	Acc15041
	regulation of calcium ion transport	0.2045	1	Acc15041
	regulation of store-operated calcium entry	0.2045	1	Acc15041
	positive regulation of metabolic process	0.20469	3	Acc23416, Acc24179, Acc26858
	positive regulation of cellular metabolic process	0.20469	3	Acc24179, Acc23416, Acc26858
	asexual sporulation	0.20529	1	Acc27476
	positive regulation of cellular protein metabolic process	0.2054	1	Acc26858
	positive regulation of protein metabolic process	0.2054	1	Acc26858
	pyrimidine nucleoside triphosphate metabolic process	0.20605	1	Acc15578
	ER to Golgi vesicle-mediated transport	0.21639	2	Acc28844, Acc32231
	oligosaccharide biosynthetic process	0.21873	2	Acc27953, XLOC_081028
	regulation of transcription from RNA polymerase III promoter	0.22161	1	Acc28442
	superoxide metabolic process	0.22168	1	Acc22834
	reactive oxygen species metabolic process	0.22168	1	Acc22834
	proteasomal ubiquitin-dependent protein catabolic process	0.22446	1	Acc17935
	single-organism carbohydrate metabolic process	0.22474	8	Acc18051, Acc26199, XLOC_081028, Acc27953, Acc21780, Acc17506, Acc13627, Acc28319
	potassium ion transport	0.22785	3	Acc20164, Acc29660, Acc28319
	folic acid-containing compound biosynthetic process	0.23154	1	Acc15083
	nucleotide catabolic process	0.23179	1	Acc13627
	nucleoside phosphate catabolic process	0.23179	1	Acc13627
	mitochondrial membrane organization	0.23274	1	Acc15506
	proteolysis	0.23444	12	Acc27476, Acc29514, Acc24097, Acc06264, Acc02760, Acc14473, Acc33040, Acc12728, Acc17935, Acc05744, Acc15779, XLOC_081022
	purine nucleoside triphosphate metabolic process	0.23512	3	Acc15578, XLOC_081022, Acc13627
	ribonucleoside triphosphate metabolic process	0.23512	3	Acc15578, XLOC_081022, Acc13627
	purine ribonucleoside triphosphate metabolic process	0.23512	3	Acc15578, Acc13627, XLOC_081022
	proteasomal protein catabolic process	0.23688	1	Acc17935
	response to water stimulus	0.24115	1	XLOC_058968
	organonitrogen compound biosynthetic process	0.24483	11	Acc18667, Acc15083, Acc02053, Acc06645, Acc01367, XLOC_081022, Acc01144, Acc19194, Acc11870, Acc08228, Acc15578
	cellular macromolecule catabolic process	0.24847	4	Acc04887, Acc17935, Acc33040, Acc28496
	iron-sulfur cluster assembly	0.25002	1	Acc29591
	metallo-sulfur cluster assembly	0.25002	1	Acc29591
	organonitrogen compound catabolic process	0.2511	3	Acc00639, Acc13627, Acc05586
	microtubule organizing center organization	0.25235	1	Acc02775
	pyrimidine nucleotide biosynthetic process	0.2526	1	Acc15578
	membrane lipid metabolic process	0.25596	3	Acc24097, Acc03598, Acc00639
	glucose catabolic process	0.26065	2	Acc26199, Acc21780
	hexose catabolic process	0.26065	2	Acc21780, Acc26199
	sporulation	0.26221	1	Acc27476
	nucleoside triphosphate metabolic process	0.26315	3	Acc15578, Acc13627, XLOC_081022
	monosaccharide catabolic process	0.2646	2	Acc26199, Acc21780
	conjugation	0.26759	1	XLOC_081028
	DNA packaging	0.26949	2	Acc03601, XLOC_080421
	G-protein coupled receptor signaling pathway	0.27203	4	Acc04704, Acc20899, Acc27482, Acc23336
	pteridine-containing compound biosynthetic process	0.27387	1	Acc15083
	positive regulation of cellular component organization	0.27681	1	Acc26858
	folic acid-containing compound metabolic process	0.27947	1	Acc15083
	aerobic respiration	0.27967	1	Acc13491
	oligosaccharide metabolic process	0.28102	2	Acc27953, XLOC_081028
	organelle fusion	0.29482	1	Acc17505
	glutamine metabolic process	0.29991	1	Acc30033
	regulation of hydrolase activity	0.30188	1	Acc13627
	Mo-molybdopterin cofactor biosynthetic process	0.30198	1	Acc01367
	Mo-molybdopterin cofactor metabolic process	0.30198	1	Acc01367
	negative regulation of transcription, DNA-dependent	0.30513	1	Acc28442
	negative regulation of RNA metabolic process	0.30513	1	Acc28442
	cellular membrane organization	0.30627	2	Acc17505, Acc15506
	Wnt receptor signaling pathway	0.30819	1	Acc05818
	cellular process involved in reproduction in multicellular organism	0.31248	1	XLOC_080421
	regulation of protein complex disassembly	0.31442	1	Acc26858
	nucleotide-excision repair	0.31651	1	Acc17935
	cell wall biogenesis	0.31872	1	Acc01144
	pteridine-containing compound metabolic process	0.31916	1	Acc15083
	single-organism carbohydrate catabolic process	0.31938	2	Acc21780, Acc26199
	molybdopterin cofactor biosynthetic process	0.3194	1	Acc01367
	molybdopterin cofactor metabolic process	0.3194	1	Acc01367
	prosthetic group metabolic process	0.3194	1	Acc01367
	tissue development	0.32029	1	XLOC_080421
	transport	0.3204	45	Acc28056, Acc08228, Acc15041, Acc05901, Acc18204, Acc01368, Acc27476, Acc21251, Acc20164, Acc25582, Acc24758, Acc06145, Acc05749, Acc28733, Acc01367, Acc25782, Acc09093, Acc06188, Acc28844, Acc07528, Acc27961, Acc33594, Acc22423, Acc02438, Acc17506, Acc01770, Acc20351, Acc05430, Acc19654, Acc30857, Acc26820, Acc00639, Acc17505, Acc31602, XLOC_081022, Acc03598, Acc32231, Acc22828, Acc19194, Acc283…
	response to oxygen-containing compound	0.32055	1	XLOC_058968
	heme transport	0.32261	1	Acc33594
	iron coordination entity transport	0.32261	1	Acc33594
	amide biosynthetic process	0.32345	1	Acc11870
	translational termination	0.32413	1	Acc26858
	establishment of localization	0.32549	45	Acc00639, Acc26820, Acc31602, Acc17505, XLOC_081022, Acc03598, Acc32231, Acc22828, Acc19194, Acc28319, XLOC_042997, Acc29506, Acc01084, Acc29660, Acc31790, Acc22423, Acc02438, Acc01770, Acc17506, Acc20351, Acc05430, Acc19654, Acc30857, Acc24758, Acc06145, Acc28733, Acc05749, Acc01367, Acc25782, Acc06188, Acc09093, Acc28844, Acc07528, Acc27961, Acc33594, Acc28056, Acc08228, Acc15041, Acc05901, Acc…
	vitamin biosynthetic process	0.32708	2	Acc02053, Acc08228
	water-soluble vitamin biosynthetic process	0.32708	2	Acc08228, Acc02053
	cellular amino acid catabolic process	0.32727	1	Acc05586
	pyrimidine nucleotide metabolic process	0.32757	1	Acc15578
	vitamin metabolic process	0.33084	2	Acc02053, Acc08228
	water-soluble vitamin metabolic process	0.33084	2	Acc02053, Acc08228
	pyridine-containing compound biosynthetic process	0.33207	1	Acc08228
	regulation of transport	0.3321	1	Acc15041
	cofactor transport	0.33516	1	Acc33594
	trehalose biosynthetic process	0.33518	1	Acc27953
	cellular calcium ion homeostasis	0.33865	1	Acc26820
	calcium ion homeostasis	0.33865	1	Acc26820
	cellular divalent inorganic cation homeostasis	0.33865	1	Acc26820
	divalent inorganic cation homeostasis	0.33865	1	Acc26820
	cellular membrane fusion	0.34089	1	Acc17505
	transformation of host cell by virus	0.34102	1	Acc22831
	glucose metabolic process	0.34257	2	Acc26199, Acc21780
	alcohol metabolic process	0.34846	1	Acc18691
	sulfur amino acid metabolic process	0.34986	1	Acc05586
	amine biosynthetic process	0.35128	1	Acc18667
	cellular biogenic amine biosynthetic process	0.35128	1	Acc18667
	developmental process involved in reproduction	0.35223	1	XLOC_080421
	negative regulation of nucleobase-containing compound metabolic process	0.35424	1	Acc28442
	negative regulation of nitrogen compound metabolic process	0.35424	1	Acc28442
	calcium ion transport	0.35717	1	Acc15041
	trehalose metabolic process	0.36026	1	Acc27953
	meiosis I	0.36344	1	Acc29600
	disaccharide biosynthetic process	0.36891	1	Acc27953
	mRNA catabolic process	0.37026	1	Acc04887
	response to abiotic stimulus	0.37106	1	XLOC_058968
	localization	0.37501	46	Acc30857, Acc19654, Acc05430, Acc02438, Acc22423, Acc02775, Acc20351, Acc17506, Acc01770, Acc01084, Acc29506, XLOC_042997, Acc29660, Acc31790, Acc17505, Acc31602, Acc26820, Acc00639, Acc28319, Acc22828, Acc32231, Acc19194, Acc03598, XLOC_081022, Acc20164, Acc21251, Acc27476, Acc01368, Acc25582, Acc08228, Acc28056, Acc15041, Acc05901, Acc18204, Acc27961, Acc07528, Acc28844, Acc33594, Acc05749, Acc…
	RNA catabolic process	0.37607	1	Acc04887
	ciliary or bacterial-type flagellar motility	0.37934	1	Acc05901
	bacterial-type flagellar cell motility	0.37934	1	Acc05901
	RNA 3'-end processing	0.38302	1	Acc02760
	organic hydroxy compound metabolic process	0.38407	1	Acc18691
	cell wall macromolecule metabolic process	0.3896	1	Acc01144
	positive regulation of cellular process	0.38965	3	Acc26858, Acc23416, Acc24179
	organic acid catabolic process	0.39031	1	Acc05586
	carboxylic acid catabolic process	0.39031	1	Acc05586
	Golgi vesicle transport	0.39121	3	Acc32231, Acc28844, Acc17505
	DNA topological change	0.39311	1	Acc28740
	organophosphate catabolic process	0.39839	1	Acc13627
	transcription from RNA polymerase III promoter	0.40072	1	Acc28442
	gamete generation	0.40209	1	XLOC_080421
	aminoglycan metabolic process	0.40258	1	Acc01144
	macromolecular complex subunit organization	0.40288	7	Acc02775, Acc33594, Acc03601, Acc26828, Acc06178, Acc26858, XLOC_080421
	cobalamin biosynthetic process	0.40339	1	Acc02053
	response to inorganic substance	0.40423	1	XLOC_058968
	GPI anchor metabolic process	0.40528	2	Acc03598, Acc00639
	purine nucleoside metabolic process	0.40678	3	XLOC_081022, Acc13627, Acc15578
	purine ribonucleoside metabolic process	0.40678	3	XLOC_081022, Acc13627, Acc15578
	meiosis	0.4077	1	Acc29600
	cobalamin metabolic process	0.40954	1	Acc02053
	response to wounding	0.41444	2	Acc11862, Acc06178
	purine ribonucleotide metabolic process	0.41689	3	XLOC_081022, Acc13627, Acc15578
	cellular macromolecular complex assembly	0.41796	5	Acc33594, Acc03601, Acc26828, Acc06178, XLOC_080421
	membrane organization	0.42011	2	Acc15506, Acc17505
	negative regulation of macromolecule biosynthetic process	0.42225	1	Acc28442
	negative regulation of cellular biosynthetic process	0.42225	1	Acc28442
	negative regulation of cellular macromolecule biosynthetic process	0.42225	1	Acc28442
	protein complex subunit organization	0.42468	6	Acc06178, Acc26828, Acc26858, XLOC_080421, Acc02775, Acc33594
	cellular protein complex disassembly	0.42782	1	Acc26858
	cell cycle process	0.42936	5	Acc29600, Acc02775, Acc17530, XLOC_027596, Acc26828
	nucleosome assembly	0.43001	1	Acc03601
	chromatin assembly	0.43001	1	Acc03601
	nucleosome organization	0.43001	1	Acc03601
	ribonucleotide metabolic process	0.43052	3	Acc15578, Acc13627, XLOC_081022
	ribose phosphate metabolic process	0.43052	3	XLOC_081022, Acc13627, Acc15578
	nodulation	0.43055	1	XLOC_081028
	cellular ion homeostasis	0.43203	1	Acc26820
	cellular metal ion homeostasis	0.43203	1	Acc26820
	cellular cation homeostasis	0.43203	1	Acc26820
	negative regulation of gene expression	0.43368	1	Acc28442
	pyridine-containing compound metabolic process	0.43934	1	Acc08228
	ribonucleoside metabolic process	0.44024	3	Acc15578, XLOC_081022, Acc13627
	positive regulation of biological process	0.44032	3	Acc24179, Acc23416, Acc26858
	negative regulation of biosynthetic process	0.44411	1	Acc28442
	negative regulation of cellular metabolic process	0.44471	1	Acc28442
	chromatin assembly or disassembly	0.44643	1	Acc03601
	nucleoside triphosphate biosynthetic process	0.44664	2	XLOC_081022, Acc15578
	purine nucleoside triphosphate biosynthetic process	0.44664	2	Acc15578, XLOC_081022
	ribonucleoside triphosphate biosynthetic process	0.44664	2	XLOC_081022, Acc15578
	purine ribonucleoside triphosphate biosynthetic process	0.44664	2	Acc15578, XLOC_081022
	regulation of localization	0.44668	1	Acc15041
	cellular protein complex assembly	0.44945	4	Acc33594, XLOC_080421, Acc26828, Acc06178
	meiotic cell cycle	0.44954	1	Acc29600
	metal ion homeostasis	0.45004	1	Acc26820
	multicellular organismal reproductive process	0.45337	1	XLOC_080421
	sulfur compound metabolic process	0.45361	2	Acc05586, Acc11870
	small molecule catabolic process	0.45441	1	Acc05586
	single-organism catabolic process	0.45441	1	Acc05586
	cell development	0.45454	1	XLOC_080421
	purine nucleotide metabolic process	0.45899	3	Acc15578, Acc13627, XLOC_081022
	single organism reproductive process	0.45922	1	XLOC_080421
	ion homeostasis	0.45949	1	Acc26820
	cation homeostasis	0.45949	1	Acc26820
	oxidative phosphorylation	0.45961	1	XLOC_080421
	ATP synthesis coupled electron transport	0.45961	1	XLOC_080421
	amino acid transmembrane transport	0.45989	1	Acc05749
	macromolecular complex assembly	0.46344	6	Acc33594, Acc03601, Acc02775, Acc06178, Acc26828, XLOC_080421
	regulation of phosphate metabolic process	0.46407	1	Acc13627
	regulation of phosphorus metabolic process	0.46407	1	Acc13627
	disaccharide metabolic process	0.46739	1	Acc27953
	catabolic process	0.47085	11	Acc28496, Acc05586, Acc13627, Acc33040, Acc17935, Acc21780, Acc00639, Acc28966, Acc24097, Acc26199, Acc04887
	organelle assembly	0.47207	2	Acc26828, Acc06178
	chlorophyll catabolic process	0.4784	1	Acc00639
	cellular chemical homeostasis	0.48021	1	Acc26820
	ubiquitin-dependent protein catabolic process	0.48087	2	Acc17935, Acc33040
	pigment catabolic process	0.48373	1	Acc00639
	glutamine family amino acid metabolic process	0.48583	1	Acc30033
	modification-dependent protein catabolic process	0.48605	2	Acc17935, Acc33040
	modification-dependent macromolecule catabolic process	0.48605	2	Acc17935, Acc33040
	peptide metabolic process	0.4876	1	Acc11870
	regulation of translation	0.48792	2	Acc26858, XLOC_061523
	glycolipid metabolic process	0.48843	2	Acc03598, Acc00639
	multicellular organism reproduction	0.48911	1	XLOC_080421
	protein complex disassembly	0.49417	1	Acc26858
	protein complex assembly	0.49636	5	XLOC_080421, Acc06178, Acc26828, Acc02775, Acc33594
	cellular process involved in reproduction	0.49727	3	Acc29600, XLOC_040421, XLOC_080421
	cellular respiration	0.49831	2	XLOC_080421, Acc13491
	posttranscriptional regulation of gene expression	0.50091	2	XLOC_061523, Acc26858
	porphyrin-containing compound catabolic process	0.5021	1	Acc00639
	tetrapyrrole catabolic process	0.5021	1	Acc00639
	protein complex biogenesis	0.50248	5	Acc33594, Acc02775, Acc06178, Acc26828, XLOC_080421
	response to extracellular stimulus	0.50266	1	Acc27171
	cellular response to extracellular stimulus	0.50266	1	Acc27171
	cellular response to external stimulus	0.50266	1	Acc27171
	transcription initiation from RNA polymerase II promoter	0.50439	1	Acc06186
	carbohydrate derivative catabolic process	0.50724	1	Acc13627
	cell communication	0.50836	18	Acc03598, Acc23336, Acc04715, Acc24536, XLOC_040421, Acc24179, Acc01071, Acc27961, Acc27482, Acc27171, Acc05818, Acc27960, Acc02781, Acc20899, Acc01304, Acc28979, Acc06178, Acc04704
	macromolecular complex disassembly	0.50855	1	Acc26858
	purine-containing compound metabolic process	0.5102	3	Acc15578, XLOC_081022, Acc13627
	phosphatidylinositol metabolic process	0.51209	2	Acc00639, Acc03598
	cofactor catabolic process	0.51357	1	Acc00639
	cellular component disassembly	0.51695	1	Acc26858
	membrane fusion	0.51758	1	Acc17505
	chemical homeostasis	0.52088	1	Acc26820
	sexual reproduction	0.52425	1	XLOC_080421
	signal transduction	0.52727	16	Acc27482, Acc05818, Acc01304, Acc20899, Acc02781, Acc27960, Acc04704, Acc28979, Acc06178, Acc03598, Acc23336, Acc04715, Acc24536, Acc24179, Acc01071, Acc27961
	chromosome organization	0.52791	5	XLOC_080421, Acc31791, Acc06178, Acc26828, Acc03601
	chlorophyll metabolic process	0.5297	1	Acc00639
	glycerophospholipid metabolic process	0.5313	2	Acc00639, Acc03598
	cellular amino acid biosynthetic process	0.53601	3	Acc19194, Acc15083, Acc11870
	hexose metabolic process	0.53939	2	Acc26199, Acc21780
	tetraterpenoid metabolic process	0.54386	1	Acc27031
	tetraterpenoid biosynthetic process	0.54386	1	Acc27031
	carotenoid metabolic process	0.54386	1	Acc27031
	carotenoid biosynthetic process	0.54386	1	Acc27031
	SRP-dependent cotranslational protein targeting to membrane	0.54474	1	Acc27961
	protein targeting to ER	0.54474	1	Acc27961
	establishment of protein localization to endoplasmic reticulum	0.54474	1	Acc27961
	amino acid transport	0.54503	1	Acc05749
	platelet activation	0.5452	1	Acc06178
	DNA modification	0.54563	1	Acc17732
	single organism signaling	0.54581	16	Acc27960, Acc02781, Acc20899, Acc01304, Acc06178, Acc28979, Acc04704, Acc27482, Acc05818, Acc24536, Acc04715, Acc23336, Acc01071, Acc24179, Acc27961, Acc03598
	negative regulation of macromolecule metabolic process	0.5475	1	Acc28442
	signaling	0.54931	16	Acc27482, Acc05818, Acc02781, Acc20899, Acc01304, Acc27960, Acc04704, Acc28979, Acc06178, Acc03598, Acc04715, Acc23336, Acc24536, Acc27961, Acc24179, Acc01071
	energy derivation by oxidation of organic compounds	0.54944	2	XLOC_080421, Acc13491
	monosaccharide metabolic process	0.55708	2	Acc26199, Acc21780
	monovalent inorganic cation transport	0.56284	6	Acc20164, Acc06145, XLOC_081022, Acc28319, Acc19194, Acc29660
	negative regulation of metabolic process	0.56464	1	Acc28442
	coenzyme biosynthetic process	0.56722	2	Acc15083, Acc01367
	glycerolipid metabolic process	0.56744	2	Acc00639, Acc03598
	respiratory electron transport chain	0.57461	1	XLOC_080421
	cellular protein catabolic process	0.57542	2	Acc33040, Acc17935
	proteolysis involved in cellular protein catabolic process	0.57542	2	Acc33040, Acc17935
	drug transmembrane transport	0.57551	1	Acc05430
	cotranslational protein targeting to membrane	0.5759	1	Acc27961
	reproductive process	0.57662	2	XLOC_080421, XLOC_040421
	cell activation	0.58044	1	Acc06178
	response to bacterium	0.58483	1	Acc00408
	defense response to bacterium	0.58483	1	Acc00408
	nucleoside metabolic process	0.5863	3	Acc15578, XLOC_081022, Acc13627
	drug transport	0.5875	1	Acc05430
	response to drug	0.5875	1	Acc05430
	glycosyl compound metabolic process	0.58804	3	Acc13627, XLOC_081022, Acc15578
	purine nucleoside biosynthetic process	0.58839	2	Acc15578, XLOC_081022
	purine ribonucleoside biosynthetic process	0.58839	2	Acc15578, XLOC_081022
	protein targeting to membrane	0.59103	1	Acc27961
	purine ribonucleotide biosynthetic process	0.59366	2	Acc15578, XLOC_081022
	sulfur compound biosynthetic process	0.59417	1	Acc11870
	regulation of cell death	0.59698	1	XLOC_081028
	regulation of apoptotic process	0.59698	1	XLOC_081028
	regulation of programmed cell death	0.59698	1	XLOC_081028
	lipid transport	0.59749	1	Acc20351
	metabolic process	0.59857	160	Acc29053, Acc13491, Acc26086, Acc24536, Acc26858, Acc01377, Acc23933, Acc20355, Acc29600, Acc06264, Acc07540, Acc01368, Acc27476, Acc31542, Acc26199, Acc15779, Acc12218, Acc08228, Acc21211, Acc29514, Acc07749, Acc23484, Acc09824, Acc03873, Acc29506, Acc24179, Acc19194, Acc28319, Acc27953, Acc00639, Acc33288, Acc14473, Acc15083, Acc03601, Acc27960, Acc25786, Acc06259, Acc15170, Acc13109, Acc11757,…
	protein localization to endoplasmic reticulum	0.6019	1	Acc27961
	regulation of cellular protein metabolic process	0.60279	2	Acc26858, XLOC_061523
	purine nucleotide biosynthetic process	0.60666	2	XLOC_081022, Acc15578
	ribonucleotide biosynthetic process	0.60756	2	XLOC_081022, Acc15578
	ribose phosphate biosynthetic process	0.60756	2	Acc15578, XLOC_081022
	cell adhesion	0.60813	2	Acc20490, Acc26820
	blood coagulation	0.60854	1	Acc06178
	protein catabolic process	0.61281	2	Acc33040, Acc17935
	regulation of protein metabolic process	0.61644	2	XLOC_061523, Acc26858
	nucleoside biosynthetic process	0.61695	2	Acc15578, XLOC_081022
	ribonucleoside biosynthetic process	0.61695	2	Acc15578, XLOC_081022
	glycosyl compound biosynthetic process	0.61899	2	Acc15578, XLOC_081022
	carbohydrate derivative metabolic process	0.61937	7	Acc15578, Acc00639, Acc01144, Acc28319, Acc03598, Acc13627, XLOC_081022
	regulation of signal transduction	0.61952	1	Acc05818
	cytoplasmic transport	0.6199	3	Acc28844, Acc27961, Acc32231
	negative regulation of cellular process	0.62531	2	Acc05818, Acc28442
	cellular amide metabolic process	0.63016	1	Acc11870
	nucleobase-containing small molecule metabolic process	0.63151	4	Acc06645, Acc15578, Acc13627, XLOC_081022
	modulation by virus of host morphology or physiology	0.63214	1	Acc22831
	sodium ion transport	0.63436	1	Acc06145
	terpenoid metabolic process	0.63586	1	Acc27031
	terpenoid biosynthetic process	0.63586	1	Acc27031
	regulation of catalytic activity	0.63821	1	Acc13627
	pollination	0.63874	1	XLOC_040421
	pollen-pistil interaction	0.63874	1	XLOC_040421
	recognition of pollen	0.63874	1	XLOC_040421
	biological adhesion	0.63881	2	Acc20490, Acc26820
	regulation of cell communication	0.63956	1	Acc05818
	regulation of signaling	0.63956	1	Acc05818
	lipid localization	0.63967	1	Acc20351
	regulation of cellular catabolic process	0.64118	1	Acc13627
	cell recognition	0.64804	1	XLOC_040421
	cellular homeostasis	0.64813	3	Acc28744, Acc26820, Acc15565
	chromatin remodeling	0.64838	2	Acc03601, Acc31791
	organic substance biosynthetic process	0.65054	66	Acc02780, Acc24536, Acc28945, Acc20162, Acc26858, Acc31542, Acc33448, Acc01280, Acc21211, Acc33040, Acc08228, Acc12218, Acc29660, Acc24179, Acc20490, Acc28319, Acc01144, Acc19194, Acc28442, Acc21768, Acc30723, Acc15787, Acc15578, Acc26820, Acc27953, Acc30713, Acc03601, Acc15083, Acc13654, Acc18667, Acc26853, Acc13627, Acc13109, Acc15170, Acc11870, XLOC_080421, Acc23234, Acc28957, Acc06645, Acc279…
	single-organism developmental process	0.65108	2	XLOC_080421, Acc27476
	modification by symbiont of host morphology or physiology	0.65206	1	Acc22831
	protein polymerization	0.65413	1	Acc06178
	pigment metabolic process	0.65731	2	Acc27031, Acc00639
	purine-containing compound biosynthetic process	0.65794	2	Acc15578, XLOC_081022
	coenzyme metabolic process	0.65804	2	Acc15083, Acc01367
	modification of morphology or physiology of other organism involved in symbiotic interaction	0.65897	1	Acc22831
	chromatin organization	0.65949	3	XLOC_080421, Acc31791, Acc03601
	phospholipid metabolic process	0.66001	2	Acc00639, Acc03598
	regulation of catabolic process	0.6621	1	Acc13627
	single-organism process	0.66494	78	Acc33594, Acc27961, Acc31791, Acc07528, Acc28844, Acc06188, Acc09093, Acc01367, Acc25782, Acc05749, Acc17935, XLOC_027596, Acc20164, Acc28979, Acc21251, Acc04704, Acc15565, Acc15041, Acc05901, Acc05818, Acc31790, XLOC_040421, Acc26828, Acc01071, Acc22828, Acc32231, Acc03598, XLOC_081022, Acc17505, XLOC_081028, Acc19654, Acc05430, Acc01304, Acc01770, Acc27171, Acc02438, Acc23336, Acc04715, Acc2453…
	hemostasis	0.66887	1	Acc06178
	coagulation	0.66887	1	Acc06178
	regulation of body fluid levels	0.66887	1	Acc06178
	multi-multicellular organism process	0.66978	1	XLOC_040421
	protein folding	0.67099	2	Acc19194, Acc13757
	developmental process	0.67228	4	Acc14473, Acc27476, XLOC_080421, Acc05818
	multicellular organismal process	0.67575	6	XLOC_040421, Acc14473, Acc06178, Acc05818, Acc04704, XLOC_080421
	nucleotide metabolic process	0.67762	3	Acc13627, XLOC_081022, Acc15578
	cell differentiation	0.67914	1	XLOC_080421
	cellular component biogenesis	0.68068	9	Acc26828, Acc06178, Acc25698, Acc03601, Acc33594, Acc29591, XLOC_080421, Acc02775, Acc01144
	biosynthetic process	0.68245	68	Acc15083, Acc03601, Acc30713, Acc18667, Acc29591, Acc26853, Acc13654, Acc12728, XLOC_080421, Acc11870, Acc13109, Acc13627, Acc15170, Acc24179, Acc20490, Acc29660, Acc15578, Acc15787, Acc30723, Acc27953, Acc26820, Acc19194, Acc28319, Acc01144, Acc28442, Acc21768, Acc33448, Acc31542, Acc08228, Acc33040, Acc21211, Acc12218, Acc01280, Acc28945, Acc24536, Acc02780, Acc26858, Acc20162, Acc13760, Acc318…
	modification of morphology or physiology of other organism	0.6825	1	Acc22831
	organophosphate metabolic process	0.68377	6	Acc15578, Acc00639, XLOC_081022, Acc13627, Acc01367, Acc03598
	nitrogen compound transport	0.68962	2	Acc33594, Acc05749
	regulation of molecular function	0.68989	1	Acc13627
	nucleoside phosphate metabolic process	0.69186	3	Acc15578, Acc13627, XLOC_081022
	protein glycosylation	0.69232	1	Acc28319
	macromolecule glycosylation	0.69232	1	Acc28319
	multi-organism reproductive process	0.69357	1	XLOC_040421
	DNA integration	0.69617	1	XLOC_081028
	regulation of cellular metabolic process	0.69667	33	Acc21211, Acc23416, Acc33040, Acc08228, Acc01280, Acc06071, Acc31542, Acc33448, XLOC_061523, Acc26858, Acc31535, Acc28957, Acc27961, Acc28945, Acc27169, Acc02780, Acc23234, Acc24536, Acc13627, Acc13760, Acc01304, Acc26399, Acc31884, Acc26853, Acc03601, Acc30723, Acc06186, Acc28442, Acc19194, Acc26591, Acc32998, Acc24179, Acc16580
	protein localization to organelle	0.70045	2	Acc02775, Acc27961
	phosphorylation	0.70139	17	XLOC_055806, Acc10240, Acc23484, Acc03873, Acc06645, Acc01071, Acc18597, Acc19194, Acc32231, Acc15578, Acc20706, Acc15035, Acc27433, Acc25805, XLOC_080421, Acc09100, Acc14911
	cellular catabolic process	0.70143	7	Acc33040, Acc17935, Acc00639, Acc04887, Acc28496, Acc05586, Acc13627
	tetrapyrrole metabolic process	0.70236	2	Acc00639, Acc02053
	reproduction	0.70506	4	XLOC_040421, Acc29600, XLOC_080421, Acc27476
	carbohydrate derivative biosynthetic process	0.70626	4	Acc15578, XLOC_081022, Acc01144, Acc28319
	single-organism cellular process	0.7114	67	Acc23427, Acc02781, Acc21588, Acc27960, Acc30857, Acc03601, XLOC_080421, Acc17530, Acc02775, Acc20490, Acc29506, Acc24179, Acc27155, Acc26820, Acc00639, Acc31602, Acc27091, Acc28744, Acc19194, Acc01144, Acc01368, Acc27476, Acc06178, Acc29600, Acc20899, Acc15506, Acc08228, Acc18204, Acc27482, Acc24536, Acc04715, Acc23336, Acc26858, Acc06145, Acc05430, Acc01304, Acc19654, Acc02438, Acc01770, Acc271…
	apoptotic process	0.7135	1	XLOC_081028
	programmed cell death	0.7135	1	XLOC_081028
	glycoprotein biosynthetic process	0.71374	1	Acc28319
	wound healing	0.71389	1	Acc06178
	transcription from RNA polymerase II promoter	0.7141	2	Acc06186, Acc24179
	establishment of protein localization to organelle	0.71444	1	Acc27961
	glycoprotein metabolic process	0.71565	1	Acc28319
	cellular biogenic amine metabolic process	0.71912	1	Acc18667
	cellular amine metabolic process	0.71912	1	Acc18667
	regulation of nucleobase-containing compound metabolic process	0.71961	30	Acc23416, Acc33040, Acc21211, Acc08228, Acc01280, Acc13627, Acc13760, Acc31542, Acc33448, Acc01304, Acc31884, Acc26399, Acc26853, Acc03601, Acc30723, Acc06186, Acc28442, Acc19194, Acc31535, Acc26591, Acc32998, Acc28957, Acc24179, Acc27961, Acc28945, Acc27169, Acc16580, Acc02780, Acc23234, Acc24536
	regulation of nitrogen compound metabolic process	0.71961	30	Acc13760, Acc31542, Acc33448, Acc01304, Acc31884, Acc26399, Acc26853, Acc03601, Acc33040, Acc23416, Acc21211, Acc08228, Acc13627, Acc01280, Acc26591, Acc32998, Acc28957, Acc24179, Acc27961, Acc27169, Acc28945, Acc16580, Acc02780, Acc23234, Acc24536, Acc30723, Acc06186, Acc28442, Acc31535, Acc19194
	cell motility	0.7251	1	Acc05901
	localization of cell	0.7251	1	Acc05901
	nucleotide biosynthetic process	0.7262	2	Acc15578, XLOC_081022
	nucleoside phosphate biosynthetic process	0.7262	2	Acc15578, XLOC_081022
	regulation of primary metabolic process	0.72689	32	Acc26591, Acc32998, Acc24179, Acc16580, Acc06186, Acc30723, Acc28442, Acc19194, Acc13760, Acc26853, Acc31884, Acc26399, Acc01304, Acc03601, Acc13627, Acc28945, Acc27169, Acc27961, Acc28957, Acc24536, Acc23234, Acc02780, Acc26858, XLOC_061523, Acc31535, Acc33448, Acc31542, Acc08228, Acc33040, Acc21211, Acc23416, Acc01280
	regulation of cellular macromolecule biosynthetic process	0.7274	31	Acc28442, Acc19194, Acc31535, XLOC_061523, Acc26858, Acc06186, Acc30723, Acc16580, Acc24536, Acc23234, Acc02780, Acc26591, Acc27169, Acc28945, Acc32998, Acc28957, Acc27961, Acc24179, Acc01280, Acc08228, Acc23416, Acc33040, Acc21211, Acc31884, Acc26399, Acc26853, Acc01304, Acc03601, Acc13760, Acc33448, Acc31542
	translation	0.72761	10	XLOC_080421, XLOC_081028, Acc26858, XLOC_061523, Acc24526, Acc20490, Acc13654, Acc23234, Acc30713, Acc29660
	energy coupled proton transport, down electrochemical gradient	0.73165	1	XLOC_081022
	ATP synthesis coupled proton transport	0.73165	1	XLOC_081022
	regulation of macromolecule biosynthetic process	0.73286	31	Acc03601, Acc26399, Acc31884, Acc26853, Acc01304, Acc33448, Acc31542, Acc13760, Acc01280, Acc08228, Acc33040, Acc21211, Acc23416, Acc24536, Acc23234, Acc02780, Acc16580, Acc28945, Acc27169, Acc32998, Acc28957, Acc24179, Acc27961, Acc26591, Acc19194, Acc31535, Acc28442, Acc06186, Acc30723, XLOC_061523, Acc26858
	regulation of cellular biosynthetic process	0.73286	31	Acc06186, Acc30723, XLOC_061523, Acc26858, Acc31535, Acc19194, Acc28442, Acc28945, Acc27169, Acc32998, Acc28957, Acc27961, Acc24179, Acc26591, Acc24536, Acc23234, Acc02780, Acc16580, Acc08228, Acc23416, Acc33040, Acc21211, Acc01280, Acc33448, Acc31542, Acc13760, Acc03601, Acc31884, Acc26399, Acc26853, Acc01304
	regulation of biosynthetic process	0.73449	31	Acc03601, Acc01304, Acc31884, Acc26399, Acc26853, Acc31542, Acc33448, Acc13760, Acc01280, Acc33040, Acc21211, Acc23416, Acc08228, Acc23234, Acc02780, Acc24536, Acc16580, Acc28957, Acc32998, Acc27961, Acc24179, Acc27169, Acc28945, Acc26591, Acc31535, Acc19194, Acc28442, Acc30723, Acc06186, XLOC_061523, Acc26858
	negative regulation of biological process	0.73501	2	Acc05818, Acc28442
	regulation of transcription, DNA-dependent	0.73727	29	Acc13760, Acc31542, Acc33448, Acc01304, Acc26399, Acc31884, Acc26853, Acc03601, Acc33040, Acc23416, Acc21211, Acc08228, Acc01280, Acc26591, Acc32998, Acc27961, Acc28957, Acc24179, Acc28945, Acc27169, Acc16580, Acc02780, Acc23234, Acc24536, Acc30723, Acc06186, Acc28442, Acc31535, Acc19194
	single-multicellular organism process	0.74051	5	Acc06178, Acc05818, Acc04704, XLOC_040421, Acc14473
	cellular component assembly	0.74222	7	Acc06178, Acc26828, XLOC_080421, Acc33594, Acc02775, Acc03601, Acc29591
	regulation of RNA biosynthetic process	0.74373	29	Acc21211, Acc33040, Acc23416, Acc08228, Acc01280, Acc13760, Acc31542, Acc33448, Acc01304, Acc26853, Acc31884, Acc26399, Acc03601, Acc30723, Acc06186, Acc28442, Acc19194, Acc31535, Acc26591, Acc24179, Acc32998, Acc28957, Acc27961, Acc27169, Acc28945, Acc16580, Acc23234, Acc02780, Acc24536
	regulation of gene expression	0.74436	31	Acc26591, Acc32998, Acc28957, Acc27961, Acc24179, Acc27169, Acc28945, Acc16580, Acc23234, Acc02780, Acc24536, XLOC_061523, Acc26858, Acc30723, Acc06186, Acc28442, Acc19194, Acc31535, Acc13760, Acc31542, Acc33448, Acc01304, Acc26853, Acc31884, Acc26399, Acc03601, Acc21211, Acc33040, Acc23416, Acc08228, Acc01280
	regulation of RNA metabolic process	0.74453	29	Acc01280, Acc08228, Acc33040, Acc23416, Acc21211, Acc31884, Acc26399, Acc26853, Acc01304, Acc03601, Acc13760, Acc33448, Acc31542, Acc28442, Acc19194, Acc31535, Acc06186, Acc30723, Acc16580, Acc24536, Acc23234, Acc02780, Acc26591, Acc27169, Acc28945, Acc32998, Acc24179, Acc28957, Acc27961
	mitochondrion organization	0.7458	1	Acc15506
	cell redox homeostasis	0.74965	2	Acc28744, Acc15565
	phosphate-containing compound metabolic process	0.75143	23	Acc14911, XLOC_080421, Acc09100, Acc25805, Acc13627, Acc27433, Acc15035, Acc20706, Acc15498, Acc15578, Acc00639, Acc32231, Acc19194, Acc01367, XLOC_081022, Acc03598, Acc18597, Acc03873, Acc01071, Acc06645, Acc23484, XLOC_055806, Acc10240
	ATP biosynthetic process	0.75251	1	XLOC_081022
	regulation of cellular component organization	0.75365	1	Acc26858
	phosphorus metabolic process	0.75408	23	Acc00639, Acc15578, XLOC_081022, Acc01367, Acc03598, Acc18597, Acc32231, Acc19194, Acc23484, Acc03873, Acc06645, Acc01071, XLOC_055806, Acc10240, XLOC_080421, Acc09100, Acc14911, Acc13627, Acc25805, Acc15035, Acc27433, Acc15498, Acc20706
	multicellular organismal development	0.75667	2	Acc05818, Acc14473
	isoprenoid metabolic process	0.76063	1	Acc27031
	isoprenoid biosynthetic process	0.76063	1	Acc27031
	homeostatic process	0.76282	3	Acc15565, Acc26820, Acc28744
	cofactor metabolic process	0.76326	3	Acc00639, Acc15083, Acc01367
	DNA metabolic process	0.76363	14	Acc26820, XLOC_081028, XLOC_080421, Acc17935, Acc28740, Acc01280, Acc15170, Acc28496, Acc17732, Acc13752, Acc26828, Acc27961, Acc29600, Acc03601
	ncRNA processing	0.76484	3	Acc05586, Acc02760, Acc27031
	regulation of metabolic process	0.76611	33	Acc06071, Acc33448, Acc31542, Acc01280, Acc08228, Acc23416, Acc21211, Acc33040, Acc24536, Acc23234, Acc02780, Acc28945, Acc27169, Acc27961, Acc28957, Acc31535, Acc26858, XLOC_061523, Acc26399, Acc31884, Acc26853, Acc01304, Acc03601, Acc13760, Acc13627, Acc16580, Acc26591, Acc32998, Acc24179, Acc28442, Acc19194, Acc06186, Acc30723
	regulation of response to stimulus	0.76759	1	Acc05818
	cell death	0.76968	1	XLOC_081028
	death	0.76968	1	XLOC_081028
	organelle organization	0.77206	10	Acc15506, XLOC_080421, Acc17505, Acc02775, Acc17530, Acc31791, Acc26828, Acc06178, Acc03601, XLOC_027596
	ATP metabolic process	0.7745	1	XLOC_081022
	chromatin modification	0.77817	2	Acc03601, Acc31791
	microtubule-based process	0.78261	2	Acc02775, Acc27155
	cellular biosynthetic process	0.78525	61	Acc24179, Acc32998, Acc26591, Acc20490, Acc18051, Acc29660, Acc16580, Acc27031, Acc15787, Acc15578, Acc06186, Acc30723, XLOC_081028, Acc27953, Acc26820, Acc19194, Acc28319, Acc01144, XLOC_081022, Acc28442, Acc13760, Acc15083, Acc03601, Acc30713, Acc26399, Acc31884, Acc26853, Acc18667, Acc13654, Acc01304, XLOC_080421, Acc11870, Acc20317, Acc13109, Acc15170, Acc13627, Acc28945, Acc27169, Acc27961, …
	cellular response to stimulus	0.78591	19	Acc05818, Acc27482, Acc27171, Acc28979, Acc06178, Acc04704, Acc27960, Acc01304, Acc20899, Acc02781, Acc17935, Acc03598, Acc27961, Acc26828, Acc01071, Acc24179, Acc23336, Acc04715, Acc24536
	pigment biosynthetic process	0.787	1	Acc27031
	alpha-amino acid metabolic process	0.78968	2	Acc30033, Acc15083
	response to external stimulus	0.79063	1	Acc27171
	tRNA processing	0.79096	2	Acc05586, Acc27031
	regulation of macromolecule metabolic process	0.79138	31	Acc26591, Acc32998, Acc27961, Acc28957, Acc24179, Acc27169, Acc28945, Acc16580, Acc23234, Acc02780, Acc24536, Acc26858, XLOC_061523, Acc30723, Acc06186, Acc28442, Acc19194, Acc31535, Acc13760, Acc31542, Acc33448, Acc01304, Acc26399, Acc31884, Acc26853, Acc03601, Acc21211, Acc33040, Acc23416, Acc08228, Acc01280
	cofactor biosynthetic process	0.7931	2	Acc15083, Acc01367
	DNA replication	0.79379	5	Acc27961, Acc26820, Acc13752, Acc01280, Acc15170
	protein phosphorylation	0.79494	15	Acc18597, Acc32231, Acc19194, Acc25805, Acc09100, Acc14911, XLOC_055806, Acc10240, Acc20706, Acc15035, Acc23484, Acc03873, Acc27433, Acc06645, Acc01071
	asexual reproduction	0.7994	1	Acc27476
	ribosome biogenesis	0.80089	1	Acc25698
	regulation of transcription from RNA polymerase II promoter	0.80211	1	Acc24179
	amine metabolic process	0.80276	1	Acc18667
	response to hormone stimulus	0.80375	2	Acc23416, Acc26853
	porphyrin-containing compound metabolic process	0.80659	1	Acc00639
	cell cycle	0.80764	5	Acc26828, XLOC_027596, Acc17530, Acc02775, Acc29600
	response to endogenous stimulus	0.81003	2	Acc23416, Acc26853
	organic acid transport	0.81074	1	Acc05749
	carboxylic acid transport	0.81074	1	Acc05749
	divalent metal ion transport	0.81102	1	Acc15041
	intracellular protein transport	0.81231	7	Acc17505, Acc27961, Acc28844, Acc00639, Acc32231, Acc09093, Acc03598
	organic anion transport	0.81268	1	Acc05749
	cellular protein localization	0.81622	8	Acc28844, Acc27961, Acc03598, Acc02775, Acc32231, Acc09093, Acc00639, Acc17505
	cellular macromolecule localization	0.81622	8	Acc28844, Acc27961, Acc00639, Acc17505, Acc03598, Acc02775, Acc32231, Acc09093
	organophosphate biosynthetic process	0.81955	3	Acc15578, XLOC_081022, Acc01367
	ribonucleoprotein complex biogenesis	0.82185	1	Acc25698
	tetrapyrrole biosynthetic process	0.82189	1	Acc02053
	organic cyclic compound metabolic process	0.82377	61	Acc16580, Acc27031, Acc30033, Acc26591, Acc04887, Acc02439, Acc24179, Acc32998, Acc26828, XLOC_081022, Acc28442, Acc21768, Acc19194, XLOC_081028, Acc00639, Acc26820, Acc15578, Acc06186, Acc03872, Acc30723, Acc31884, Acc26399, Acc26853, Acc02760, Acc01304, Acc15083, Acc03601, Acc30713, Acc13760, Acc15170, Acc13627, Acc28496, XLOC_080421, Acc24536, Acc23234, Acc02780, Acc13752, Acc17732, Acc27169, …
	glycosylation	0.82481	1	Acc28319
	microtubule cytoskeleton organization	0.82598	1	Acc02775
	energy coupled proton transmembrane transport, against electrochemical gradient	0.82613	1	Acc19194
	ATP hydrolysis coupled proton transport	0.82613	1	Acc19194
	nitrogen compound metabolic process	0.82653	64	Acc26858, Acc28945, Acc17732, Acc02780, Acc24536, Acc33040, Acc21211, Acc08228, Acc01280, Acc31542, Acc06178, Acc33448, Acc29600, Acc30723, Acc15578, Acc03872, Acc00639, Acc26820, Acc01144, Acc19194, Acc28442, Acc24179, Acc09824, Acc11870, XLOC_080421, Acc13627, Acc15170, Acc03601, Acc30713, Acc15083, Acc18667, Acc26853, Acc17935, Acc05586, Acc31535, Acc28740, Acc01367, Acc06645, Acc28957, Acc279…
	divalent inorganic cation transport	0.82961	1	Acc15041
	methylation	0.83011	1	Acc23652
	cellular developmental process	0.83242	1	XLOC_080421
	response to other organism	0.83718	1	Acc00408
	hydrogen transport	0.8413	2	XLOC_081022, Acc19194
	proton transport	0.8413	2	XLOC_081022, Acc19194
	cellular component organization or biogenesis	0.84368	18	XLOC_080421, Acc15506, Acc17530, Acc02775, Acc06178, Acc25698, Acc23427, Acc29591, XLOC_027596, Acc21588, Acc03601, Acc26858, Acc17505, Acc27091, Acc01144, Acc31791, Acc26828, Acc33594
	response to chemical stimulus	0.84766	4	Acc05430, Acc26853, XLOC_058968, Acc23416
	response to organic substance	0.84907	2	Acc26853, Acc23416
	organic cyclic compound biosynthetic process	0.85605	39	Acc26591, Acc24179, Acc32998, Acc30033, Acc16580, Acc30723, Acc15578, Acc06186, Acc28442, Acc21768, XLOC_081022, Acc19194, Acc13760, Acc01304, Acc31884, Acc26399, Acc26853, Acc03601, Acc15083, Acc27961, Acc06645, Acc28957, Acc28945, Acc27169, Acc02780, Acc23234, Acc24536, Acc01367, Acc31535, Acc02053, Acc31542, Acc33448, Acc23416, Acc33040, Acc21211, Acc08228, Acc01280, Acc13382, Acc20166
	cellular component organization	0.85703	16	XLOC_080421, Acc15506, Acc02775, Acc17530, Acc06178, Acc23427, Acc29591, Acc03601, XLOC_027596, Acc21588, Acc26858, Acc27091, Acc17505, Acc31791, Acc26828, Acc33594
	regulation of cellular process	0.86347	48	Acc16580, Acc26591, Acc01071, Acc32998, Acc24179, Acc03598, Acc28442, Acc28744, Acc19194, XLOC_081028, Acc30723, Acc06186, Acc01304, Acc02781, Acc26399, Acc31884, Acc26853, Acc27960, Acc03601, Acc13760, Acc13627, Acc04715, Acc02780, Acc23234, Acc23336, Acc24536, Acc28957, Acc27961, Acc27169, Acc28945, Acc31535, Acc26858, XLOC_061523, Acc20899, Acc04704, Acc15565, Acc06071, Acc31542, Acc28979, Acc…
	cellular nitrogen compound metabolic process	0.8645	59	Acc15170, Acc13627, Acc28496, Acc11870, XLOC_080421, Acc01304, Acc02760, Acc18667, Acc31884, Acc26853, Acc26399, Acc03601, Acc30713, Acc15083, Acc13760, Acc28442, XLOC_081022, Acc19194, Acc26820, Acc00639, XLOC_081028, Acc30723, Acc15578, Acc06186, Acc03872, Acc27031, Acc16580, Acc04887, Acc02439, Acc26591, Acc26828, Acc32998, Acc24179, Acc01280, Acc20166, Acc21211, Acc33040, Acc23416, Acc08228, …
	heterocycle metabolic process	0.86545	58	Acc13760, Acc31884, Acc26853, Acc26399, Acc02760, Acc01304, Acc15083, Acc03601, Acc30713, XLOC_080421, Acc15170, Acc13627, Acc28496, Acc26591, Acc04887, Acc02439, Acc26828, Acc32998, Acc24179, Acc16580, Acc27031, XLOC_081028, Acc00639, Acc26820, Acc06186, Acc15578, Acc03872, Acc30723, XLOC_081022, Acc28442, Acc19194, Acc02053, Acc33448, Acc06178, Acc31542, Acc29600, Acc08228, Acc33040, Acc23416, …
	interaction with host	0.87016	1	Acc22831
	ion transmembrane transport	0.88068	3	XLOC_081022, Acc19194, Acc05749
	regulation of biological quality	0.88127	5	Acc06178, Acc22831, Acc26820, Acc15565, Acc28744
	RNA processing	0.88373	5	Acc02439, Acc20166, Acc05586, Acc02760, Acc27031
	nucleobase-containing compound metabolic process	0.88697	54	Acc24536, Acc23234, Acc02780, Acc17732, Acc13752, Acc28945, Acc27169, Acc27961, Acc28957, Acc06645, Acc28740, Acc31535, Acc05586, Acc26858, Acc17935, Acc29600, Acc06178, Acc33448, Acc31542, Acc01280, Acc20166, Acc08228, Acc33040, Acc23416, Acc21211, Acc16580, Acc27031, Acc26591, Acc02439, Acc04887, Acc26828, Acc32998, Acc24179, XLOC_081022, Acc28442, Acc19194, XLOC_081028, Acc26820, Acc15578, Acc…
	protein localization	0.88741	9	Acc32231, Acc09093, Acc02775, Acc03598, Acc17505, Acc28733, Acc00639, Acc27961, Acc28844
	protein transport	0.88844	8	Acc27961, Acc28844, Acc32231, Acc09093, Acc03598, Acc17505, Acc28733, Acc00639
	regulation of biological process	0.88911	49	Acc13627, Acc13760, Acc27960, Acc03601, Acc02781, Acc01304, Acc26399, Acc31884, Acc26853, Acc30723, Acc06186, XLOC_081028, Acc19194, Acc03598, Acc28442, Acc28744, Acc24179, Acc32998, Acc01071, Acc26591, Acc16580, Acc33040, Acc21211, Acc23416, Acc08228, Acc05818, Acc27482, Acc15041, Acc01280, Acc31542, Acc28979, Acc06178, Acc33448, Acc04704, Acc15565, Acc06071, Acc20899, Acc26858, XLOC_061523, Acc…
	cellular aromatic compound metabolic process	0.89	57	Acc28496, Acc13627, Acc15170, XLOC_080421, Acc15083, Acc30713, Acc03601, Acc31884, Acc26399, Acc26853, Acc01304, Acc02760, Acc13760, Acc19194, XLOC_081022, Acc28442, Acc15578, Acc03872, Acc06186, Acc30723, XLOC_081028, Acc26820, Acc00639, Acc16580, Acc27031, Acc26828, Acc32998, Acc24179, Acc26591, Acc02439, Acc04887, Acc20166, Acc01280, Acc08228, Acc21211, Acc33040, Acc23416, Acc29600, Acc06178, …
	establishment of protein localization	0.89074	8	Acc27961, Acc28844, Acc32231, Acc09093, Acc03598, Acc17505, Acc28733, Acc00639
	multi-organism cellular process	0.89315	4	Acc27171, Acc22831, XLOC_068063, XLOC_081028
	alpha-amino acid biosynthetic process	0.8938	1	Acc15083
	cellular nitrogen compound biosynthetic process	0.89581	36	Acc16580, Acc24179, Acc32998, Acc26591, Acc19194, XLOC_081022, Acc28442, Acc15578, Acc06186, Acc30723, Acc15083, Acc03601, Acc31884, Acc26399, Acc26853, Acc18667, Acc01304, Acc13760, Acc11870, Acc24536, Acc23234, Acc02780, Acc28945, Acc27169, Acc06645, Acc27961, Acc28957, Acc31535, Acc33448, Acc31542, Acc02053, Acc01280, Acc08228, Acc33040, Acc21211, Acc23416
	DNA recombination	0.9004	2	Acc27961, Acc29600
	biological regulation	0.90172	51	Acc26858, XLOC_061523, Acc31535, Acc28945, Acc27169, Acc28957, Acc27961, Acc24536, Acc02780, Acc04715, Acc23234, Acc23336, Acc08228, Acc23416, Acc33040, Acc21211, Acc05818, Acc27482, Acc01280, Acc15041, Acc06178, Acc33448, Acc22831, Acc31542, Acc28979, Acc15565, Acc06071, Acc04704, Acc20899, Acc06186, Acc30723, XLOC_081028, Acc26820, Acc19194, Acc28744, Acc28442, Acc03598, Acc32998, Acc01071, Acc…
	macromolecule localization	0.90648	10	Acc27961, Acc28844, Acc28733, Acc17505, Acc00639, Acc02775, Acc09093, Acc32231, Acc03598, Acc20351
	nucleic acid metabolic process	0.90789	49	XLOC_080421, Acc15170, Acc28496, Acc13760, Acc26399, Acc31884, Acc26853, Acc02760, Acc01304, Acc30713, Acc03601, XLOC_081028, Acc26820, Acc06186, Acc30723, Acc28442, Acc19194, Acc26591, Acc04887, Acc02439, Acc26828, Acc32998, Acc24179, Acc16580, Acc27031, Acc08228, Acc23416, Acc33040, Acc21211, Acc01280, Acc20166, Acc06178, Acc33448, Acc31542, Acc29600, Acc26858, Acc17935, Acc28740, Acc31535, Acc…
	protein targeting	0.90935	1	Acc27961
	vesicle-mediated transport	0.91063	4	Acc17505, Acc28844, Acc32231, Acc09093
	response to auxin stimulus	0.91213	1	Acc23416
	anatomical structure development	0.91261	1	XLOC_080421
	cellular component movement	0.9127	1	Acc05901
	RNA metabolic process	0.91339	38	Acc26858, Acc05586, Acc31535, Acc27961, Acc28957, Acc27169, Acc28945, Acc02780, Acc23234, Acc24536, Acc33040, Acc23416, Acc21211, Acc08228, Acc20166, Acc01280, Acc31542, Acc33448, Acc06178, Acc30723, Acc06186, Acc19194, Acc28442, Acc32998, Acc24179, Acc04887, Acc02439, Acc26591, Acc27031, Acc16580, Acc13760, Acc30713, Acc03601, Acc02760, Acc01304, Acc31884, Acc26853, Acc26399
	DNA repair	0.91422	3	Acc27961, Acc26828, Acc17935
	DNA-dependent transcription, initiation	0.91429	1	Acc06186
	macromolecule biosynthetic process	0.91812	46	Acc24179, Acc32998, Acc18051, Acc26591, Acc20490, Acc29660, Acc16580, Acc06186, Acc30723, XLOC_081028, Acc26820, Acc19194, Acc28319, Acc01144, Acc28442, Acc13760, Acc30713, Acc03601, Acc31884, Acc26853, Acc26399, Acc01304, Acc13654, XLOC_080421, Acc17506, Acc15170, Acc13627, Acc28945, Acc27169, Acc27961, Acc28957, Acc13752, Acc24536, Acc23234, Acc02780, XLOC_061523, Acc26858, Acc31535, Acc33448, …
	organic substance transport	0.92021	11	Acc33594, Acc28844, Acc27961, Acc20351, Acc03598, Acc32231, Acc09093, Acc00639, Acc28733, Acc05749, Acc17505
	locomotion	0.9203	1	Acc05901
	heterocycle biosynthetic process	0.92439	35	Acc16580, Acc26591, Acc24179, Acc32998, Acc28442, XLOC_081022, Acc19194, Acc30723, Acc15578, Acc06186, Acc01304, Acc26399, Acc31884, Acc26853, Acc03601, Acc15083, Acc13760, Acc23234, Acc02780, Acc24536, Acc27961, Acc06645, Acc28957, Acc28945, Acc27169, Acc01367, Acc31535, Acc02053, Acc31542, Acc33448, Acc01280, Acc21211, Acc33040, Acc23416, Acc08228
	primary metabolic process	0.92806	114	Acc26086, Acc09780, Acc24536, Acc02780, Acc13491, Acc28945, Acc17732, Acc20162, Acc26858, Acc20355, Acc29600, Acc06264, Acc33448, Acc06178, Acc27476, Acc31542, Acc26199, Acc15035, Acc01368, Acc01280, Acc15779, Acc08228, Acc21211, Acc33040, Acc12218, Acc29514, Acc29660, Acc10240, Acc03873, Acc24179, Acc20490, Acc23484, Acc19194, Acc28319, Acc25746, Acc21768, Acc28442, Acc15578, Acc15787, Acc03872,…
	cellular macromolecule biosynthetic process	0.93101	45	Acc29660, Acc16580, Acc32998, Acc24179, Acc26591, Acc20490, Acc18051, Acc28319, Acc01144, Acc19194, Acc28442, Acc30723, Acc06186, Acc26820, XLOC_081028, Acc03601, Acc30713, Acc13654, Acc01304, Acc31884, Acc26853, Acc26399, Acc13760, Acc15170, Acc13627, XLOC_080421, Acc23234, Acc02780, Acc24536, Acc27961, Acc28957, Acc27169, Acc28945, Acc13752, Acc31535, Acc26858, XLOC_061523, Acc31542, Acc33448, …
	transcription, DNA-dependent	0.93261	29	Acc03601, Acc26399, Acc31884, Acc26853, Acc01304, Acc33448, Acc31542, Acc13760, Acc01280, Acc08228, Acc23416, Acc33040, Acc21211, Acc24536, Acc23234, Acc02780, Acc16580, Acc28945, Acc27169, Acc32998, Acc27961, Acc28957, Acc24179, Acc26591, Acc31535, Acc19194, Acc28442, Acc06186, Acc30723
	cellular process	0.93417	151	Acc20166, Acc13382, Acc23416, Acc05818, Acc20706, Acc22831, Acc19295, Acc06071, Acc24526, Acc15565, Acc28740, Acc17935, XLOC_068063, Acc02004, Acc13662, XLOC_061523, XLOC_055806, Acc28957, Acc28844, Acc13752, Acc02438, Acc19654, Acc05430, Acc26399, Acc15498, Acc23652, Acc32231, Acc22828, Acc18597, Acc30033, Acc27031, Acc24097, Acc16580, Acc32998, Acc01071, Acc04887, Acc02439, Acc18051, Acc26591, …
	cellular metabolic process	0.93564	107	Acc02760, Acc01304, Acc26399, Acc31884, Acc15498, Acc13760, Acc27433, Acc23652, Acc28496, Acc20317, Acc09100, Acc19093, Acc30033, Acc27031, Acc24097, Acc16580, Acc04887, Acc02439, Acc18051, Acc26591, Acc26828, Acc32998, Acc01071, Acc03598, Acc18597, XLOC_081022, Acc32231, XLOC_081028, Acc06186, Acc20706, Acc19295, Acc24526, Acc06071, Acc02053, Acc13382, Acc20166, Acc23416, XLOC_055806, Acc23234, …
	organic substance metabolic process	0.938	118	Acc15779, Acc01280, Acc33040, Acc21211, Acc08228, Acc12218, Acc29600, Acc06264, Acc26199, Acc31542, Acc33448, Acc06178, Acc27476, Acc01368, Acc15035, Acc20162, Acc26858, Acc02780, Acc26086, Acc24536, Acc09780, Acc13491, Acc28945, Acc17732, Acc25805, Acc13109, Acc13627, Acc15170, Acc14911, Acc12728, Acc25938, Acc11870, XLOC_080421, Acc30713, Acc03601, Acc28966, Acc15083, Acc13654, Acc14473, Acc332…
	intracellular transport	0.93896	7	Acc00639, Acc28844, Acc27961, Acc17505, Acc03598, Acc09093, Acc32231
	RNA biosynthetic process	0.93959	29	Acc31535, Acc19194, Acc28442, Acc30723, Acc06186, Acc02780, Acc23234, Acc24536, Acc16580, Acc24179, Acc32998, Acc28957, Acc27961, Acc28945, Acc27169, Acc26591, Acc01280, Acc23416, Acc33040, Acc21211, Acc08228, Acc03601, Acc01304, Acc31884, Acc26853, Acc26399, Acc31542, Acc33448, Acc13760
	small GTPase mediated signal transduction	0.941	1	Acc27961
	protein metabolic process	0.94162	41	Acc33040, Acc15779, Acc24526, Acc15035, Acc27476, Acc06264, Acc20706, XLOC_061523, Acc26858, Acc17935, Acc01367, Acc05744, Acc06645, XLOC_055806, Acc23234, Acc09100, XLOC_080421, Acc14911, Acc12728, Acc25805, Acc27433, Acc02760, Acc14473, Acc13654, Acc30713, XLOC_081028, Acc13757, Acc18597, XLOC_081022, Acc28319, Acc25746, Acc19194, Acc32231, Acc23484, Acc20490, Acc01071, Acc03873, Acc10240, Acc2…
	anion transport	0.94294	1	Acc05749
	nucleobase-containing compound biosynthetic process	0.94837	31	Acc28442, XLOC_081022, Acc31535, Acc19194, Acc30723, Acc15578, Acc06186, Acc16580, Acc02780, Acc23234, Acc24536, Acc26591, Acc32998, Acc28957, Acc27961, Acc24179, Acc27169, Acc28945, Acc01280, Acc21211, Acc33040, Acc23416, Acc08228, Acc01304, Acc31884, Acc26853, Acc26399, Acc03601, Acc13760, Acc31542, Acc33448
	mRNA metabolic process	0.94862	1	Acc04887
	response to DNA damage stimulus	0.94881	3	Acc17935, Acc27961, Acc26828
	symbiosis, encompassing mutualism through parasitism	0.95363	3	XLOC_081028, XLOC_068063, Acc22831
	aromatic compound biosynthetic process	0.95542	33	Acc26591, Acc32998, Acc24179, Acc16580, Acc15578, Acc06186, Acc30723, XLOC_081022, Acc28442, Acc19194, Acc13760, Acc26399, Acc31884, Acc26853, Acc01304, Acc15083, Acc03601, Acc28945, Acc27169, Acc27961, Acc28957, Acc24536, Acc02780, Acc23234, Acc31535, Acc02053, Acc33448, Acc31542, Acc08228, Acc33040, Acc23416, Acc21211, Acc01280
	interspecies interaction between organisms	0.95646	3	XLOC_081028, XLOC_068063, Acc22831
	intracellular signal transduction	0.96502	2	Acc27961, Acc03598
	cellular response to stress	0.96644	3	Acc27961, Acc26828, Acc17935
	cellular localization	0.97411	8	Acc28844, Acc27961, Acc03598, Acc02775, Acc32231, Acc09093, Acc00639, Acc17505
	cellular protein metabolic process	0.97628	31	Acc33040, Acc14911, Acc09100, XLOC_080421, Acc25805, Acc27433, Acc15035, Acc24526, Acc20706, Acc30713, Acc13654, Acc17935, XLOC_081028, XLOC_061523, Acc13757, Acc26858, Acc25746, Acc28319, Acc32231, Acc19194, Acc18597, Acc01367, Acc06645, Acc01071, Acc03873, Acc23484, Acc20490, Acc23234, Acc29660, Acc10240, XLOC_055806
	establishment of localization in cell	0.97641	7	Acc00639, Acc28844, Acc27961, Acc17505, Acc03598, Acc09093, Acc32231
	gene expression	0.97751	43	XLOC_080421, Acc13654, Acc01304, Acc02760, Acc26853, Acc31884, Acc26399, Acc30713, Acc03601, Acc13760, Acc28442, Acc19194, XLOC_081028, Acc30723, Acc06186, Acc27031, Acc16580, Acc29660, Acc02439, Acc26591, Acc20490, Acc32998, Acc24179, Acc01280, Acc20166, Acc21211, Acc33040, Acc23416, Acc08228, Acc24526, Acc31542, Acc33448, Acc05586, Acc31535, XLOC_061523, Acc26858, Acc23234, Acc02780, Acc24536, …
	viral process	0.97832	2	XLOC_068063, Acc22831
	macromolecule metabolic process	0.98279	87	Acc20706, Acc24526, Acc20166, Acc23416, Acc23234, XLOC_055806, Acc27169, Acc28957, Acc06645, Acc27961, Acc13752, Acc31535, Acc05586, Acc05744, Acc01367, Acc28740, Acc17935, XLOC_061523, Acc31884, Acc26399, Acc02760, Acc01304, Acc27433, Acc13760, Acc28496, Acc17506, Acc09100, Acc16580, Acc24097, Acc27031, Acc32998, Acc01071, Acc26828, Acc18051, Acc26591, Acc02439, Acc04887, Acc32231, XLOC_081022, …
	cellular protein modification process	0.986	17	Acc25805, Acc09100, Acc14911, Acc20706, Acc15035, Acc27433, Acc18597, Acc19194, Acc32231, Acc25746, Acc28319, XLOC_055806, Acc10240, Acc23484, Acc03873, Acc06645, Acc01071
	protein modification process	0.986	17	Acc18597, Acc28319, Acc25746, Acc19194, Acc32231, Acc10240, XLOC_055806, Acc23484, Acc06645, Acc01071, Acc03873, Acc25805, Acc09100, Acc14911, Acc20706, Acc15035, Acc27433
	cytoskeleton organization	0.98689	1	Acc02775
	macromolecule modification	0.98914	18	Acc15035, Acc27433, Acc20706, Acc09100, Acc14911, Acc25805, Acc23484, Acc17732, Acc01071, Acc06645, Acc03873, Acc10240, XLOC_055806, Acc18597, Acc25746, Acc28319, Acc19194, Acc32231
	multi-organism process	0.9897	6	XLOC_081028, Acc00408, Acc22831, XLOC_068063, Acc27171, XLOC_040421
	cellular macromolecule metabolic process	0.99413	76	Acc18597, Acc32231, XLOC_081028, Acc06186, Acc16580, Acc27031, Acc26591, Acc18051, Acc04887, Acc02439, Acc26828, Acc32998, Acc01071, Acc28496, Acc09100, Acc26399, Acc31884, Acc01304, Acc02760, Acc13760, Acc27433, Acc01367, Acc28740, Acc31535, Acc05586, XLOC_061523, Acc17935, XLOC_055806, Acc23234, Acc13752, Acc27169, Acc27961, Acc28957, Acc06645, Acc20166, Acc23416, Acc20706, Acc24526, Acc28442, …
cellular component	photosystem	0.0096086	7	Acc28744, Acc19093, Acc15578, Acc06071, Acc18280, XLOC_058968, Acc19295
	oxygen evolving complex	0.012569	3	Acc19093, Acc06071, XLOC_058968
	photosynthetic membrane	0.015553	7	Acc19295, XLOC_058968, Acc18280, Acc06071, Acc15578, Acc19093, Acc28744
	thylakoid	0.031458	7	Acc06071, Acc18280, Acc19295, XLOC_058968, Acc19093, Acc15578, Acc28744
	thylakoid part	0.031458	7	Acc28744, XLOC_058968, Acc19295, Acc06071, Acc18280, Acc15578, Acc19093
	nuclear body	0.037424	1	Acc24179
	nuclear speck	0.037424	1	Acc24179
	beta-galactosidase complex	0.045387	2	Acc26086, Acc25938
	lipid particle	0.053248	2	XLOC_061523, XLOC_061314
	monolayer-surrounded lipid storage body	0.053248	2	XLOC_061523, XLOC_061314
	SMN complex	0.057477	1	Acc19194
	cell wall	0.074949	4	Acc27091, Acc23427, Acc21588, Acc09780
	bacterial-type flagellum basal body, distal rod, L ring	0.10957	1	Acc05901
	bacterial-type flagellum basal body, distal rod	0.115	1	Acc05901
	bacterial-type flagellum basal body, rod	0.115	1	Acc05901
	extracellular matrix	0.11526	5	Acc01071, Acc26820, Acc24536, Acc04715, Acc06264
	cytoplasmic vesicle part	0.11815	3	Acc28844, Acc27960, Acc32231
	bacterial-type flagellum basal body	0.12118	1	Acc05901
	plasma membrane light-harvesting complex	0.12257	1	Acc27960
	plasma membrane-derived chromatophore	0.12257	1	Acc27960
	mitochondrial crista junction	0.12293	1	Acc15506
	membrane part	0.13576	49	Acc06188, Acc09093, Acc25782, Acc01367, Acc06145, Acc28733, XLOC_061523, Acc23336, Acc33594, Acc27961, Acc28844, Acc18280, Acc07528, Acc18204, Acc15041, Acc08228, Acc15506, Acc17513, Acc27476, Acc22831, Acc20164, Acc06071, Acc19295, Acc01368, Acc32231, Acc22828, Acc19194, Acc28744, Acc15578, Acc31602, XLOC_081028, Acc26820, Acc31790, Acc29660, Acc24097, Acc24154, Acc17506, Acc01770, Acc19093, XLO…
	photosystem I	0.1619	2	Acc19295, Acc15578
	large ribosomal subunit	0.16279	1	XLOC_080421
	ER to Golgi transport vesicle membrane	0.16746	2	Acc32231, Acc28844
	COPII vesicle coat	0.16746	2	Acc28844, Acc32231
	ER to Golgi transport vesicle	0.16746	2	Acc32231, Acc28844
	membrane	0.18092	72	Acc23221, Acc05430, Acc19654, Acc09100, Acc17007, Acc02438, Acc14752, Acc19093, Acc17506, Acc01770, Acc02439, Acc18051, Acc26828, Acc01071, Acc24097, Acc31790, XLOC_081028, Acc17505, Acc32231, Acc22828, Acc19295, Acc06071, Acc21251, Acc20164, Acc22831, Acc17513, Acc15041, Acc27173, Acc07528, Acc28844, Acc18280, Acc10770, Acc27961, Acc12712, Acc33594, XLOC_061523, Acc24758, Acc28733, Acc17935, Acc…
	external encapsulating structure	0.18639	4	Acc23427, Acc09780, Acc21588, Acc27091
	light-harvesting complex	0.21726	1	Acc27960
	photosystem II	0.22177	3	Acc19093, Acc06071, XLOC_058968
	cytoplasmic vesicle	0.22665	3	Acc28844, Acc27960, Acc32231
	vesicle	0.22976	3	Acc27960, Acc32231, Acc28844
	transport vesicle membrane	0.23	2	Acc28844, Acc32231
	intrinsic to membrane	0.23563	37	Acc17506, Acc01770, XLOC_061314, Acc14752, Acc22423, Acc02438, Acc17007, Acc11862, Acc19654, Acc30857, Acc33288, Acc22828, Acc31602, XLOC_081028, Acc26820, Acc29660, Acc31790, Acc24097, Acc24154, Acc15041, Acc18204, Acc08228, Acc17513, Acc22831, Acc27476, Acc20164, Acc01368, Acc06188, Acc01367, Acc25782, Acc06145, Acc28733, XLOC_061523, Acc23336, Acc33594, Acc27961, Acc07528
	ribosomal subunit	0.23885	1	XLOC_080421
	bacterial-type flagellum part	0.24786	1	Acc05901
	extrinsic to membrane	0.25121	2	Acc19093, Acc06071
	host cell nucleus	0.25272	2	Acc26591, Acc23416
	host intracellular organelle	0.2648	2	Acc26591, Acc23416
	host intracellular membrane-bounded organelle	0.2648	2	Acc26591, Acc23416
	integral to membrane	0.26686	36	Acc31790, Acc29660, Acc24097, Acc31602, Acc26820, XLOC_081028, Acc22828, Acc30857, Acc11862, Acc19654, Acc33288, XLOC_061314, Acc02438, Acc17007, Acc22423, Acc14752, Acc17506, Acc01770, Acc27961, Acc07528, Acc33594, Acc23336, Acc28733, Acc06145, XLOC_061523, Acc06188, Acc01367, Acc25782, Acc20164, Acc27476, Acc22831, Acc01368, Acc17513, Acc08228, Acc18204, Acc15041
	thylakoid membrane	0.2741	1	XLOC_058968
	transport vesicle	0.28052	2	Acc28844, Acc32231
	nuclear ubiquitin ligase complex	0.28178	7	Acc32410, Acc11105, Acc02770, Acc33689, Acc22839, Acc22831, Acc02785
	anaphase-promoting complex	0.28178	7	Acc11105, Acc32410, Acc02785, Acc22831, Acc33689, Acc22839, Acc02770
	cullin-RING ubiquitin ligase complex	0.28178	7	Acc02770, Acc02785, Acc22831, Acc33689, Acc22839, Acc32410, Acc11105
	vesicle coat	0.28491	2	Acc28844, Acc32231
	coated vesicle	0.28491	2	Acc32231, Acc28844
	coated vesicle membrane	0.28491	2	Acc28844, Acc32231
	ubiquitin ligase complex	0.28575	7	Acc11105, Acc32410, Acc02785, Acc22831, Acc22839, Acc33689, Acc02770
	cytoplasmic vesicle membrane	0.28843	2	Acc32231, Acc28844
	chromosome, centromeric region	0.29037	3	Acc17530, XLOC_027596, Acc06178
	host intracellular part	0.29234	2	Acc26591, Acc23416
	intracellular region of host	0.29234	2	Acc23416, Acc26591
	vesicle membrane	0.29278	2	Acc28844, Acc32231
	cell projection part	0.29709	1	Acc05901
	transcription factor TFIIA complex	0.33453	1	Acc06186
	proton-transporting V-type ATPase, V1 domain	0.34118	1	Acc19194
	proteinaceous extracellular matrix	0.38298	3	Acc24536, Acc04715, Acc01071
	chromosome	0.38669	5	XLOC_080421, Acc06178, Acc06862, XLOC_027596, Acc17530
	extracellular region part	0.39288	6	Acc04715, Acc24536, Acc26591, Acc23416, Acc01071, Acc06178
	membrane coat	0.3948	3	Acc09093, Acc32231, Acc28844
	coated membrane	0.3948	3	Acc28844, Acc09093, Acc32231
	cytoplasmic membrane-bounded vesicle	0.41687	2	Acc28844, Acc32231
	membrane-bounded vesicle	0.42094	2	Acc28844, Acc32231
	integral to endoplasmic reticulum membrane	0.42206	1	Acc15041
	intrinsic to endoplasmic reticulum membrane	0.42206	1	Acc15041
	host cell part	0.43551	2	Acc23416, Acc26591
	host	0.43794	2	Acc23416, Acc26591
	host cell	0.43794	2	Acc26591, Acc23416
	extraorganismal space	0.44123	2	Acc23416, Acc26591
	other organism	0.44123	2	Acc26591, Acc23416
	other organism cell	0.44123	2	Acc23416, Acc26591
	other organism part	0.44123	2	Acc23416, Acc26591
	microtubule associated complex	0.44547	1	Acc27155
	apoplast	0.47021	1	Acc09780
	Golgi membrane	0.50052	1	Acc17505
	endomembrane system	0.50083	5	Acc28844, Acc17505, Acc15041, Acc32231, Acc19194
	bacterial-type flagellum	0.53499	1	Acc05901
	fibrinogen complex	0.5452	1	Acc06178
	nuclear chromosome	0.57109	2	Acc06862, XLOC_080421
	intrinsic to organelle membrane	0.59501	1	Acc15041
	integral to organelle membrane	0.59501	1	Acc15041
	proton-transporting two-sector ATPase complex, catalytic domain	0.6125	1	Acc19194
	Golgi apparatus part	0.64326	1	Acc17505
	chromosomal part	0.6616	3	Acc17530, XLOC_027596, Acc06178
	Golgi apparatus	0.6731	1	Acc17505
	cell projection	0.68587	1	Acc05901
	extracellular region	0.69218	12	Acc04715, Acc09780, Acc24536, Acc04704, Acc26591, Acc01071, Acc06178, Acc27471, Acc05818, Acc15059, Acc23416, Acc31602
	transcription factor complex	0.69448	1	Acc06186
	DNA-directed RNA polymerase II, holoenzyme	0.69925	1	Acc06186
	nuclear part	0.70205	11	Acc11105, Acc06862, Acc32410, Acc02785, Acc22831, Acc24179, Acc33689, Acc22839, Acc02770, Acc06186, XLOC_080421
	integral to plasma membrane	0.71363	1	Acc11862
	intrinsic to plasma membrane	0.72718	1	Acc11862
	proton-transporting V-type ATPase complex	0.73095	1	Acc19194
	kinetochore	0.73135	1	Acc06178
	DNA-directed RNA polymerase complex	0.74931	1	Acc06186
	RNA polymerase complex	0.74931	1	Acc06186
	nuclear DNA-directed RNA polymerase complex	0.74931	1	Acc06186
	extracellular space	0.75266	1	Acc06178
	endoplasmic reticulum membrane	0.75963	2	Acc19194, Acc15041
	endoplasmic reticulum part	0.76679	2	Acc19194, Acc15041
	nuclear outer membrane-endoplasmic reticulum membrane network	0.76895	2	Acc19194, Acc15041
	organelle part	0.76934	23	XLOC_080421, Acc15506, Acc17530, Acc15041, Acc05901, Acc22839, Acc33689, Acc22831, Acc02785, Acc06178, Acc02770, Acc27960, XLOC_027596, Acc32410, Acc06186, Acc17505, Acc27155, Acc32231, Acc19194, Acc24179, Acc28844, Acc11105, Acc06862
	ribosome	0.78289	6	XLOC_080421, XLOC_081028, Acc20490, Acc24526, Acc29660, Acc13654
	intracellular organelle part	0.81528	22	Acc24179, Acc28844, Acc11105, Acc06862, Acc17505, Acc06186, Acc27155, Acc19194, Acc32231, Acc33689, Acc22839, Acc02785, Acc22831, Acc06178, Acc02770, Acc27960, XLOC_027596, Acc32410, XLOC_080421, Acc15506, Acc17530, Acc15041
	nuclear lumen	0.81656	4	Acc06862, Acc24179, Acc06186, XLOC_080421
	organelle membrane	0.84298	6	Acc19194, Acc32231, Acc15041, Acc17505, Acc28844, Acc15506
	cellular_component	0.84892	120	Acc15498, Acc05430, Acc32410, Acc19654, Acc02785, Acc23221, Acc22839, Acc17506, Acc01770, Acc21780, Acc14752, Acc17007, Acc09100, Acc02438, Acc19093, Acc24097, Acc27031, Acc31790, Acc18460, Acc26591, Acc18051, Acc04887, Acc02439, Acc26828, Acc01071, Acc22828, Acc32231, XLOC_081028, Acc17505, Acc06186, Acc17513, XLOC_027596, Acc06071, Acc24526, Acc19295, Acc04704, Acc22831, Acc20164, Acc21251, Acc…
	organelle lumen	0.85262	4	Acc06862, Acc24179, Acc06186, XLOC_080421
	intracellular organelle lumen	0.85262	4	Acc06862, Acc24179, Acc06186, XLOC_080421
	protein complex	0.85733	24	Acc11105, Acc26086, Acc28844, Acc18280, Acc09093, Acc32231, Acc19194, Acc28744, Acc06186, Acc15578, Acc27155, Acc27960, Acc32410, Acc02785, Acc22831, Acc06178, Acc22839, Acc33689, Acc06071, XLOC_058968, Acc19295, Acc02770, Acc19093, Acc25938
	cell periphery	0.85809	5	Acc27091, Acc23427, Acc21588, Acc09780, Acc11862
	membrane-enclosed lumen	0.85985	4	Acc06862, XLOC_080421, Acc24179, Acc06186
	mitochondrial membrane part	0.86505	1	Acc15506
	mitochondrial inner membrane	0.86964	1	Acc15506
	non-membrane-bounded organelle	0.87224	12	Acc29660, XLOC_027596, Acc06862, Acc13654, Acc06178, Acc20490, Acc24526, Acc17530, Acc05901, XLOC_081028, XLOC_080421, Acc27155
	intracellular non-membrane-bounded organelle	0.87224	12	Acc06178, Acc20490, Acc24526, Acc29660, XLOC_027596, Acc13654, Acc06862, Acc27155, XLOC_080421, XLOC_081028, Acc17530, Acc05901
	organelle inner membrane	0.87517	1	Acc15506
	nucleoplasm	0.87562	2	Acc06186, Acc24179
	nucleoplasm part	0.87562	2	Acc06186, Acc24179
	plasma membrane part	0.89137	1	Acc11862
	cytoplasm	0.89481	26	Acc15498, Acc13654, Acc27960, Acc24526, Acc06178, Acc26199, Acc20351, Acc15041, XLOC_080421, Acc21780, Acc15506, Acc17007, Acc08228, XLOC_061314, Acc10240, Acc29660, Acc23234, Acc20490, Acc28844, Acc04887, Acc32231, Acc09093, Acc19194, XLOC_061523, XLOC_081028, Acc17505
	endoplasmic reticulum	0.9196	2	Acc15041, Acc19194
	microtubule cytoskeleton	0.91978	1	Acc27155
	ribonucleoprotein complex	0.92919	6	Acc24526, XLOC_081028, XLOC_080421, Acc20490, Acc29660, Acc13654
	proton-transporting two-sector ATPase complex	0.9421	1	Acc19194
	macromolecular complex	0.94398	30	Acc19093, XLOC_080421, Acc25938, Acc02785, Acc22831, Acc06178, Acc33689, Acc22839, Acc06071, Acc24526, XLOC_058968, Acc19295, Acc02770, Acc27960, Acc32410, Acc13654, Acc06186, Acc15578, XLOC_081028, Acc27155, Acc09093, Acc32231, Acc19194, Acc28744, Acc20490, Acc28844, Acc18280, Acc29660, Acc26086, Acc11105
	mitochondrial membrane	0.97358	1	Acc15506
	viral capsid	0.97607	1	XLOC_055351
	plasma membrane	0.97735	1	Acc11862
	nucleus	0.97823	22	Acc17530, XLOC_080421, Acc26853, Acc32410, Acc02770, Acc02785, Acc22831, Acc33689, Acc22839, Acc06186, Acc30030, Acc06862, Acc27031, Acc11105, Acc18460, Acc23234, Acc04887, Acc31791, Acc27169, Acc23420, Acc24179, Acc11766
	mitochondrial envelope	0.97985	1	Acc15506
	cytoskeletal part	0.98179	1	Acc27155
	intracellular part	0.982	55	XLOC_027596, Acc06071, Acc24526, Acc02770, Acc19295, Acc06178, Acc22831, Acc26199, Acc33689, Acc05901, Acc15041, Acc15506, Acc08228, Acc11105, Acc23234, Acc18280, Acc28844, Acc31791, Acc27169, Acc09093, XLOC_061523, Acc26853, Acc15498, Acc13654, Acc32410, Acc27960, XLOC_058968, Acc02785, Acc22839, Acc20351, Acc17530, Acc21780, XLOC_080421, Acc17007, Acc19093, XLOC_061314, Acc06862, Acc27031, Acc1…
	cytoplasmic part	0.9851	16	Acc29660, Acc28844, Acc20490, Acc19194, Acc32231, Acc09093, XLOC_061523, XLOC_081028, Acc17505, Acc13654, Acc27960, Acc24526, Acc15041, XLOC_080421, Acc15506, XLOC_061314
	mitochondrial part	0.98558	1	Acc15506
	cytoskeleton	0.98564	1	Acc27155
	organelle envelope	0.98695	1	Acc15506
	cell	0.98704	61	Acc05901, Acc15041, Acc15506, Acc08228, XLOC_027596, Acc06071, Acc24526, Acc19295, Acc02770, Acc22831, Acc06178, Acc33689, Acc26199, Acc09093, XLOC_061523, Acc11105, Acc09780, Acc23234, Acc13752, Acc28844, Acc18280, Acc31791, Acc27169, Acc20351, Acc17530, Acc21780, XLOC_080421, Acc17007, Acc19093, XLOC_061314, Acc26853, Acc23427, Acc15498, Acc13654, Acc32410, Acc11862, Acc21588, Acc27960, XLOC_05…
	cell part	0.98704	61	Acc06178, Acc22831, Acc26199, Acc33689, Acc24526, Acc06071, Acc02770, Acc19295, XLOC_027596, Acc08228, Acc15506, Acc05901, Acc15041, Acc27169, Acc28844, Acc18280, Acc13752, Acc31791, Acc11105, Acc09780, Acc23234, XLOC_061523, Acc09093, Acc02785, Acc22839, XLOC_058968, Acc21588, Acc11862, Acc27960, Acc26853, Acc23427, Acc15498, Acc13654, Acc32410, Acc19093, XLOC_061314, XLOC_080421, Acc21780, Acc1…
	virion	0.98741	2	XLOC_055351, Acc06264
	intracellular	0.98795	56	Acc27960, Acc32410, Acc13654, Acc15498, Acc26853, Acc22839, Acc02785, XLOC_058968, Acc17530, Acc20351, XLOC_061314, Acc19093, Acc17007, XLOC_080421, Acc21780, Acc29660, Acc18460, Acc27031, Acc10240, Acc06862, Acc24179, Acc11766, Acc23420, Acc04887, Acc20490, Acc19194, Acc32231, Acc28744, Acc17505, Acc30030, Acc15578, Acc06186, Acc27155, XLOC_081028, XLOC_027596, Acc26199, Acc33689, Acc06178, Acc2…
	mitochondrion	0.9896	2	Acc09093, Acc15506
	envelope	0.99102	1	Acc15506
	intracellular organelle	0.99379	41	Acc31791, Acc28844, Acc27169, Acc23234, Acc11105, XLOC_061523, Acc09093, Acc02770, Acc24526, Acc33689, Acc06178, Acc22831, XLOC_027596, Acc15506, Acc05901, Acc15041, Acc04887, Acc20490, Acc11766, Acc24179, Acc23420, Acc27031, Acc06862, Acc18460, Acc29660, Acc27155, XLOC_081028, Acc30030, Acc06186, Acc17505, Acc32231, Acc19194, Acc22839, Acc02785, Acc13654, Acc32410, Acc26853, Acc27960, XLOC_08042…
	organelle	0.99382	41	Acc05901, Acc15041, Acc15506, XLOC_027596, Acc33689, Acc06178, Acc22831, Acc02770, Acc24526, Acc09093, XLOC_061523, Acc23234, Acc11105, Acc27169, Acc31791, Acc28844, Acc17530, XLOC_061314, XLOC_080421, Acc27960, Acc32410, Acc13654, Acc26853, Acc22839, Acc02785, Acc32231, Acc19194, Acc30030, Acc06186, Acc17505, Acc27155, XLOC_081028, Acc29660, Acc18460, Acc27031, Acc06862, Acc11766, Acc24179, Acc2…
	intracellular membrane-bounded organelle	0.99525	31	Acc17530, Acc15041, XLOC_061314, XLOC_080421, Acc15506, Acc32410, Acc26853, Acc33689, Acc22839, Acc22831, Acc02785, Acc02770, Acc19194, Acc32231, Acc09093, Acc30030, Acc17505, Acc06186, XLOC_061523, Acc23234, Acc11105, Acc18460, Acc27031, Acc06862, Acc11766, Acc24179, Acc23420, Acc27169, Acc04887, Acc31791, Acc28844
	membrane-bounded organelle	0.99527	31	Acc02770, Acc22831, Acc02785, Acc33689, Acc22839, Acc26853, Acc32410, Acc15506, XLOC_080421, XLOC_061314, Acc15041, Acc17530, Acc28844, Acc31791, Acc04887, Acc27169, Acc23420, Acc24179, Acc11766, Acc06862, Acc27031, Acc18460, Acc11105, Acc23234, XLOC_061523, Acc17505, Acc30030, Acc06186, Acc32231, Acc09093, Acc19194
	virion part	0.99719	1	XLOC_055351
molecular function	transferase activity, transferring acyl groups	2.5874e-05	18	Acc20317, Acc22630, Acc22629, Acc31535, Acc01144, Acc22631, Acc15787, Acc02004, Acc05265, Acc26858, Acc00639, Acc22633, Acc31246, XLOC_068064, Acc18691, Acc29506, Acc22634, Acc23409
	transferase activity, transferring acyl groups other than amino-acyl groups	9.2313e-05	15	Acc23409, Acc22629, Acc22630, Acc22634, Acc31246, Acc18691, Acc26858, Acc05265, Acc00639, Acc22633, Acc20317, Acc15787, Acc02004, Acc22631, Acc31535
	chlorophyll binding	0.00034642	2	Acc28744, Acc18280
	oleate hydratase activity	0.0027502	2	Acc05586, Acc27031
	phosphoglycerate mutase activity	0.0073009	2	Acc26199, Acc21780
	ligase activity, forming carbon-oxygen bonds	0.0083399	5	Acc23234, Acc30713, Acc19194, Acc26858, Acc06178
	ligase activity, forming aminoacyl-tRNA and related compounds	0.0083399	5	Acc30713, Acc23234, Acc19194, Acc26858, Acc06178
	ATPase activity, coupled to transmembrane movement of substances	0.0095561	6	Acc01367, Acc17513, Acc19654, Acc01368, Acc08228, Acc31602
	ATPase activity, coupled to movement of substances	0.0095561	6	Acc01367, Acc17513, Acc19654, Acc01368, Acc08228, Acc31602
	hydrolase activity, acting on acid anhydrides, catalyzing transmembrane movement of substances	0.010808	7	Acc08228, Acc31602, Acc01368, Acc19654, Acc17513, Acc06338, Acc01367
	metal ion binding	0.01133	62	Acc28957, Acc13752, Acc28844, Acc00408, Acc24536, Acc11105, Acc14067, Acc04715, Acc04716, Acc22773, Acc14106, Acc20162, Acc06178, Acc22831, Acc33689, Acc26199, Acc06071, Acc19462, Acc02770, Acc06264, XLOC_024571, Acc28056, Acc12218, Acc00984, Acc27482, Acc05901, Acc01084, Acc01071, XLOC_042997, Acc15038, Acc04887, Acc09785, Acc29660, Acc16580, XLOC_040421, Acc32231, Acc11506, Acc25746, Acc22834, …
	cation binding	0.012747	62	Acc14909, Acc04573, Acc11295, Acc11757, Acc25755, Acc21780, XLOC_080421, Acc27449, Acc19093, Acc33288, Acc29591, Acc15498, Acc07750, Acc08241, Acc32410, Acc27960, Acc25786, Acc02785, Acc27718, Acc25698, Acc22839, Acc26733, Acc07867, Acc22834, Acc32231, Acc25746, Acc11506, Acc16580, XLOC_040421, Acc29660, XLOC_042997, Acc15038, Acc09785, Acc04887, Acc01084, Acc01071, Acc05901, Acc27482, Acc28056, …
	NAD(P)+-protein-arginine ADP-ribosyltransferase activity	0.013716	1	Acc28319
	primary active transmembrane transporter activity	0.014844	6	Acc08228, Acc31602, Acc01368, Acc19654, Acc01367, Acc17513
	P-P-bond-hydrolysis-driven transmembrane transporter activity	0.014844	6	Acc19654, Acc01367, Acc17513, Acc31602, Acc08228, Acc01368
	formate-tetrahydrofolate ligase activity	0.014994	1	Acc15083
	oxidoreductase activity, acting on CH-OH group of donors	0.01527	10	Acc23652, Acc07540, Acc27031, Acc30033, Acc05265, Acc19194, Acc20166, Acc05586, Acc13382, Acc21768
	3-hydroxyacyl-CoA dehydrogenase activity	0.017699	4	Acc23652, Acc13382, Acc30033, Acc05586
	ATPase activity, coupled	0.01909	7	Acc28740, Acc17513, Acc01367, Acc19654, Acc01368, Acc08228, Acc31602
	pyridoxine 5'-phosphate synthase activity	0.019784	1	Acc08228
	oxidoreductase activity, acting on the CH-OH group of donors, NAD or NADP as acceptor	0.02501	9	Acc23652, Acc27031, Acc30033, Acc05265, Acc20166, Acc05586, Acc19194, Acc21768, Acc13382
	fatty acid synthase activity	0.025887	3	Acc02004, Acc15787, Acc20317
	3-oxoacyl-[acyl-carrier-protein] synthase activity	0.025887	3	Acc15787, Acc02004, Acc20317
	ketol-acid reductoisomerase activity	0.02614	1	Acc19194
	small conductance calcium-activated potassium channel activity	0.026635	1	Acc20164
	aminoacyl-tRNA ligase activity	0.029616	4	Acc23234, Acc30713, Acc26858, Acc06178
	iron ion binding	0.030835	10	Acc20162, Acc04573, Acc25755, Acc11757, Acc14106, Acc12218, Acc00984, Acc29591, Acc27960, Acc25698
	ADP binding	0.032569	6	Acc19654, Acc01367, Acc27961, Acc31602, Acc26391, Acc08228
	isocitrate lyase activity	0.033552	1	Acc13662
	transferase activity, transferring amino-acyl groups	0.036201	2	XLOC_068064, Acc01144
	manganese ion binding	0.036441	2	Acc21780, Acc26199
	DNA beta-glucosyltransferase activity	0.038112	1	Acc17732
	glucosylceramidase activity	0.038149	1	Acc24097
	pectinesterase activity	0.042412	3	Acc27091, Acc23427, Acc21588
	transferase activity, transferring glycosyl groups	0.044236	15	Acc29053, Acc12536, Acc13490, Acc21776, XLOC_068064, Acc09780, Acc02439, Acc17732, Acc18051, Acc13627, Acc28319, Acc21775, Acc23933, XLOC_068063, Acc20480
	intramolecular transferase activity, phosphotransferases	0.0476	2	Acc21780, Acc26199
	glucosyltransferase activity	0.049402	3	Acc18051, Acc17732, Acc13627
	calcium ion binding	0.050581	10	Acc19093, XLOC_024571, Acc04716, XLOC_040421, Acc04715, Acc24536, Acc00408, Acc06071, Acc19462, Acc01071
	electron-transferring-flavoprotein dehydrogenase activity	0.05431	1	XLOC_080421
	oxidoreductase activity, acting on the CH-NH group of donors, quinone or similar compound as acceptor	0.05431	1	XLOC_080421
	alcohol O-acetyltransferase activity	0.055315	1	Acc18691
	alcohol O-acyltransferase activity	0.055315	1	Acc18691
	oligogalacturonide lyase activity	0.061001	1	Acc24097
	hydrolase activity, acting on carbon-nitrogen (but not peptide) bonds	0.061293	3	Acc09824, Acc18667, Acc30033
	D-arabinono-1, 4-lactone oxidase activity	0.061582	1	Acc07540
	oxidoreductase activity, acting on the CH-OH group of donors, oxygen as acceptor	0.061582	1	Acc07540
	rRNA binding	0.062355	2	Acc13654, Acc24526
	enzyme inhibitor activity	0.062907	7	Acc27471, Acc23427, Acc11862, Acc27960, Acc27964, Acc27094, Acc03135
	NADH dehydrogenase (ubiquinone) activity	0.063483	3	XLOC_080421, Acc01377, Acc02655
	NADH dehydrogenase (quinone) activity	0.063483	3	Acc02655, XLOC_080421, Acc01377
	transition metal ion binding	0.064344	39	Acc25746, Acc11506, Acc32231, Acc01071, Acc16580, Acc27449, XLOC_080421, Acc21780, Acc25755, Acc11757, Acc04573, Acc11295, Acc22839, Acc26733, Acc07867, Acc27718, Acc02785, Acc25698, Acc25786, Acc27960, Acc32410, Acc33288, Acc29591, Acc07750, Acc14106, Acc20162, Acc28957, Acc28844, Acc13752, Acc14067, Acc11105, Acc00984, Acc12218, Acc33689, Acc26199, Acc22831, Acc06178, Acc02770, Acc06264
	cellulose synthase activity	0.064703	2	Acc13627, Acc18051
	cellulose synthase (UDP-forming) activity	0.064703	2	Acc13627, Acc18051
	translation elongation factor activity	0.065024	2	Acc26858, XLOC_061523
	beta-galactosidase activity	0.067755	2	Acc25938, Acc26086
	transferase activity, transferring hexosyl groups	0.070295	11	Acc13627, Acc21775, Acc23933, Acc20480, Acc29053, Acc12536, Acc21776, Acc09780, Acc02439, Acc17732, Acc18051
	glutamate-cysteine ligase activity	0.071065	1	Acc11870
	serine-type endopeptidase inhibitor activity	0.071951	2	Acc27471, Acc11862
	valine-tRNA ligase activity	0.073464	1	Acc23234
	NADH dehydrogenase activity	0.074388	3	Acc02655, XLOC_080421, Acc01377
	RNA binding	0.074424	17	XLOC_061523, XLOC_081028, Acc26858, Acc27961, Acc02439, Acc04887, Acc11105, Acc10240, Acc02336, Acc15165, Acc27449, Acc20166, Acc26391, Acc27718, Acc06178, Acc24526, Acc13654
	galactosidase activity	0.081362	2	Acc25938, Acc26086
	tetrapyrrole binding	0.081956	10	Acc04573, Acc28744, Acc14106, Acc25755, Acc11757, Acc00984, XLOC_080421, Acc27960, Acc18280, Acc25698
	protein-arginine deiminase activity	0.083023	1	Acc18667
	cysteine-type endopeptidase activity	0.084239	4	Acc27482, Acc29514, Acc02760, Acc15779
	chlorophyllide a oxygenase [overall] activity	0.0848	1	Acc21251
	cobalt ion binding	0.087705	1	Acc01071
	3-beta-hydroxy-delta5-steroid dehydrogenase activity	0.0881	4	Acc20166, Acc21768, Acc30033, Acc13382
	steroid dehydrogenase activity	0.0881	4	Acc20166, Acc13382, Acc21768, Acc30033
	steroid dehydrogenase activity, acting on the CH-OH group of donors, NAD or NADP as acceptor	0.0881	4	Acc13382, Acc30033, Acc21768, Acc20166
	transmembrane transporter activity	0.091948	23	Acc31602, Acc26820, Acc28319, Acc19194, Acc22828, Acc09093, Acc01367, XLOC_081022, Acc06338, Acc29506, Acc07528, Acc29660, Acc08228, Acc18204, Acc21251, Acc20164, Acc06752, Acc27476, Acc01368, Acc30857, Acc19654, Acc17513, Acc05430
	phosphoenolpyruvate carboxylase activity	0.10265	1	Acc13491
	active transmembrane transporter activity	0.10701	7	Acc01368, Acc08228, Acc31602, Acc05430, Acc17513, Acc01367, Acc19654
	glutaminase activity	0.10727	1	Acc30033
	ligase activity	0.11216	14	Acc19194, Acc26858, Acc11870, Acc11105, Acc15083, Acc30713, Acc23234, Acc32410, Acc06178, Acc22831, Acc02785, Acc33689, Acc22839, Acc02770
	ecdysis-triggering hormone activity	0.11261	1	Acc04704
	glycylpeptide N-tetradecanoyltransferase activity	0.11275	1	Acc26858
	myristoyltransferase activity	0.11275	1	Acc26858
	catalytic activity	0.11451	152	Acc28740, Acc02004, XLOC_068063, Acc13662, Acc22633, Acc05265, Acc13490, Acc11105, Acc15301, XLOC_055806, Acc14112, Acc11291, Acc20166, Acc21775, Acc13382, Acc20706, Acc17513, Acc12536, Acc22831, Acc25785, Acc15565, Acc32231, Acc18597, XLOC_068064, Acc30033, Acc27031, Acc24097, Acc01071, Acc04887, Acc02439, Acc18051, Acc04573, Acc17007, Acc21780, Acc19654, Acc08241, Acc15498, Acc22839, Acc25698, …
	oxidoreductase activity, acting on NAD(P)H, quinone or similar compound as acceptor	0.11644	3	Acc02655, Acc01377, XLOC_080421
	nucleoside diphosphate kinase activity	0.11758	1	Acc15578
	molybdenum ion binding	0.12188	1	Acc11757
	3'-5' exonuclease activity	0.12376	2	Acc03872, Acc04887
	transmembrane receptor protein serine/threonine kinase activity	0.12383	1	Acc32231
	transporter activity	0.1241	27	Acc29506, Acc07528, Acc29660, Acc31790, Acc06145, Acc31602, Acc24758, Acc26820, Acc22828, Acc19194, Acc09093, Acc28319, Acc01367, XLOC_081022, Acc06338, Acc06752, Acc27476, Acc21251, Acc20164, Acc01368, Acc19654, Acc30857, Acc05430, Acc17513, Acc08228, Acc20351, Acc18204
	SMAD binding	0.12466	1	Acc26733
	hydrolase activity, hydrolyzing O-glycosyl compounds	0.13184	10	Acc24097, Acc33288, Acc28966, Acc26086, Acc09780, Acc01368, Acc01071, Acc28740, Acc20162, Acc25938
	thiolester hydrolase activity	0.13233	1	Acc13109
	UDP-glucosyltransferase activity	0.14119	2	Acc18051, Acc13627
	carboxylic ester hydrolase activity	0.14121	4	Acc23427, Acc21588, Acc00639, Acc27091
	glycolipid transporter activity	0.14628	1	Acc20351
	transmembrane receptor protein kinase activity	0.14849	1	Acc32231
	hydrolase activity, acting on carbon-nitrogen (but not peptide) bonds, in linear amidines	0.14878	1	Acc18667
	O-acyltransferase activity	0.14942	2	Acc00639, Acc18691
	phosphoenolpyruvate carboxykinase activity	0.15073	1	Acc13491
	oxo-acid-lyase activity	0.15292	1	Acc13662
	ribosome binding	0.15342	1	Acc26858
	carbon-oxygen lyase activity, acting on polysaccharides	0.15777	1	Acc24097
	calcium activated cation channel activity	0.15886	1	Acc20164
	calcium-activated potassium channel activity	0.15886	1	Acc20164
	serine-type endopeptidase activity	0.16011	4	XLOC_081022, Acc14473, Acc27482, Acc12728
	beta-amylase activity	0.16138	1	Acc28966
	potassium channel activity	0.16258	2	Acc29660, Acc20164
	oxidoreductase activity, acting on paired donors, with incorporation or reduction of molecular oxygen	0.16278	8	Acc00984, Acc04573, Acc14106, Acc05586, Acc11757, Acc25755, Acc25698, Acc27031
	intramolecular transferase activity	0.16365	2	Acc21780, Acc26199
	ribonucleoside-diphosphate reductase activity, thioredoxin disulfide as acceptor	0.1643	1	Acc01071
	oxidoreductase activity, acting on CH or CH2 groups, disulfide as acceptor	0.17519	1	Acc01071
	hydrolase activity, acting on glycosyl bonds	0.17602	10	Acc28740, Acc20162, Acc25938, Acc28966, Acc09780, Acc26086, Acc24097, Acc33288, Acc01071, Acc01368
	receptor regulator activity	0.17694	1	Acc15059
	receptor inhibitor activity	0.17694	1	Acc15059
	acetylcholine receptor regulator activity	0.17694	1	Acc15059
	acetylcholine receptor inhibitor activity	0.17694	1	Acc15059
	lipid transporter activity	0.18337	1	Acc20351
	ubiquitin protein ligase binding	0.18414	1	Acc33040
	small conjugating protein ligase binding	0.18414	1	Acc33040
	DNA topoisomerase type II (ATP-hydrolyzing) activity	0.18436	1	Acc28740
	DNA topoisomerase II activity	0.18436	1	Acc28740
	poly(A)-specific ribonuclease activity	0.18484	1	Acc04887
	cysteine-type peptidase activity	0.18691	4	Acc15779, Acc02760, Acc29514, Acc27482
	glycolipid binding	0.18744	1	Acc20351
	hydrolase activity, acting on ester bonds	0.1912	15	Acc23427, Acc02760, Acc21588, Acc17732, Acc25785, Acc04887, Acc02439, Acc26199, Acc13109, Acc03598, Acc28496, Acc24893, Acc00639, Acc03872, Acc27091
	ribonuclease III activity	0.19377	1	Acc02439
	3'-5'-exoribonuclease activity	0.19684	1	Acc04887
	transferase activity, transferring nitrogenous groups	0.19717	1	Acc08228
	endopeptidase activity	0.19719	11	Acc27482, Acc05744, Acc15779, XLOC_081022, Acc12728, Acc29514, Acc14473, Acc02760, Acc06264, Acc33288, Acc27476
	O-acetyltransferase activity	0.19934	1	Acc18691
	oxidoreductase activity, acting on a sulfur group of donors, oxygen as acceptor	0.20297	1	Acc05586
	exoribonuclease activity	0.20512	1	Acc04887
	exoribonuclease activity, producing 5'-phosphomonoesters	0.20512	1	Acc04887
	transcription coactivator activity	0.20965	1	Acc24179
	mating pheromone activity	0.21298	1	Acc26828
	RNA-directed RNA polymerase activity	0.21479	2	Acc15301, Acc27482
	transferase activity	0.21774	59	Acc06645, Acc27961, Acc22634, Acc23409, Acc17732, Acc13490, Acc02780, Acc09780, Acc29053, XLOC_055806, Acc15301, Acc02004, XLOC_068063, Acc22633, Acc23933, Acc26858, Acc05265, Acc31535, Acc22631, Acc22629, Acc15035, Acc20706, Acc12536, Acc20480, Acc08228, Acc27482, Acc21775, Acc01071, Acc29506, Acc03873, Acc23484, Acc02439, Acc18051, Acc18691, Acc31246, XLOC_068064, Acc21776, Acc10240, XLOC_04042…
	quinone binding	0.22004	1	XLOC_080421
	endopeptidase inhibitor activity	0.22045	2	Acc11862, Acc27471
	endopeptidase regulator activity	0.22045	2	Acc27471, Acc11862
	tRNA binding	0.22087	1	Acc06178
	cation channel activity	0.22144	3	Acc20164, Acc26820, Acc29660
	oxidoreductase activity, acting on CH or CH2 groups	0.22691	1	Acc01071
	carbohydrate derivative transporter activity	0.2324	1	Acc20351
	amylase activity	0.23282	1	Acc28966
	heme binding	0.23299	8	Acc25698, Acc27960, XLOC_080421, Acc00984, Acc11757, Acc25755, Acc14106, Acc04573
	pheromone activity	0.23494	1	Acc26828
	hydrolase activity	0.23905	55	Acc09824, Acc02439, Acc04887, Acc01294, Acc01071, Acc24097, Acc30033, Acc29514, Acc00639, Acc03872, Acc31602, Acc27091, XLOC_081022, Acc03598, Acc06259, Acc23427, Acc33288, Acc15498, Acc18667, Acc14473, Acc02760, Acc21588, Acc19654, Acc13385, Acc28966, Acc24893, Acc25938, Acc12728, Acc13109, Acc29184, Acc28496, Acc17732, Acc31791, Acc24306, Acc27961, Acc09780, Acc26086, Acc06338, Acc01367, Acc201…
	peptidase inhibitor activity	0.24011	2	Acc27471, Acc11862
	peptidase regulator activity	0.24011	2	Acc11862, Acc27471
	gated channel activity	0.24085	3	Acc26820, Acc20164, Acc29660
	ion gated channel activity	0.24085	3	Acc20164, Acc26820, Acc29660
	nickel cation binding	0.2469	2	XLOC_080421, Acc25746
	monooxygenase activity	0.24765	2	Acc05586, Acc21251
	inorganic diphosphatase activity	0.24901	1	Acc15498
	carbon-oxygen lyase activity	0.25119	3	Acc24097, Acc27031, Acc05586
	neuropeptide hormone activity	0.25362	1	Acc04704
	oxidoreductase activity, acting on single donors with incorporation of molecular oxygen	0.25627	2	Acc21251, Acc08241
	phosphatase activity	0.26862	3	Acc24893, Acc17732, Acc26199
	damaged DNA binding	0.27364	1	Acc17935
	oxidoreductase activity, acting on single donors with incorporation of molecular oxygen, incorporation of one atom of oxygen (internal monooxygenases or internal mixed function oxidases)	0.27693	1	Acc21251
	hydrolase activity, acting on carbon-nitrogen (but not peptide) bonds, in linear amides	0.2777	1	Acc30033
	UDP-glycosyltransferase activity	0.28543	3	Acc02439, Acc18051, Acc13627
	ion binding	0.28981	94	Acc19093, Acc21780, Acc09100, Acc27449, Acc25755, Acc14909, Acc04573, Acc25698, Acc02785, Acc07867, Acc27433, Acc22839, Acc19654, Acc15498, Acc08241, Acc32410, Acc32231, Acc11506, Acc18597, Acc01071, Acc15038, Acc09785, Acc04887, Acc16580, XLOC_040421, Acc27031, Acc05901, Acc22831, Acc06071, Acc19462, Acc20706, XLOC_061523, Acc14106, Acc05586, Acc01367, Acc28740, Acc28957, Acc27961, Acc06645, Acc…
	potassium ion transmembrane transporter activity	0.29277	2	Acc20164, Acc29660
	hydro-lyase activity	0.29781	2	Acc05586, Acc27031
	ion channel activity	0.29839	4	Acc21251, Acc20164, Acc26820, Acc29660
	substrate-specific channel activity	0.29839	4	Acc26820, Acc20164, Acc21251, Acc29660
	phosphotransferase activity, phosphate group as acceptor	0.30729	1	Acc15578
	channel activity	0.31222	4	Acc29660, Acc20164, Acc21251, Acc26820
	passive transmembrane transporter activity	0.31222	4	Acc26820, Acc21251, Acc20164, Acc29660
	ribonucleoprotein complex binding	0.32716	1	Acc26858
	enzyme regulator activity	0.32755	8	Acc27964, Acc27471, Acc19194, Acc03135, Acc27094, Acc23427, Acc27960, Acc11862
	ubiquinol-cytochrome-c reductase activity	0.33221	1	Acc06752
	oxidoreductase activity, acting on diphenols and related substances as donors, cytochrome as acceptor	0.33221	1	Acc06752
	FAD binding	0.33706	2	Acc05586, Acc27031
	intracellular ligand-gated ion channel activity	0.33865	1	Acc26820
	intracellular ligand-gated calcium channel activity	0.33865	1	Acc26820
	ryanodine-sensitive calcium-release channel activity	0.33865	1	Acc26820
	calcium-release channel activity	0.33865	1	Acc26820
	N, N-dimethylaniline monooxygenase activity	0.34827	1	Acc05586
	ATPase activity	0.36081	8	Acc17513, Acc19654, Acc01368, Acc27961, Acc01367, Acc28740, Acc31602, Acc08228
	oxidoreductase activity	0.36361	32	Acc20162, Acc14106, Acc05586, Acc09093, Acc05265, Acc01377, Acc14112, Acc13382, Acc20166, Acc12218, Acc00984, Acc07540, Acc15565, Acc21251, Acc21768, Acc02655, Acc28744, Acc19194, Acc27031, Acc30033, Acc07749, Acc01071, Acc04573, Acc25755, Acc11757, Acc17007, XLOC_080421, Acc08241, Acc25786, Acc06752, Acc25698, Acc23652
	N-acyltransferase activity	0.36848	2	Acc31246, Acc26858
	acid phosphatase activity	0.37705	1	Acc17732
	GTP binding	0.3836	8	XLOC_061523, Acc31602, Acc08228, Acc01367, Acc01368, Acc27961, Acc20899, Acc19654
	voltage-gated potassium channel activity	0.38725	1	Acc29660
	calcium channel activity	0.38831	1	Acc26820
	protein serine/threonine kinase activity	0.39337	3	Acc17530, Acc32231, XLOC_040421
	guanyl ribonucleotide binding	0.39381	8	Acc01368, Acc27961, Acc20899, Acc19654, XLOC_061523, Acc08228, Acc31602, Acc01367
	NAD binding	0.40032	3	XLOC_080421, Acc30033, Acc27031
	DNA-dependent ATPase activity	0.40106	1	Acc28740
	guanyl nucleotide binding	0.40179	8	Acc31602, Acc08228, XLOC_061523, Acc01367, Acc27961, Acc01368, Acc19654, Acc20899
	adenyl-nucleotide exchange factor activity	0.40867	1	Acc19194
	calcium ion transmembrane transporter activity	0.40988	1	Acc26820
	ligase activity, forming carbon-nitrogen bonds	0.41157	9	Acc11870, Acc33689, Acc22839, Acc22831, Acc02785, Acc02770, Acc11105, Acc15083, Acc32410
	DNA topoisomerase activity	0.41833	1	Acc28740
	acetyltransferase activity	0.42044	2	Acc18691, Acc31246
	metal ion transmembrane transporter activity	0.42388	6	Acc19194, Acc29660, Acc29506, Acc20164, Acc26820, Acc07528
	nuclease activity	0.42609	5	Acc28496, Acc02760, Acc03872, Acc02439, Acc04887
	voltage-gated cation channel activity	0.4367	1	Acc29660
	heat shock protein binding	0.43688	1	Acc14287
	metalloendopeptidase activity	0.43943	2	Acc33288, Acc06264
	ribonuclease activity	0.44	2	Acc02439, Acc04887
	potassium ion binding	0.44002	1	Acc29660
	alkali metal ion binding	0.44002	1	Acc29660
	oxidoreductase activity, acting on single donors with incorporation of molecular oxygen, incorporation of two atoms of oxygen	0.44103	1	Acc08241
	oxidoreductase activity, acting on paired donors, with incorporation or reduction of molecular oxygen, NAD(P)H as one donor, and incorporation of one atom of oxygen	0.45133	1	Acc05586
	phosphoric ester hydrolase activity	0.45613	3	Acc24893, Acc17732, Acc26199
	cation transmembrane transporter activity	0.45817	11	Acc26820, Acc18204, XLOC_081022, Acc28319, Acc19194, Acc09093, Acc07528, Acc20164, Acc29506, Acc06752, Acc29660
	flavin adenine dinucleotide binding	0.46649	3	Acc07540, Acc05586, Acc27031
	acid-amino acid ligase activity	0.46738	8	Acc11870, Acc02785, Acc22831, Acc22839, Acc33689, Acc02770, Acc11105, Acc32410
	protein disulfide oxidoreductase activity	0.46765	2	Acc15565, Acc28744
	disulfide oxidoreductase activity	0.46765	2	Acc15565, Acc28744
	xyloglucan:xyloglucosyl transferase activity	0.47021	1	Acc09780
	transferase activity, transferring pentosyl groups	0.47037	1	Acc28319
	exonuclease activity	0.47647	2	Acc04887, Acc03872
	chlorophyllase activity	0.4784	1	Acc00639
	sequence-specific DNA binding	0.4857	8	Acc01280, Acc31535, Acc31542, Acc28957, Acc31884, Acc16580, Acc23234, Acc02780
	oxidoreductase activity, acting on NAD(P)H	0.49213	3	Acc02655, XLOC_080421, Acc01377
	oxidoreductase activity, acting on the CH-NH group of donors	0.49832	1	XLOC_080421
	voltage-gated ion channel activity	0.50293	1	Acc29660
	voltage-gated channel activity	0.50293	1	Acc29660
	metallopeptidase activity	0.50426	2	Acc06264, Acc33288
	endoribonuclease activity, producing 5'-phosphomonoesters	0.51122	1	Acc02439
	transmembrane signaling receptor activity	0.51126	2	Acc23336, Acc32231
	serine-type peptidase activity	0.51424	4	Acc12728, XLOC_081022, Acc14473, Acc27482
	serine hydrolase activity	0.51424	4	Acc12728, Acc27482, XLOC_081022, Acc14473
	oxidoreductase activity, acting on diphenols and related substances as donors	0.51561	1	Acc06752
	zinc ion binding	0.51641	23	Acc16580, Acc14067, Acc11105, Acc13752, Acc28844, Acc28957, Acc11506, Acc32231, Acc32410, Acc06264, Acc33288, Acc07750, Acc02770, Acc26733, Acc33689, Acc07867, Acc22839, Acc27718, Acc06178, Acc22831, Acc02785, Acc11295, Acc27449
	dioxygenase activity	0.5266	1	Acc08241
	calmodulin binding	0.53386	1	Acc09785
	serine-type exopeptidase activity	0.53614	1	Acc12728
	ubiquitin-protein ligase activity	0.53976	7	Acc32410, Acc11105, Acc02770, Acc33689, Acc22839, Acc02785, Acc22831
	small conjugating protein ligase activity	0.53976	7	Acc11105, Acc32410, Acc22839, Acc33689, Acc02785, Acc22831, Acc02770
	peptidase activity, acting on L-amino acid peptides	0.54536	11	Acc12728, Acc05744, Acc27482, Acc15779, XLOC_081022, Acc27476, Acc29514, Acc33288, Acc14473, Acc06264, Acc02760
	coenzyme binding	0.54918	8	Acc30033, Acc27031, Acc07540, XLOC_080421, Acc21768, Acc13382, Acc05586, Acc20166
	translation factor activity, nucleic acid binding	0.55146	2	Acc26858, XLOC_061523
	iron-sulfur cluster binding	0.55504	2	Acc27718, Acc29591
	metal cluster binding	0.55504	2	Acc29591, Acc27718
	ATPase regulator activity	0.56479	1	Acc19194
	G-protein coupled receptor activity	0.56625	1	Acc23336
	drug transmembrane transporter activity	0.57551	1	Acc05430
	monovalent inorganic cation transmembrane transporter activity	0.57919	6	Acc20164, Acc06752, XLOC_081022, Acc29660, Acc19194, Acc09093
	ion transmembrane transporter activity	0.58025	12	Acc26820, Acc28319, Acc19194, Acc09093, Acc18204, XLOC_081022, Acc20164, Acc21251, Acc29506, Acc06752, Acc07528, Acc29660
	chaperone binding	0.58684	1	Acc19194
	drug transporter activity	0.5875	1	Acc05430
	ligand-gated ion channel activity	0.59351	1	Acc26820
	ligand-gated channel activity	0.59351	1	Acc26820
	NADP binding	0.5961	1	Acc05586
	protein binding, bridging	0.59741	1	Acc06178
	binding, bridging	0.59741	1	Acc06178
	cytochrome-c oxidase activity	0.60024	1	Acc09093
	oxidoreductase activity, acting on a heme group of donors	0.60024	1	Acc09093
	oxidoreductase activity, acting on a heme group of donors, oxygen as acceptor	0.60024	1	Acc09093
	nucleobase-containing compound kinase activity	0.60481	1	Acc15578
	nucleic acid binding	0.61026	54	Acc28740, Acc01367, Acc31535, XLOC_061523, Acc26858, Acc17935, Acc02780, Acc23234, Acc08307, Acc24536, Acc11105, Acc31791, Acc28957, Acc27961, Acc01280, Acc20166, Acc21211, Acc33040, Acc02336, Acc15165, Acc08228, Acc29600, Acc01368, Acc24526, Acc31542, Acc06178, Acc33448, Acc26391, Acc23583, Acc19194, XLOC_081028, Acc30723, Acc31602, Acc03872, Acc06186, Acc10240, Acc16580, Acc02439, Acc04887, Acc…
	oxidoreductase activity, acting on a sulfur group of donors	0.6146	3	Acc05586, Acc28744, Acc15565
	heme-copper terminal oxidase activity	0.61703	1	Acc09093
	lyase activity	0.63072	5	Acc05586, Acc24097, Acc27031, Acc13491, Acc13662
	hydrogen ion transmembrane transporter activity	0.63126	4	Acc09093, Acc19194, XLOC_081022, Acc06752
	RNA polymerase activity	0.63333	3	Acc15301, Acc02780, Acc27482
	acetylglucosaminyltransferase activity	0.63762	1	Acc02439
	RNA helicase activity	0.64173	2	Acc27961, Acc26391
	pyrophosphatase activity	0.64216	12	Acc28740, Acc05901, Acc01367, Acc27482, Acc31602, Acc08228, Acc17513, Acc15498, Acc19654, Acc01368, Acc27961, Acc26391
	carbon-carbon lyase activity	0.64358	2	Acc13662, Acc13491
	GTPase activity	0.64595	5	Acc27961, Acc08228, Acc31602, Acc19654, Acc01367
	isomerase activity	0.64741	3	Acc28740, Acc26199, Acc21780
	endonuclease activity	0.64815	2	Acc02439, Acc28496
	substrate-specific transmembrane transporter activity	0.64933	12	Acc07528, Acc06752, Acc29506, Acc21251, Acc20164, Acc29660, Acc26820, XLOC_081022, Acc18204, Acc09093, Acc19194, Acc28319
	endoribonuclease activity	0.65124	1	Acc02439
	substrate-specific transporter activity	0.65734	13	Acc26820, Acc09093, Acc19194, Acc28319, XLOC_081022, Acc20351, Acc18204, Acc29506, Acc06752, Acc21251, Acc20164, Acc07528, Acc29660
	nutrient reservoir activity	0.66176	1	Acc15170
	peptidase activity	0.66311	11	Acc12728, Acc05744, Acc27482, Acc15779, XLOC_081022, Acc27476, Acc29514, Acc14473, Acc06264, Acc02760, Acc33288
	hydrolase activity, acting on acid anhydrides	0.66603	15	Acc06338, Acc01367, Acc05901, Acc28740, Acc27482, Acc31602, Acc08228, Acc15498, Acc17513, Acc19654, Acc01275, Acc31791, Acc01368, Acc26391, Acc27961
	electron carrier activity	0.68081	4	Acc15565, Acc14479, Acc28744, Acc27960
	exonuclease activity, active with either ribo- or deoxyribonucleic acids and producing 5'-phosphomonoesters	0.6815	1	Acc04887
	N-acetyltransferase activity	0.68433	1	Acc31246
	transcription factor binding	0.69588	2	Acc27961, Acc08228
	nucleoside-triphosphatase activity	0.71682	11	Acc27482, Acc01367, Acc28740, Acc05901, Acc08228, Acc31602, Acc19654, Acc17513, Acc26391, Acc27961, Acc01368
	enzyme binding	0.72833	1	Acc33040
	aspartic-type endopeptidase activity	0.73256	2	Acc05744, Acc27476
	aspartic-type peptidase activity	0.73256	2	Acc27476, Acc05744
	cofactor binding	0.73916	8	Acc13382, Acc21768, Acc20166, Acc05586, XLOC_080421, Acc27031, Acc30033, Acc07540
	endonuclease activity, active with either ribo- or deoxyribonucleic acids and producing 5'-phosphomonoesters	0.74003	1	Acc02439
	DNA binding	0.744	33	Acc32998, Acc26828, Acc16580, Acc06186, Acc31602, Acc30723, XLOC_081028, Acc19194, Acc23583, Acc07867, Acc25786, Acc19654, Acc31884, Acc26399, Acc26853, XLOC_080421, Acc29184, Acc28957, Acc27961, Acc24536, Acc02780, Acc23234, Acc17935, Acc31535, Acc01367, Acc28740, Acc33448, Acc31542, Acc29600, Acc08228, Acc21211, Acc33040, Acc01280
	hydrolase activity, acting on acid anhydrides, in phosphorus-containing anhydrides	0.74878	13	Acc26391, Acc27961, Acc01368, Acc31791, Acc19654, Acc15498, Acc17513, Acc31602, Acc08228, Acc27482, Acc01367, Acc05901, Acc28740
	protein kinase activity	0.75075	17	Acc19194, Acc32231, Acc18597, XLOC_055806, Acc10240, XLOC_040421, Acc03873, Acc06645, Acc01071, Acc23484, Acc17530, Acc25805, Acc14911, Acc09100, Acc20706, Acc27433, Acc15035
	exopeptidase activity	0.751	1	Acc12728
	antiporter activity	0.75204	1	Acc05430
	inorganic cation transmembrane transporter activity	0.7524	7	Acc19194, Acc29660, Acc09093, XLOC_081022, Acc06752, Acc20164, Acc26820
	hormone activity	0.76087	1	Acc04704
	signaling receptor activity	0.77586	2	Acc32231, Acc23336
	receptor binding	0.77851	3	Acc06178, Acc26828, Acc04704
	motor activity	0.78259	1	Acc05901
	structural constituent of ribosome	0.79089	6	Acc29660, Acc13654, XLOC_081028, Acc20490, XLOC_080421, Acc24526
	protein homodimerization activity	0.79687	1	Acc19194
	ATP binding	0.79946	32	Acc31602, Acc19194, Acc32231, Acc18597, Acc01071, Acc03873, Acc23484, Acc10240, Acc14911, Acc09100, Acc25805, Acc29184, Acc27433, Acc25786, Acc30713, Acc15083, Acc19654, Acc33288, Acc26858, Acc28740, Acc01367, Acc27961, Acc06645, Acc31791, Acc23234, XLOC_055806, Acc08228, Acc26391, Acc06178, Acc01368, Acc15035, Acc20706
	methyltransferase activity	0.80543	4	Acc21768, Acc20749, XLOC_081028, Acc23652
	copper ion binding	0.80574	1	Acc25786
	magnesium ion binding	0.8061	1	Acc15498
	receptor activity	0.80817	2	Acc23336, Acc32231
	S-adenosylmethionine-dependent methyltransferase activity	0.8106	1	XLOC_081028
	kinase activity	0.81806	20	Acc20706, Acc15035, Acc27433, Acc25805, Acc17530, Acc09100, Acc14911, Acc08228, Acc10240, XLOC_040421, XLOC_055806, Acc23484, Acc06645, Acc27961, Acc01071, Acc03873, Acc18597, Acc19194, Acc32231, Acc15578
	carboxy-lyase activity	0.82273	1	Acc13491
	oxidoreductase activity, acting on the CH-CH group of donors	0.8269	1	Acc17007
	purine ribonucleoside triphosphate binding	0.82761	34	Acc23234, XLOC_055806, Acc27961, Acc06645, Acc31791, Acc28740, Acc01367, XLOC_061523, Acc26858, Acc20706, Acc20899, Acc26391, Acc06178, Acc01368, Acc15035, Acc08228, Acc10240, Acc01071, Acc03873, Acc23484, Acc19194, Acc32231, Acc18597, Acc31602, Acc30713, Acc15083, Acc19654, Acc33288, Acc27433, Acc25786, Acc25805, Acc29184, Acc14911, Acc09100
	nucleotide binding	0.82845	41	Acc19194, Acc32231, Acc18597, Acc31602, Acc10240, Acc30033, Acc27031, Acc01071, Acc03873, Acc09785, Acc23484, Acc25805, Acc29184, Acc14911, Acc09100, XLOC_080421, Acc30713, Acc19654, Acc15083, Acc33288, Acc27433, Acc25786, Acc05586, Acc28740, Acc01367, Acc22773, Acc26858, XLOC_061523, Acc23234, XLOC_055806, Acc27961, Acc06645, Acc31791, Acc08228, Acc20706, Acc07540, Acc20899, Acc26391, Acc06178, …
	nucleoside phosphate binding	0.82845	41	Acc29184, Acc25805, XLOC_080421, Acc09100, Acc14911, Acc33288, Acc19654, Acc15083, Acc30713, Acc25786, Acc27433, Acc18597, Acc32231, Acc19194, Acc31602, Acc27031, Acc30033, Acc10240, Acc09785, Acc23484, Acc03873, Acc01071, Acc08228, Acc20899, Acc07540, Acc20706, Acc15035, Acc01368, Acc26391, Acc06178, Acc01367, Acc28740, Acc05586, Acc26858, XLOC_061523, Acc22773, XLOC_055806, Acc23234, Acc31791, …
	transferase activity, transferring one-carbon groups	0.83093	4	Acc21768, Acc20749, XLOC_081028, Acc23652
	adenyl ribonucleotide binding	0.83404	32	Acc01367, Acc28740, Acc26858, Acc23234, XLOC_055806, Acc06645, Acc27961, Acc31791, Acc08228, Acc20706, Acc26391, Acc06178, Acc15035, Acc01368, Acc19194, Acc32231, Acc18597, Acc31602, Acc10240, Acc03873, Acc01071, Acc23484, Acc29184, Acc25805, Acc14911, Acc09100, Acc15083, Acc19654, Acc30713, Acc33288, Acc27433, Acc25786
	secondary active transmembrane transporter activity	0.83761	1	Acc05430
	divalent inorganic cation transmembrane transporter activity	0.84016	1	Acc26820
	small molecule binding	0.85116	41	Acc09785, Acc23484, Acc03873, Acc01071, Acc30033, Acc10240, Acc27031, Acc31602, Acc18597, Acc32231, Acc19194, Acc25786, Acc27433, Acc33288, Acc19654, Acc15083, Acc30713, XLOC_080421, Acc09100, Acc14911, Acc29184, Acc25805, Acc31791, Acc27961, Acc06645, XLOC_055806, Acc23234, XLOC_061523, Acc26858, Acc22773, Acc01367, Acc28740, Acc05586, Acc15035, Acc01368, Acc06178, Acc26391, Acc20899, Acc07540, …
	adenyl nucleotide binding	0.854	32	Acc25805, Acc29184, Acc14911, Acc09100, Acc30713, Acc19654, Acc15083, Acc33288, Acc27433, Acc25786, Acc32231, Acc19194, Acc18597, Acc31602, Acc10240, Acc01071, Acc03873, Acc23484, Acc08228, Acc20706, Acc26391, Acc06178, Acc01368, Acc15035, Acc28740, Acc01367, Acc26858, Acc23234, XLOC_055806, Acc27961, Acc06645, Acc31791
	purine nucleoside binding	0.85597	34	Acc19194, Acc32231, Acc18597, Acc31602, Acc10240, Acc03873, Acc01071, Acc23484, Acc29184, Acc25805, Acc14911, Acc09100, Acc15083, Acc19654, Acc30713, Acc33288, Acc27433, Acc25786, Acc01367, Acc28740, XLOC_061523, Acc26858, Acc23234, XLOC_055806, Acc06645, Acc27961, Acc31791, Acc08228, Acc20706, Acc20899, Acc06178, Acc26391, Acc15035, Acc01368
	ribonucleoside binding	0.85597	34	Acc27961, Acc06645, Acc31791, Acc23234, XLOC_055806, XLOC_061523, Acc26858, Acc28740, Acc01367, Acc06178, Acc26391, Acc01368, Acc15035, Acc20706, Acc20899, Acc08228, Acc01071, Acc03873, Acc23484, Acc10240, Acc31602, Acc19194, Acc32231, Acc18597, Acc27433, Acc25786, Acc30713, Acc19654, Acc15083, Acc33288, Acc14911, Acc09100, Acc25805, Acc29184
	purine ribonucleoside binding	0.85597	34	Acc01367, Acc28740, Acc26858, XLOC_061523, Acc23234, XLOC_055806, Acc27961, Acc06645, Acc31791, Acc08228, Acc20706, Acc20899, Acc06178, Acc26391, Acc15035, Acc01368, Acc32231, Acc19194, Acc18597, Acc31602, Acc10240, Acc03873, Acc01071, Acc23484, Acc29184, Acc25805, Acc14911, Acc09100, Acc15083, Acc19654, Acc30713, Acc33288, Acc27433, Acc25786
	four-way junction helicase activity	0.85757	1	Acc27961
	nucleoside binding	0.85819	34	Acc30713, Acc19654, Acc15083, Acc33288, Acc27433, Acc25786, Acc25805, Acc29184, Acc14911, Acc09100, Acc10240, Acc01071, Acc03873, Acc23484, Acc19194, Acc32231, Acc18597, Acc31602, Acc20706, Acc20899, Acc06178, Acc26391, Acc01368, Acc15035, Acc08228, Acc23234, XLOC_055806, Acc06645, Acc27961, Acc31791, Acc28740, Acc01367, XLOC_061523, Acc26858
	purine ribonucleotide binding	0.85852	34	Acc06178, Acc26391, Acc15035, Acc01368, Acc20706, Acc20899, Acc08228, Acc06645, Acc27961, Acc31791, Acc23234, XLOC_055806, Acc26858, XLOC_061523, Acc01367, Acc28740, Acc27433, Acc25786, Acc15083, Acc19654, Acc30713, Acc33288, Acc14911, Acc09100, Acc29184, Acc25805, Acc03873, Acc01071, Acc23484, Acc10240, Acc31602, Acc32231, Acc19194, Acc18597
	transcription cofactor activity	0.8594	1	Acc24179
	identical protein binding	0.85941	1	Acc19194
	unfolded protein binding	0.86072	1	Acc14287
	transcription factor binding transcription factor activity	0.86279	1	Acc24179
	signal transducer activity	0.87278	3	Acc32231, Acc27960, Acc23336
	molecular transducer activity	0.87278	3	Acc27960, Acc23336, Acc32231
	ribonucleotide binding	0.87408	34	Acc18597, Acc32231, Acc19194, Acc31602, Acc10240, Acc23484, Acc01071, Acc03873, Acc25805, Acc29184, Acc09100, Acc14911, Acc33288, Acc30713, Acc15083, Acc19654, Acc25786, Acc27433, Acc28740, Acc01367, XLOC_061523, Acc26858, XLOC_055806, Acc23234, Acc31791, Acc06645, Acc27961, Acc08228, Acc20899, Acc20706, Acc01368, Acc15035, Acc26391, Acc06178
	purine nucleotide binding	0.87686	34	XLOC_055806, Acc23234, Acc31791, Acc27961, Acc06645, Acc28740, Acc01367, Acc26858, XLOC_061523, Acc20899, Acc20706, Acc01368, Acc15035, Acc26391, Acc06178, Acc08228, Acc10240, Acc23484, Acc01071, Acc03873, Acc18597, Acc19194, Acc32231, Acc31602, Acc33288, Acc30713, Acc19654, Acc15083, Acc25786, Acc27433, Acc25805, Acc29184, Acc09100, Acc14911
	nucleic acid binding transcription factor activity	0.8774	12	Acc26591, Acc28945, Acc31542, Acc28957, Acc16580, Acc31884, Acc01304, Acc03601, Acc23234, Acc02780, Acc01280, Acc31535
	sequence-specific DNA binding transcription factor activity	0.8774	12	Acc01280, Acc31535, Acc26591, Acc28945, Acc31542, Acc28957, Acc16580, Acc31884, Acc01304, Acc02780, Acc23234, Acc03601
	nucleoside-triphosphatase regulator activity	0.88049	1	Acc19194
	DNA-directed RNA polymerase activity	0.90993	1	Acc02780
	structural molecule activity	0.91427	8	Acc24526, Acc20490, Acc13654, Acc29660, XLOC_081028, XLOC_080421, Acc26820, XLOC_055351
	phosphotransferase activity, alcohol group as acceptor	0.91429	17	Acc17530, Acc25805, Acc09100, Acc14911, Acc20706, Acc15035, Acc27433, Acc18597, Acc32231, Acc19194, XLOC_055806, Acc10240, XLOC_040421, Acc23484, Acc03873, Acc01071, Acc06645
	protein binding transcription factor activity	0.91636	1	Acc24179
	heterocyclic compound binding	0.92332	86	Acc24536, Acc02780, Acc22773, Acc26858, Acc26391, Acc33448, Acc06178, Acc31542, Acc15035, Acc01368, Acc07540, Acc29600, Acc20899, Acc08228, Acc15165, Acc02336, Acc33040, Acc21211, Acc00984, Acc01280, Acc03873, Acc23484, Acc10240, Acc31602, Acc03872, Acc30723, Acc19194, Acc28744, Acc27718, Acc25786, Acc15083, Acc30713, Acc27960, Acc26853, Acc33288, Acc13654, Acc14911, XLOC_080421, Acc11757, Acc291…
	organic cyclic compound binding	0.92354	86	Acc11105, Acc08307, Acc23234, XLOC_055806, Acc28957, Acc06645, Acc27961, Acc18280, Acc31791, Acc31535, Acc05586, Acc14106, Acc01367, Acc28740, Acc17935, XLOC_061523, Acc20706, Acc24526, Acc20166, Acc16580, Acc30033, Acc27031, Acc26828, Acc32998, Acc01071, Acc02439, Acc09785, Acc04887, Acc32231, Acc23583, Acc18597, Acc06186, XLOC_081028, Acc19654, Acc26399, Acc31884, Acc25698, Acc07867, Acc27433, …
	helicase activity	0.92457	2	Acc27961, Acc26391
	antioxidant activity	0.92698	1	Acc14112
	nucleotidyltransferase activity	0.92864	3	Acc02780, Acc27482, Acc15301
	carbohydrate binding	0.93339	1	Acc25938
	protein dimerization activity	0.93889	4	Acc33014, Acc13752, Acc07750, Acc19194
	DNA helicase activity	0.93914	1	Acc27961
	anion binding	0.94696	37	Acc08228, Acc20706, Acc07540, Acc20899, Acc26391, Acc06178, Acc01368, Acc15035, Acc05586, Acc28740, Acc01367, XLOC_061523, Acc26858, Acc23234, XLOC_055806, Acc27961, Acc06645, Acc31791, Acc25805, Acc29184, Acc14911, Acc09100, Acc30713, Acc19654, Acc15083, Acc33288, Acc27433, Acc25786, Acc32231, Acc19194, Acc18597, Acc31602, Acc27031, Acc10240, Acc01071, Acc03873, Acc23484
	transferase activity, transferring phosphorus-containing groups	0.94898	23	Acc27433, Acc15035, Acc20706, Acc08228, Acc14911, Acc09100, Acc17530, Acc25805, Acc27482, Acc03873, Acc27961, Acc06645, Acc01071, Acc23484, Acc02780, XLOC_055806, Acc15301, Acc10240, XLOC_040421, Acc15578, Acc32231, Acc19194, Acc18597
	lipid binding	0.95356	1	Acc20351
	protein binding	0.99266	60	Acc27449, Acc24381, Acc11295, Acc10237, Acc02785, Acc26733, Acc22839, Acc31884, Acc07750, Acc08241, Acc32410, Acc01304, Acc11862, Acc23583, Acc19194, Acc28319, Acc25746, Acc14287, Acc20490, Acc09785, Acc01294, Acc01071, Acc26828, Acc10240, XLOC_040421, XLOC_052857, Acc15296, Acc02767, Acc08228, XLOC_024571, Acc33040, Acc00348, Acc19462, Acc02770, Acc04704, Acc22831, Acc26391, Acc06178, Acc33689, …
	molecular_function	0.99774	248	Acc06186, XLOC_081028, Acc11506, XLOC_081022, Acc03598, Acc02655, Acc01294, Acc26828, Acc15038, Acc09785, Acc31790, Acc20749, XLOC_040421, Acc19093, Acc24893, Acc27449, Acc20317, Acc09100, Acc25755, Acc28496, Acc02785, Acc27433, Acc07867, Acc13385, Acc31884, Acc02760, Acc32410, Acc01304, Acc31535, Acc09093, Acc05586, Acc14106, Acc05744, Acc27471, Acc01367, Acc06338, Acc06645, Acc27961, Acc23409, …
	binding	0.99864	154	Acc23931, Acc33014, Acc02780, Acc04715, Acc21786, Acc22773, Acc06263, Acc20162, Acc33448, Acc06178, Acc26391, Acc15035, Acc20899, Acc33040, XLOC_024571, Acc00984, Acc28056, Acc15296, Acc27482, Acc01280, Acc01084, Acc20490, XLOC_052857, Acc29660, Acc10240, Acc30723, Acc03872, Acc14287, Acc25746, Acc21768, Acc22834, Acc28744, Acc27718, Acc30713, Acc11862, Acc13654, Acc07750, Acc29591, Acc26853, Acc…
